# Supplementary material for: Transcriptome profiling reveals key regulatory factors and metabolic pathways associated with curd formation and development in broccoli
Source: Front Plant Sci. 2024 Jul 12;15:1418319. doi: 10.3389/fpls.2024.1418319 (PMC11273133; doi:10.3389/fpls.2024.1418319)
Supplement: Supplementary file 1 [file DataSheet_1.zip]

Archive with 19 entries (18 files):
- Additional file 2 (Supplementary tables)/
- Additional file 2 (Supplementary tables)/Table S1.xlsx
- __MACOSX/Additional file 2 (Supplementary tables)/._Table S1.xlsx
- Additional file 2 (Supplementary tables)/.DS_Store
- __MACOSX/Additional file 2 (Supplementary tables)/._.DS_Store
- Additional file 2 (Supplementary tables)/.~Table S6.xlsx
- __MACOSX/Additional file 2 (Supplementary tables)/._.~Table S6.xlsx
- Additional file 2 (Supplementary tables)/Table S6.xlsx
- __MACOSX/Additional file 2 (Supplementary tables)/._Table S6.xlsx
- Additional file 2 (Supplementary tables)/Table S5.xlsx
- __MACOSX/Additional file 2 (Supplementary tables)/._Table S5.xlsx
- Additional file 2 (Supplementary tables)/.~Table S2 Expression levels and basic information of all detected genes.xlsx
- __MACOSX/Additional file 2 (Supplementary tables)/._.~Table S2 Expression levels and basic information of all detected genes.xlsx
- Additional file 2 (Supplementary tables)/Table S4.xlsx
- __MACOSX/Additional file 2 (Supplementary tables)/._Table S4.xlsx
- Additional file 2 (Supplementary tables)/Table S3.xlsx
- __MACOSX/Additional file 2 (Supplementary tables)/._Table S3.xlsx
- Additional file 2 (Supplementary tables)/Table S2.xlsx
- __MACOSX/Additional file 2 (Supplementary tables)/._Table S2.xlsx
