# Supplementary material for: Transcriptome profiling reveals key regulatory factors and metabolic pathways associated with curd formation and development in broccoli
Source: Front Plant Sci. 2024 Jul 12;15:1418319. doi: 10.3389/fpls.2024.1418319 (PMC11273133; doi:10.3389/fpls.2024.1418319)
Supplement: Supplementary file 1 [file DataSheet_1.zip › Additional file 2 (Supplementary tables)/Table S1.xlsx]

## Sheet: Sheet1
Supplementary Table S1 Number and proportion of Clean Reads
Sample	Raw Reads	Clean Reads	Total Mapped（%）	Average Mapped for Each Group (%)
SAM1	45573892	43074086（94.51%）	83.54	83.635
SAM2	45573892	43320298（95.06%）	83.73
FS1	45573892	43055494（94.47%）	84.07	84.04
FS2	45573892	43101718（94.58%）	84.01
ES1	45573892	43147826（94.68%）	84.62	84.665
ES2	47326734	44442200（93.91%）	84.71
MS1	47326734	44444392（93.91%）	83.85	83.945
MS2	49079576	46145450（94.02%）	84.04
