# Supplementary material for: Transcriptome profiling reveals key regulatory factors and metabolic pathways associated with curd formation and development in broccoli
Source: Front Plant Sci. 2024 Jul 12;15:1418319. doi: 10.3389/fpls.2024.1418319 (PMC11273133; doi:10.3389/fpls.2024.1418319)
Supplement: Supplementary file 1 [file DataSheet_1.zip › Additional file 2 (Supplementary tables)/Table S6.xlsx]

## Sheet: Table S6
Supplementary Table S6 Amplification primers of representative genes for qRT-PCR validation
Gene Name	Forward Primer (5’→3’)	Reverse Primer (5’→3’)
BolARF	AGTCTGATGTCCATACCGCCTCAAGA	GCTGTTGTTGTTGTTGCTGTTGTTGT
BolAP1A	CCATAATATGCCTCCGCCTCCAC	AGCAGCCAAGGTTGCAGTTGTAA
BolCAL	TGCTTGCCAAACAGATAAGGGAGA	CCTCACCGCCGTTGGATATTCT
BolAGL6	GGAGAGTGGAGATGAAGAGGATAGAGA	CACGGCTAGAGAAGACGATGAGAG
BolAGL12	GGTGGTGGTCGTGGTTCTTCTTCT	CCATCTTAGCCGAGCGGATCTGAG
BolTCP14	ACCGTCACCTTCACCACCACCATCA	GCTACGACCACCGCTGTTTCCTCTTG
BolAGL24	GTGTCTGAAAAGAAGGGCGA	ACAGCCTCCTTTAACGCCAT
BolFRI	AACGACGGCTGTTTCCTCCTCTG	CGGTTGTGTCCACTGGTTATGATTGT
BolFLC	CGCTTCTCGTTGTCTCCTCCTC	CCACGCTTACACCACCGACATT
