# Supplementary material for: Transcriptome profiling reveals key regulatory factors and metabolic pathways associated with curd formation and development in broccoli
Source: Front Plant Sci. 2024 Jul 12;15:1418319. doi: 10.3389/fpls.2024.1418319 (PMC11273133; doi:10.3389/fpls.2024.1418319)
Supplement: Supplementary file 1 [file DataSheet_1.zip › Additional file 2 (Supplementary tables)/Table S5.xlsx]

## Sheet: Sheet1
Supplementary Table S5 DEGs identified in the comparison of MS vs. SAM, MS vs. ES and MS vs. FS
Gene ID	log2FoldChange(MS/SAM)	Qvalue(SAM-vs-MS)	log2FoldChange(MS/FS)	Qvalue(FS-vs-MS)	log2FoldChange(MS/ES)	Qvalue(ES-vs-MS)	Function annoation
106292169	3.38456	0.00393369	3.82024	0.00124896	3.3529	0.00220019	XP_013583243.1|1.0e-208|PREDICTED: agamous-like MADS-box protein AGL93 [Brassica oleracea var. oleracea]
106292178	3.86304	0.000467845	4.29776	0.000122502	3.84191	0.000170581	XP_013583251.1|6.3e-72|PREDICTED: pre-mRNA-splicing factor CEF1-like [Brassica oleracea var. oleracea]
106292219	3.4106	1.32881e-09	4.42487	4.92887e-13	4.61457	5.25828e-14	XP_013583286.1|0.0e+00|PREDICTED: beta-glucosidase BoGH3B-like [Brassica oleracea var. oleracea]
106292235	4.65606	3.95588e-06	5.08137	8.2113e-07	4.62361	6.41707e-07	XP_013583294.1|9.6e-105|PREDICTED: uncharacterized protein LOC106292235 [Brassica oleracea var. oleracea]
106292273	1.56411	0.0107191	4.68019	4.56521e-11	1.38223	0.0185805	VDD05218.1|1.1e-63|unnamed protein product [Brassica rapa]
106292362	-1.78428	4.97612e-08	-2.15941	8.78309e-15	-1.07108	0.0140847	XP_013583411.1|2.2e-118|PREDICTED: MADS-box protein AGL24 isoform X1 [Brassica oleracea var. oleracea]
106292374	4.68433	3.09945e-06	5.10803	6.40127e-07	4.66488	4.19346e-07	XP_013583422.1|4.0e-230|PREDICTED: putative F-box only protein 15 [Brassica oleracea var. oleracea]
106292384	4.36314	2.75314e-05	4.79161	6.08989e-06	4.34466	5.65852e-06	XP_013583430.1|4.4e-282|PREDICTED: pre-mRNA-splicing factor CWC22 homolog [Brassica oleracea var. oleracea]
106292400	3.41891	0.00339199	3.85476	0.00105704	3.40673	0.00168134	XP_013583443.1|9.2e-160|PREDICTED: putative F-box protein At1g26515 [Brassica oleracea var. oleracea]
106292415	1.38819	0.0355722	3.04317	7.77932e-06	2.35792	0.000172645	XP_013583458.1|8.1e-67|PREDICTED: cyclin-dependent protein kinase inhibitor SMR1 [Brassica oleracea var. oleracea]
106292419	5.32211	1.59393e-08	5.73638	3.1238e-09	5.29577	8.13408e-10	XP_013583461.1|5.1e-161|PREDICTED: uncharacterized protein LOC106292419 [Brassica oleracea var. oleracea]
106292422	3.19431	1.42508e-06	1.31968	0.0105608	1.22869	0.0476008	XP_013583463.1|1.7e-154|PREDICTED: uncharacterized protein LOC106292422, partial [Brassica oleracea var. oleracea]
106292448	1.4138	1.54806e-07	1.18114	1.0142e-10	2.00356	1.73618e-07	CDY19356.1|0.0e+00|BnaC05g08650D [Brassica napus]
106292458	-1.42899	1.33255e-12	-2.83566	1.29616e-79	-1.74505	4.515e-12	XP_010458516.1|9.4e-290|PREDICTED: sugar transport protein 1-like isoform X1 [Camelina sativa]
106292475	2.51204	4.12298e-14	1.7853	7.2882e-11	1.00832	0.00243862	XP_013583524.1|0.0e+00|PREDICTED: probable LRR receptor-like serine/threonine-protein kinase At1g06840 [Brassica oleracea var. oleracea]
106292489	1.49224	6.41147e-10	2.45918	1.80482e-38	1.9765	6.9492e-20	XP_013583574.1|3.1e-174|PREDICTED: plastid lipid-associated protein 2, chloroplastic [Brassica oleracea var. oleracea]
106292539	5.42119	5.45389e-13	6.1316	6.23802e-14	5.50169	4.77013e-15	XP_013583606.1|2.1e-87|PREDICTED: uncharacterized protein LOC106292539 [Brassica oleracea var. oleracea]
106292550	2.56222	0.0389109	2.92401	0.0157051	2.62431	0.0243454	XP_013583615.1|5.4e-60|PREDICTED: uncharacterized protein LOC106292550 [Brassica oleracea var. oleracea]
106292551	3.5829	9.67531e-95	4.75416	2.35746e-157	3.92692	2.55763e-94	VDD47468.1|0.0e+00|unnamed protein product, partial [Brassica oleracea]
106292553	-3.51075	6.56178e-32	-3.14823	1.1946e-24	-2.99359	1.07148e-21	XP_013583618.1|0.0e+00|PREDICTED: putative metallophosphoesterase At3g03305 isoform X1 [Brassica oleracea var. oleracea]
106292567	1.76871	0.0177977	4.2408	5.06394e-07	2.19113	0.00205533	XP_013583633.1|4.0e-215|PREDICTED: GDSL esterase/lipase At1g33811 [Brassica oleracea var. oleracea]
106292590	1.1188	0.0482023	2.09617	4.12429e-06	1.65286	0.000501282	XP_013583659.1|1.0e-113|PREDICTED: uncharacterized protein LOC106292590 [Brassica oleracea var. oleracea]
106292601	7.00729	1.58452e-88	8.79686	7.00241e-65	6.16865	5.77724e-15	XP_013583672.1|3.5e-184|PREDICTED: peroxidase 3 [Brassica oleracea var. oleracea]
106292604	6.53769	1.72983e-14	6.94035	3.86051e-15	6.49346	9.37617e-17	CDY68433.1|2.7e-276|BnaAnng27240D [Brassica napus]
106292620	-3.86646	2.27253e-50	-1.59128	3.14102e-07	-1.11021	0.0344799	XP_013583693.1|1.6e-135|PREDICTED: transcription factor DIVARICATA isoform X1 [Brassica oleracea var. oleracea]
106292622	2.29114	0.00477346	2.96352	0.000158325	2.18463	0.00339893	XP_013583696.1|5.5e-253|PREDICTED: uncharacterized protein LOC106292622 isoform X1 [Brassica oleracea var. oleracea]
106292649	2.20945	1.42138e-10	1.3695	6.34291e-07	1.52822	8.65879e-07	XP_013583733.1|1.5e-149|PREDICTED: PHD finger protein ALFIN-LIKE 7-like [Brassica oleracea var. oleracea]
106292658	-1.05599	0.00429168	2.32599	0.000180134	1.36128	0.0121198	XP_013583745.1|1.7e-124|PREDICTED: bark lectin isoform 2-like [Brassica oleracea var. oleracea]
106292666	4.00458	4.11845e-05	4.95079	2.08374e-06	4.49713	1.77388e-06	XP_013583761.1|9.3e-226|PREDICTED: heat stress transcription factor A-4a [Brassica oleracea var. oleracea]
106292721	2.03281	0.00602975	4.18116	3.61009e-08	1.89274	0.00543944	XP_013583819.1|5.0e-114|PREDICTED: protein LIGHT-DEPENDENT SHORT HYPOCOTYLS 6 [Brassica oleracea var. oleracea]
106292763	1.58652	6.70414e-08	2.70157	8.32636e-27	2.04045	2.76928e-08	XP_013583869.1|6.0e-175|PREDICTED: 2-oxoglutarate-dependent dioxygenase DAO-like [Brassica oleracea var. oleracea]
106292853	3.46853	0.00281985	2.34451	0.0333651	2.41483	0.026706	XP_013583974.1|0.0e+00|PREDICTED: uncharacterized protein LOC106292853 [Brassica oleracea var. oleracea]
106292943	2.58106	0.0196818	-2.38793	9.68753e-08	-2.23119	3.79378e-06	XP_013584065.1|1.5e-184|PREDICTED: delta-9 acyl-lipid desaturase 1 [Brassica oleracea var. oleracea]
106292953	1.04449	0.00889106	2.77672	3.91688e-10	2.13384	5.64623e-07	XP_013584080.1|2.8e-308|PREDICTED: uncharacterized protein LOC106292953 [Brassica oleracea var. oleracea]
106292956	1.91429	0.017407	1.60334	0.0231275	1.46767	0.0497344	CDY53089.1|2.3e-74|BnaCnng24190D [Brassica napus]
106292964	4.17153	6.31889e-12	2.51436	7.44297e-09	2.94693	4.50575e-10	XP_013584091.1|3.5e-208|PREDICTED: flavonol synthase/flavanone 3-hydroxylase [Brassica oleracea var. oleracea]
106292966	2.95052	1.51569e-14	2.9566	2.53133e-17	3.59648	4.61274e-19	XP_013584094.1|0.0e+00|PREDICTED: uncharacterized protein LOC106292966 [Brassica oleracea var. oleracea]
106292993	2.47224	4.11452e-06	2.17541	6.882e-06	1.5824	0.00713392	XP_013584119.1|2.6e-130|PREDICTED: ethylene-responsive transcription factor ERF012-like [Brassica oleracea var. oleracea]
106293006	2.52345	8.84208e-17	3.60003	2.17658e-30	1.61277	1.97681e-10	XP_013584129.1|2.5e-109|PREDICTED: auxin-responsive protein IAA19-like [Brassica oleracea var. oleracea]
106293033	4.09331	2.79327e-06	3.13699	1.25264e-05	2.47354	0.000492582	XP_013584159.1|1.7e-222|PREDICTED: jasmonate O-methyltransferase-like [Brassica oleracea var. oleracea]
106293059	-1.09478	4.45133e-05	-2.2707	4.68576e-29	-1.17162	3.71794e-06	XP_013584187.1|8.5e-153|PREDICTED: uncharacterized protein LOC106293059 [Brassica oleracea var. oleracea]
106293095	2.40424	2.08384e-09	5.98288	1.85074e-21	2.90834	1.39769e-10	VDD47572.1|2.5e-199|unnamed protein product, partial [Brassica oleracea]
106293121	2.00896	4.31225e-05	-1.34426	1.04321e-06	-1.14993	0.000625648	XP_013584249.1|2.6e-205|PREDICTED: protein SHI RELATED SEQUENCE 7 [Brassica oleracea var. oleracea]
106293136	3.12703	4.29328e-12	5.44323	1.04402e-20	2.80568	2.12621e-12	XP_013584260.1|6.7e-249|PREDICTED: alcohol dehydrogenase-like 3 isoform X1 [Brassica oleracea var. oleracea]
106293143	2.11702	9.24707e-10	2.63335	8.60374e-16	2.04393	6.96917e-10	XP_013584273.1|7.0e-73|PREDICTED: uncharacterized protein LOC106293143 [Brassica oleracea var. oleracea]
106293153	2.44887	1.03466e-11	2.09975	9.61023e-12	1.15763	0.00020493	XP_013584281.1|6.7e-157|PREDICTED: methylesterase 17-like [Brassica oleracea var. oleracea]
106293155	1.16864	0.000638539	1.57563	1.62046e-08	1.85928	4.62347e-09	XP_013584283.1|5.6e-148|PREDICTED: eukaryotic translation initiation factor 4E-2-like [Brassica oleracea var. oleracea]
106293159	3.34576	2.81416e-07	-1.03484	0.0041248	-1.91538	1.0086e-06	XP_013584285.1|6.6e-172|PREDICTED: transcription factor MYB24 [Brassica oleracea var. oleracea]
106293184	1.97966	0.0041395	3.14633	4.07323e-06	2.12476	0.000960686	XP_013584306.1|9.1e-108|PREDICTED: ethylene-responsive transcription factor ERF023 [Brassica oleracea var. oleracea]
106293239	4.37782	2.1858e-09	3.10977	1.85056e-07	3.73154	9.56096e-10	XP_013584349.1|1.7e-260|PREDICTED: putative DUF21 domain-containing protein At1g03270 isoform X3 [Brassica oleracea var. oleracea]
106293241	2.46553	4.89764e-05	2.25825	0.000312945	1.83071	0.000632898	XP_013584350.1|2.4e-75|PREDICTED: rapid alkalinization factor 23 [Brassica oleracea var. oleracea]
106293251	4.87581	9.55177e-10	3.93886	2.99472e-10	3.20378	1.13234e-08	XP_013695504.2|0.0e+00|uncharacterized protein LOC106399587 [Brassica napus]
106293269	4.9201	1.47352e-26	6.1567	6.95506e-29	5.02465	2.12443e-30	XP_013584414.1|3.1e-296|PREDICTED: MATE efflux family protein DTX1-like [Brassica oleracea var. oleracea]
106293280	3.89473	1.36139e-21	4.04457	1.23069e-25	1.08781	0.000309743	XP_013584391.1|0.0e+00|PREDICTED: ABC transporter E family member 1 isoform X1 [Brassica oleracea var. oleracea]
106293281	3.68214	2.6265e-07	3.66543	2.25024e-08	3.70222	1.43797e-08	XP_013584388.1|5.5e-218|PREDICTED: E3 ubiquitin-protein ligase RGLG1-like [Brassica oleracea var. oleracea]
106293299	3.69059	0.0010592	3.53001	0.00126351	3.67994	0.000415737	XP_013584413.1|0.0e+00|PREDICTED: L-ascorbate oxidase homolog [Brassica oleracea var. oleracea]
106293308	3.09514	3.90969e-27	3.12067	1.82578e-70	2.35466	9.14001e-34	XP_013584425.1|0.0e+00|PREDICTED: polyadenylate-binding protein 6 [Brassica oleracea var. oleracea]
106293325	4.80523	7.90146e-11	4.65423	5.22058e-12	5.1783	9.84093e-13	XP_013584445.1|8.4e-296|PREDICTED: probable arabinosyltransferase ARAD1 [Brassica oleracea var. oleracea]
106293335	10.0025	2.56581e-46	9.30575	4.79075e-66	8.9113	1.16368e-73	XP_013584455.1|3.1e-308|PREDICTED: cytochrome P450 703A2 [Brassica oleracea var. oleracea]
106293369	2.60417	0.0139104	4.2259	0.000176031	3.78004	0.000238597	XP_013584500.1|2.3e-67|PREDICTED: uncharacterized protein LOC106293369 [Brassica oleracea var. oleracea]
106293392	1.70201	0.00282884	2.92635	2.22097e-09	3.35142	2.0846e-08	XP_013584530.1|0.0e+00|PREDICTED: galactose oxidase [Brassica oleracea var. oleracea]
106293400	2.11293	2.73156e-05	2.28478	6.24521e-07	1.51258	0.0020443	XP_013584536.1|1.4e-126|PREDICTED: transmembrane protein 136-like [Brassica oleracea var. oleracea]
106293433	2.93193	0.0187513	3.36377	0.00708911	2.92892	0.0120735	XP_013584563.1|1.6e-265|PREDICTED: uncharacterized protein LOC106293433 [Brassica oleracea var. oleracea]
106293457	3.38014	0.000195724	3.21386	0.000163772	3.2853	7.29219e-05	XP_013584587.1|1.6e-66|PREDICTED: agmatine deiminase-like [Brassica oleracea var. oleracea]
106293482	2.63836	7.17866e-10	2.38849	1.05106e-11	3.10693	8.68647e-15	XP_013584613.1|4.2e-230|PREDICTED: transcription factor bHLH90 isoform X2 [Brassica oleracea var. oleracea]
106293486	-1.19752	0.000197753	1.13491	4.71659e-05	1.71521	0.000922768	VDD49419.1|5.7e-51|unnamed protein product [Brassica oleracea]
106293489	4.81644	1.26497e-06	5.24054	2.55434e-07	4.77107	1.89165e-07	XP_013584620.1|6.8e-259|PREDICTED: polygalacturonase QRT2-like [Brassica oleracea var. oleracea]
106293496	4.35951	2.94232e-05	4.22191	2.42514e-05	3.5168	0.000144522	CDY10154.1|1.3e-173|BnaC05g03970D [Brassica napus]
106293500	7.35151	6.40552e-20	2.85233	1.52729e-19	1.08604	0.000333892	XP_013584632.1|2.6e-205|PREDICTED: bifunctional epoxide hydrolase 2 [Brassica oleracea var. oleracea]
106293535	4.24545	1.67581e-11	3.13879	9.04791e-11	2.419	1.87525e-07	XP_013584671.1|3.0e-105|PREDICTED: ethylene-responsive transcription factor WIN1 [Brassica oleracea var. oleracea]
106293547	-3.19025	2.15112e-18	-1.41741	0.000590964	-2.84116	6.97445e-14	XP_013584682.1|0.0e+00|PREDICTED: 4-coumarate--CoA ligase 4-like [Brassica oleracea var. oleracea]
106293598	2.96229	0.0176583	3.39894	0.00673941	2.83894	0.0172213	XP_013584730.1|3.4e-305|PREDICTED: importin subunit alpha-6 [Brassica oleracea var. oleracea]
106293620	9.2108	1.33088e-44	9.94471	2.24076e-40	8.58123	7.90414e-61	XP_013584750.1|0.0e+00|PREDICTED: fatty acyl-CoA reductase 2 [Brassica oleracea var. oleracea]
106293638	8.13844	5.20755e-38	9.18484	1.68131e-32	7.97362	9.56331e-46	XP_013584762.1|3.3e-248|PREDICTED: transcription factor bHLH89 [Brassica oleracea var. oleracea]
106293647	3.22617	3.3581e-13	2.08051	6.93131e-09	2.97099	7.57688e-12	XP_013584769.1|3.9e-170|PREDICTED: AT-hook motif nuclear-localized protein 13-like isoform X1 [Brassica oleracea var. oleracea]
106293648	5.91129	1.29581e-15	6.25647	4.69146e-17	5.6848	3.33993e-17	XP_013584773.1|1.0e-166|PREDICTED: AT-hook motif nuclear-localized protein 13-like isoform X2 [Brassica oleracea var. oleracea]
106293663	8.22809	1.31692e-26	8.63478	5.13719e-27	7.83688	4.69106e-32	XP_013584783.1|3.1e-121|PREDICTED: germin-like protein subfamily 2 member 3 [Brassica oleracea var. oleracea]
106293669	3.39717	1.6786e-13	3.65044	3.43332e-17	3.42844	7.00884e-12	XP_013584787.1|5.1e-61|PREDICTED: uncharacterized protein LOC106293669 [Brassica oleracea var. oleracea]
106293670	5.33477	1.73278e-10	1.73617	0.000273111	3.79039	2.75e-10	XP_013719253.1|2.9e-70|protein RALF-like 1 [Brassica napus]
106293713	4.15063	5.62496e-08	3.10368	9.8707e-08	2.43439	7.3888e-06	XP_013584823.1|4.5e-189|PREDICTED: polygalacturonase inhibitor 1-like [Brassica oleracea var. oleracea]
106293715	5.60773	1.05339e-09	6.01941	2.02525e-10	5.56991	3.92393e-11	XP_013584825.1|4.3e-152|PREDICTED: ELMO domain-containing protein A [Brassica oleracea var. oleracea]
106293740	-3.72094	8.33097e-10	-3.51951	0.00016979	-3.51906	3.17972e-09	XP_013584847.1|5.5e-148|PREDICTED: transcription factor bHLH55-like [Brassica oleracea var. oleracea]
106293759	2.72874	0.033463	3.15619	0.0139416	2.71962	0.0245558	XP_013584860.1|3.5e-159|PREDICTED: alpha carbonic anhydrase 5 [Brassica oleracea var. oleracea]
106293773	-3.05665	2.90879e-15	-2.93471	1.594e-42	-2.29596	7.32383e-08	XP_013584876.1|8.6e-199|PREDICTED: gibberellin 2-beta-dioxygenase 2-like [Brassica oleracea var. oleracea]
106293816	7.26607	2.73548e-19	7.66378	8.16326e-20	7.22508	1.7518e-22	XP_013584910.1|1.6e-149|PREDICTED: probable aquaporin NIP7-1 [Brassica oleracea var. oleracea]
106293846	4.22087	7.57889e-05	4.65758	1.782e-05	4.13035	3.32611e-05	XP_013584936.1|5.0e-212|PREDICTED: RNA-binding protein 38-like [Brassica oleracea var. oleracea]
106293879	6.75418	1.32267e-19	7.56228	3.68606e-19	6.78182	1.04313e-22	XP_013584968.1|5.8e-83|PREDICTED: CASP-like protein 1C2 [Brassica oleracea var. oleracea]
106293924	5.49923	2.8978e-09	5.38873	6.10182e-10	5.47476	1.04481e-10	XP_013585012.1|0.0e+00|PREDICTED: LOW QUALITY PROTEIN: DEAD-box ATP-dependent RNA helicase 42 [Brassica oleracea var. oleracea]
106293926	2.05141	0.0409084	4.63064	2.21831e-05	2.56439	0.00798689	XP_013585014.1|5.3e-256|PREDICTED: uncharacterized protein LOC106293926 isoform X1 [Brassica oleracea var. oleracea]
106293945	3.43681	0.00126349	4.40478	7.04988e-05	3.93036	0.000103946	XP_013585031.1|2.4e-232|PREDICTED: E3 ubiquitin-protein ligase RNF144B-like [Brassica oleracea var. oleracea]
106293951	3.00642	0.00100109	3.21844	7.21405e-05	2.20194	0.00289278	XP_013585038.1|5.6e-220|PREDICTED: uncharacterized protein LOC106293951 [Brassica oleracea var. oleracea]
106293976	4.84921	1.34761e-06	5.28422	2.658e-07	4.72188	4.66862e-07	XP_013585057.1|3.3e-222|PREDICTED: probable ubiquitin-conjugating enzyme E2 23 [Brassica oleracea var. oleracea]
106294079	2.88852	1.71419e-07	2.92495	1.01593e-07	3.01356	2.03329e-08	XP_013585150.1|7.1e-308|PREDICTED: cyclin-SDS-like isoform X1 [Brassica oleracea var. oleracea]
106294092	3.77939	0.000174622	4.15478	3.35153e-05	4.28387	8.83535e-06	XP_013585159.1|0.0e+00|PREDICTED: MLO-like protein 14 [Brassica oleracea var. oleracea]
106294105	3.6274	0.00149925	4.06549	0.000437675	3.54792	0.000919604	XP_013585168.1|3.6e-85|PREDICTED: uncharacterized protein LOC106294105 [Brassica oleracea var. oleracea]
106294124	8.90714	2.87595e-33	9.31213	2.10736e-33	8.2922	5.16636e-43	XP_013585181.1|1.0e-99|PREDICTED: protein YLS3-like [Brassica oleracea var. oleracea]
106294127	4.18249	8.19304e-05	4.61325	1.92398e-05	4.16776	2.03674e-05	XP_013585184.1|1.3e-193|PREDICTED: B3 domain-containing protein At1g32030 [Brassica oleracea var. oleracea]
106294129	2.58947	0.0480006	3.01286	0.0211545	2.5808	0.037357	XP_013585189.1|4.5e-231|PREDICTED: patatin-like protein 1 [Brassica oleracea var. oleracea]
106294132	5.9415	2.61743e-11	5.84553	2.72618e-12	5.5219	4.66693e-13	XP_013585188.1|1.0e-106|PREDICTED: transcription factor DIVARICATA-like [Brassica oleracea var. oleracea]
106294137	2.74729	7.31083e-05	2.04871	0.000877047	1.97931	0.0356646	XP_013585194.1|3.4e-62|PREDICTED: uncharacterized protein LOC106294137 [Brassica oleracea var. oleracea]
106294182	4.21428	8.04812e-05	4.65235	1.89886e-05	4.11217	3.85051e-05	XP_026421345.1|2.5e-25|polyubiquitin-like [Papaver somniferum]
106294185	2.44224	0.00578006	2.87777	0.000748698	3.12478	0.000264607	XP_013585230.1|8.6e-246|PREDICTED: F-box protein At1g30790-like [Brassica oleracea var. oleracea]
106294190	2.58947	0.0480006	3.01286	0.0211545	2.5808	0.037357	XP_013585231.1|2.3e-126|PREDICTED: E3 ubiquitin-protein ligase RNF181-like [Brassica oleracea var. oleracea]
106294230	2.14319	0.00126092	3.02979	9.84986e-07	2.73971	4.41578e-06	XP_013585257.1|9.0e-98|PREDICTED: nudix hydrolase 18, mitochondrial-like [Brassica oleracea var. oleracea]
106294246	4.59006	6.42846e-06	5.01697	1.35352e-06	3.5291	3.56116e-05	CDY35931.1|8.8e-54|BnaA05g30190D [Brassica napus]
106294266	3.59283	0.00166113	4.02878	0.000484122	3.10493	0.00339893	XP_013585286.1|3.4e-179|PREDICTED: mitogen-activated protein kinase kinase 8 [Brassica oleracea var. oleracea]
106294292	4.17632	8.53819e-05	2.80572	0.00239381	3.39252	0.000238775	XP_013585308.1|3.0e-122|PREDICTED: 25.3 kDa heat shock protein, chloroplastic [Brassica oleracea var. oleracea]
106294298	5.4968	3.33012e-09	5.91044	6.36921e-10	5.45465	1.58523e-10	XP_013585310.1|1.8e-211|PREDICTED: BTB/POZ and TAZ domain-containing protein 3 [Brassica oleracea var. oleracea]
106294324	4.13361	0.000109186	-2.16382	5.80383e-08	-2.52947	6.56149e-10	XP_013585335.1|1.7e-148|PREDICTED: cathepsin L1-like [Brassica oleracea var. oleracea]
106294365	2.65005	0.0294237	-2.12086	0.000142305	-2.20383	7.03839e-05	XP_013585373.1|4.2e-170|PREDICTED: AT-hook motif nuclear-localized protein 23 [Brassica oleracea var. oleracea]
106294417	3.82282	0.000563829	4.25728	0.000148998	3.34953	0.000904871	XP_013585428.1|0.0e+00|PREDICTED: uncharacterized protein LOC106294417 [Brassica oleracea var. oleracea]
106294475	7.31189	1.12156e-19	7.70782	3.54519e-20	6.93301	3.92955e-24	XP_013585490.1|7.1e-54|PREDICTED: putative lipid-transfer protein DIR1 [Brassica oleracea var. oleracea]
106294495	1.83058	1.87e-12	1.3804	5.54811e-11	1.85207	4.34033e-14	XP_013585513.1|1.4e-247|PREDICTED: uncharacterized protein LOC106294495 [Brassica oleracea var. oleracea]
106294496	-2.601	7.84434e-43	-2.79081	1.61094e-107	-1.3151	1.58081e-15	XP_009148905.1|0.0e+00|PREDICTED: ABC transporter G family member 35-like [Brassica rapa]
106294497	-2.22419	3.30856e-26	-2.81003	5.1626e-76	-1.39187	9.35117e-11	XP_006416935.1|0.0e+00|ABC transporter G family member 35 [Eutrema salsugineum]
106294536	2.00634	2.56429e-09	1.36694	4.85297e-06	1.62047	7.29619e-08	XP_013585575.1|0.0e+00|PREDICTED: uncharacterized protein At4g18490 isoform X2 [Brassica oleracea var. oleracea]
106294548	2.23148	1.27809e-05	3.64703	1.73214e-11	4.34177	2.17511e-14	XP_013585585.1|0.0e+00|PREDICTED: uncharacterized protein LOC106294548 [Brassica oleracea var. oleracea]
106294552	1.82058	8.72559e-06	1.86718	3.30779e-07	2.18774	2.94128e-08	XP_013585593.1|4.0e-97|PREDICTED: uncharacterized protein LOC106294552 [Brassica oleracea var. oleracea]
106294554	10.2798	7.47788e-50	10.3374	4.81217e-55	6.19256	5.83772e-12	XP_013585594.1|0.0e+00|PREDICTED: fatty acyl-CoA reductase 2-like [Brassica oleracea var. oleracea]
106294555	5.81621	1.2294e-15	6.52461	2.03607e-16	5.6475	2.18607e-18	XP_013585599.1|0.0e+00|PREDICTED: WEB family protein At5g16730, chloroplastic [Brassica oleracea var. oleracea]
106294623	4.42119	1.90378e-05	4.28182	1.42293e-05	4.40191	3.65729e-06	XP_013585680.1|1.6e-127|PREDICTED: B3 domain-containing protein At1g05920 [Brassica oleracea var. oleracea]
106294626	1.39355	0.0120467	1.5685	0.00141312	1.39399	0.00876725	XP_013585685.1|2.6e-184|PREDICTED: wall-associated receptor kinase-like 20 isoform X2 [Brassica oleracea var. oleracea]
106294666	3.27784	1.53912e-16	6.41321	1.67934e-22	4.35954	5.10939e-16	XP_013585733.1|0.0e+00|PREDICTED: ABC transporter B family member 13 [Brassica oleracea var. oleracea]
106294679	5.33999	1.35103e-08	4.50283	1.47121e-08	3.8956	2.71162e-08	XP_013585750.1|6.1e-164|PREDICTED: probable CCR4-associated factor 1 homolog 7 [Brassica oleracea var. oleracea]
106294686	3.89923	0.000390646	4.33332	0.000101414	3.04635	0.00244114	XP_013585760.1|2.6e-167|PREDICTED: uncharacterized protein LOC106294686 isoform X2 [Brassica oleracea var. oleracea]
106294728	4.19114	3.92893e-08	4.14897	9.49275e-10	4.18592	5.49697e-10	XP_013585812.1|2.3e-181|PREDICTED: zinc finger protein ZAT9-like [Brassica oleracea var. oleracea]
106294743	2.44989	0.0307033	2.60183	0.0109825	2.27662	0.0229894	XP_009119731.1|2.8e-75|PREDICTED: actin-depolymerizing factor 10 [Brassica rapa]
106294831	2.08283	1.28557e-05	3.90724	1.86697e-16	2.19862	1.38515e-06	XP_013585956.1|1.1e-267|PREDICTED: photosynthetic NDH subunit of subcomplex B 1, chloroplastic [Brassica oleracea var. oleracea]
106294848	2.10838	5.1041e-07	1.38144	3.47267e-05	2.18486	2.79111e-08	VDD43474.1|4.2e-121|unnamed protein product [Brassica oleracea]
106294860	2.8429	0.0156646	3.81502	0.00124933	2.90427	0.00818937	XP_013586002.1|2.9e-149|PREDICTED: expansin-like B1 [Brassica oleracea var. oleracea]
106294915	4.0446	0.000180358	3.8963	0.000177624	1.99805	0.0287366	XP_018481243.1|6.5e-205|PREDICTED: patatin-like protein 1 isoform X2 [Raphanus sativus]
106294995	7.51267	5.96418e-77	7.98838	7.66227e-83	7.67055	3.25447e-81	XP_013586191.1|3.4e-274|PREDICTED: omega-hydroxypalmitate O-feruloyl transferase [Brassica oleracea var. oleracea]
106295053	-2.42975	1.65279e-18	-1.40973	3.29795e-10	-1.58468	6.47095e-05	XP_010537955.1|0.0e+00|PREDICTED: ABC transporter G family member 40 isoform X1 [Tarenaya hassleriana]
106295107	3.95555	2.79976e-07	3.69736	8.05031e-08	3.10378	7.10798e-07	VDD17045.1|2.8e-250|unnamed protein product [Brassica rapa]
106295124	4.25393	1.17653e-05	3.99974	1.64071e-35	3.75644	7.40459e-29	XP_013586381.1|5.0e-39|PREDICTED: protein LUTEIN DEFICIENT 5, chloroplastic-like [Brassica oleracea var. oleracea]
106295163	7.27888	2.33414e-32	8.60665	4.27027e-27	2.29674	0.0495946	XP_013586447.1|2.3e-64|PREDICTED: acyl carrier protein, chloroplastic [Brassica oleracea var. oleracea]
106295182	-1.87675	7.08189e-15	-1.01536	1.42085e-05	-1.6947	1.17802e-08	XP_013586467.1|2.0e-200|PREDICTED: gibberellin receptor GID1A [Brassica oleracea var. oleracea]
106295192	2.99117	0.0156271	3.42391	0.00575892	2.52148	0.0347264	XP_013586481.1|6.8e-259|PREDICTED: putative FBD-associated F-box protein At1g05080 [Brassica oleracea var. oleracea]
106295194	-1.54041	2.7865e-09	-2.15136	1.42109e-50	-1.80831	1.84024e-21	XP_013586484.1|6.1e-208|PREDICTED: putative F-box only protein 15 isoform X2 [Brassica oleracea var. oleracea]
106295216	-1.77942	8.30998e-15	-2.33593	4.47418e-48	-1.15707	1.33802e-06	XP_013586513.1|1.7e-169|PREDICTED: isoflavone reductase homolog P3 isoform X2 [Brassica oleracea var. oleracea]
106295265	5.08422	1.69089e-12	3.78627	2.73608e-13	3.04353	3.51572e-10	XP_006417504.1|1.2e-240|amino acid permease 8 [Eutrema salsugineum]
106295280	4.91592	5.32618e-07	4.04113	1.88662e-06	3.63053	3.1529e-06	RQL99560.1|1.0e-187|hypothetical protein DY000_00025965 [Brassica cretica]
106295285	1.84985	0.000126154	2.08073	2.68492e-06	1.27655	0.015722	XP_013586600.1|7.7e-281|PREDICTED: beta-glucosidase 9-like isoform X2 [Brassica oleracea var. oleracea]
106295292	6.98364	4.16054e-17	7.38902	9.91418e-18	6.27793	2.65716e-20	XP_013586607.1|0.0e+00|PREDICTED: cullin-1-like isoform X2 [Brassica oleracea var. oleracea]
106295307	5.30819	8.1671e-36	5.10906	9.81163e-44	5.49414	6.83048e-40	XP_013586621.1|1.1e-134|PREDICTED: fasciclin-like arabinogalactan protein 19 [Brassica oleracea var. oleracea]
106295363	-1.45666	0.000902074	1.5963	0.00211797	1.60406	0.0125214	XP_013586700.1|1.8e-293|PREDICTED: cytochrome P450 705A5-like [Brassica oleracea var. oleracea]
106295378	-1.47715	0.00796125	-2.65027	8.35752e-24	-1.18536	0.000162073	XP_013586718.1|1.2e-256|PREDICTED: shikimate O-hydroxycinnamoyltransferase [Brassica oleracea var. oleracea]
106295424	1.31189	0.00226679	1.24408	0.00104619	1.16664	0.00707322	VDD46865.1|1.2e-206|unnamed protein product [Brassica oleracea]
106295425	5.81058	2.18521e-104	6.54065	2.59721e-224	6.3271	3.57068e-134	XP_013586777.1|5.9e-186|PREDICTED: probable carboxylesterase 12 [Brassica oleracea var. oleracea]
106295484	2.32794	1.7581e-07	1.69006	2.04792e-05	1.5518	0.000989804	XP_013586854.1|4.8e-197|PREDICTED: zinc transporter 1 [Brassica oleracea var. oleracea]
106295532	2.64811	2.20455e-08	2.93843	9.69013e-12	2.31215	5.42815e-05	XP_013586909.1|4.4e-170|PREDICTED: probable inactive poly [ADP-ribose] polymerase SRO2 [Brassica oleracea var. oleracea]
106295542	1.10279	0.000141453	1.95789	3.96018e-27	1.47037	8.44063e-10	XP_018486460.1|5.1e-105|PREDICTED: thioredoxin M4, chloroplastic-like [Raphanus sativus]
106295656	3.27165	2.29123e-44	2.8771	1.05817e-52	2.73437	1.22711e-10	XP_013587076.1|0.0e+00|PREDICTED: cytochrome P450 86A4-like [Brassica oleracea var. oleracea]
106295662	2.77115	9.37899e-42	2.44173	8.51706e-52	2.26214	9.86187e-23	XP_013587083.1|9.8e-258|PREDICTED: myb-related protein B [Brassica oleracea var. oleracea]
106295681	1.17372	3.949e-05	2.5135	6.34164e-23	1.84876	1.7726e-10	XP_013587105.1|4.5e-150|PREDICTED: aquaporin TIP2-1 [Brassica oleracea var. oleracea]
106295713	3.2775	0.00597994	3.71472	0.00198369	3.22415	0.00393223	XP_013585230.1|3.5e-229|PREDICTED: F-box protein At1g30790-like [Brassica oleracea var. oleracea]
106295741	9.42662	1.10586e-38	9.83696	1.28211e-38	8.8227	9.10931e-50	XP_013587170.1|2.2e-282|PREDICTED: probable glucan endo-1,3-beta-glucosidase A6 [Brassica oleracea var. oleracea]
106295788	2.45135	0.00063511	3.63665	7.59002e-11	4.57748	7.6313e-13	XP_013587226.1|1.2e-107|PREDICTED: universal stress protein YxiE-like isoform X2 [Brassica oleracea var. oleracea]
106295792	3.65411	0.00124745	4.08966	0.000352837	3.64405	0.000502648	XP_013587231.1|2.2e-303|PREDICTED: putative leucine-rich repeat receptor-like serine/threonine-protein kinase At2g14440 [Brassica oleracea var. oleracea]
106295794	2.30418	1.10846e-05	2.01519	6.72514e-06	2.00198	9.59371e-05	XP_013587237.1|4.1e-175|PREDICTED: dehydration-responsive element-binding protein 2B-like [Brassica oleracea var. oleracea]
106295806	3.91302	1.31287e-75	2.69831	2.92328e-63	3.07743	2.20042e-53	VDD46886.1|0.0e+00|unnamed protein product, partial [Brassica oleracea]
106295809	-1.52221	1.08141e-09	-1.50655	1.79113e-12	-1.2009	1.75956e-05	XP_013587251.1|9.9e-289|PREDICTED: uncharacterized protein LOC106295809 [Brassica oleracea var. oleracea]
106295815	3.67291	2.01157e-06	5.05643	4.9584e-09	3.9044	3.30514e-07	XP_013587258.1|2.2e-267|PREDICTED: putative FBD-associated F-box protein At1g05080 [Brassica oleracea var. oleracea]
106295825	-1.71501	1.15082e-19	-1.34394	6.65502e-17	-1.0184	2.07873e-06	XP_013587274.1|3.2e-182|PREDICTED: cinnamoyl-CoA reductase 1-like [Brassica oleracea var. oleracea]
106295899	2.81102	6.91806e-23	3.10734	1.35663e-39	2.70202	3.94077e-26	XP_013587360.1|6.0e-288|PREDICTED: BTB/POZ domain-containing protein At3g22104 isoform X1 [Brassica oleracea var. oleracea]
106295948	1.82481	9.90599e-08	3.00931	3.41847e-18	1.82034	1.05903e-08	XP_013587416.1|2.7e-291|PREDICTED: uncharacterized protein LOC106295948 [Brassica oleracea var. oleracea]
106295960	5.36705	1.81704e-59	5.0074	6.35382e-82	4.09825	2.93992e-45	XP_013587430.1|1.1e-129|PREDICTED: BI1-like protein [Brassica oleracea var. oleracea]
106295983	5.56142	7.21223e-49	3.44526	9.53719e-44	4.59419	4.19433e-41	XP_013587468.1|7.6e-151|PREDICTED: bidirectional sugar transporter SWEET14-like [Brassica oleracea var. oleracea]
106296029	1.95837	0.00166841	1.76702	0.00136291	-1.37066	0.0016313	OAP05303.1|6.4e-242|hypothetical protein AXX17_AT3G06910 [Arabidopsis thaliana]
106296054	1.60673	6.23062e-05	5.24781	1.39982e-49	3.12231	0.005639	XP_006416800.2|0.0e+00|LOW QUALITY PROTEIN: amyrin synthase LUP2 [Eutrema salsugineum]
106296078	-3.24403	3.87034e-15	1.38133	0.00187968	1.45312	0.00180969	XP_013587581.1|3.0e-252|PREDICTED: root phototropism protein 3 [Brassica oleracea var. oleracea]
106296083	-1.00792	0.0381978	-1.62188	3.97255e-06	-2.08341	3.19856e-10	XP_013587589.1|1.5e-270|PREDICTED: probable cysteine proteinase At3g19400 [Brassica oleracea var. oleracea]
106296120	1.73402	4.98071e-15	1.49774	4.12451e-16	1.39748	2.19629e-10	XP_013587633.1|0.0e+00|PREDICTED: uncharacterized protein LOC106296120 [Brassica oleracea var. oleracea]
106296156	-4.44776	4.38032e-109	-3.72918	1.38026e-98	-2.8696	4.86569e-39	XP_013587680.1|3.9e-112|PREDICTED: two-component response regulator ARR7-like [Brassica oleracea var. oleracea]
106296232	1.2593	6.46756e-06	1.86651	2.46666e-27	1.09407	0.00010552	XP_013587768.1|3.7e-141|PREDICTED: histidine-rich glycoprotein-like isoform X2 [Brassica oleracea var. oleracea]
106296235	6.82263	1.28457e-23	7.93561	1.03675e-21	6.87049	9.61396e-27	XP_013587771.1|0.0e+00|PREDICTED: acyltransferase-like protein At3g26840, chloroplastic [Brassica oleracea var. oleracea]
106296238	2.12037	4.08004e-08	1.7934	6.45531e-13	1.44233	1.70056e-07	XP_013587775.1|0.0e+00|PREDICTED: uncharacterized protein LOC106296238 [Brassica oleracea var. oleracea]
106296254	1.60538	2.47162e-05	-1.3285	6.25841e-22	-1.21976	5.06974e-12	XP_010552688.1|2.6e-257|PREDICTED: endoglucanase 8 isoform X2 [Tarenaya hassleriana]
106296281	4.11537	4.37227e-10	3.73539	1.58301e-10	3.07901	1.44629e-07	XP_013587840.1|2.9e-183|PREDICTED: cyclin-T1-2-like [Brassica oleracea var. oleracea]
106296305	1.56358	0.000266506	4.40391	3.78349e-23	2.99464	2.27628e-15	XP_013587864.1|7.7e-180|PREDICTED: AP2-like ethylene-responsive transcription factor At1g79700 [Brassica oleracea var. oleracea]
106296311	3.53004	3.50661e-11	3.49071	3.95187e-13	3.25109	9.11912e-12	XP_013587871.1|1.7e-113|PREDICTED: non-specific lipid transfer protein GPI-anchored 2 isoform X2 [Brassica oleracea var. oleracea]
106296341	-1.69478	9.57815e-18	-1.61876	1.44556e-16	-1.32159	3.63459e-07	NP_001302986.1|1.6e-206|epithiospecifier protein-like [Brassica napus]
106296375	3.05441	3.80019e-27	2.5827	6.33305e-33	3.00964	5.71198e-34	XP_006300770.1|0.0e+00|amyrin synthase LUP2 [Capsella rubella]
106296377	1.18553	6.35016e-06	1.19259	4.09778e-08	1.71909	8.43384e-11	XP_013587957.1|0.0e+00|PREDICTED: auxin response factor 17-like [Brassica oleracea var. oleracea]
106296401	3.04585	0.00334802	3.3475	0.00119248	3.91196	0.000111086	XP_019093159.1|1.2e-215|PREDICTED: equilibrative nucleotide transporter 7 [Camelina sativa]
106296405	5.60015	3.76543e-14	3.61653	2.13911e-14	3.26877	8.21728e-13	XP_013587989.1|6.1e-261|PREDICTED: omega-hydroxypalmitate O-feruloyl transferase-like [Brassica oleracea var. oleracea]
106296406	4.41106	3.98611e-10	5.52642	9.00643e-13	3.60769	5.99789e-09	XP_013587990.1|7.6e-96|PREDICTED: uncharacterized protein LOC106296406 [Brassica oleracea var. oleracea]
106296431	1.21256	0.00294506	7.48705	1.16154e-23	4.87275	2.23757e-30	XP_013588019.1|1.2e-102|PREDICTED: ribulose bisphosphate carboxylase small chain F1, chloroplastic-like [Brassica oleracea var. oleracea]
106296479	3.01101	2.86112e-11	2.23365	5.72794e-10	2.48735	1.04472e-10	RQL87170.1|7.3e-138|hypothetical protein DY000_00013291 [Brassica cretica]
106296487	5.03794	3.79866e-12	5.37225	5.56423e-14	4.94114	2.40047e-14	XP_013588080.1|1.6e-132|PREDICTED: transcription factor DYT1 [Brassica oleracea var. oleracea]
106296504	-1.36163	1.32601e-05	-2.28896	2.2932e-20	-1.17809	0.00101075	XP_013588103.1|3.1e-261|PREDICTED: ACT domain-containing protein ACR4 [Brassica oleracea var. oleracea]
106296615	1.13907	0.0107631	5.36607	1.67191e-33	1.55261	3.47782e-06	XP_013588247.1|1.2e-83|PREDICTED: photosystem I reaction center subunit V, chloroplastic [Brassica oleracea var. oleracea]
106296616	-1.57683	7.78702e-08	-1.02314	0.0297377	-1.09569	0.0012847	XP_013588248.1|1.1e-201|PREDICTED: cytosolic sulfotransferase 16-like [Brassica oleracea var. oleracea]
106296641	2.91031	1.92396e-24	1.99899	7.25356e-43	1.00736	3.3372e-06	XP_013588276.1|7.3e-278|PREDICTED: probable mitochondrial chaperone BCS1-B [Brassica oleracea var. oleracea]
106296668	-4.77223	4.96623e-93	-3.07363	4.89848e-51	-2.84509	4.09516e-28	XP_013588314.1|0.0e+00|PREDICTED: beta-D-glucopyranosyl abscisate beta-glucosidase-like [Brassica oleracea var. oleracea]
106296677	2.63094	3.3568e-09	6.20849	2.19057e-17	1.91917	0.000227188	XP_013588324.1|4.9e-111|PREDICTED: germin-like protein 1 [Brassica oleracea var. oleracea]
106296711	1.05355	0.00195521	2.70284	1.18594e-28	1.8061	2.48522e-10	XP_013588383.1|2.2e-186|PREDICTED: NAC domain-containing protein 19 [Brassica oleracea var. oleracea]
106296725	-3.61275	7.07945e-24	3.56115	4.71485e-09	2.8507	1.22839e-06	XP_013588400.1|1.4e-193|PREDICTED: glucan endo-1,3-beta-glucosidase, acidic isoform-like [Brassica oleracea var. oleracea]
106296727	-2.33271	9.60095e-23	-1.27672	2.58867e-07	-1.5106	4.4726e-05	XP_013588404.1|1.8e-191|PREDICTED: B-box zinc finger protein 21 [Brassica oleracea var. oleracea]
106296737	2.68165	5.20616e-07	3.19593	5.97538e-10	2.99172	2.04085e-08	XP_013588419.1|2.3e-115|PREDICTED: ethylene-responsive transcription factor 1B [Brassica oleracea var. oleracea]
106296859	1.75182	2.28697e-12	2.94652	2.90888e-35	1.08942	2.1919e-06	XP_013652324.1|0.0e+00|phosphate transporter PHO1 homolog 10 [Brassica napus]
106296875	3.08355	0.011575	3.51778	0.00410577	3.07337	0.00702402	XP_013588572.1|1.8e-289|PREDICTED: ammonium transporter 1 member 3-like [Brassica oleracea var. oleracea]
106296929	-1.73807	1.68384e-19	-1.08865	2.76023e-12	-1.29279	2.62968e-09	XP_013588646.1|4.4e-134|PREDICTED: ferritin-3, chloroplastic [Brassica oleracea var. oleracea]
106296939	7.95765	1.11322e-24	8.35456	4.95559e-25	7.31809	5.42003e-32	XP_013652073.1|1.4e-261|metal transporter Nramp1-like [Brassica napus]
106296960	6.38864	6.36615e-17	6.38782	6.84384e-19	6.78246	5.2075e-19	XP_013588680.1|5.6e-217|PREDICTED: transcription factor MYB26-like [Brassica oleracea var. oleracea]
106296964	2.40064	0.00160977	5.49844	2.75746e-08	3.28077	5.60105e-06	XP_013588682.1|1.4e-214|PREDICTED: WAT1-related protein At1g44800 [Brassica oleracea var. oleracea]
106296968	-3.11246	2.03571e-24	-1.12843	4.07065e-05	-1.2465	0.0202733	XP_013588686.1|2.0e-180|PREDICTED: serine acetyltransferase 1, chloroplastic-like [Brassica oleracea var. oleracea]
106296969	2.91235	3.18859e-25	3.01866	3.25144e-34	3.28877	1.6621e-30	VDD64783.1|0.0e+00|unnamed protein product [Brassica oleracea]
106296971	3.79247	1.46746e-06	3.88504	1.73667e-07	4.3949	3.70598e-08	XP_021640741.1|0.0e+00|ATPase 9, plasma membrane-type-like [Hevea brasiliensis]
106297019	2.33897	5.04097e-07	2.99848	1.18704e-11	1.49874	0.00180963	XP_013588751.1|2.3e-297|PREDICTED: protein ESKIMO 1-like [Brassica oleracea var. oleracea]
106297029	5.67917	4.33693e-19	5.43764	1.26835e-22	5.43462	1.12215e-21	XP_013588758.1|9.0e-218|PREDICTED: GDSL esterase/lipase At1g74460 [Brassica oleracea var. oleracea]
106297033	4.66833	3.48286e-06	5.09224	7.19261e-07	4.64935	4.7775e-07	XP_013588770.1|0.0e+00|PREDICTED: galactose oxidase [Brassica oleracea var. oleracea]
106297038	-2.27619	3.38944e-10	-1.1875	0.000116074	-1.54544	1.35949e-05	XP_013588772.1|2.5e-212|PREDICTED: caffeic acid 3-O-methyltransferase-like [Brassica oleracea var. oleracea]
106297064	3.21905	5.73175e-05	3.53914	2.00988e-06	2.7764	4.15084e-05	XP_013588802.1|2.5e-75|PREDICTED: uncharacterized protein LOC106297064 isoform X1 [Brassica oleracea var. oleracea]
106297081	1.54231	0.000576865	1.49781	0.000905524	1.43106	0.00113429	XP_013588816.1|1.1e-240|PREDICTED: ethylene-responsive transcription factor WRI1-like [Brassica oleracea var. oleracea]
106297091	-1.97069	5.93793e-07	2.16651	0.000725851	1.61029	0.0192473	XP_013588824.1|0.0e+00|PREDICTED: protein NRT1/ PTR FAMILY 5.7-like [Brassica oleracea var. oleracea]
106297093	1.9423	0.00454478	2.10792	0.00175295	2.90558	1.69007e-05	XP_013588828.1|7.1e-218|PREDICTED: cysteine proteinase COT44 [Brassica oleracea var. oleracea]
106297106	4.74853	2.06615e-06	4.62112	1.19779e-06	4.27776	1.33553e-06	XP_013727913.1|0.0e+00|phospholipid-transporting ATPase 6-like [Brassica napus]
106297123	1.4891	0.00468512	4.25214	1.21952e-11	2.86817	2.69914e-08	XP_013588858.1|1.0e-309|PREDICTED: phospholipase A1-Igamma3, chloroplastic [Brassica oleracea var. oleracea]
106297170	9.6992	3.14691e-42	10.1044	6.64603e-42	9.6382	3.75582e-49	XP_013588903.1|3.0e-148|PREDICTED: short-chain dehydrogenase reductase ATA1 [Brassica oleracea var. oleracea]
106297181	3.07446	3.84217e-13	1.80712	5.33787e-09	1.61664	2.35766e-06	XP_010533583.1|0.0e+00|PREDICTED: dynamin-related protein 1B isoform X3 [Tarenaya hassleriana]
106297183	4.75456	1.88263e-06	5.17763	3.84559e-07	4.72943	2.44275e-07	XP_013588919.1|1.2e-232|PREDICTED: pentatricopeptide repeat-containing protein At3g60960, mitochondrial-like [Brassica oleracea var. oleracea]
106297192	3.83553	5.45388e-11	4.3534	3.46042e-14	5.22502	1.39344e-14	XP_013588932.1|2.8e-211|PREDICTED: probable F-box protein At3g61730 [Brassica oleracea var. oleracea]
106297212	2.99457	0.0157652	3.4292	0.00589622	2.92275	0.0127311	XP_013588950.1|1.9e-165|PREDICTED: early nodulin-like protein 1 [Brassica oleracea var. oleracea]
106297224	5.51779	2.66345e-09	5.93109	5.07365e-10	5.0723	2.71776e-10	XP_013588958.1|8.7e-239|PREDICTED: agamous-like MADS-box protein AGL97 [Brassica oleracea var. oleracea]
106297227	3.19981	0.00773539	3.63478	0.00261789	3.19408	0.00430192	XP_013588962.1|2.6e-129|PREDICTED: E3 ubiquitin ligase BIG BROTHER-related-like [Brassica oleracea var. oleracea]
106297260	2.71875	6.98498e-07	1.68303	6.3698e-10	1.70667	4.28685e-05	XP_013588996.1|2.7e-156|PREDICTED: uncharacterized protein LOC106297260 [Brassica oleracea var. oleracea]
106297262	4.9148	5.36264e-07	5.33494	1.07001e-07	4.89355	5.19417e-08	XP_013588994.1|1.6e-240|PREDICTED: zinc finger protein ZAT1 [Brassica oleracea var. oleracea]
106297354	1.96327	0.0036726	1.80807	0.00626438	1.32648	0.0406567	XP_013589067.1|2.6e-172|PREDICTED: lectin-like protein At1g53070 [Brassica oleracea var. oleracea]
106297392	4.50718	1.06555e-05	4.93349	2.28269e-06	4.48944	1.80822e-06	XP_013589095.1|8.1e-176|PREDICTED: RING-H2 finger protein ATL29 [Brassica oleracea var. oleracea]
106297502	2.5985	0.0352377	2.96102	0.0140626	2.64917	0.0227016	XP_013589185.1|8.9e-243|PREDICTED: F-box protein At3g57590-like [Brassica oleracea var. oleracea]
106297544	3.79326	0.000187437	3.78248	8.92304e-05	4.25361	1.26161e-05	XP_013589217.1|1.7e-287|PREDICTED: uncharacterized protein LOC106297544 [Brassica oleracea var. oleracea]
106297559	6.5042	2.64981e-14	6.90622	5.98614e-15	6.0921	8.09588e-17	XP_013589227.1|1.3e-220|PREDICTED: NAC domain-containing protein 2-like [Brassica oleracea var. oleracea]
106297562	5.12762	9.21298e-08	5.54483	1.82306e-08	5.10147	6.68412e-09	XP_013589229.1|9.2e-189|PREDICTED: NAC domain-containing protein 40-like [Brassica oleracea var. oleracea]
106297596	3.10865	0.00088653	3.02091	0.000660694	3.40378	0.000184168	XP_013589261.1|7.3e-206|PREDICTED: metalloendoproteinase 1-MMP [Brassica oleracea var. oleracea]
106297602	3.43148	0.00325147	3.86809	0.00100892	3.40875	0.00168468	XP_013589267.1|1.6e-213|PREDICTED: cytochrome b561 and DOMON domain-containing protein At3g07570-like [Brassica oleracea var. oleracea]
106297654	2.93344	0.0186637	3.36505	0.00706125	2.92926	0.0120673	XP_013589310.1|3.7e-192|PREDICTED: mitogen-activated protein kinase kinase kinase ANP1-like [Brassica oleracea var. oleracea]
106297688	6.58093	1.40636e-14	6.98876	2.98085e-15	6.5089	1.38786e-16	XP_013589340.1|4.3e-219|PREDICTED: uncharacterized protein LOC106297688 [Brassica oleracea var. oleracea]
106297702	5.73928	3.87887e-10	5.27123	1.30381e-10	4.96489	1.22904e-10	CDY33823.1|5.4e-196|BnaCnng07410D [Brassica napus]
106297716	3.94885	2.57607e-09	2.28873	8.78398e-06	1.67365	0.00660697	XP_013589359.1|7.5e-119|PREDICTED: protein EMSY-LIKE 1 [Brassica oleracea var. oleracea]
106297755	3.67394	1.09188e-06	1.90909	0.000787392	2.18406	0.000299971	XP_013589387.1|2.9e-109|PREDICTED: uncharacterized protein At4g00950-like [Brassica oleracea var. oleracea]
106297759	-1.76138	2.72774e-08	-1.2418	2.25634e-05	-1.93516	2.41701e-11	XP_013589389.1|5.7e-264|PREDICTED: UPF0481 protein At3g47200-like [Brassica oleracea var. oleracea]
106297784	5.28031	6.72735e-12	5.62774	2.50581e-13	5.07757	2.71263e-13	XP_013589409.1|1.5e-167|PREDICTED: protein BOBBER 2-like [Brassica oleracea var. oleracea]
106297809	4.75236	8.70974e-08	5.65553	6.53551e-09	5.21708	1.89167e-09	XP_013589427.1|3.5e-220|PREDICTED: uncharacterized protein LOC106297809 [Brassica oleracea var. oleracea]
106297876	2.6502	0.0411703	3.07542	0.017739	2.63684	0.0317663	XP_013589479.1|4.1e-223|PREDICTED: putative F-box protein At4g10740 [Brassica oleracea var. oleracea]
106297911	2.83595	0.000102538	2.52661	3.66103e-05	2.30235	8.22377e-05	XP_013589501.1|5.7e-168|PREDICTED: beta-glucosidase 3-like [Brassica oleracea var. oleracea]
106297958	8.64987	6.97312e-38	6.54802	3.05666e-76	6.67666	2.26957e-68	VDD48084.1|4.4e-247|unnamed protein product, partial [Brassica oleracea]
106297992	1.15218	0.0178318	2.34748	4.31069e-07	2.07383	1.2908e-06	XP_013589561.1|2.5e-170|PREDICTED: ethylene-responsive transcription factor ERF054-like [Brassica oleracea var. oleracea]
106298025	4.59832	5.71057e-06	4.463	3.61743e-06	4.57982	8.63615e-07	XP_013589585.1|7.9e-140|PREDICTED: transcription elongation factor TFIIS-like [Brassica oleracea var. oleracea]
106298027	4.15324	0.000101814	3.58023	0.000345531	4.11426	3.18166e-05	XP_013589587.1|3.0e-169|PREDICTED: putative F-box protein At1g67623 [Brassica oleracea var. oleracea]
106298059	3.24332	0.00675667	2.71451	0.019776	2.3655	0.0489213	XP_013589623.1|1.8e-235|PREDICTED: tryptophan--tRNA ligase, cytoplasmic-like isoform X2 [Brassica oleracea var. oleracea]
106298110	10.4646	3.02233e-52	10.8716	1.66844e-51	8.29254	8.51366e-110	XP_013589653.1|3.7e-204|PREDICTED: peroxidase 40 [Brassica oleracea var. oleracea]
106298117	4.44609	1.61017e-05	4.30521	1.18496e-05	3.98193	1.3213e-05	XP_013589662.1|3.2e-182|PREDICTED: transcription factor RAX3 [Brassica oleracea var. oleracea]
106298153	3.46182	0.00285397	3.2991	0.00368719	3.45274	0.00134553	XP_013589688.1|0.0e+00|PREDICTED: uncharacterized protein LOC106298153 [Brassica oleracea var. oleracea]
106298203	1.71857	0.003455	2.85865	6.33081e-07	1.46003	0.0172803	XP_010539953.1|1.4e-277|PREDICTED: calcium-dependent protein kinase 10 [Tarenaya hassleriana]
106298245	6.72104	1.09922e-15	7.11969	2.70745e-16	6.68998	2.58111e-18	XP_013589790.1|4.7e-158|PREDICTED: putative cysteine-rich repeat secretory protein 17 [Brassica oleracea var. oleracea]
106298249	2.69748	0.0253674	3.07853	0.00901949	2.76957	0.01417	XP_013589793.1|2.3e-262|PREDICTED: S-locus-specific glycoprotein S13-like [Brassica oleracea var. oleracea]
106298312	2.46501	0.00305455	-4.87024	1.28748e-107	-3.26466	5.25093e-27	VDD64591.1|1.1e-212|unnamed protein product, partial [Brassica oleracea]
106298339	1.33348	1.36184e-10	5.83321	8.32091e-117	4.56591	6.72634e-44	XP_013589897.1|7.8e-147|PREDICTED: pathogenesis-related protein 5-like [Brassica oleracea var. oleracea]
106298350	-1.24117	1.04974e-05	-1.3289	2.04008e-07	-1.45417	3.15286e-10	XP_013589911.1|4.6e-195|PREDICTED: heat stress transcription factor B-4 [Brassica oleracea var. oleracea]
106298351	1.9858	0.000190445	5.79096	5.90332e-12	2.03623	2.29029e-05	XP_013589912.1|2.2e-160|PREDICTED: NAC transcription factor 29-like [Brassica oleracea var. oleracea]
106298388	-1.56427	2.87275e-05	-1.66486	3.0146e-11	-1.17858	0.000193883	XP_009105645.1|3.8e-167|PREDICTED: homeobox-leucine zipper protein ATHB-13 [Brassica rapa]
106298400	-1.46791	9.54073e-09	-2.01254	7.18263e-22	-1.66777	3.77149e-16	XP_013589969.1|7.2e-284|PREDICTED: hexokinase-like 1 protein [Brassica oleracea var. oleracea]
106298401	-3.51226	2.2339e-27	-2.11771	1.84837e-06	-1.85138	4.32299e-06	XP_013589973.1|3.9e-292|PREDICTED: cytochrome P450 81F1-like [Brassica oleracea var. oleracea]
106298449	5.34358	5.80954e-78	4.40495	1.15848e-100	4.64539	1.14011e-80	XP_013590031.1|0.0e+00|PREDICTED: HORMA domain-containing protein 1 [Brassica oleracea var. oleracea]
106298501	1.93065	0.0328239	4.24116	2.17188e-05	2.27311	0.0122437	XP_013590088.1|4.5e-93|PREDICTED: extensin-like [Brassica oleracea var. oleracea]
106298503	1.72886	0.0129163	3.99716	2.92419e-07	2.5081	0.000339556	XP_013590091.1|1.8e-182|PREDICTED: cysteine-rich repeat secretory protein 2 isoform X1 [Brassica oleracea var. oleracea]
106298513	4.33369	3.4432e-10	4.43837	1.22243e-11	4.49188	2.93539e-12	XP_013590106.1|1.0e-85|PREDICTED: heavy metal-associated isoprenylated plant protein 26 [Brassica oleracea var. oleracea]
106298536	2.95388	7.70801e-08	4.47612	1.0715e-12	1.68531	0.00210952	XP_013590128.1|3.4e-213|PREDICTED: chaperone protein dnaJ 10-like [Brassica oleracea var. oleracea]
106298602	3.08192	0.000119801	4.75711	3.25095e-07	3.83871	1.52921e-06	XP_013590191.1|1.4e-170|PREDICTED: NAC domain-containing protein 92-like [Brassica oleracea var. oleracea]
106298629	2.90798	6.26834e-07	2.95089	0.00063222	4.23974	4.00998e-12	XP_009105177.1|3.3e-86|PREDICTED: peroxiredoxin-2B-like [Brassica rapa]
106298676	2.09158	0.0205052	3.76821	8.77643e-05	2.69436	0.00135606	XP_013590272.1|4.8e-160|PREDICTED: NAC transcription factor 29 [Brassica oleracea var. oleracea]
106298716	1.65394	0.0175386	2.81976	3.47941e-05	2.38627	0.000303828	XP_013590313.1|1.8e-114|PREDICTED: uncharacterized protein LOC106298716 [Brassica oleracea var. oleracea]
106298721	1.72295	0.00100476	2.84544	3.53992e-09	2.11089	1.11839e-05	XP_013590319.1|1.1e-119|PREDICTED: uncharacterized protein LOC106298721 [Brassica oleracea var. oleracea]
106298741	3.42836	9.3926e-10	3.04221	7.08614e-11	2.88344	5.98151e-11	XP_013590342.1|0.0e+00|PREDICTED: uncharacterized protein LOC106298741 [Brassica oleracea var. oleracea]
106298743	6.02285	1.01053e-11	6.4276	2.06324e-12	5.60617	1.33583e-13	XP_013610028.1|0.0e+00|PREDICTED: beta-D-xylosidase 3-like [Brassica oleracea var. oleracea]
106298749	7.35826	5.92143e-20	7.75588	1.84886e-20	6.97379	2.67375e-24	XP_013590351.1|5.6e-126|PREDICTED: glutathione S-transferase U21-like [Brassica oleracea var. oleracea]
106298772	2.81669	8.34189e-12	3.09861	3.1338e-17	2.09106	1.19507e-08	XP_013590367.1|5.8e-34|PREDICTED: uncharacterized protein LOC106298772 [Brassica oleracea var. oleracea]
106298781	5.23649	6.84284e-26	2.17631	1.68905e-15	1.68423	5.6852e-09	XP_013590373.1|4.0e-95|PREDICTED: blue copper protein [Brassica oleracea var. oleracea]
106298784	2.89422	6.57655e-24	2.32423	1.26538e-20	1.82368	3.27065e-14	XP_013590376.1|1.7e-229|PREDICTED: aspartate aminotransferase-like [Brassica oleracea var. oleracea]
106298792	9.73659	7.30764e-120	10.2653	1.29454e-120	7.99103	5.37815e-35	XP_013590382.1|2.5e-200|PREDICTED: peroxidase 9 [Brassica oleracea var. oleracea]
106298832	-1.31429	0.00926366	-2.59621	2.49469e-14	-1.81601	0.00108832	XP_013590423.1|1.4e-97|PREDICTED: uncharacterized protein LOC106298832 [Brassica oleracea var. oleracea]
106298843	4.99139	2.93567e-07	4.86819	1.24717e-07	4.22086	2.03953e-07	XP_013590434.1|1.2e-122|PREDICTED: early nodulin-like protein 3 [Brassica oleracea var. oleracea]
106298844	6.12158	4.58609e-15	6.48304	3.8934e-16	5.02813	4.62085e-18	VDD62586.1|3.1e-103|unnamed protein product [Brassica oleracea]
106298857	2.04876	0.0465295	4.28467	0.000129721	3.83534	0.000174759	VDD62897.1|1.8e-82|unnamed protein product [Brassica oleracea]
106298874	1.9671	0.00124622	2.75299	1.25415e-06	3.08322	9.31941e-07	XP_013590459.1|2.1e-95|PREDICTED: cyclin-dependent kinase inhibitor 7 [Brassica oleracea var. oleracea]
106298895	3.98074	7.74164e-11	-2.16524	0.000246883	-1.95448	5.36567e-06	XP_013590479.1|9.7e-208|PREDICTED: protein SHI RELATED SEQUENCE 5 [Brassica oleracea var. oleracea]
106298944	2.68699	0.00724195	-2.99173	1.15335e-15	-1.64319	0.00347733	XP_013590528.1|1.8e-202|PREDICTED: transcription factor TCP1-like [Brassica oleracea var. oleracea]
106298960	7.03861	1.0115e-17	5.39506	3.23301e-24	3.39175	5.49164e-19	XP_013590541.1|2.4e-210|PREDICTED: myosin heavy chain kinase B [Brassica oleracea var. oleracea]
106298972	3.27827	0.000105365	2.05483	0.00464882	1.99153	0.00962262	RID56817.1|8.2e-24|hypothetical protein BRARA_F00239 [Brassica rapa]
106298987	2.51829	0.000291488	4.3141	1.22609e-07	2.33098	0.000190536	XP_013590569.1|2.4e-254|PREDICTED: uncharacterized protein LOC106298987 [Brassica oleracea var. oleracea]
106298990	5.30052	2.90295e-12	6.01462	2.98671e-13	5.68978	3.67526e-14	XP_013590573.1|5.0e-292|PREDICTED: cytochrome P450 71B5 [Brassica oleracea var. oleracea]
106298994	3.34893	0.0018713	-1.74526	0.000591027	-1.90568	9.51413e-05	XP_013590576.1|7.2e-197|PREDICTED: protein SHI RELATED SEQUENCE 5-like [Brassica oleracea var. oleracea]
106299003	3.9497	6.8474e-05	3.91337	4.18482e-05	3.15952	0.000334679	AAM63951.1|4.9e-217|Eukaryotic initiation factor 4A, putative [Arabidopsis thaliana]
106299009	2.95705	0.0100603	3.34208	0.00305077	2.2071	0.0426479	XP_013590591.1|0.0e+00|PREDICTED: glycerol-3-phosphate dehydrogenase SDP6, mitochondrial-like [Brassica oleracea var. oleracea]
106299033	9.82605	5.12537e-44	10.2289	1.42773e-43	8.87522	1.557e-65	XP_013590616.1|3.9e-287|PREDICTED: probable glucan endo-1,3-beta-glucosidase A6 [Brassica oleracea var. oleracea]
106299046	4.26754	9.23682e-21	4.08131	2.47681e-25	3.81011	6.30488e-22	XP_013590633.1|6.9e-228|PREDICTED: RHOMBOID-like protein 8 [Brassica oleracea var. oleracea]
106299063	3.75778	5.94245e-14	1.84523	4.14363e-06	2.32806	4.54271e-07	XP_013590645.1|0.0e+00|PREDICTED: tip elongation aberrant protein 1-like isoform X1 [Brassica oleracea var. oleracea]
106299067	3.9106	0.000363955	3.36198	0.000916788	2.73817	0.00726981	XP_013590652.1|4.9e-263|PREDICTED: flotillin-like protein 3 [Brassica oleracea var. oleracea]
106299088	4.20728	7.10497e-05	2.66915	0.00255037	3.42457	0.000188784	XP_013721151.1|5.2e-91|outer envelope pore protein 21B, chloroplastic isoform X1 [Brassica napus]
106299094	5.22286	1.11033e-23	6.9713	3.46685e-23	5.49541	1.02989e-26	XP_013590686.1|3.6e-183|PREDICTED: zinc finger CCCH domain-containing protein 15 [Brassica oleracea var. oleracea]
106299117	5.50148	8.69265e-35	5.14897	1.49941e-39	5.02647	1.50285e-35	XP_013590708.1|0.0e+00|PREDICTED: VID27-like protein isoform X2 [Brassica oleracea var. oleracea]
106299121	4.19691	1.38732e-08	5.06368	3.67228e-10	3.67016	6.54863e-09	XP_013590716.1|8.4e-98|PREDICTED: uncharacterized protein LOC106299121 [Brassica oleracea var. oleracea]
106299122	10.0823	3.20576e-47	10.4859	1.2877e-46	9.52915	1.18054e-63	XP_013590713.1|8.4e-306|PREDICTED: cytochrome P450 704B1 [Brassica oleracea var. oleracea]
106299149	2.59525	0.0473642	3.01748	0.0208998	2.58352	0.0370827	XP_013590737.1|6.7e-182|PREDICTED: probable fructokinase-4 [Brassica oleracea var. oleracea]
106299182	3.62945	0.00042408	4.58492	2.29907e-05	4.13761	2.51917e-05	XP_013590766.1|6.1e-130|PREDICTED: 26.5 kDa heat shock protein, mitochondrial [Brassica oleracea var. oleracea]
106299186	2.35478	0.0257489	3.61814	0.000840943	3.29195	0.00128328	VDD64683.1|1.8e-30|unnamed protein product [Brassica oleracea]
106299190	4.61993	8.42487e-10	4.46155	8.9469e-11	3.72145	8.4469e-10	XP_022570193.1|6.8e-174|zinc finger protein ZAT9-like [Brassica napus]
106299217	8.23978	6.04992e-27	8.23376	6.95276e-30	7.60074	1.59958e-34	XP_013590796.1|0.0e+00|PREDICTED: (R)-mandelonitrile lyase-like [Brassica oleracea var. oleracea]
106299220	2.57315	0.0273875	3.35192	0.0030141	3.02726	0.00485736	XP_013590799.1|2.5e-134|PREDICTED: myb-related protein 340-like isoform X2 [Brassica oleracea var. oleracea]
106299253	2.74081	1.56649e-05	3.17174	7.69353e-07	2.78144	2.05987e-06	VDD61924.1|1.9e-27|unnamed protein product [Brassica oleracea]
106299261	5.08144	6.63255e-11	1.0675	0.0194781	1.59337	0.000541331	XP_013590834.1|2.5e-98|PREDICTED: protein FLOWERING LOCUS T-like [Brassica oleracea var. oleracea]
106299312	3.21075	0.000752856	4.81363	5.91078e-06	3.88883	3.57163e-05	XP_013590876.1|2.2e-58|PREDICTED: CLAVATA3/ESR (CLE)-related protein 10 [Brassica oleracea var. oleracea]
106299329	6.64781	2.29832e-27	5.2583	4.48066e-34	4.59269	1.10515e-28	XP_013590892.1|7.9e-222|PREDICTED: glucan endo-1,3-beta-glucosidase 12 [Brassica oleracea var. oleracea]
106299334	3.75079	0.000210802	4.70119	1.11491e-05	4.25122	1.14172e-05	XP_013652077.1|2.0e-147|transcription factor MYB63-like [Brassica napus]
106299356	10.3139	1.80648e-50	10.717	1.03446e-49	9.2429	4.93987e-81	XP_013590917.1|3.8e-139|PREDICTED: histidine-rich glycoprotein-like [Brassica oleracea var. oleracea]
106299367	5.98959	2.627e-22	6.8253	1.69965e-22	5.31261	1.19034e-24	XP_013721136.1|7.4e-242|uncharacterized protein LOC106424937 [Brassica napus]
106299386	4.42473	1.32108e-08	3.5753	2.87412e-07	3.7936	8.09069e-09	XP_013590937.1|7.6e-25|PREDICTED: uncharacterized protein LOC106299386 [Brassica oleracea var. oleracea]
106299400	5.1789	2.59027e-20	4.74605	3.39872e-24	2.75144	0.0176126	XP_013590946.1|4.4e-219|PREDICTED: GDSL esterase/lipase At5g41890 [Brassica oleracea var. oleracea]
106299403	5.18509	5.58273e-08	5.60148	1.10133e-08	5.15815	3.70579e-09	XP_013590950.1|1.1e-224|PREDICTED: GDSL esterase/lipase At1g71691 [Brassica oleracea var. oleracea]
106299415	4.14894	0.000100519	4.58037	2.37439e-05	4.13078	2.65987e-05	XP_013590963.1|0.0e+00|PREDICTED: cullin-1-like [Brassica oleracea var. oleracea]
106299421	5.3362	1.38013e-08	5.74988	2.70243e-09	5.31289	6.54297e-10	XP_013590969.1|1.6e-114|PREDICTED: LIM domain-containing protein PLIM2c-like [Brassica oleracea var. oleracea]
106299442	4.16101	0.000100671	4.59517	2.39112e-05	4.1032	3.60332e-05	XP_013590993.1|2.3e-234|PREDICTED: probable N-acetyltransferase HLS1 [Brassica oleracea var. oleracea]
106299455	6.74661	1.50906e-22	7.0901	3.73202e-24	7.06607	1.1294e-24	XP_013591004.1|8.4e-196|PREDICTED: uncharacterized protein LOC106299455 [Brassica oleracea var. oleracea]
106299456	4.3956	2.31413e-05	4.82466	5.07276e-06	4.36449	5.14348e-06	XP_013591006.1|2.6e-260|PREDICTED: protein transport protein Sec61 subunit alpha-like [Brassica oleracea var. oleracea]
106299467	-1.37075	0.000821538	-1.9349	0.000806669	-1.0677	0.0355122	XP_013591012.1|9.9e-138|PREDICTED: ethylene-responsive transcription factor ERF035-like [Brassica oleracea var. oleracea]
106299472	5.33272	1.49498e-08	5.22047	4.21962e-09	2.98366	2.4039e-06	XP_013591015.1|0.0e+00|PREDICTED: pumilio homolog 9-like [Brassica oleracea var. oleracea]
106299478	6.65389	3.5688e-15	6.22272	2.61367e-17	6.60774	1.51096e-17	XP_013591020.1|0.0e+00|PREDICTED: putative F-box/FBD/LRR-repeat protein At5g44950 [Brassica oleracea var. oleracea]
106299483	2.55597	0.020667	2.67558	0.00754482	2.97162	0.00344669	XP_013591021.1|5.6e-235|PREDICTED: F-box protein At1g30790-like [Brassica oleracea var. oleracea]
106299489	4.51885	4.62806e-08	5.77786	2.09096e-09	4.9262	1.21324e-09	ABV89656.1|1.1e-116|universal stress protein family protein [Brassica rapa]
106299505	6.04695	8.03316e-12	6.45214	1.62846e-12	6.01398	1.09059e-13	XP_013591041.1|1.2e-194|PREDICTED: AP2/ERF and B3 domain-containing transcription factor At1g50680-like [Brassica oleracea var. oleracea]
106299506	4.14916	1.55826e-05	5.08137	8.2113e-07	4.18731	2.69304e-06	XP_013591042.1|2.5e-235|PREDICTED: putative F-box protein At3g17500 [Brassica oleracea var. oleracea]
106299516	2.46736	0.0251452	-2.57737	1.1949e-08	-2.29295	1.17949e-05	XP_013591051.1|1.2e-115|PREDICTED: agamous-like MADS-box protein AGL12 [Brassica oleracea var. oleracea]
106299539	3.56201	2.43625e-06	2.71516	3.33681e-05	1.83145	0.0053086	XP_013591070.1|1.6e-215|PREDICTED: uncharacterized protein LOC106299539 [Brassica oleracea var. oleracea]
106299544	9.55144	1.21346e-40	9.95416	2.28899e-40	8.58038	1.22679e-59	XP_013591074.1|3.0e-103|PREDICTED: non-specific lipid-transfer protein-like protein At2g13820 [Brassica oleracea var. oleracea]
106299565	5.97689	1.85067e-11	6.38317	3.7161e-12	5.55132	3.67168e-13	XP_013591091.1|0.0e+00|PREDICTED: putative F-box/FBD/LRR-repeat protein At5g44950 [Brassica oleracea var. oleracea]
106299569	3.96092	0.000287927	4.39527	7.30591e-05	3.93036	0.000101842	XP_013591095.1|7.0e-194|PREDICTED: putative F-box/kelch-repeat protein At4g11750 [Brassica oleracea var. oleracea]
106299582	4.42119	1.90378e-05	4.84895	4.14114e-06	4.40191	3.65729e-06	XP_013591106.1|5.6e-171|PREDICTED: uncharacterized protein LOC106299582 [Brassica oleracea var. oleracea]
106299587	3.21345	0.00741784	3.64913	0.00250716	3.19319	0.00436954	XP_013591109.1|1.6e-234|PREDICTED: putative F-box protein At1g50870 [Brassica oleracea var. oleracea]
106299628	-1.86408	7.27095e-09	-2.09385	0.0075696	-1.14948	0.00591315	XP_013591141.1|2.4e-43|PREDICTED: uncharacterized protein LOC106299628 [Brassica oleracea var. oleracea]
106299651	5.87474	3.94565e-16	5.09557	9.5787e-19	4.84067	3.68304e-19	XP_013591164.1|5.6e-62|PREDICTED: uncharacterized protein LOC106299651 [Brassica oleracea var. oleracea]
106299661	6.1576	3.20776e-12	6.08361	3.3156e-13	6.08451	8.03898e-14	XP_013591172.1|2.1e-141|PREDICTED: uncharacterized protein LOC106299661 [Brassica oleracea var. oleracea]
106299674	2.58184	0.0367144	2.51248	0.039485	3.11568	0.00595608	XP_013591184.1|6.5e-117|PREDICTED: uncharacterized protein LOC106299674 [Brassica oleracea var. oleracea]
106299699	-3.28793	0.00627505	-7.43618	3.20788e-18	-3.8368	0.000187031	XP_013591201.1|1.1e-68|PREDICTED: histidine-containing phosphotransfer protein 6 isoform X2 [Brassica oleracea var. oleracea]
106299879	1.57262	0.000153448	1.43643	8.35477e-06	2.16693	1.68988e-06	XP_013591349.1|0.0e+00|PREDICTED: chaperone protein ClpB1 [Brassica oleracea var. oleracea]
106299886	6.17129	3.32069e-18	6.86489	1.0973e-18	6.88125	1.18881e-19	VDD63191.1|0.0e+00|unnamed protein product, partial [Brassica oleracea]
106299891	2.05427	2.15267e-06	2.17158	5.71877e-07	1.99334	4.02046e-07	XP_013591360.1|1.7e-95|PREDICTED: uncharacterized protein LOC106299890 [Brassica oleracea var. oleracea]
106299934	5.76059	3.48485e-10	5.00911	1.60635e-10	4.67286	1.28604e-09	XP_013591407.1|1.0e-241|PREDICTED: putative G3BP-like protein isoform X1 [Brassica oleracea var. oleracea]
106299996	1.39638	1.43172e-14	2.36404	1.29686e-59	2.39899	2.88909e-37	XP_013591486.1|0.0e+00|PREDICTED: trifunctional UDP-glucose 4,6-dehydratase/UDP-4-keto-6-deoxy-D-glucose 3,5-epimerase/UDP-4-keto-L-rhamnose-reductase RHM1 [Brassica oleracea var. oleracea]
106300006	2.87714	8.59122e-21	3.57504	1.31399e-33	2.12427	6.77309e-11	XP_022559702.1|0.0e+00|putative phospholipid-transporting ATPase 9 [Brassica napus]
106300008	5.65771	1.68119e-14	6.84553	1.16743e-14	4.06904	3.24696e-15	XP_013591504.1|1.7e-188|PREDICTED: uncharacterized protein LOC106300008 [Brassica oleracea var. oleracea]
106300130	5.27825	2.88868e-08	5.69779	5.54888e-09	5.21865	2.61615e-09	XP_013591668.1|6.9e-80|PREDICTED: uncharacterized protein At2g34160 [Brassica oleracea var. oleracea]
106300131	2.67478	4.43271e-17	1.72466	1.64959e-10	1.34868	7.48171e-06	XP_013591665.1|8.3e-172|PREDICTED: cyclin-A1-2 isoform X2 [Brassica oleracea var. oleracea]
106300133	1.26301	9.71254e-05	1.94565	5.26548e-11	1.09244	0.0132108	XP_020890218.1|0.0e+00|putative phospholipid-transporting ATPase 9 [Arabidopsis lyrata subsp. lyrata]
106300165	5.65208	1.0962e-31	6.24132	2.85199e-36	6.18709	3.04566e-33	XP_013591712.1|1.5e-206|PREDICTED: protein RAE1-like [Brassica oleracea var. oleracea]
106300234	-2.16971	0.00273341	-1.8886	0.00913331	-1.83767	0.0136406	XP_013591793.1|1.0e-245|PREDICTED: probable indole-3-pyruvate monooxygenase YUCCA1 [Brassica oleracea var. oleracea]
106300267	1.73675	0.00109443	3.17906	4.04551e-21	2.32734	2.05714e-12	XP_013591829.1|6.1e-68|PREDICTED: calvin cycle protein CP12-2, chloroplastic-like [Brassica oleracea var. oleracea]
106300274	7.45134	1.13473e-20	7.41046	6.22024e-23	6.7895	2.58882e-26	XP_013591837.1|4.6e-147|PREDICTED: pathogenesis-related protein 5-like [Brassica oleracea var. oleracea]
106300286	4.60082	9.15113e-22	4.35052	5.75867e-25	4.60694	4.01644e-23	XP_013591849.1|3.9e-275|PREDICTED: serine/threonine-protein kinase CDL1 [Brassica oleracea var. oleracea]
106300345	3.11686	5.49124e-29	3.58103	1.49935e-42	1.93362	6.99626e-05	XP_013591919.1|1.5e-209|PREDICTED: GDSL esterase/lipase EXL3-like [Brassica oleracea var. oleracea]
106300402	10.9589	1.22649e-59	11.3656	1.77239e-58	10.0778	1.19488e-91	XP_009104211.1|1.5e-231|PREDICTED: probable LRR receptor-like serine/threonine-protein kinase At4g36180 [Brassica rapa]
106300404	5.88506	4.95547e-11	6.29143	9.81249e-12	5.85828	8.46323e-13	XP_018479683.1|1.1e-81|PREDICTED: uncharacterized protein LOC108850693 [Raphanus sativus]
106300427	4.7423	5.43134e-87	3.27759	3.92338e-83	2.80635	2.56946e-46	XP_013592016.1|4.3e-185|PREDICTED: tetraketide alpha-pyrone reductase 2 [Brassica oleracea var. oleracea]
106300496	3.64441	0.00131087	4.08	0.000373794	3.62678	0.000557507	XP_013592108.1|1.0e-225|PREDICTED: F-box/kelch-repeat protein At3g04660-like [Brassica oleracea var. oleracea]
106300529	1.58143	0.0015279	1.17604	0.00545619	1.83625	0.000327551	XP_013592138.1|9.8e-184|PREDICTED: E3 ubiquitin-protein ligase CCNB1IP1 homolog isoform X1 [Brassica oleracea var. oleracea]
106300547	1.03301	0.000562939	3.42152	8.63612e-28	1.67208	5.5739e-09	XP_009106530.2|0.0e+00|PREDICTED: LOW QUALITY PROTEIN: uncharacterized protein LOC103832307 [Brassica rapa]
106300554	1.54965	4.94034e-05	1.31356	1.12368e-06	1.48209	4.85239e-07	XP_013592172.1|3.5e-225|PREDICTED: ABSCISIC ACID-INSENSITIVE 5-like protein 5 isoform X1 [Brassica oleracea var. oleracea]
106300561	4.21488	1.05523e-07	1.98684	0.000637681	1.43396	0.0188671	XP_013592184.1|0.0e+00|PREDICTED: uncharacterized protein LOC106300561 [Brassica oleracea var. oleracea]
106300566	1.50272	0.000230721	3.21129	2.8731e-31	1.69536	2.00247e-10	XP_013592189.1|3.4e-92|PREDICTED: probable ubiquitin-conjugating enzyme E2 16 [Brassica oleracea var. oleracea]
106300590	3.98349	0.000256411	4.41779	6.45956e-05	3.9504	9.04274e-05	XP_013592219.1|1.4e-70|PREDICTED: uncharacterized protein DDB_G0286299-like [Brassica oleracea var. oleracea]
106300592	4.23427	7.91404e-05	4.67823	1.8476e-05	4.08372	5.26423e-05	XP_013699784.1|6.1e-37|probable inactive receptor-like kinase SSP [Brassica napus]
106300620	4.1549	2.1783e-05	3.39065	9.23388e-05	2.85018	0.00107176	XP_022570192.1|8.1e-212|putative F-box/kelch-repeat protein At4g02310 [Brassica napus]
106300641	1.66481	1.04159e-06	2.21357	1.47533e-18	1.12202	0.00205013	XP_013592286.1|1.8e-296|PREDICTED: sucrose transport protein SUC1-like [Brassica oleracea var. oleracea]
106300700	2.99974	2.15881e-11	3.09986	2.37455e-15	1.73632	1.98531e-06	XP_020890526.1|1.5e-247|protein DETOXIFICATION 17 [Arabidopsis lyrata subsp. lyrata]
106300716	1.38894	0.00226298	5.38772	4.07716e-14	2.91589	4.44896e-08	XP_013592372.1|0.0e+00|PREDICTED: ABC transporter G family member 25 [Brassica oleracea var. oleracea]
106300724	7.1986	7.43455e-19	7.59514	2.19732e-19	7.1642	4.68158e-22	XP_013592383.1|5.3e-172|PREDICTED: probable inactive poly [ADP-ribose] polymerase SRO3 [Brassica oleracea var. oleracea]
106300734	6.81684	2.68609e-16	7.21481	6.93764e-17	6.7856	4.92385e-19	XP_013592398.1|1.2e-38|PREDICTED: defensin-like protein 5 [Brassica oleracea var. oleracea]
106300753	2.99449	8.79394e-09	1.08415	0.00536265	1.88718	6.29257e-06	XP_013592413.1|5.8e-137|PREDICTED: agamous-like MADS-box protein AGL1 [Brassica oleracea var. oleracea]
106300776	3.67423	0.0011471	4.11003	0.000322115	3.65746	0.000473728	XP_013592450.1|3.6e-242|PREDICTED: putative F-box only protein 15 [Brassica oleracea var. oleracea]
106300780	-1.20754	6.14366e-09	-1.27862	3.82501e-16	-1.20149	1.07094e-10	VDD63931.1|2.7e-275|unnamed protein product [Brassica oleracea]
106300802	3.1781	2.59043e-06	3.38304	9.00716e-09	1.72073	0.00897643	XP_013592484.1|1.8e-164|PREDICTED: methyltransferase-like protein 7A [Brassica oleracea var. oleracea]
106300841	5.71409	3.20439e-10	6.12253	6.22705e-11	5.68848	7.73691e-12	VDD48652.1|1.3e-114|unnamed protein product [Brassica oleracea]
106300888	1.23448	1.48461e-06	2.19093	9.24906e-42	1.27539	1.29853e-11	XP_013592600.1|7.0e-105|PREDICTED: photosystem II core complex proteins psbY, chloroplastic-like [Brassica oleracea var. oleracea]
106300909	5.42789	5.89169e-09	5.31685	1.41363e-09	5.40129	2.46552e-10	XP_013592631.1|1.7e-197|PREDICTED: swi5-dependent recombination DNA repair protein 1 homolog [Brassica oleracea var. oleracea]
106300962	4.09885	6.51042e-32	3.87851	8.36442e-54	3.14084	4.75259e-28	XP_013592707.1|2.0e-180|PREDICTED: histidine-rich glycoprotein isoform X1 [Brassica oleracea var. oleracea]
106300964	1.90925	2.8854e-06	-1.26547	2.63101e-06	-1.22597	0.000151007	XP_013592711.1|0.0e+00|PREDICTED: protein argonaute 7-like [Brassica oleracea var. oleracea]
106300968	2.58947	0.0480006	3.01286	0.0211545	2.5808	0.037357	XP_013592721.1|1.3e-208|PREDICTED: putative F-box protein At3g03730 [Brassica oleracea var. oleracea]
106300985	2.3311	3.07721e-19	2.70995	2.57541e-46	1.12066	8.88575e-06	XP_013592737.1|0.0e+00|PREDICTED: probable polygalacturonase non-catalytic subunit JP650 [Brassica oleracea var. oleracea]
106301049	1.80277	0.00738891	5.61291	4.90253e-11	1.8828	0.00151154	VDD63430.1|7.5e-207|unnamed protein product [Brassica oleracea]
106301076	2.33757	2.65928e-21	3.85882	8.48166e-64	1.74473	7.10105e-06	XP_013592839.1|1.7e-272|PREDICTED: jacalin-related lectin 22-like [Brassica oleracea var. oleracea]
106301112	-1.76237	1.66646e-09	1.30866	1.87253e-06	1.11631	0.00616677	XP_013592891.1|0.0e+00|PREDICTED: probable acyl-activating enzyme 4 [Brassica oleracea var. oleracea]
106301115	6.22792	8.08725e-16	5.927	3.65687e-18	5.7161	4.77069e-19	VDD63243.1|2.8e-276|unnamed protein product [Brassica oleracea]
106301136	6.64037	2.31722e-18	5.73103	2.79845e-22	5.40746	6.9576e-22	XP_013592916.1|0.0e+00|PREDICTED: L-type lectin-domain containing receptor kinase S.6 [Brassica oleracea var. oleracea]
106301162	-1.41791	0.0104307	2.47005	2.4979e-05	3.18229	7.25474e-07	XP_010552708.1|1.0e-303|PREDICTED: probable sulfate transporter 3.3 [Tarenaya hassleriana]
106301179	2.1362	1.65793e-12	2.34453	9.69485e-18	2.55623	5.19767e-18	XP_013592976.1|0.0e+00|PREDICTED: NAC domain-containing protein 13 [Brassica oleracea var. oleracea]
106301188	1.09789	0.00456627	2.88585	1.95916e-17	1.6188	4.06409e-06	XP_013592989.1|2.4e-213|PREDICTED: GDSL esterase/lipase At1g29660-like [Brassica oleracea var. oleracea]
106301190	5.79339	2.0285e-10	6.20882	3.79613e-11	5.71777	1.04186e-11	XP_013592994.1|2.5e-246|PREDICTED: F-box protein At3g08750-like [Brassica oleracea var. oleracea]
106301230	1.1063	0.0157615	1.74028	3.52218e-05	1.24776	0.0176837	XP_013593036.1|3.0e-262|PREDICTED: scarecrow-like protein 15 [Brassica oleracea var. oleracea]
106301273	-1.30162	1.32653e-06	-1.15429	8.25886e-07	-1.11555	0.00180278	XP_013593088.1|1.5e-265|PREDICTED: pectin acetylesterase 9 isoform X1 [Brassica oleracea var. oleracea]
106301284	2.48139	1.42672e-18	2.25918	5.86475e-18	1.91247	1.76803e-09	XP_009137548.1|5.9e-265|PREDICTED: protein DETOXIFICATION 35 [Brassica rapa]
106301298	1.83228	0.0139644	3.05478	3.4813e-05	1.84206	0.00899083	XP_013593117.1|0.0e+00|PREDICTED: potassium channel KAT1-like [Brassica oleracea var. oleracea]
106301313	2.87642	2.6091e-06	3.42119	3.54938e-08	2.04702	8.77337e-05	XP_013593131.1|0.0e+00|PREDICTED: cysteine-rich receptor-like protein kinase 5 [Brassica oleracea var. oleracea]
106301353	4.09132	4.76605e-10	4.95813	1.28483e-12	4.70995	1.01107e-11	XP_013593182.1|0.0e+00|PREDICTED: uncharacterized protein At1g04910 isoform X1 [Brassica oleracea var. oleracea]
106301433	1.85677	7.30651e-06	2.44444	1.58109e-10	1.44429	0.000177028	CDY54919.1|0.0e+00|BnaC07g17070D [Brassica napus]
106301468	2.17981	7.9322e-09	1.37951	6.52498e-06	1.76444	7.25474e-07	XP_013593322.1|1.0e-311|PREDICTED: coiled-coil domain-containing protein SCD2 [Brassica oleracea var. oleracea]
106301491	4.31608	6.25538e-06	5.23785	3.10732e-07	4.72626	3.515e-07	XP_013593358.1|9.8e-196|PREDICTED: protein SGT1 homolog A-like [Brassica oleracea var. oleracea]
106301493	1.97517	5.53729e-11	2.90585	6.76567e-24	2.26985	1.33175e-12	XP_013593356.1|7.6e-168|PREDICTED: mitochondrial carnitine/acylcarnitine carrier-like protein [Brassica oleracea var. oleracea]
106301508	3.06792	0.0125239	3.50395	0.00455502	2.9851	0.0102122	XP_013593382.1|5.6e-113|PREDICTED: transcription factor DIVARICATA-like [Brassica oleracea var. oleracea]
106301509	1.7414	0.02085	2.82307	0.000154092	1.85008	0.0151342	XP_013593378.1|5.3e-236|PREDICTED: probable eukaryotic translation initiation factor 5-2 [Brassica oleracea var. oleracea]
106301580	2.29419	2.59354e-05	4.31649	5.34018e-20	3.20806	7.72599e-15	XP_013593474.1|2.1e-160|PREDICTED: bidirectional sugar transporter SWEET12 [Brassica oleracea var. oleracea]
106301598	6.23829	7.77354e-13	6.6414	1.60887e-13	6.2065	6.44668e-15	XP_013733423.2|0.0e+00|protein NRT1/ PTR FAMILY 2.12 [Brassica napus]
106301603	4.51779	5.53729e-11	4.62659	1.77033e-12	4.48922	1.19924e-12	XP_013593505.1|3.8e-283|PREDICTED: probable glycosyltransferase At5g25310 [Brassica oleracea var. oleracea]
106301615	3.03747	7.251e-12	3.59573	8.02516e-17	2.4534	1.05389e-10	XP_013593517.1|0.0e+00|PREDICTED: uncharacterized protein LOC106301615 [Brassica oleracea var. oleracea]
106301627	-2.08399	3.93801e-13	-3.17683	4.19677e-118	-2.8962	7.90414e-61	XP_013593529.1|3.6e-161|PREDICTED: aquaporin PIP2-7-like [Brassica oleracea var. oleracea]
106301634	3.33674	0.00466458	3.7726	0.001493	2.86057	0.00975852	VDD48908.1|1.0e-160|unnamed protein product [Brassica oleracea]
106301684	2.56016	0.0279818	2.90138	0.00963152	2.72916	0.0097312	XP_013593588.1|4.1e-296|PREDICTED: sugar transport protein 3 [Brassica oleracea var. oleracea]
106301716	2.78815	1.91823e-48	2.74965	3.99383e-65	2.56097	1.02531e-39	XP_009137924.1|2.7e-173|PREDICTED: cinnamoyl-CoA reductase-like SNL6 [Brassica rapa]
106301759	6.229	1.15724e-12	6.63679	2.32284e-13	5.79267	2.03879e-14	XP_013593687.1|4.6e-152|PREDICTED: uncharacterized protein LOC106301759 [Brassica oleracea var. oleracea]
106301822	-2.02263	6.09516e-21	-2.23407	6.18971e-51	-2.11649	5.15448e-17	XP_013593792.1|2.1e-291|PREDICTED: uncharacterized protein LOC106301822 [Brassica oleracea var. oleracea]
106301825	3.62029	0.00150422	4.05688	0.000437508	3.57032	0.000791701	XP_013593763.1|4.7e-170|PREDICTED: RNA polymerase II C-terminal domain phosphatase-like 4 [Brassica oleracea var. oleracea]
106301870	2.42417	6.56422e-08	2.56879	2.61192e-10	1.02889	0.0127356	XP_013593809.1|5.6e-123|PREDICTED: uncharacterized protein LOC106301870 [Brassica oleracea var. oleracea]
106301886	2.04637	0.0415403	4.45352	5.08118e-05	4.00166	6.26856e-05	XP_013593824.1|0.0e+00|PREDICTED: cytochrome P450 714A1 [Brassica oleracea var. oleracea]
106301891	2.37993	0.0247976	3.26806	0.00153782	3.80019	0.000214728	XP_013593830.1|0.0e+00|PREDICTED: uncharacterized protein LOC106301891 [Brassica oleracea var. oleracea]
106301897	-1.11296	0.0173594	-3.97911	6.48532e-69	-3.36604	5.95098e-25	XP_013593836.1|6.4e-132|PREDICTED: protein WAVE-DAMPENED 2 [Brassica oleracea var. oleracea]
106301906	3.24964	6.24993e-05	4.74498	3.52728e-07	4.85381	7.52316e-08	XP_013593843.1|2.1e-173|PREDICTED: very-long-chain 3-oxoacyl-CoA reductase-like protein At1g24470 [Brassica oleracea var. oleracea]
106301919	2.14967	3.40238e-07	4.08001	1.6087e-30	1.83688	3.06719e-09	XP_013593859.1|0.0e+00|PREDICTED: serine/threonine-protein kinase D6PKL3 [Brassica oleracea var. oleracea]
106301922	6.04886	9.0896e-12	6.45665	1.81307e-12	6.00015	1.71359e-13	VDD53297.1|1.8e-156|unnamed protein product [Brassica oleracea]
106301927	3.81808	8.93353e-14	2.72141	1.80088e-11	1.01132	0.0300184	XP_010421596.1|0.0e+00|PREDICTED: long chain acyl-CoA synthetase 7, peroxisomal-like [Camelina sativa]
106301951	6.62166	8.31083e-68	9.00632	5.86019e-52	7.54356	5.2231e-67	XP_013593898.1|1.7e-123|PREDICTED: superoxide dismutase [Fe] 1, chloroplastic-like [Brassica oleracea var. oleracea]
106301970	2.93344	0.0186637	3.36505	0.00706125	2.92926	0.0120673	XP_013593924.1|0.0e+00|PREDICTED: receptor-like protein kinase 2 [Brassica oleracea var. oleracea]
106301993	2.25371	5.3694e-09	2.13134	7.86291e-08	2.15613	1.15154e-09	XP_013593952.1|0.0e+00|PREDICTED: transcription initiation factor TFIID subunit 4-like isoform X4 [Brassica oleracea var. oleracea]
106301994	8.12468	3.48174e-26	8.10775	3.64154e-29	8.08668	9.14832e-31	KGN59377.1|1.3e-34|hypothetical protein Csa_3G815410 [Cucumis sativus]
106302012	9.29821	1.70358e-37	9.7042	1.97429e-37	8.94537	2.29047e-46	XP_013593972.1|2.8e-62|PREDICTED: non-specific lipid-transfer protein 11 [Brassica oleracea var. oleracea]
106302020	2.8265	0.00125392	2.85704	0.000228691	3.63294	1.24064e-05	XP_013593983.1|9.6e-56|PREDICTED: 60S acidic ribosomal protein P2-5 [Brassica oleracea var. oleracea]
106302033	1.27829	0.0290929	2.41953	2.51071e-08	1.26613	0.00289431	XP_013594000.1|2.4e-171|PREDICTED: beta-carotene 3-hydroxylase 1, chloroplastic [Brassica oleracea var. oleracea]
106302061	2.04111	0.000265376	5.35404	2.85708e-15	2.69293	9.53345e-08	XP_013594027.1|0.0e+00|PREDICTED: metal-nicotianamine transporter YSL2 [Brassica oleracea var. oleracea]
106302063	1.06386	0.00117692	1.26434	6.02286e-06	1.14362	0.000193684	XP_007136182.1|2.5e-67|hypothetical protein PHAVU_009G025100g [Phaseolus vulgaris]
106302078	11.1986	1.9525e-83	12.1451	2.54049e-69	6.61458	5.96697e-14	XP_013594047.1|7.4e-61|PREDICTED: uncharacterized protein LOC106302078 [Brassica oleracea var. oleracea]
106302108	3.46182	0.00285397	3.89791	0.000869085	3.45274	0.00134553	XP_018441624.1|2.0e-252|PREDICTED: sugar transporter ERD6-like 7 [Raphanus sativus]
106302114	-3.84767	2.0449e-10	-4.67621	7.12286e-20	-2.38415	0.00212329	XP_013594089.1|1.3e-146|PREDICTED: methylesterase 9-like [Brassica oleracea var. oleracea]
106302120	-3.52229	1.794e-07	-2.34926	0.00130018	-1.86838	0.000470628	XP_013594093.1|3.3e-189|PREDICTED: inositol oxygenase 2 [Brassica oleracea var. oleracea]
106302135	6.34755	6.90186e-23	4.90315	1.14901e-30	4.908	5.1741e-29	XP_002885608.1|9.1e-207|probable pectate lyase 9 isoform X1 [Arabidopsis lyrata subsp. lyrata]
106302145	2.69183	0.0372002	3.1187	0.0158557	2.63834	0.0318392	XP_013594130.1|5.9e-237|PREDICTED: F-box protein At2g05970-like [Brassica oleracea var. oleracea]
106302163	2.30905	2.46301e-12	2.29314	4.43451e-14	2.16785	2.56165e-10	XP_013594143.1|0.0e+00|PREDICTED: tyrosine-protein kinase STK-like isoform X1 [Brassica oleracea var. oleracea]
106302164	2.72519	0.0239135	2.71585	0.0186395	3.22873	0.0037864	XP_013594145.1|1.9e-133|PREDICTED: protein MKS1-like [Brassica oleracea var. oleracea]
106302202	-2.32257	2.85427e-12	-1.06608	0.00953795	-1.01685	0.0318234	XP_013594194.1|1.5e-202|PREDICTED: uncharacterized protein LOC106302202 isoform X1 [Brassica oleracea var. oleracea]
106302204	2.47227	3.63299e-17	2.59532	1.05049e-16	2.77742	3.39531e-12	XP_013594196.1|1.0e-136|PREDICTED: LOW QUALITY PROTEIN: ethylene-responsive transcription factor 2 [Brassica oleracea var. oleracea]
106302238	-4.51417	1.94093e-43	-2.7738	2.25359e-07	-2.23694	3.93641e-08	XP_013594236.1|1.5e-291|PREDICTED: cytochrome P450 76C4-like [Brassica oleracea var. oleracea]
106302336	4.56377	7.26419e-06	4.00215	1.49697e-05	3.50797	3.12577e-05	XP_013594319.1|1.0e-263|PREDICTED: spermidine coumaroyl CoA acyltransferase-like [Brassica oleracea var. oleracea]
106302454	6.98452	2.94392e-17	7.38549	7.55822e-18	6.57902	1.62759e-20	XP_013594418.1|6.3e-195|PREDICTED: uncharacterized protein LOC106302454 [Brassica oleracea var. oleracea]
106302805	-2.37514	1.62186e-23	-1.48971	1.12562e-13	-1.14646	9.48551e-06	XP_013594688.1|3.0e-167|PREDICTED: adenylyl-sulfate kinase 2, chloroplastic-like [Brassica oleracea var. oleracea]
106302820	2.61426	0.0450584	3.03805	0.0196299	2.61567	0.0337126	XP_013594699.1|1.5e-165|PREDICTED: putative F-box protein At3g21130 [Brassica oleracea var. oleracea]
106302876	4.17654	8.56272e-05	4.60756	2.01186e-05	4.15681	2.22782e-05	XP_013594741.1|4.4e-89|PREDICTED: uncharacterized protein LOC106302876 [Brassica oleracea var. oleracea]
106302939	-2.16503	6.07824e-17	-1.95619	6.60298e-17	-1.33853	8.96105e-06	XP_013594790.1|0.0e+00|PREDICTED: LOW QUALITY PROTEIN: uncharacterized protein LOC106302939 [Brassica oleracea var. oleracea]
106303006	7.25131	7.25185e-19	7.65773	1.81699e-19	7.17352	1.64195e-21	XP_013594841.1|8.9e-110|PREDICTED: flocculation protein FLO11-like [Brassica oleracea var. oleracea]
106303033	5.63893	7.21385e-10	5.53481	1.24827e-10	4.87623	8.90045e-11	XP_013594859.1|0.0e+00|PREDICTED: nuclear poly(A) polymerase 1-like [Brassica oleracea var. oleracea]
106303038	3.71483	0.000981715	4.15186	0.000273178	3.66958	0.000465971	XP_013594864.1|4.4e-156|PREDICTED: uncharacterized protein LOC106303038 [Brassica oleracea var. oleracea]
106303039	3.84427	1.08296e-07	4.16497	1.06157e-09	4.55813	7.75435e-10	XP_013594865.1|1.8e-183|PREDICTED: glutathione S-transferase T3-like [Brassica oleracea var. oleracea]
106303040	6.18496	2.94777e-12	6.60102	5.43536e-13	6.08965	1.10342e-13	XP_013594866.1|2.9e-166|PREDICTED: uncharacterized protein LOC106303040 [Brassica oleracea var. oleracea]
106303042	3.0883	0.00664434	4.05947	0.00044621	3.10358	0.00387873	XP_013594868.1|2.0e-167|PREDICTED: uncharacterized protein LOC106303042 [Brassica oleracea var. oleracea]
106303043	3.23608	0.00325246	3.62164	0.000862678	3.28401	0.00140995	XP_013594869.1|4.0e-140|PREDICTED: uncharacterized protein LOC106303043 [Brassica oleracea var. oleracea]
106303130	3.64987	0.00127261	4.08555	0.000360756	3.6382	0.000519632	XP_013594934.1|3.4e-268|PREDICTED: probable mitochondrial chaperone BCS1-B [Brassica oleracea var. oleracea]
106303270	6.04702	7.8304e-12	6.45179	1.59155e-12	6.01692	9.967e-14	XP_013595046.1|2.5e-77|PREDICTED: uncharacterized protein LOC106303270 [Brassica oleracea var. oleracea]
106303371	4.95742	3.79662e-07	5.37687	7.54155e-08	4.93624	3.41839e-08	XP_013595113.1|5.8e-234|PREDICTED: putative F-box only protein 15 [Brassica oleracea var. oleracea]
106303485	3.58784	0.00171792	4.02505	0.000502395	3.54793	0.000872296	XP_013595195.1|2.6e-235|PREDICTED: F-box protein At5g62510-like [Brassica oleracea var. oleracea]
106303516	2.72717	2.23972e-05	5.85969	9.77523e-10	2.43012	3.09932e-05	XP_013595231.1|0.0e+00|PREDICTED: cellulose synthase-like protein G3 [Brassica oleracea var. oleracea]
106303597	4.03609	4.82385e-19	4.96172	5.81962e-34	1.85284	1.25364e-09	VDD39959.1|1.3e-232|unnamed protein product, partial [Brassica oleracea]
106303635	1.29288	0.00754088	1.40585	0.00102764	1.40251	0.00209426	XP_013595383.1|1.2e-71|PREDICTED: cyclin-dependent kinase F-4-like isoform X1 [Brassica oleracea var. oleracea]
106303646	1.63789	0.000336843	3.64881	1.13571e-12	1.45704	0.0108802	XP_013595395.1|3.5e-161|PREDICTED: transcription factor MYB3-like [Brassica oleracea var. oleracea]
106303671	-3.33592	9.88232e-30	-1.63882	3.01334e-09	-2.11	2.11781e-12	RQL79066.1|8.6e-160|hypothetical protein DY000_00005007, partial [Brassica cretica]
106303767	3.03812	0.00758769	4.01529	0.000520526	2.71112	0.0128842	XP_013595538.1|3.1e-175|PREDICTED: uncharacterized protein LOC106303767 [Brassica oleracea var. oleracea]
106303768	2.03779	1.84219e-05	3.71642	6.62298e-17	2.59627	1.48557e-10	XP_013595539.1|3.3e-175|PREDICTED: uncharacterized protein LOC106303768 [Brassica oleracea var. oleracea]
106303775	1.24965	7.79736e-07	4.72308	6.13594e-56	3.28155	1.00746e-36	XP_013595545.1|4.5e-168|PREDICTED: bidirectional sugar transporter SWEET4 [Brassica oleracea var. oleracea]
106303785	2.83308	1.66891e-10	4.47449	4.11906e-19	5.10568	1.54312e-18	XP_013595557.1|0.0e+00|PREDICTED: beta-galactosidase 12-like isoform X1 [Brassica oleracea var. oleracea]
106303789	4.57916	6.54742e-06	4.44169	4.22416e-06	4.12099	4.21743e-06	XP_013595568.1|0.0e+00|PREDICTED: cation/H(+) antiporter 17 [Brassica oleracea var. oleracea]
106303791	2.25934	1.28452e-12	4.82417	5.15324e-118	2.57463	1.66244e-11	XP_013595566.1|7.2e-86|PREDICTED: uncharacterized protein LOC106303791 [Brassica oleracea var. oleracea]
106303849	3.21124	1.45554e-06	4.00644	1.48215e-10	2.60466	8.63615e-07	XP_013595645.1|1.8e-288|PREDICTED: MATE efflux family protein DTX1-like [Brassica oleracea var. oleracea]
106303871	5.14936	9.67227e-37	4.04897	7.0332e-42	4.17108	2.75548e-40	XP_013595669.1|6.5e-132|PREDICTED: probable BOI-related E3 ubiquitin-protein ligase 2 [Brassica oleracea var. oleracea]
106303873	6.93632	4.9708e-25	6.75832	1.21437e-29	3.32624	1.22361e-27	VDD36739.1|5.3e-148|unnamed protein product [Brassica oleracea]
106303891	-2.56923	2.14026e-22	-1.42247	0.000876123	-1.17924	0.000494024	XP_013595695.1|2.8e-128|PREDICTED: NEP1-interacting protein 1-like [Brassica oleracea var. oleracea]
106303906	2.53907	0.00790639	3.30161	0.000500307	3.00689	0.00183593	XP_013595715.1|4.7e-219|PREDICTED: putative methylesterase 11, chloroplastic [Brassica oleracea var. oleracea]
106303972	3.90489	8.0182e-05	3.85349	4.79717e-05	3.95567	1.67581e-05	XP_013595787.1|1.1e-279|PREDICTED: polygalacturonase At1g48100-like isoform X1 [Brassica oleracea var. oleracea]
106304015	3.22482	5.64603e-14	5.08182	1.55018e-20	3.39725	3.97007e-17	XP_013595843.1|9.7e-172|PREDICTED: probable inactive poly [ADP-ribose] polymerase SRO2 isoform X1 [Brassica oleracea var. oleracea]
106304047	-3.83236	1.01729e-51	-2.38325	1.31676e-19	-2.73993	1.97701e-27	RID53621.1|9.2e-226|hypothetical protein BRARA_G01003 [Brassica rapa]
106304088	-2.50653	8.77237e-12	-1.9634	3.94385e-08	-1.47191	0.00382122	XP_013595930.1|6.0e-182|PREDICTED: probable WRKY transcription factor 28 [Brassica oleracea var. oleracea]
106304095	-2.40881	0.000769306	4.05821	6.37779e-05	2.72989	0.00185802	XP_013595937.1|7.8e-228|PREDICTED: zinc finger CCCH domain-containing protein 61-like [Brassica oleracea var. oleracea]
106304110	1.11124	0.0454393	3.15557	5.58701e-10	1.67603	0.000251956	CDY11012.1|7.4e-53|BnaA03g46710D [Brassica napus]
106304137	1.38905	0.00516692	3.76338	1.87165e-11	1.48079	0.00354047	VDD36831.1|2.7e-124|unnamed protein product [Brassica oleracea]
106304140	4.10458	6.02542e-44	7.92799	3.62775e-49	6.54705	2.03178e-58	XP_013595993.1|0.0e+00|PREDICTED: cytochrome P450 86B1 [Brassica oleracea var. oleracea]
106304153	2.07581	1.77621e-05	6.71708	6.05028e-14	3.32287	7.51102e-11	XP_013596006.1|3.6e-81|PREDICTED: uncharacterized protein LOC106304153 isoform X3 [Brassica oleracea var. oleracea]
106304184	2.85307	0.000712906	4.10797	6.72514e-06	2.47001	0.0016013	XP_013596035.1|7.7e-280|PREDICTED: uncharacterized protein LOC106304184 [Brassica oleracea var. oleracea]
106304192	1.8984	4.2349e-05	-2.15695	6.94037e-25	-2.06377	1.23395e-15	XP_013596042.1|1.7e-186|PREDICTED: cyclin-D3-3-like [Brassica oleracea var. oleracea]
106304217	2.45397	0.0303324	-2.93225	3.70231e-14	-2.40956	4.98492e-08	XP_018481102.1|2.8e-166|PREDICTED: AT-hook motif nuclear-localized protein 23 [Raphanus sativus]
106304235	6.01101	1.22428e-11	6.41664	2.478e-12	5.97793	1.79979e-13	XP_013596101.1|4.7e-299|PREDICTED: zinc finger CCCH domain-containing protein 4-like [Brassica oleracea var. oleracea]
106304260	2.07772	0.00602388	3.89666	1.05909e-06	2.01761	0.00301502	XP_013596124.1|1.2e-185|PREDICTED: NAC domain-containing protein 10-like isoform X1 [Brassica oleracea var. oleracea]
106304277	2.49552	4.22783e-10	3.18274	1.84476e-15	1.9633	7.80563e-06	XP_013596141.1|7.6e-169|PREDICTED: uncharacterized protein LOC106304277 [Brassica oleracea var. oleracea]
106304331	3.60461	0.000126136	3.94936	1.94672e-05	3.34728	0.000174087	VDD39723.1|1.6e-75|unnamed protein product [Brassica oleracea]
106304334	10.9695	4.88664e-168	10.8815	2.65891e-213	7.92236	1.9041e-33	XP_013596196.1|2.3e-74|PREDICTED: uncharacterized protein LOC106304334 [Brassica oleracea var. oleracea]
106304359	1.35532	0.0284886	4.71528	1.34868e-09	3.27287	2.76317e-07	XP_013596220.1|1.9e-148|PREDICTED: expansin-like B1 [Brassica oleracea var. oleracea]
106304373	1.33278	1.71007e-08	3.73228	1.26973e-71	2.25257	2.22708e-08	XP_013596233.1|2.9e-70|PREDICTED: EG45-like domain containing protein 2 isoform X1 [Brassica oleracea var. oleracea]
106304424	-1.52546	6.48705e-07	-1.07867	0.000279092	-1.26013	0.00276196	XP_013596290.1|2.0e-78|PREDICTED: uncharacterized protein LOC106304424 [Brassica oleracea var. oleracea]
106304463	5.35981	1.32213e-14	5.9818	6.69241e-16	3.82064	2.12023e-15	XP_013596324.1|2.7e-272|PREDICTED: glycosyltransferase 6 [Brassica oleracea var. oleracea]
106304478	4.00422	2.91075e-07	4.5881	6.52145e-09	3.00334	1.38856e-05	XP_013596338.1|8.8e-116|PREDICTED: uncharacterized protein LOC106304478 [Brassica oleracea var. oleracea]
106304503	1.93082	0.0296654	2.08079	0.0139529	1.77735	0.0414766	XP_013705321.1|1.2e-51|zinc finger HIT domain-containing protein 3-like isoform X1 [Brassica napus]
106304512	2.07096	0.000124181	-1.35669	4.7951e-05	-1.4643	0.000288426	XP_013596371.1|1.6e-178|PREDICTED: transcription repressor OFP7-like [Brassica oleracea var. oleracea]
106304513	1.78236	0.000880319	1.38517	0.00167277	1.54941	0.00189856	XP_013596372.1|8.3e-106|PREDICTED: uncharacterized protein At4g00950-like [Brassica oleracea var. oleracea]
106304521	-2.46016	8.28509e-10	-4.67603	1.44939e-153	-3.53705	5.4561e-46	XP_013596378.1|5.4e-278|PREDICTED: protein IQ-DOMAIN 14 [Brassica oleracea var. oleracea]
106304533	10.5916	3.92298e-53	10.7415	8.96857e-46	3.70629	0.000729915	XP_013596387.1|1.1e-282|PREDICTED: probable glucan endo-1,3-beta-glucosidase A6 [Brassica oleracea var. oleracea]
106304539	-2.17094	0.0108231	-3.87618	1.81538e-14	-2.72451	1.12019e-05	XP_013703303.1|0.0e+00|protein terminal ear1 homolog [Brassica napus]
106304545	6.04376	5.54782e-17	6.74853	1.00687e-17	5.45084	1.79575e-19	XP_013596400.1|1.2e-72|PREDICTED: protein GLUTAMINE DUMPER 5 [Brassica oleracea var. oleracea]
106304556	2.78038	0.0292043	2.61066	0.0437068	2.73749	0.0234787	XP_013596409.1|3.1e-311|PREDICTED: phospholipase A1-Igamma1, chloroplastic-like [Brassica oleracea var. oleracea]
106304583	3.88051	7.15844e-12	6.65789	1.27979e-13	5.8456	3.24696e-15	XP_013596441.1|0.0e+00|PREDICTED: PHD finger protein At2g01810 [Brassica oleracea var. oleracea]
106304599	6.92676	5.34592e-17	6.50867	8.20743e-20	6.53506	1.57454e-20	XP_013596454.1|1.5e-193|PREDICTED: probable sugar phosphate/phosphate translocator At5g25400 [Brassica oleracea var. oleracea]
106304606	5.68388	3.90639e-12	6.05479	3.53905e-13	5.37861	1.71496e-13	XP_013596460.1|4.6e-157|PREDICTED: syntaxin-112 [Brassica oleracea var. oleracea]
106304619	3.24243	0.000327112	3.38097	3.75085e-05	3.45899	1.41061e-05	XP_013596475.1|5.3e-171|PREDICTED: transcription factor MYB108-like [Brassica oleracea var. oleracea]
106304634	3.97212	0.000277005	4.40667	7.04437e-05	3.92623	0.00010804	XP_013596488.1|1.9e-294|PREDICTED: endoglucanase 23-like [Brassica oleracea var. oleracea]
106304652	4.08272	0.000147595	4.51536	3.57606e-05	3.23586	0.000831517	XP_013596506.1|3.7e-121|PREDICTED: homeobox-leucine zipper protein ATHB-40-like isoform X2 [Brassica oleracea var. oleracea]
106304679	4.04901	1.29487e-08	5.75219	8.71242e-12	3.9582	1.2092e-10	XP_013596530.1|1.4e-90|PREDICTED: CLAVATA3/ESR (CLE)-related protein 9-like [Brassica oleracea var. oleracea]
106304682	3.17241	0.00424953	4.14005	0.000278308	3.6853	0.000409841	XP_013596533.1|7.3e-148|PREDICTED: 60S ribosomal protein L8-2 [Brassica oleracea var. oleracea]
106304712	4.84417	4.87791e-08	4.83792	8.56629e-09	4.28953	2.28917e-08	XP_013596563.1|0.0e+00|PREDICTED: uncharacterized ATP-dependent helicase C23E6.02-like [Brassica oleracea var. oleracea]
106304716	1.39805	0.00319494	2.6727	3.27789e-10	1.25104	0.00220659	XP_018490912.1|1.4e-14|PREDICTED: calcium-dependent protein kinase 9-like [Raphanus sativus]
106304720	2.9276	0.00302932	4.55241	2.82412e-05	2.40093	0.0122239	XP_013596569.1|1.2e-205|PREDICTED: protein PHLOEM PROTEIN 2-LIKE A8-like isoform X2 [Brassica oleracea var. oleracea]
106304730	7.28002	4.74966e-212	8.0221	1.97531e-274	6.8578	1.20513e-245	XP_013596588.1|1.5e-150|PREDICTED: tetraketide alpha-pyrone reductase 1 isoform X2 [Brassica oleracea var. oleracea]
106304732	3.53967	5.95796e-07	3.30697	1.56956e-07	1.66988	0.00281433	XP_013596579.1|1.3e-91|PREDICTED: PLASMODESMATA CALLOSE-BINDING PROTEIN 3 [Brassica oleracea var. oleracea]
106304759	-1.60655	0.00478781	-1.88661	7.66915e-05	-1.76311	0.00253306	XP_013595093.1|2.0e-61|PREDICTED: uncharacterized protein LOC106303346 [Brassica oleracea var. oleracea]
106304761	3.0313	4.24962e-08	1.38312	0.00113865	1.33995	0.0150189	XP_013596609.1|4.6e-136|PREDICTED: ribonuclease 1-like [Brassica oleracea var. oleracea]
106304769	5.08609	1.5717e-07	5.5088	3.04086e-08	5.02237	2.02866e-08	XP_013596616.1|4.7e-62|PREDICTED: non-specific lipid-transfer protein 12-like [Brassica oleracea var. oleracea]
106304776	4.84379	4.36395e-11	5.85027	2.66189e-12	4.37288	2.05418e-12	XP_009103046.1|1.2e-32|PREDICTED: uncharacterized protein LOC103829132 [Brassica rapa]
106304784	2.6375	0.00816292	3.84375	4.24859e-05	2.11054	0.00912797	VDD63071.1|6.9e-14|unnamed protein product [Brassica oleracea]
106304785	10.6534	3.72771e-55	11.0586	3.39957e-54	2.92273	0.0140934	XP_013596630.1|9.1e-224|PREDICTED: type III polyketide synthase B-like [Brassica oleracea var. oleracea]
106304803	6.91589	6.97846e-17	5.75516	2.05074e-21	4.89041	2.59633e-21	XP_013596649.1|7.3e-61|PREDICTED: non-specific lipid-transfer protein 5-like [Brassica oleracea var. oleracea]
106304816	5.34195	1.50855e-08	5.75858	2.93705e-09	5.2929	1.05386e-09	XP_013596659.1|4.8e-81|PREDICTED: SKP1-like protein 14 [Brassica oleracea var. oleracea]
106304831	-3.50049	5.24704e-06	-3.9013	2.11992e-09	-2.21219	0.0144149	XP_013596671.1|1.4e-240|PREDICTED: squalene synthase-like [Brassica oleracea var. oleracea]
106304844	9.53051	1.78387e-40	9.93198	3.47507e-40	9.19868	5.60356e-51	XP_013596684.1|0.0e+00|PREDICTED: uncharacterized protein LOC106304844 [Brassica oleracea var. oleracea]
106304852	3.75833	0.000771033	3.60208	0.000887789	3.74704	0.000288426	XP_013596691.1|3.6e-180|PREDICTED: COP9 signalosome complex subunit 6b-like [Brassica oleracea var. oleracea]
106304855	5.96368	4.47187e-14	5.95387	1.20892e-15	5.69851	1.40859e-16	XP_013596695.1|0.0e+00|PREDICTED: mRNA-capping enzyme [Brassica oleracea var. oleracea]
106304872	5.15843	1.13714e-15	4.39609	5.23088e-17	4.58977	8.96745e-17	XP_013596716.1|0.0e+00|PREDICTED: probable transcriptional regulator SLK1 [Brassica oleracea var. oleracea]
106304887	2.22338	0.000622195	4.44942	1.76401e-08	3.3589	4.98248e-07	XP_013596730.1|5.8e-285|PREDICTED: probable mitochondrial chaperone BCS1-B [Brassica oleracea var. oleracea]
106304930	-2.18783	7.46185e-10	-1.34925	0.000576591	-1.72545	8.84836e-06	XP_013596769.1|2.8e-83|PREDICTED: uncharacterized protein LOC106304930, partial [Brassica oleracea var. oleracea]
106304962	5.1038	4.16054e-17	6.3311	4.47186e-18	6.04754	6.61058e-19	RQL98132.1|1.7e-219|hypothetical protein DY000_00024509, partial [Brassica cretica]
106305003	4.75324	4.11673e-13	-1.78354	1.98826e-15	-1.41615	9.9872e-08	XP_013596838.1|8.3e-204|PREDICTED: autophagy-related protein 11-like isoform X2 [Brassica oleracea var. oleracea]
106305004	2.40082	0.000372801	-2.28353	0.000237453	-2.06126	4.59477e-06	VDC67948.1|1.4e-63|unnamed protein product, partial [Brassica rapa]
106305046	6.56201	1.05029e-14	6.96177	2.45786e-15	6.53122	3.77031e-17	XP_013596879.1|3.8e-148|PREDICTED: protein PHLOEM PROTEIN 2-LIKE A8-like [Brassica oleracea var. oleracea]
106305069	8.16601	4.43021e-26	8.57237	1.69703e-26	8.0897	5.73538e-30	XP_013596902.1|1.0e-240|PREDICTED: probable aspartic protease At2g35615 [Brassica oleracea var. oleracea]
106305087	2.0059	0.0281462	-2.43875	2.39321e-11	-2.22707	1.98972e-08	VDD37347.1|2.0e-213|unnamed protein product [Brassica oleracea]
106305091	6.25465	1.92504e-39	7.57566	9.5878e-35	7.14328	1.23673e-38	XP_013596923.1|3.2e-178|PREDICTED: transcription factor MYB35 [Brassica oleracea var. oleracea]
106305095	3.11591	0.0031011	3.8954	0.000210962	3.16687	0.00149439	XP_013596927.1|5.3e-96|PREDICTED: LOW QUALITY PROTEIN: uncharacterized protein LOC106305095 [Brassica oleracea var. oleracea]
106305107	4.32219	5.33166e-08	5.38279	7.29872e-10	5.45984	1.33244e-10	XP_013596938.1|2.2e-251|PREDICTED: microfibrillar-associated protein 1-like [Brassica oleracea var. oleracea]
106305129	4.933	1.48231e-08	5.83095	1.27486e-09	3.80934	1.78328e-08	XP_013596954.1|3.3e-158|PREDICTED: uncharacterized protein LOC106305129 [Brassica oleracea var. oleracea]
106305132	4.80257	2.27244e-09	6.05274	1.30526e-10	5.61812	1.84609e-11	XP_013596955.1|2.4e-158|PREDICTED: agamous-like MADS-box protein AGL97 [Brassica oleracea var. oleracea]
106305224	6.5975	1.44427e-14	6.54482	8.01389e-16	5.8444	3.37276e-16	XP_022561973.1|4.9e-90|uncharacterized protein LOC111207844 [Brassica napus]
106305233	5.53218	2.25863e-09	5.94484	4.31999e-10	5.4948	9.53296e-11	XP_013597065.1|1.2e-169|PREDICTED: uncharacterized protein LOC106305233 [Brassica oleracea var. oleracea]
106305244	3.78636	5.46533e-10	3.84422	1.16085e-11	2.67673	9.99216e-08	RQL74961.1|1.3e-92|hypothetical protein DY000_00000822 [Brassica cretica]
106305254	3.23134	0.00694994	3.66636	0.00233556	2.75111	0.0154925	XP_022561689.1|2.0e-122|uncharacterized protein LOC111207693 [Brassica napus]
106305310	4.69315	3.32095e-06	5.12073	6.86046e-07	4.20424	3.10468e-06	XP_013706107.2|1.0e-106|protein pxr1 [Brassica napus]
106305335	10.2136	2.82878e-58	10.93	2.9722e-52	6.29697	2.39017e-12	XP_013597169.1|1.7e-65|PREDICTED: putative lipid-transfer protein DIR1 [Brassica oleracea var. oleracea]
106305342	4.75783	1.9693e-06	5.18274	4.03228e-07	4.28116	1.36042e-06	XP_013597176.1|2.5e-181|PREDICTED: uncharacterized protein LOC106305342 isoform X2 [Brassica oleracea var. oleracea]
106305355	6.08689	6.15047e-12	6.49576	1.18805e-12	6.03251	1.19956e-13	XP_013597189.1|2.0e-172|PREDICTED: uncharacterized protein LOC106305355 [Brassica oleracea var. oleracea]
106305368	8.84671	4.83153e-33	9.2442	4.5836e-33	8.80435	9.16937e-39	XP_013597200.1|2.0e-88|PREDICTED: uncharacterized protein LOC106305368 [Brassica oleracea var. oleracea]
106305422	5.57806	1.12297e-11	6.44223	2.0543e-12	5.60434	2.26014e-13	XP_013597248.1|7.2e-202|PREDICTED: uncharacterized protein LOC106305422 [Brassica oleracea var. oleracea]
106305426	3.0868	0.0114541	2.91339	0.0164894	2.60598	0.026241	XP_013597255.1|9.8e-244|PREDICTED: probable xyloglucan endotransglucosylase/hydrolase protein 29 [Brassica oleracea var. oleracea]
106305439	4.62022	6.25729e-06	5.05376	1.30421e-06	4.52031	2.06185e-06	XP_013597261.1|2.8e-80|PREDICTED: uncharacterized protein LOC106305439 isoform X1 [Brassica oleracea var. oleracea]
106305460	8.10837	2.22003e-54	7.40934	4.68595e-78	2.30032	3.34141e-23	VDD48884.1|2.1e-151|unnamed protein product [Brassica oleracea]
106305496	2.6502	0.0411703	3.07542	0.017739	2.63684	0.0317663	XP_013597315.1|2.0e-226|PREDICTED: putative F-box protein At3g22650 [Brassica oleracea var. oleracea]
106305509	3.42487	0.00330442	3.86081	0.00102479	3.41731	0.0015898	XP_013597332.1|4.3e-64|PREDICTED: uncharacterized protein LOC106305509 [Brassica oleracea var. oleracea]
106305536	3.69037	0.00105947	4.1257	0.000294994	3.68023	0.000414919	XP_013597354.1|7.8e-63|PREDICTED: uncharacterized protein LOC106305536 [Brassica oleracea var. oleracea]
106305554	3.79964	0.000649346	4.23566	0.000174514	3.76394	0.000274837	XP_013597377.1|3.0e-247|PREDICTED: F-box/kelch-repeat protein At4g19930-like [Brassica oleracea var. oleracea]
106305597	3.09942	0.0109564	3.53346	0.00385453	3.09476	0.00642763	XP_013597405.1|3.7e-242|PREDICTED: putative F-box protein At3g52320 [Brassica oleracea var. oleracea]
106305616	3.17827	0.00852689	3.61482	0.00294925	3.12139	0.00598888	XP_009103019.1|3.8e-77|PREDICTED: putative zinc finger CCCH domain-containing protein 9 [Brassica rapa]
106305645	-1.95183	3.76289e-21	-1.50515	3.19332e-27	-1.52944	1.0431e-08	XP_013597451.1|1.5e-145|PREDICTED: transcription factor bHLH27 [Brassica oleracea var. oleracea]
106305686	1.1453	0.000310575	1.08216	0.000120633	1.02682	0.00101996	XP_013597494.1|6.5e-232|PREDICTED: cyclin-T1-2 [Brassica oleracea var. oleracea]
106305690	-2.03791	4.03834e-09	-1.23262	9.77268e-09	-1.78345	2.79375e-13	XP_013597495.1|0.0e+00|PREDICTED: probable disease resistance protein At5g66900 [Brassica oleracea var. oleracea]
106305692	4.34282	3.25926e-05	4.77302	7.267e-06	4.30682	8.02287e-06	XP_013597497.1|8.8e-86|PREDICTED: SKP1-like protein 3 [Brassica oleracea var. oleracea]
106305705	7.36539	3.6821e-47	6.41665	2.02996e-70	5.14027	1.19131e-10	XP_013597509.1|1.4e-265|PREDICTED: glucan endo-1,3-beta-glucosidase 12 [Brassica oleracea var. oleracea]
106305707	-1.6434	2.3301e-09	-1.64822	1.86224e-24	-1.4725	6.22365e-14	XP_013597513.1|9.1e-206|PREDICTED: probable beta-1,3-galactosyltransferase 4 isoform X3 [Brassica oleracea var. oleracea]
106305713	5.22583	4.49276e-08	5.64499	8.73868e-09	5.17068	4.16546e-09	XP_022568298.1|1.1e-31|zinc finger CCCH domain-containing protein 33-like [Brassica napus]
106305746	1.69075	0.0146739	3.95197	1.23525e-06	1.70741	0.0225841	XP_013597566.1|1.1e-272|PREDICTED: protein NUCLEAR FUSION DEFECTIVE 4-like [Brassica oleracea var. oleracea]
106305905	1.48972	0.00121671	3.73774	1.90848e-12	1.73289	0.000138075	XP_013752554.1|0.0e+00|ABC transporter C family member 8-like isoform X1 [Brassica napus]
106305940	7.08028	8.47601e-69	7.19511	1.19302e-81	7.24879	5.96377e-74	RQM02200.1|8.1e-272|hypothetical protein DY000_00028675 [Brassica cretica]
106305974	6.01241	1.41093e-11	5.5518	9.9159e-13	5.96291	2.88205e-13	XP_013597873.1|7.7e-166|PREDICTED: uncharacterized protein LOC106305974 [Brassica oleracea var. oleracea]
106305996	1.42674	3.50503e-08	1.67857	4.04227e-14	1.23759	1.91762e-05	XP_013597896.1|2.2e-178|PREDICTED: UPF0301 protein TC_0483 [Brassica oleracea var. oleracea]
106306007	-1.8833	1.97779e-08	2.88948	1.56694e-14	1.31502	0.00036105	XP_013597909.1|0.0e+00|PREDICTED: nephrocystin-3 isoform X1 [Brassica oleracea var. oleracea]
106306051	4.54399	8.31688e-06	4.96982	1.77355e-06	3.72442	2.39507e-05	XP_013597957.1|1.2e-195|PREDICTED: cytosolic sulfotransferase 3-like [Brassica oleracea var. oleracea]
106306063	-2.70131	8.7953e-09	-2.75282	2.45026e-12	-2.65441	1.67671e-12	XP_013597982.1|1.6e-236|PREDICTED: FAD-dependent urate hydroxylase [Brassica oleracea var. oleracea]
106306064	-3.74191	1.33068e-56	-1.42522	1.07586e-11	-1.74969	1.74633e-06	XP_013597983.1|2.2e-83|PREDICTED: heavy metal-associated isoprenylated plant protein 26-like [Brassica oleracea var. oleracea]
106306190	1.03623	6.70198e-06	1.1113	3.17235e-09	1.15945	1.71561e-07	XP_013598162.1|0.0e+00|PREDICTED: bromodomain and WD repeat-containing protein 1-like isoform X1 [Brassica oleracea var. oleracea]
106306215	1.52546	0.00167313	1.14259	0.00825941	1.28173	0.00642763	XP_009135094.1|2.0e-81|PREDICTED: uncharacterized protein LOC103859331 isoform X1 [Brassica rapa]
106306240	1.58742	1.67451e-05	2.93487	5.71258e-15	2.52086	5.06022e-11	XP_013598242.1|0.0e+00|PREDICTED: gamma-glutamyltranspeptidase 3-like [Brassica oleracea var. oleracea]
106306245	3.54472	4.13118e-07	2.38933	2.07392e-05	2.67004	5.95148e-06	XP_013598245.1|3.0e-250|PREDICTED: protein POLLENLESS 3-LIKE 1 [Brassica oleracea var. oleracea]
106306251	1.71168	0.00831194	2.72957	4.65421e-06	1.39168	0.0164114	XP_013598252.1|4.6e-277|PREDICTED: probable polygalacturonase At1g80170 [Brassica oleracea var. oleracea]
106306281	10.4039	1.349e-51	10.1828	6.10929e-63	9.49042	2.28848e-78	XP_013598295.1|0.0e+00|PREDICTED: transcription factor ABORTED MICROSPORES [Brassica oleracea var. oleracea]
106306311	2.63015	0.0317922	3.00643	0.0120493	3.15571	0.00510513	VDD35803.1|6.4e-75|unnamed protein product [Brassica oleracea]
106306334	5.46872	2.23617e-15	6.45195	6.04339e-16	4.58936	1.02574e-17	XP_013598363.1|9.9e-66|PREDICTED: thiosulfate sulfurtransferase 18-like [Brassica oleracea var. oleracea]
106306336	6.5228	3.35833e-17	6.8955	2.6789e-18	6.22347	1.70869e-19	XP_013598365.1|2.5e-253|PREDICTED: protein POLLENLESS 3 [Brassica oleracea var. oleracea]
106306461	3.32943	1.13663e-06	4.46447	1.8559e-09	3.28512	1.53983e-07	XP_013598543.1|0.0e+00|PREDICTED: pyruvate, phosphate dikinase 1, chloroplastic-like [Brassica oleracea var. oleracea]
106306471	3.36637	0.00168494	3.31286	0.00139556	3.12171	0.00131948	XP_013598559.1|0.0e+00|PREDICTED: long-chain-alcohol oxidase FAO4A-like [Brassica oleracea var. oleracea]
106306483	-1.98084	1.00991e-08	-1.47161	1.0848e-05	-1.17249	0.0153318	XP_013598571.1|9.6e-297|PREDICTED: cytochrome P450 81D1-like [Brassica oleracea var. oleracea]
106306490	1.47816	0.0331034	3.4071	6.45227e-08	2.3279	3.61272e-05	XP_013598578.1|8.5e-99|PREDICTED: RING-H2 finger protein ATL79-like [Brassica oleracea var. oleracea]
106306491	4.39186	1.72223e-19	4.13086	3.18158e-21	1.13879	0.00178971	XP_013598579.1|5.2e-258|PREDICTED: vacuolar cation/proton exchanger 3 [Brassica oleracea var. oleracea]
106306582	-1.50642	0.0137607	-1.49642	0.0130796	-1.62175	0.0129858	XP_009121096.1|3.0e-33|PREDICTED: uncharacterized protein LOC103845934 [Brassica rapa]
106306607	6.75464	6.72898e-16	7.15299	1.68592e-16	6.72365	1.45797e-18	XP_013598735.1|0.0e+00|PREDICTED: acyltransferase-like protein At3g26840, chloroplastic [Brassica oleracea var. oleracea]
106306611	1.23214	0.0466081	1.49426	0.00229507	1.25104	0.0323209	XP_013598737.1|6.5e-55|PREDICTED: putative UDP-arabinose 4-epimerase 4 [Brassica oleracea var. oleracea]
106306742	2.33731	7.24904e-05	3.45912	2.68098e-10	2.12243	1.19424e-05	XP_013598924.1|0.0e+00|PREDICTED: pentatricopeptide repeat-containing protein At5g66520 [Brassica oleracea var. oleracea]
106306770	-1.53874	0.000515908	-1.79863	1.18565e-06	-2.43002	1.4984e-11	XP_013598969.1|4.4e-220|PREDICTED: B3 domain-containing protein REM7-like [Brassica oleracea var. oleracea]
106306854	1.56489	0.0337644	2.55041	0.000107138	1.63747	0.0136371	XP_013599080.1|3.3e-88|PREDICTED: uncharacterized membrane protein YuiD-like [Brassica oleracea var. oleracea]
106306861	6.79266	4.6537e-16	6.37304	1.48235e-18	6.38695	4.57832e-19	XP_013599088.1|6.4e-292|PREDICTED: glucan endo-1,3-beta-glucosidase 8 [Brassica oleracea var. oleracea]
106306879	-2.53568	5.36953e-11	-2.80441	2.13994e-18	-2.56334	3.04764e-14	XP_013599106.1|6.1e-308|PREDICTED: 4-coumarate--CoA ligase-like 4 isoform X1 [Brassica oleracea var. oleracea]
106306941	-1.17184	4.57714e-06	2.15059	1.29873e-27	1.215	6.37392e-05	XP_013599199.1|0.0e+00|PREDICTED: trihelix transcription factor GTL2-like [Brassica oleracea var. oleracea]
106306954	2.25735	0.0484219	3.47215	0.00222192	2.70207	0.0162769	XP_013599215.1|1.4e-256|PREDICTED: serine--tRNA ligase-like [Brassica oleracea var. oleracea]
106306971	1.78565	1.43453e-06	4.00635	2.96357e-31	1.98866	2.96148e-12	XP_022572082.1|1.2e-201|UDP-glucose 4-epimerase 2-like isoform X2 [Brassica napus]
106307009	2.9672	7.79792e-14	1.85069	1.99966e-13	1.34631	7.10567e-06	XP_013599285.1|0.0e+00|PREDICTED: probable mediator of RNA polymerase II transcription subunit 15c isoform X1 [Brassica oleracea var. oleracea]
106307062	3.29577	7.37051e-18	3.7063	2.55815e-24	3.56834	5.67214e-21	XP_013599364.1|0.0e+00|PREDICTED: probable sucrose-phosphate synthase 2 [Brassica oleracea var. oleracea]
106307068	1.9773	5.45809e-09	2.35927	7.86043e-18	1.02064	0.00418874	XP_013599379.1|1.2e-124|PREDICTED: plasma membrane-associated cation-binding protein 1-like [Brassica oleracea var. oleracea]
106307076	4.87432	7.38083e-07	5.29505	1.47891e-07	4.85381	7.52316e-08	XP_013599391.1|0.0e+00|PREDICTED: acetolactate synthase 3, chloroplastic-like [Brassica oleracea var. oleracea]
106307081	2.34445	1.11157e-26	2.08937	1.06027e-36	2.32806	4.98069e-35	XP_013599394.1|4.1e-284|PREDICTED: serine carboxypeptidase-like 29 [Brassica oleracea var. oleracea]
106307093	3.23099	4.52375e-17	1.35022	4.30124e-06	1.16969	0.00351298	XP_013599406.1|1.8e-240|PREDICTED: uncharacterized protein LOC106307093 [Brassica oleracea var. oleracea]
106307094	-2.48906	1.37997e-39	-2.60985	1.92263e-70	-1.76479	1.22359e-16	XP_013599414.1|0.0e+00|PREDICTED: LOW QUALITY PROTEIN: two-component response regulator ARR10 [Brassica oleracea var. oleracea]
106307120	-2.17795	2.29012e-20	-1.7911	1.39099e-26	-1.12211	0.000245089	XP_018484417.1|0.0e+00|PREDICTED: D-3-phosphoglycerate dehydrogenase 1, chloroplastic-like [Raphanus sativus]
106307175	4.71342	3.7328e-11	5.58494	7.92129e-13	5.02265	1.40089e-12	XP_013599505.1|0.0e+00|PREDICTED: fatty acyl-CoA reductase 6, chloroplastic [Brassica oleracea var. oleracea]
106307178	-1.27761	6.51102e-09	-1.48472	2.52326e-22	-1.01646	0.00106486	CDY65835.1|0.0e+00|BnaA09g54750D [Brassica napus]
106307190	-1.77254	2.24632e-05	1.43387	0.00233174	1.57326	0.00166803	XP_009110301.1|0.0e+00|PREDICTED: uncharacterized protein LOC103835866 [Brassica rapa]
106307222	6.79343	3.91685e-16	7.19175	9.94405e-17	6.39874	2.14779e-19	XP_013599575.1|0.0e+00|PREDICTED: coiled-coil domain-containing protein SCD2 isoform X1 [Brassica oleracea var. oleracea]
106307254	5.77677	1.67433e-10	6.18495	3.26568e-11	5.74734	3.79468e-12	XP_013599609.1|2.8e-126|PREDICTED: LIM domain-containing protein PLIM2c-like isoform X2 [Brassica oleracea var. oleracea]
106307258	-1.30351	0.000924553	-1.36961	3.90564e-06	-1.19515	0.00482943	XP_006416202.1|1.5e-284|phospho-2-dehydro-3-deoxyheptonate aldolase 1, chloroplastic [Eutrema salsugineum]
106307306	-5.33845	1.62347e-87	-2.09323	1.58112e-16	-2.37384	6.97647e-16	XP_013599677.1|1.8e-241|PREDICTED: probable sodium-coupled neutral amino acid transporter 6 [Brassica oleracea var. oleracea]
106307318	-1.36803	5.24976e-12	-1.03011	4.66849e-10	-1.2394	3.29837e-10	XP_013599695.1|1.2e-248|PREDICTED: uncharacterized protein LOC106307318 isoform X1 [Brassica oleracea var. oleracea]
106307339	1.0706	0.000119131	2.71444	8.93133e-26	1.55191	7.60895e-05	XP_013599721.1|2.8e-116|PREDICTED: transmembrane protein 136 isoform X2 [Brassica oleracea var. oleracea]
106307365	1.42074	8.26313e-09	1.06224	2.02906e-07	2.58132	2.66917e-25	XP_013599754.1|0.0e+00|PREDICTED: LETM1 and EF-hand domain-containing protein 1, mitochondrial [Brassica oleracea var. oleracea]
106307377	-3.29632	9.49356e-40	-2.18735	1.18105e-19	-1.92379	1.33272e-11	XP_013599768.1|8.0e-230|PREDICTED: monoglyceride lipase-like [Brassica oleracea var. oleracea]
106307422	3.94222	2.58202e-06	4.61979	5.91403e-08	3.6586	8.07856e-07	XP_013599832.1|1.6e-126|PREDICTED: uncharacterized protein LOC106307422 [Brassica oleracea var. oleracea]
106307469	-1.46384	9.08421e-09	-1.86481	2.73751e-28	-1.45849	3.07216e-12	XP_013599890.1|1.9e-170|PREDICTED: AT-hook motif nuclear-localized protein 15 [Brassica oleracea var. oleracea]
106307483	-1.18038	0.00789258	2.55636	8.06487e-06	3.59311	8.43165e-10	KFK34430.1|0.0e+00|hypothetical protein AALP_AA5G143800 [Arabis alpina]
106307486	1.09457	0.00127277	1.07407	3.1399e-07	1.05166	0.00143392	XP_013599913.1|8.4e-193|PREDICTED: zinc-finger homeodomain protein 4-like [Brassica oleracea var. oleracea]
106307493	4.82211	9.32264e-29	7.04351	7.35461e-28	6.23933	2.94115e-30	XP_013599924.1|5.1e-211|PREDICTED: WAT1-related protein At1g44800-like [Brassica oleracea var. oleracea]
106307594	5.40551	7.21819e-09	5.81826	1.40405e-09	5.38119	3.02662e-10	XP_013600042.1|1.3e-177|PREDICTED: uncharacterized protein LOC106307594 [Brassica oleracea var. oleracea]
106307672	-1.27017	0.0362198	4.70886	1.44938e-09	2.86786	0.000360768	XP_013600140.1|1.1e-287|PREDICTED: UDP-glycosyltransferase 85A5-like [Brassica oleracea var. oleracea]
106307694	2.47837	2.90411e-07	2.15306	0.00776734	2.50517	1.94277e-06	XP_013600168.1|3.8e-230|PREDICTED: zinc transporter 4, chloroplastic isoform X1 [Brassica oleracea var. oleracea]
106307751	4.96929	4.89388e-07	6.52576	1.86004e-36	6.12106	3.35258e-37	XP_013600250.1|1.3e-124|PREDICTED: FAS1 domain-containing protein SELMODRAFT_448915 [Brassica oleracea var. oleracea]
106307761	-2.67733	4.58124e-24	-1.79883	1.23503e-13	-2.26021	1.14274e-17	XP_013600259.1|1.4e-144|PREDICTED: two-component response regulator ARR4-like [Brassica oleracea var. oleracea]
106307836	1.89484	2.53607e-08	3.6088	1.78661e-25	2.2675	9.08888e-13	XP_013600356.1|3.2e-127|PREDICTED: two-component response regulator ARR9 [Brassica oleracea var. oleracea]
106307842	1.16237	0.0108779	1.9624	1.92781e-06	1.07946	0.0205023	XP_013600369.1|7.6e-197|PREDICTED: ethylene-responsive transcription factor WRI1 isoform X2 [Brassica oleracea var. oleracea]
106307860	3.67086	1.07411e-08	-1.06092	0.0221571	-1.5904	0.00254489	VDD54873.1|1.9e-189|unnamed protein product, partial [Brassica oleracea]
106307941	-1.38885	3.18938e-10	-1.00986	1.10038e-06	-1.45479	2.35327e-10	VDD58126.1|8.6e-211|unnamed protein product [Brassica oleracea]
106307953	-2.68269	2.21499e-11	-1.39175	0.00808489	-1.39604	0.00998383	XP_013600507.1|1.8e-257|PREDICTED: cytochrome b561 and DOMON domain-containing protein At3g61750 [Brassica oleracea var. oleracea]
106307975	1.50647	0.0127816	5.11741	1.09362e-20	3.3211	1.07198e-11	XP_013600534.1|2.8e-113|PREDICTED: uncharacterized protein LOC106307975 [Brassica oleracea var. oleracea]
106308014	5.23678	3.04938e-17	7.11821	2.90302e-16	6.31879	1.05379e-18	XP_013600576.1|0.0e+00|PREDICTED: respiratory burst oxidase homolog protein E-like [Brassica oleracea var. oleracea]
106308037	2.61092	2.46782e-07	2.76446	8.07701e-09	3.40741	8.04368e-11	XP_013600604.1|8.8e-241|PREDICTED: histone deacetylase 7-like [Brassica oleracea var. oleracea]
106308088	-1.88706	1.29581e-15	-1.10095	2.94246e-08	-1.04047	8.98854e-05	XP_013600665.1|3.4e-217|PREDICTED: KDEL-tailed cysteine endopeptidase CEP3 [Brassica oleracea var. oleracea]
106308108	8.2343	9.57513e-27	8.63823	4.18002e-27	7.84966	1.91084e-32	XP_013600693.1|9.1e-261|PREDICTED: hsp70-Hsp90 organizing protein 2 [Brassica oleracea var. oleracea]
106308123	6.61917	1.88828e-18	6.09129	5.83454e-22	6.99252	1.62759e-20	XP_013600708.1|6.2e-115|PREDICTED: non-specific lipid transfer protein GPI-anchored 2-like [Brassica oleracea var. oleracea]
106308136	-4.02182	1.65046e-31	-3.62981	9.11271e-59	-3.17108	1.02545e-32	XP_013600719.1|7.5e-112|PREDICTED: two-component response regulator ARR7 [Brassica oleracea var. oleracea]
106308174	1.27069	0.0159067	1.00538	0.0259165	1.37044	0.00536765	VDD58865.1|2.0e-158|unnamed protein product [Brassica oleracea]
106308194	2.09579	0.000100832	3.17272	8.31551e-10	2.42867	3.11829e-06	XP_013600781.1|7.6e-297|PREDICTED: protein ESKIMO 1 [Brassica oleracea var. oleracea]
106308223	1.72606	0.000994638	7.17974	3.63635e-21	4.02935	2.58487e-18	KGN59377.1|2.9e-25|hypothetical protein Csa_3G815410 [Cucumis sativus]
106308248	1.90136	1.06298e-05	4.51373	1.15158e-23	3.41744	4.56312e-19	RQL80468.1|3.3e-275|hypothetical protein DY000_00006433 [Brassica cretica]
106308265	2.18965	2.37404e-15	1.66226	1.89141e-12	2.19376	1.29275e-15	XP_013600867.1|0.0e+00|PREDICTED: 26S proteasome non-ATPase regulatory subunit 2 homolog B-like [Brassica oleracea var. oleracea]
106308268	3.55459	8.57701e-07	3.61957	1.75705e-08	3.31631	8.05287e-08	XP_013600871.1|0.0e+00|PREDICTED: kinesin-4 [Brassica oleracea var. oleracea]
106308272	2.75743	1.02281e-21	2.30059	1.39643e-26	1.95421	2.56697e-17	XP_013600876.1|6.3e-81|PREDICTED: uncharacterized protein LOC106308272 [Brassica oleracea var. oleracea]
106308296	11.2989	1.88047e-75	11.006	7.27858e-97	7.90127	3.87034e-31	XP_013600903.1|3.5e-71|PREDICTED: uncharacterized protein LOC106308296 [Brassica oleracea var. oleracea]
106308297	5.51634	7.23518e-22	6.20133	1.80421e-23	4.92999	7.62799e-25	XP_013600902.1|8.5e-158|PREDICTED: BTB/POZ domain-containing protein At3g56230 [Brassica oleracea var. oleracea]
106308314	2.24737	0.0018777	5.9847	2.94461e-10	3.04683	6.24799e-07	XP_013600920.1|0.0e+00|PREDICTED: protein HOTHEAD [Brassica oleracea var. oleracea]
106308324	1.29827	0.000281958	3.23629	5.37901e-20	1.79616	7.26307e-08	XP_013600931.1|5.0e-209|PREDICTED: uncharacterized protein LOC106308324 isoform X1 [Brassica oleracea var. oleracea]
106308326	3.92584	2.71577e-17	4.58635	6.18792e-23	4.40427	4.19516e-20	NP_001190720.1|6.5e-243|Pectin lyase-like superfamily protein [Arabidopsis thaliana]
106308329	6.68636	5.00493e-16	11.4422	2.54021e-59	3.68127	1.56089e-05	XP_010530492.1|1.1e-173|PREDICTED: GDSL esterase/lipase At5g33370-like isoform X1 [Tarenaya hassleriana]
106308378	3.64208	1.83684e-06	5.1219	1.14058e-08	4.20496	3.20528e-08	XP_013600990.1|1.6e-72|PREDICTED: agmatine deiminase-like [Brassica oleracea var. oleracea]
106308394	3.4991	0.002456	3.93523	0.000733941	3.48851	0.00112961	XP_013601005.1|0.0e+00|PREDICTED: uncharacterized protein LOC106308394 [Brassica oleracea var. oleracea]
106308409	3.378	0.00398167	3.81403	0.00125301	3.36964	0.00199117	XP_013601021.1|1.1e-158|PREDICTED: agamous-like MADS-box protein AGL97 [Brassica oleracea var. oleracea]
106308425	3.13265	0.00982777	3.56676	0.00343039	2.65264	0.0224817	XP_013601041.1|3.4e-152|PREDICTED: zinc finger protein ZAT2-like [Brassica oleracea var. oleracea]
106308494	2.79408	0.00628805	4.40727	6.79984e-05	3.94348	9.37091e-05	XP_013601108.1|2.3e-244|PREDICTED: LOW QUALITY PROTEIN: F-box protein At1g47340-like [Brassica oleracea var. oleracea]
106308503	2.7667	0.00231355	3.48919	0.000205032	2.60044	0.00190253	XP_013601116.1|7.3e-216|PREDICTED: mitogen-activated protein kinase kinase kinase ANP1-like [Brassica oleracea var. oleracea]
106308593	-3.80614	1.09681e-44	-1.09808	0.00091191	1.61155	3.70983e-05	XP_013601197.1|4.4e-246|PREDICTED: squalene synthase [Brassica oleracea var. oleracea]
106308752	3.06721	0.0127002	2.92773	0.0183596	2.95271	0.0116151	XP_013601335.1|1.2e-151|PREDICTED: uncharacterized protein LOC106308752 isoform X2 [Brassica oleracea var. oleracea]
106308830	1.21205	1.40425e-06	1.50237	3.91022e-12	1.39667	8.49138e-09	XP_013601403.1|0.0e+00|PREDICTED: putative pre-mRNA-splicing factor ATP-dependent RNA helicase DHX16 [Brassica oleracea var. oleracea]
106308910	-1.32892	1.69947e-07	-1.89705	1.66205e-33	-1.29854	9.08066e-11	XP_013601469.1|0.0e+00|PREDICTED: phosphoenolpyruvate carboxykinase [ATP] [Brassica oleracea var. oleracea]
106308922	5.5552	1.68106e-09	5.96599	3.25593e-10	5.5283	5.71868e-11	XP_013601477.1|0.0e+00|PREDICTED: uncharacterized protein LOC106308922 [Brassica oleracea var. oleracea]
106308927	6.61845	5.15643e-15	7.01863	1.21032e-15	6.21367	7.66641e-18	XP_013601481.1|7.9e-135|PREDICTED: fasciclin-like arabinogalactan protein 19 [Brassica oleracea var. oleracea]
106309031	3.19981	0.00773539	3.63478	0.00261789	3.19408	0.00430192	XP_013601572.1|4.3e-196|PREDICTED: mitogen-activated protein kinase kinase kinase ANP1-like [Brassica oleracea var. oleracea]
106309159	3.69037	0.00105947	4.1257	0.000294994	3.68023	0.000414919	XP_013601678.1|0.0e+00|PREDICTED: uncharacterized protein LOC106309159 [Brassica oleracea var. oleracea]
106309199	4.64617	4.62045e-06	5.07431	9.67367e-07	4.58563	1.0189e-06	XP_013601713.1|1.2e-209|PREDICTED: putative histone-lysine N-methyltransferase ASHH4 [Brassica oleracea var. oleracea]
106309355	2.87538	0.0221217	3.30609	0.00859683	2.87379	0.0147121	XP_013601838.1|6.4e-250|PREDICTED: putative F-box protein At1g12855 [Brassica oleracea var. oleracea]
106309404	4.25688	5.61461e-05	4.68895	1.29756e-05	4.21129	1.66201e-05	XP_013601884.1|1.0e-131|PREDICTED: B3 domain-containing protein At2g24670-like [Brassica oleracea var. oleracea]
106309479	2.9438	3.0861e-08	3.6344	0.0014198	2.64355	6.70846e-07	NP_001323992.1|4.0e-20|Peptide chain release factor 1 [Arabidopsis thaliana]
106309490	3.32607	1.01541e-06	4.82704	6.32885e-10	2.87803	4.09293e-06	XP_013601975.1|3.3e-212|PREDICTED: uncharacterized protein LOC106309490 [Brassica oleracea var. oleracea]
106309614	-6.40693	2.23135e-144	-2.52011	6.46623e-24	-1.93777	9.22584e-12	XP_013602130.1|4.3e-284|PREDICTED: probable apyrase 5 [Brassica oleracea var. oleracea]
106309623	5.98386	2.04913e-11	6.39354	4.00829e-12	5.92925	4.95665e-13	XP_013752559.2|2.7e-262|aspartyl protease UND [Brassica napus]
106309652	2.31473	6.32481e-05	3.71741	5.75031e-09	1.39075	0.00635348	XP_013602184.1|8.5e-110|PREDICTED: pathogenesis-related protein PR-1-like [Brassica oleracea var. oleracea]
106309673	1.5705	1.53726e-06	1.91972	8.06087e-12	2.46728	5.49604e-15	VDD59550.1|0.0e+00|unnamed protein product, partial [Brassica oleracea]
106309685	2.65141	1.65755e-06	1.3222	0.0069371	-1.40843	0.000332755	VDD06737.1|9.1e-64|unnamed protein product [Brassica rapa]
106309738	1.93001	0.000218983	2.1612	6.08843e-08	1.82075	1.83369e-05	XP_013602302.1|6.5e-64|PREDICTED: protein RALF-like 32 [Brassica oleracea var. oleracea]
106309784	3.16649	4.20652e-15	5.30261	1.34465e-26	3.75395	4.56859e-24	VDC99290.1|1.8e-53|unnamed protein product [Brassica rapa]
106309803	1.42914	0.00498441	1.9289	2.62167e-08	1.71696	3.88081e-07	XP_013602393.1|6.9e-167|PREDICTED: ethylene-responsive transcription factor CRF6 [Brassica oleracea var. oleracea]
106309859	-2.19989	8.11154e-06	-1.08748	0.0379817	-1.31787	0.0161716	XP_013602455.1|3.6e-272|PREDICTED: UDP-glycosyltransferase 90A2 [Brassica oleracea var. oleracea]
106309872	4.13966	7.34953e-09	3.57581	2.00941e-09	1.33036	0.0106964	XP_013602467.1|4.3e-297|PREDICTED: serine carboxypeptidase-like 31 [Brassica oleracea var. oleracea]
106309940	10.0871	1.9636e-47	4.89275	3.59289e-157	1.17852	1.09319e-07	XP_013602555.1|2.6e-129|PREDICTED: floral homeotic protein APETALA 3 isoform X1 [Brassica oleracea var. oleracea]
106309945	-1.24835	0.00166841	-1.58096	1.42915e-08	-1.36257	0.00038044	XP_013602562.1|8.1e-186|PREDICTED: ethylene-responsive transcription factor CRF4-like [Brassica oleracea var. oleracea]
106309949	1.17807	0.0468834	4.79305	2.77002e-10	1.79533	0.00323639	XP_009116691.1|2.7e-307|PREDICTED: beta-glucosidase 16-like isoform X1 [Brassica rapa]
106309953	3.39359	0.0014806	3.77841	0.000350547	2.14466	0.0233513	VDD55530.1|2.7e-212|unnamed protein product [Brassica oleracea]
106309961	7.10311	3.5747e-18	7.50048	1.00187e-18	5.47952	7.68989e-25	XP_013602590.1|1.4e-278|PREDICTED: transcription factor TGA2-like isoform X2 [Brassica oleracea var. oleracea]
106309984	6.1363	6.51127e-18	4.39936	5.6077e-21	1.32559	0.000242463	XP_006418304.1|9.0e-266|endoglucanase 1 [Eutrema salsugineum]
106309993	2.09018	2.17959e-08	2.29369	7.49912e-13	1.20678	0.00646905	RID77958.1|9.6e-64|hypothetical protein BRARA_A00824 [Brassica rapa]
106310002	1.80087	3.79095e-10	1.36987	8.36939e-09	1.82305	3.18318e-11	XP_013602648.1|8.4e-205|PREDICTED: uncharacterized protein LOC106310002 isoform X2 [Brassica oleracea var. oleracea]
106310003	6.46501	4.21652e-14	6.86641	9.58306e-15	5.74953	9.49869e-17	XP_013602649.1|1.6e-207|PREDICTED: F-box/kelch-repeat protein At2g44700-like [Brassica oleracea var. oleracea]
106310004	2.01891	1.00574e-06	3.01258	3.44085e-17	3.45534	3.05728e-17	XP_013602650.1|8.3e-205|PREDICTED: F-box/kelch-repeat protein At2g44630-like [Brassica oleracea var. oleracea]
106310010	2.52363	0.0198356	3.15742	0.00275376	3.6853	0.000409841	XP_009118476.1|3.4e-49|PREDICTED: monothiol glutaredoxin-S11-like [Brassica rapa]
106310027	2.83925	0.00466963	3.8754	0.000195669	4.01418	5.70841e-05	XP_013602675.1|2.2e-75|PREDICTED: uncharacterized protein LOC106310027 [Brassica oleracea var. oleracea]
106310092	1.09714	0.000151901	1.33735	7.12187e-08	1.3647	1.19623e-06	XP_013602750.1|2.2e-167|PREDICTED: telomere repeat-binding factor 4-like [Brassica oleracea var. oleracea]
106310093	2.26855	5.71799e-05	4.34692	2.06188e-14	4.383	3.67203e-15	XP_013746545.1|7.1e-223|jasmonate O-methyltransferase [Brassica napus]
106310112	3.64295	0.00135754	4.08035	0.000389725	3.59572	0.000689182	XP_013601712.1|1.5e-90|PREDICTED: SKP1-like protein 13 [Brassica oleracea var. oleracea]
106310123	2.17357	2.84825e-14	2.32688	2.17608e-25	2.60111	4.38458e-29	XP_013602785.1|5.5e-71|PREDICTED: uncharacterized protein LOC106310123 [Brassica oleracea var. oleracea]
106310164	4.08117	0.00014626	2.94326	0.00182053	2.56255	0.0063408	XP_013602835.1|0.0e+00|PREDICTED: ABC transporter G family member 20 [Brassica oleracea var. oleracea]
106310166	4.32006	1.37024e-26	2.53468	1.2425e-19	3.40634	2.83331e-21	XP_013602837.1|1.4e-180|PREDICTED: zinc finger protein ZAT9-like [Brassica oleracea var. oleracea]
106310168	2.7563	0.0210521	-3.13457	1.45125e-13	-2.06194	0.000156891	XP_013602839.1|0.0e+00|PREDICTED: homeobox-leucine zipper protein HDG4 [Brassica oleracea var. oleracea]
106310196	5.12068	3.60655e-16	7.01637	1.14377e-15	5.92176	2.1232e-18	VDD56163.1|1.8e-90|unnamed protein product, partial [Brassica oleracea]
106310208	6.22525	3.39963e-12	5.78775	3.01471e-08	6.07384	3.33537e-13	XP_013602890.1|0.0e+00|PREDICTED: cullin-1 [Brassica oleracea var. oleracea]
106310223	7.34495	1.63153e-24	6.8566	8.35839e-31	5.51227	1.84951e-36	XP_013602911.1|1.3e-226|PREDICTED: serine carboxypeptidase-like 22 isoform X3 [Brassica oleracea var. oleracea]
106310235	2.02251	0.000277223	1.77239	0.000151633	1.14126	0.0393746	XP_013602924.1|8.3e-246|PREDICTED: myosin heavy chain kinase B-like [Brassica oleracea var. oleracea]
106310238	-3.16524	7.74468e-21	-1.95878	1.20548e-06	-1.63809	0.000707381	XP_013726857.1|7.5e-188|probable WRKY transcription factor 28 [Brassica napus]
106310246	2.48715	8.67495e-08	1.19829	3.55278e-05	1.23746	0.0068073	XP_013602938.1|2.3e-144|PREDICTED: ethylene-responsive transcription factor 1A-like [Brassica oleracea var. oleracea]
106310307	5.33662	2.66043e-22	5.21056	4.97199e-28	4.30759	2.31874e-19	XP_013602995.1|1.8e-199|PREDICTED: serine-threonine kinase receptor-associated protein-like [Brassica oleracea var. oleracea]
106310318	3.60897	1.79012e-07	3.61468	1.35597e-08	2.42278	0.00151513	XP_002892535.1|0.0e+00|oligopeptide transporter 2 [Arabidopsis lyrata subsp. lyrata]
106310328	-3.26496	1.12407e-06	-2.02653	0.0100085	-3.82276	1.15475e-13	XP_013603015.1|4.0e-118|PREDICTED: glutathione S-transferase U25-like isoform X2 [Brassica oleracea var. oleracea]
106310335	9.64063	5.50553e-75	8.64961	1.19087e-125	7.82105	1.11144e-127	XP_013603020.1|1.2e-286|PREDICTED: probable glucan endo-1,3-beta-glucosidase A6 [Brassica oleracea var. oleracea]
106310361	-1.71038	8.59807e-07	-1.83718	3.05508e-09	-1.168	0.00544065	VDD10655.1|3.3e-270|unnamed protein product [Brassica oleracea]
106310383	-1.07958	0.00168987	-1.12524	4.60838e-05	-1.24504	4.87694e-05	XP_013603073.1|1.0e-156|PREDICTED: transcription factor bHLH94-like [Brassica oleracea var. oleracea]
106310389	1.19011	0.0256298	2.85642	3.15723e-08	1.49347	0.00285315	XP_013603080.1|9.7e-265|PREDICTED: UDP-glycosyltransferase 76E11-like [Brassica oleracea var. oleracea]
106310409	1.96587	0.019181	2.13099	0.00566735	1.83079	0.0196626	XP_013603101.1|1.0e-262|PREDICTED: UDP-glycosyltransferase 76E4-like [Brassica oleracea var. oleracea]
106310419	-1.62265	1.20553e-22	-1.74167	2.65906e-55	-1.38961	6.64605e-17	NP_567585.1|5.8e-223|Pectinacetylesterase family protein [Arabidopsis thaliana]
106310451	5.22731	3.76518e-08	5.64265	7.37362e-09	5.20398	2.19196e-09	XP_013603139.1|1.9e-152|PREDICTED: putative ER lumen protein-retaining receptor C28H8.4 [Brassica oleracea var. oleracea]
106310481	1.06632	0.0142195	1.17942	0.00162496	1.81127	2.1892e-05	XP_013603167.1|2.1e-125|PREDICTED: uncharacterized protein LOC106310481 [Brassica oleracea var. oleracea]
106310492	9.62622	4.71468e-90	10.9851	7.82908e-65	6.75969	1.09992e-15	XP_013603213.1|0.0e+00|PREDICTED: ABC transporter G family member 26 [Brassica oleracea var. oleracea]
106310520	3.51032	0.000816867	3.89725	0.000178478	3.25881	0.000586849	XP_013603207.1|4.0e-147|PREDICTED: pathogenesis-related protein 5-like [Brassica oleracea var. oleracea]
106310534	6.30776	3.28372e-13	6.71064	6.88289e-14	6.27324	2.47175e-15	XP_013603221.1|5.3e-96|PREDICTED: uncharacterized protein LOC106310534 [Brassica oleracea var. oleracea]
106310565	3.12593	2.63136e-13	1.97148	2.24486e-08	1.35171	0.00033082	XP_013603251.1|1.6e-87|PREDICTED: uncharacterized protein LOC106310565 [Brassica oleracea var. oleracea]
106310589	3.90537	7.96169e-05	4.28861	1.40362e-05	3.59306	7.23575e-05	XP_013603272.1|9.0e-177|PREDICTED: transcription factor RAX3 [Brassica oleracea var. oleracea]
106310612	3.92414	0.000416581	4.37125	0.000109112	3.76029	0.000348881	XP_013603293.1|7.3e-207|PREDICTED: uncharacterized protein LOC106310612 [Brassica oleracea var. oleracea]
106310622	3.75861	1.78414e-08	4.05548	1.32741e-10	4.05778	2.77256e-10	XP_013732371.1|4.9e-197|UDP-galactose/UDP-glucose transporter 4 [Brassica napus]
106310632	-3.62065	4.98377e-37	-2.1687	7.57681e-11	-2.6639	2.16716e-15	XP_013603311.1|9.3e-164|PREDICTED: protein SULFUR DEFICIENCY-INDUCED 2-like [Brassica oleracea var. oleracea]
106310673	3.59455	1.74631e-09	3.87894	5.85264e-12	3.89517	9.39338e-12	XP_013603356.1|3.4e-284|PREDICTED: cyclin-SDS-like [Brassica oleracea var. oleracea]
106310676	6.68987	1.83402e-15	7.0897	4.36633e-16	6.28904	1.88858e-18	XP_013660133.1|2.0e-104|dirigent protein 23-like [Brassica napus]
106310685	4.94696	4.43713e-07	3.85338	2.07946e-06	3.57785	1.56251e-05	XP_013603368.1|7.0e-109|PREDICTED: ethylene-responsive transcription factor WIN1-like [Brassica oleracea var. oleracea]
106310716	5.84829	2.87083e-13	6.21446	2.52679e-14	4.85495	6.47824e-14	XP_013603394.1|3.7e-239|PREDICTED: histone deacetylase 7-like [Brassica oleracea var. oleracea]
106310720	3.27392	0.000155674	3.85227	7.2504e-06	3.23227	3.85051e-05	XP_013603396.1|3.4e-78|PREDICTED: auxin-responsive protein SAUR41-like [Brassica oleracea var. oleracea]
106310733	3.27578	0.00261697	4.25117	0.000154964	3.80019	0.000214728	RQL80577.1|9.4e-247|hypothetical protein DY000_00006547 [Brassica cretica]
106310749	2.62705	0.0103359	3.68287	0.000322295	2.40326	0.0174198	XP_013603420.1|5.3e-146|PREDICTED: transcription factor MYB44-like [Brassica oleracea var. oleracea]
106310756	4.76862	1.01581e-07	5.1487	1.21604e-08	5.20038	3.06163e-09	XP_013603427.1|0.0e+00|PREDICTED: ubiquitin carboxyl-terminal hydrolase 20-like [Brassica oleracea var. oleracea]
106310760	2.85636	0.0234483	3.2869	0.00920193	2.84694	0.0161716	XP_013603433.1|4.7e-82|PREDICTED: SKP1-like protein 1B [Brassica oleracea var. oleracea]
106310763	3.19451	0.00788007	3.62967	0.00267554	3.18773	0.00441988	XP_013603437.1|4.4e-183|PREDICTED: aquaporin NIP3-1 [Brassica oleracea var. oleracea]
106310768	4.29146	6.34819e-07	5.55948	1.7988e-08	4.6735	3.07543e-08	XP_013603440.1|2.4e-221|PREDICTED: GDSL esterase/lipase At3g48460-like [Brassica oleracea var. oleracea]
106310773	3.36841	0.00433626	3.80827	0.00139329	2.4656	0.0370079	XP_013603444.1|1.2e-245|PREDICTED: putative two-component response regulator ARR20 [Brassica oleracea var. oleracea]
106310792	3.99671	0.000237891	3.45727	0.000590964	2.5575	0.0145682	XP_013603466.1|4.5e-171|PREDICTED: early nodulin-55-2-like [Brassica oleracea var. oleracea]
106310793	7.16348	2.11311e-18	7.56544	5.58159e-19	7.1036	3.44639e-21	XP_013603467.1|7.6e-230|PREDICTED: putative F-box/kelch-repeat protein At2g29810 [Brassica oleracea var. oleracea]
106310804	4.14416	9.38636e-14	3.67256	1.36976e-14	3.75073	9.95659e-15	XP_013603482.1|8.4e-306|PREDICTED: cyclin-SDS-like [Brassica oleracea var. oleracea]
106310815	-1.92169	0.000681284	-2.10526	1.12097e-07	-2.83514	2.74051e-14	XP_013603494.1|1.2e-151|PREDICTED: LOW QUALITY PROTEIN: uncharacterized protein LOC106310815 [Brassica oleracea var. oleracea]
106310843	1.40623	0.00129213	-1.80783	2.95564e-16	-1.05841	0.000345805	XP_013603524.1|4.7e-291|PREDICTED: WD-40 repeat-containing protein MSI4-like [Brassica oleracea var. oleracea]
106310847	3.71901	0.000975737	4.15676	0.000271992	3.66091	0.000497165	XP_013603525.1|1.4e-297|PREDICTED: WEB family protein At1g12150 [Brassica oleracea var. oleracea]
106310867	6.65489	3.66449e-15	6.22496	2.87377e-17	5.13098	3.28218e-18	XP_013603555.1|2.7e-120|PREDICTED: FAS1 domain-containing protein SELMODRAFT_448915-like [Brassica oleracea var. oleracea]
106310871	4.02021	0.000205118	4.45307	5.07453e-05	4.00386	6.1462e-05	XP_013603559.1|1.5e-222|PREDICTED: LOW QUALITY PROTEIN: probable CCR4-associated factor 1 homolog 1 [Brassica oleracea var. oleracea]
106310878	2.01147	0.00276394	3.37175	1.49032e-07	2.51059	4.52517e-05	XP_013603568.1|1.2e-74|PREDICTED: uncharacterized protein LOC106310878 [Brassica oleracea var. oleracea]
106310897	4.36021	7.12097e-07	5.63577	1.15752e-08	5.12253	9.06938e-09	XP_013603577.1|1.0e-173|PREDICTED: uncharacterized protein LOC106310897 isoform X1 [Brassica oleracea var. oleracea]
106310927	7.682	5.84788e-32	8.02586	1.58236e-33	7.97826	2.5134e-34	XP_013654750.2|2.6e-220|glucan endo-1,3-beta-glucosidase 2, partial [Brassica napus]
106310937	2.91333	0.0198545	3.34408	0.00763501	2.89656	0.0136651	XP_013603620.1|1.4e-181|PREDICTED: uncharacterized protein LOC106310937 isoform X2 [Brassica oleracea var. oleracea]
106310945	6.21623	7.26831e-15	7.05379	1.93341e-15	6.17756	2.12169e-16	XP_013603628.1|5.6e-118|PREDICTED: LOB domain-containing protein 2-like [Brassica oleracea var. oleracea]
106310974	5.64788	9.55983e-17	5.64068	1.19328e-18	4.89966	9.5735e-15	XP_013603653.1|3.7e-168|PREDICTED: variant surface antigen E-like [Brassica oleracea var. oleracea]
106311030	-2.20523	2.57358e-06	1.99106	0.00324599	1.55565	0.044316	XP_013603714.1|6.0e-70|PREDICTED: homeobox protein knotted-1-like 12 [Brassica oleracea var. oleracea]
106311036	4.35014	3.01637e-05	4.20796	2.42338e-05	4.32749	6.54557e-06	XP_013603722.1|2.1e-237|PREDICTED: LOW QUALITY PROTEIN: F-box/kelch-repeat protein At2g22050-like [Brassica oleracea var. oleracea]
106311047	5.21384	1.51709e-11	5.54978	9.775e-13	1.69982	0.000597969	XP_013603732.1|1.2e-39|PREDICTED: uncharacterized protein LOC106311047 [Brassica oleracea var. oleracea]
106311062	9.1594	3.51548e-36	9.56	4.3589e-36	8.81536	3.07881e-45	XP_013603743.1|5.1e-78|PREDICTED: uncharacterized protein LOC106311062 [Brassica oleracea var. oleracea]
106311081	5.44358	4.98504e-09	5.8557	9.67583e-10	5.4196	1.94702e-10	XP_013603769.1|8.4e-97|PREDICTED: VQ motif-containing protein 25-like [Brassica oleracea var. oleracea]
106311086	5.22582	1.48536e-11	4.78362	7.9747e-12	4.05134	5.69963e-09	XP_013603775.1|1.5e-162|PREDICTED: variant surface antigen E-like [Brassica oleracea var. oleracea]
106311123	4.25354	6.68322e-06	2.5614	0.000415175	3.94483	3.63681e-06	XP_013603808.1|1.1e-222|PREDICTED: transcription factor bHLH90-like [Brassica oleracea var. oleracea]
106311132	8.85701	8.29536e-33	9.26087	6.11275e-33	8.79336	4.96351e-38	XP_013603813.1|2.7e-146|PREDICTED: histone-lysine N-methyltransferase set1-like [Brassica oleracea var. oleracea]
106311133	3.10373	0.00359355	1.97375	0.0448748	3.2035	0.00119174	XP_013603815.1|2.5e-237|PREDICTED: protein PELOTA 1-like [Brassica oleracea var. oleracea]
106311145	5.18442	6.81392e-08	5.60614	1.31351e-08	5.11845	7.83106e-09	XP_013603826.1|2.1e-251|PREDICTED: cytochrome b561 and DOMON domain-containing protein At5g48750-like [Brassica oleracea var. oleracea]
106311163	2.60577	0.0460457	3.02941	0.0201296	2.60395	0.0349471	XP_013603843.1|3.9e-233|PREDICTED: F-box/kelch-repeat protein At2g22050-like [Brassica oleracea var. oleracea]
106311248	4.81163	1.46574e-06	5.23958	2.96201e-07	4.73636	3.09846e-07	XP_013603915.1|1.6e-170|PREDICTED: B3 domain-containing protein At2g24670-like [Brassica oleracea var. oleracea]
106311352	2.67348	0.038763	3.09844	0.0165522	2.66571	0.0290935	XP_013604002.1|1.8e-60|PREDICTED: LOW QUALITY PROTEIN: uncharacterized protein LOC106311352 [Brassica oleracea var. oleracea]
106311363	2.10027	4.20101e-30	3.25081	4.42215e-94	2.46044	1.99929e-37	XP_013604011.1|4.6e-295|PREDICTED: inositol-3-phosphate synthase [Brassica oleracea var. oleracea]
106311430	1.18786	6.38471e-09	1.3373	2.54244e-14	1.16135	3.72321e-09	XP_013604071.1|9.2e-205|PREDICTED: bifunctional UDP-glucose 4-epimerase and UDP-xylose 4-epimerase 1-like [Brassica oleracea var. oleracea]
106311508	4.26472	1.58773e-11	4.13909	8.75766e-13	4.93037	6.40841e-14	VDD56106.1|0.0e+00|unnamed protein product [Brassica oleracea]
106311525	4.10929	3.73837e-06	3.33233	1.1458e-05	2.20358	0.00322219	XP_013604168.1|0.0e+00|PREDICTED: cytochrome P450 86A4 [Brassica oleracea var. oleracea]
106311543	6.52456	1.85815e-14	6.92536	4.2938e-15	6.48903	8.33224e-17	XP_013604196.1|7.8e-85|PREDICTED: SKP1-like protein 13 [Brassica oleracea var. oleracea]
106311544	4.49676	1.15207e-05	4.92355	2.48194e-06	4.4752	2.06185e-06	XP_013604197.1|3.7e-80|PREDICTED: SKP1-like protein 4 [Brassica oleracea var. oleracea]
106311596	1.89129	0.00829718	2.0008	0.00246466	1.96914	0.00318207	XP_009117433.1|8.0e-49|PREDICTED: uncharacterized protein LOC103842551 [Brassica rapa]
106311632	2.43494	7.02034e-20	3.44795	2.02275e-107	1.72438	8.86678e-11	NP_190383.1|3.7e-289|aldehyde dehydrogenase 2B4 [Arabidopsis thaliana]
106311643	1.21355	8.05071e-07	2.342	2.01374e-18	1.22624	1.91555e-07	XP_013604335.1|0.0e+00|PREDICTED: uncharacterized protein LOC106311643 isoform X1 [Brassica oleracea var. oleracea]
106311720	4.1464	1.59496e-12	3.36318	4.83442e-12	2.67262	7.70489e-10	XP_013604440.1|3.7e-169|PREDICTED: histone acetyltransferase HAC12-like isoform X1 [Brassica oleracea var. oleracea]
106311750	1.29719	4.35617e-06	4.45353	5.48784e-64	3.32295	1.85201e-27	XP_013604477.1|0.0e+00|PREDICTED: wall-associated receptor kinase 1-like [Brassica oleracea var. oleracea]
106311785	-1.70135	4.27476e-11	-1.12345	1.84081e-06	-1.06171	0.000850091	XP_013604523.1|0.0e+00|PREDICTED: protein HOTHEAD-like [Brassica oleracea var. oleracea]
106311807	1.19769	0.0144089	3.63742	1.85468e-19	1.24724	0.0356943	XP_013604559.1|2.4e-100|PREDICTED: uncharacterized protein LOC106311807 [Brassica oleracea var. oleracea]
106311818	2.32722	0.00755481	2.58118	0.00209978	2.7978	0.00064755	XP_013604569.1|0.0e+00|PREDICTED: BTB/POZ domain-containing protein At1g03010 isoform X3 [Brassica oleracea var. oleracea]
106311876	1.06962	5.35816e-06	1.26979	4.1032e-11	1.1197	1.1316e-06	CDY09971.1|0.0e+00|BnaC08g44800D [Brassica napus]
106311879	-1.22427	0.00188915	3.03598	6.8709e-07	1.96082	0.0119726	XP_013604657.1|1.4e-163|PREDICTED: LOW QUALITY PROTEIN: endochitinase PR4-like [Brassica oleracea var. oleracea]
106311891	-1.66186	1.92326e-08	2.96623	5.60404e-39	1.43803	0.00379765	XP_013604669.1|0.0e+00|PREDICTED: ABC transporter G family member 18-like [Brassica oleracea var. oleracea]
106311967	1.71393	0.0185001	4.74813	1.1573e-12	3.86326	7.86072e-11	XP_013604781.1|6.6e-162|PREDICTED: bidirectional sugar transporter SWEET11 [Brassica oleracea var. oleracea]
106311995	-1.27596	2.35099e-07	-1.23002	1.78578e-11	-1.0508	2.03312e-05	CDY22663.1|2.2e-102|BnaC08g42970D [Brassica napus]
106312024	1.66047	0.000759271	2.97355	3.31913e-11	2.89044	3.68494e-08	XP_013604844.1|0.0e+00|PREDICTED: galactose oxidase-like [Brassica oleracea var. oleracea]
106312120	4.50525	3.92663e-09	3.70579	4.0899e-09	1.81794	0.0039642	XP_013604965.1|4.2e-202|PREDICTED: probable low-specificity L-threonine aldolase 1 [Brassica oleracea var. oleracea]
106312134	3.17064	0.00869678	3.60652	0.00300294	3.13118	0.00571116	XP_013604992.1|0.0e+00|PREDICTED: G-type lectin S-receptor-like serine/threonine-protein kinase At4g27290 [Brassica oleracea var. oleracea]
106312224	3.17623	1.61626e-15	3.54874	5.89694e-22	4.29207	1.68414e-23	XP_022555881.1|4.4e-62|protein EMSY-LIKE 3-like isoform X1 [Brassica napus]
106312270	3.99727	0.000249149	4.43318	6.31444e-05	3.93323	0.000108066	XP_013605183.1|0.0e+00|PREDICTED: DNA topoisomerase 1 [Brassica oleracea var. oleracea]
106312346	2.1891	6.58997e-06	3.9402	4.50139e-14	2.02057	2.59883e-06	XP_006413222.1|0.0e+00|beta-galactosidase 12 isoform X4 [Eutrema salsugineum]
106312376	3.7233	0.000930321	4.15895	0.000257345	3.69139	0.000406208	XP_013605329.1|1.8e-138|PREDICTED: agamous-like MADS-box protein AGL93 [Brassica oleracea var. oleracea]
106312381	5.86007	6.63255e-11	3.03793	6.56764e-09	1.37782	0.00843048	XP_013605337.1|4.1e-137|PREDICTED: agamous-like MADS-box protein AGL1 isoform X1 [Brassica oleracea var. oleracea]
106312400	1.62703	0.0251597	3.26741	3.58461e-09	2.41675	6.65861e-05	XP_013605369.1|4.1e-88|PREDICTED: protein PLANT CADMIUM RESISTANCE 2-like [Brassica oleracea var. oleracea]
106312418	-3.7019	5.81467e-48	-1.44023	0.000275557	-1.31088	0.00951111	XP_013605390.1|1.1e-248|PREDICTED: basic 7S globulin-like [Brassica oleracea var. oleracea]
106312443	7.6239	5.79648e-32	8.69343	6.34343e-28	7.44789	5.11925e-38	XP_013605421.1|9.9e-181|PREDICTED: transcription factor MYB35 isoform X1 [Brassica oleracea var. oleracea]
106312459	3.4797	0.00267415	3.9162	0.000809295	3.4604	0.00131325	CDY08968.1|1.2e-111|BnaC08g11980D [Brassica napus]
106312488	9.79307	2.80804e-115	10.2129	2.96499e-119	3.19568	0.000260498	XP_013605488.1|1.6e-80|PREDICTED: putative cell wall protein [Brassica oleracea var. oleracea]
106312569	6.00531	1.05758e-15	6.70917	1.11822e-16	6.28922	3.97317e-17	XP_013605589.1|6.4e-215|PREDICTED: BTB/POZ and TAZ domain-containing protein 3-like [Brassica oleracea var. oleracea]
106312595	-1.97892	9.47846e-25	-1.12235	1.23036e-09	-1.97136	1.96172e-16	XP_013605618.1|0.0e+00|PREDICTED: serine hydroxymethyltransferase 7 [Brassica oleracea var. oleracea]
106312644	-1.12111	0.000122984	2.76728	2.03494e-21	1.29959	6.89378e-08	XP_013605691.1|7.7e-220|PREDICTED: serine/threonine-protein kinase CDL1-like isoform X1 [Brassica oleracea var. oleracea]
106312672	4.27312	6.68177e-13	5.75204	1.24112e-15	5.10019	1.59545e-15	XP_013605730.1|1.4e-83|PREDICTED: uncharacterized protein LOC106312672 [Brassica oleracea var. oleracea]
106312742	9.19755	3.69609e-44	9.93426	3.82971e-40	8.74501	9.53627e-57	XP_013605822.1|5.6e-82|PREDICTED: uncharacterized protein LOC106312742 [Brassica oleracea var. oleracea]
106312799	-2.13768	1.54536e-15	-1.67649	3.05691e-20	-1.33204	0.00125326	XP_006416935.1|0.0e+00|ABC transporter G family member 35 [Eutrema salsugineum]
106312816	2.92674	3.4008e-37	2.98794	4.70027e-55	2.47345	4.23835e-19	XP_013605931.1|0.0e+00|PREDICTED: ABC transporter G family member 11-like [Brassica oleracea var. oleracea]
106312851	1.38256	0.00196987	4.12415	8.45369e-14	4.68499	5.48537e-15	XP_013605982.1|1.4e-226|PREDICTED: chalcone synthase 3 [Brassica oleracea var. oleracea]
106312913	2.22606	1.42747e-05	2.99617	3.16988e-11	1.68468	6.14149e-05	XP_013606056.1|0.0e+00|PREDICTED: uncharacterized protein LOC106312913 [Brassica oleracea var. oleracea]
106312924	-3.64007	4.66012e-18	3.57045	5.27154e-10	1.34322	0.0217395	XP_013606072.1|8.5e-226|PREDICTED: GATA transcription factor 21-like [Brassica oleracea var. oleracea]
106312940	1.53654	7.99575e-08	-1.37288	4.81462e-15	-1.38218	5.51997e-10	XP_009122816.1|0.0e+00|PREDICTED: BEL1-like homeodomain protein 9 [Brassica rapa]
106312966	-1.25699	3.07896e-06	3.63662	1.31312e-39	4.09533	6.72634e-44	XP_013606131.1|1.7e-141|PREDICTED: uncharacterized protein LOC106312966 [Brassica oleracea var. oleracea]
106312981	3.66242	0.000355266	4.62369	1.84657e-05	4.1678	2.0998e-05	XP_013659465.2|0.0e+00|ABC transporter B family member 7 [Brassica napus]
106312983	1.64964	0.000121423	5.67948	3.65086e-16	4.21459	3.21236e-14	VDC91957.1|1.6e-277|unnamed protein product [Brassica oleracea]
106313035	-1.20297	0.0294157	5.43669	2.23144e-14	2.53908	1.48378e-08	XP_009112705.1|3.3e-231|PREDICTED: aspartate aminotransferase, cytoplasmic isozyme 2 isoform X1 [Brassica rapa]
106313069	1.73052	3.20369e-12	4.22221	2.04706e-60	2.96954	6.60822e-22	XP_010532269.1|1.2e-272|PREDICTED: nucleobase-ascorbate transporter 5 isoform X1 [Tarenaya hassleriana]
106313100	4.42186	7.94851e-19	5.97509	2.03129e-21	6.00187	9.75853e-22	XP_013606292.1|3.2e-212|PREDICTED: transcription factor MYB28-like [Brassica oleracea var. oleracea]
106313104	6.27169	5.30617e-13	6.18886	3.13914e-14	5.85567	3.41088e-15	XP_013606300.1|5.2e-240|PREDICTED: serine/threonine-protein kinase At5g01020 [Brassica oleracea var. oleracea]
106313126	-2.39564	5.89068e-18	-1.90168	4.75909e-16	-1.47491	1.14785e-06	XP_013606321.1|1.4e-284|PREDICTED: cytochrome P450 71A1-like [Brassica oleracea var. oleracea]
106313142	2.01348	0.000188924	5.15041	3.13513e-16	4.24493	5.91706e-14	XP_013606339.1|1.8e-194|PREDICTED: E3 ubiquitin-protein ligase At4g11680 isoform X2 [Brassica oleracea var. oleracea]
106313195	1.69236	1.97526e-10	1.6396	2.56488e-13	1.14771	3.54059e-06	XP_013606400.1|4.6e-283|PREDICTED: probable serine/threonine-protein kinase WNK9 isoform X3 [Brassica oleracea var. oleracea]
106313217	7.96134	3.63645e-40	8.07213	4.36761e-45	5.53329	3.29323e-57	XP_002883808.1|0.0e+00|callose synthase 5 [Arabidopsis lyrata subsp. lyrata]
106313235	-1.82148	1.69274e-07	-3.53589	2.52045e-36	-1.97558	1.53828e-10	XP_013606452.1|2.5e-200|PREDICTED: peroxidase 37 [Brassica oleracea var. oleracea]
106313256	-2.22913	2.15973e-12	-1.17314	0.00104357	-1.48681	0.00019312	XP_013606478.1|2.3e-213|PREDICTED: PAP-specific phosphatase HAL2-like [Brassica oleracea var. oleracea]
106313366	3.33686	2.13103e-21	2.74128	2.05325e-20	1.82416	0.00137264	XP_013606618.1|6.3e-96|PREDICTED: uncharacterized protein LOC106313366 [Brassica oleracea var. oleracea]
106313445	1.68345	8.58677e-05	6.85147	1.1544e-18	3.54451	4.20197e-17	XP_013606701.1|7.0e-86|PREDICTED: uncharacterized protein LOC106313445 [Brassica oleracea var. oleracea]
106313473	4.45529	1.41288e-06	5.37289	8.25168e-08	4.49145	1.62822e-07	XP_013606731.1|0.0e+00|PREDICTED: L-type lectin-domain containing receptor kinase IX.1-like [Brassica oleracea var. oleracea]
106313481	-1.0535	0.00235505	1.06113	0.0191172	1.39286	0.00189427	XP_013606744.1|2.2e-293|PREDICTED: glutamate decarboxylase 1-like [Brassica oleracea var. oleracea]
106313527	1.07057	0.00116854	1.14308	4.32456e-06	1.03755	0.00117157	XP_013606806.1|2.7e-197|PREDICTED: caffeoylshikimate esterase-like [Brassica oleracea var. oleracea]
106313529	6.31345	3.49992e-16	2.67676	3.31822e-12	3.39982	5.06162e-11	XP_013606809.1|0.0e+00|PREDICTED: putative cell division cycle ATPase isoform X1 [Brassica oleracea var. oleracea]
106313658	2.31506	7.63823e-10	2.31864	7.97296e-12	1.31468	6.83398e-05	XP_013606987.1|1.9e-107|PREDICTED: uncharacterized protein LOC106313658 [Brassica oleracea var. oleracea]
106313665	4.22603	8.85883e-06	3.0146	0.000280229	3.22217	8.80255e-05	XP_013606998.1|4.9e-147|PREDICTED: uncharacterized protein LOC106313665 isoform X2 [Brassica oleracea var. oleracea]
106313689	7.10353	2.32187e-22	3.80892	1.64541e-30	1.1216	0.00058347	XP_013607033.1|0.0e+00|PREDICTED: restin homolog [Brassica oleracea var. oleracea]
106313693	1.27643	0.000446636	2.05139	7.37583e-18	1.49692	1.32179e-08	VDD28941.1|1.5e-82|unnamed protein product [Brassica oleracea]
106313696	-1.88086	0.0318535	6.7267	4.21975e-44	2.33562	5.18379e-06	XP_009120792.1|1.4e-113|PREDICTED: germin-like protein 1 [Brassica rapa]
106313701	2.09343	0.000109889	2.68587	2.32246e-07	1.95712	0.000196267	XP_013607051.1|6.1e-147|PREDICTED: inactive protein RESTRICTED TEV MOVEMENT 2-like [Brassica oleracea var. oleracea]
106313702	-1.70192	2.93228e-05	2.30146	0.000443344	1.65759	0.0146555	XP_013607052.1|7.7e-293|PREDICTED: sodium transporter HKT1-like [Brassica oleracea var. oleracea]
106313714	-2.12104	9.74377e-13	-2.45067	2.32166e-23	-1.09283	0.0282734	XP_013607064.1|2.6e-224|PREDICTED: uncharacterized transporter YBR287W-like [Brassica oleracea var. oleracea]
106313738	-2.35428	1.18849e-17	-1.43741	1.42948e-16	-1.47135	1.21773e-06	XP_013607090.1|8.7e-189|PREDICTED: chorismate mutase 1, chloroplastic-like [Brassica oleracea var. oleracea]
106313766	1.61861	0.00282897	2.9933	4.44496e-08	1.89609	0.000231072	XP_013607127.1|1.7e-115|PREDICTED: abscisic acid receptor PYL5 [Brassica oleracea var. oleracea]
106313768	9.02986	1.10709e-34	9.43285	1.04728e-34	8.42652	2.08913e-45	XP_013607131.1|2.2e-62|PREDICTED: uncharacterized protein LOC106313768 [Brassica oleracea var. oleracea]
106313775	-2.76742	5.95762e-07	-5.60537	1.08053e-69	-3.00751	3.3444e-09	XP_013607139.1|5.5e-111|PREDICTED: protein LIGHT-DEPENDENT SHORT HYPOCOTYLS 1-like [Brassica oleracea var. oleracea]
106313796	3.4177	1.08185e-31	3.47088	3.36415e-52	3.51146	7.89586e-38	XP_013607163.1|0.0e+00|PREDICTED: uncharacterized protein LOC106313796 [Brassica oleracea var. oleracea]
106313806	2.88109	6.91479e-16	2.40844	1.80767e-14	2.5907	4.35438e-13	RQM03450.1|5.9e-294|hypothetical protein DY000_00029957, partial [Brassica cretica]
106313810	-1.16985	4.07285e-07	1.52743	2.56188e-13	1.16567	5.7504e-06	XP_013607176.1|2.6e-291|PREDICTED: alkane hydroxylase MAH1-like [Brassica oleracea var. oleracea]
106313830	1.51367	0.0127627	2.86973	2.14021e-08	1.23145	0.0302911	XP_013607203.1|0.0e+00|PREDICTED: U-box domain-containing protein 34-like isoform X2 [Brassica oleracea var. oleracea]
106313854	5.96677	1.95306e-11	1.89115	1.68694e-05	1.72492	0.000127521	VDD28167.1|0.0e+00|unnamed protein product [Brassica oleracea]
106313870	-1.15924	6.44512e-08	-1.34186	2.33211e-15	-1.10092	1.61559e-07	XP_013607247.1|0.0e+00|PREDICTED: AP2-like ethylene-responsive transcription factor AIL6 [Brassica oleracea var. oleracea]
106313900	1.30916	0.00652214	-1.80946	1.93016e-14	-1.49275	1.96107e-07	RID42256.1|3.8e-217|hypothetical protein BRARA_J02160 [Brassica rapa]
106313905	2.25452	3.8677e-26	2.5738	3.52732e-43	1.45935	3.9636e-07	XP_013607291.1|1.0e-310|PREDICTED: cytochrome P450 78A7 [Brassica oleracea var. oleracea]
106313996	2.3122	8.01207e-12	1.15959	8.33492e-05	-2.07939	1.06877e-12	XP_013607401.1|1.1e-300|PREDICTED: LOW QUALITY PROTEIN: cytochrome P450 84A4-like [Brassica oleracea var. oleracea]
106314005	3.3726	0.0040718	2.82367	0.0119018	2.32548	0.0356943	XP_013666095.1|1.9e-169|bidirectional sugar transporter SWEET15-like [Brassica napus]
106314008	-1.21531	0.0368457	-1.4542	0.0018205	-1.35683	0.00768226	RID41017.1|5.0e-214|hypothetical protein BRARA_J01009 [Brassica rapa]
106314010	5.81696	7.05829e-13	4.18968	1.62792e-13	5.05875	2.30109e-14	XP_013607412.1|0.0e+00|PREDICTED: probable E3 ubiquitin-protein ligase ARI16 [Brassica oleracea var. oleracea]
106314025	-3.45508	1.4984e-13	-4.4693	1.46152e-32	-2.15473	0.00038449	XP_013607429.1|0.0e+00|PREDICTED: cannabidiolic acid synthase-like 2 [Brassica oleracea var. oleracea]
106314046	3.14557	3.36657e-10	3.38785	2.69174e-17	2.35458	5.76322e-08	XP_013607448.1|4.0e-177|PREDICTED: cysteine-rich receptor-like protein kinase 41 [Brassica oleracea var. oleracea]
106314056	2.86877	0.0225802	3.29944	0.00880257	2.8648	0.0151779	VDD27766.1|0.0e+00|unnamed protein product, partial [Brassica oleracea]
106314062	2.89178	0.000936851	1.85107	0.0207105	1.95702	0.0259749	XP_013607463.1|1.2e-212|PREDICTED: uncharacterized protein LOC106314062 [Brassica oleracea var. oleracea]
106314104	2.84434	0.000438865	-3.57662	2.03492e-36	-3.17848	1.01507e-15	XP_013607493.1|2.0e-182|PREDICTED: uncharacterized protein LOC106314104 [Brassica oleracea var. oleracea]
106314161	3.23877	0.0067389	3.67431	0.0022487	3.23002	0.00370434	XP_013607546.1|6.1e-139|PREDICTED: bidirectional sugar transporter SWEET5-like [Brassica oleracea var. oleracea]
106314250	3.03848	0.0134504	3.47153	0.00486967	3.02872	0.00837293	XP_013607613.1|4.1e-288|PREDICTED: probable mitochondrial chaperone BCS1-A [Brassica oleracea var. oleracea]
106314351	-2.64804	9.55373e-13	2.71504	3.60778e-05	1.75748	0.00591989	XP_013607687.1|0.0e+00|PREDICTED: protein NRT1/ PTR FAMILY 6.4-like [Brassica oleracea var. oleracea]
106314398	5.61132	9.33506e-10	6.02114	1.81818e-10	4.85003	1.12456e-10	XP_013607726.1|1.2e-166|PREDICTED: B3 domain-containing protein At3g25182-like [Brassica oleracea var. oleracea]
106314399	4.31267	2.10209e-17	5.86253	4.98459e-20	4.47812	4.56907e-19	XP_013607727.1|1.1e-134|PREDICTED: cell division cycle 5-like protein [Brassica oleracea var. oleracea]
106314459	3.71458	0.00095505	4.14983	0.000264083	3.69665	0.00038449	XP_018452776.1|5.3e-294|PREDICTED: probable inorganic phosphate transporter 1-3 [Raphanus sativus]
106314477	3.17222	0.0085571	3.60749	0.00294068	3.15554	0.00509561	XP_009114077.1|1.7e-231|PREDICTED: putative F-box/kelch-repeat protein At4g39756 [Brassica rapa]
106314494	1.87847	1.55864e-05	2.74525	1.09522e-10	4.04799	1.72494e-15	XP_013607817.1|1.5e-78|PREDICTED: uncharacterized protein LOC106314494 [Brassica oleracea var. oleracea]
106314559	4.10533	0.000143412	4.54208	3.49466e-05	4.0229	6.47095e-05	XP_013607870.1|4.4e-254|PREDICTED: putative F-box protein At2g02030 [Brassica oleracea var. oleracea]
106314580	3.24332	0.00675667	3.68013	0.00227534	3.19457	0.00443185	XP_013607889.1|3.1e-174|PREDICTED: uncharacterized protein LOC106314580 [Brassica oleracea var. oleracea]
106314710	4.42089	1.9536e-05	4.84941	4.25198e-06	4.39169	4.12543e-06	XP_013607993.1|2.5e-185|PREDICTED: putative B3 domain-containing protein At2g27410 [Brassica oleracea var. oleracea]
106314758	3.54302	0.00211768	3.98132	0.0006326	2.66015	0.0171462	CDY43115.1|4.1e-278|BnaC05g36620D [Brassica napus]
106314841	2.42625	0.0453885	3.20331	0.00588114	3.32537	0.00249733	XP_013608109.1|0.0e+00|PREDICTED: protein HOTHEAD-like [Brassica oleracea var. oleracea]
106314910	2.32113	1.9693e-06	2.56819	3.79891e-09	3.46921	6.53035e-11	XP_013608164.1|1.6e-209|PREDICTED: flavone 3'-O-methyltransferase 1-like [Brassica oleracea var. oleracea]
106314938	1.71239	0.000842187	2.33858	4.44077e-06	1.05028	0.0315865	VDD32111.1|5.7e-271|unnamed protein product, partial [Brassica oleracea]
106315014	3.34491	0.00456385	3.78113	0.00146316	3.32159	0.00250932	XP_013608250.1|1.6e-111|PREDICTED: uncharacterized protein LOC106315014 [Brassica oleracea var. oleracea]
106315057	4.81623	1.73702e-06	5.25214	3.44621e-07	4.68593	6.38557e-07	XP_013608285.1|2.2e-247|PREDICTED: NAC domain-containing protein 78-like [Brassica oleracea var. oleracea]
106315093	2.49445	0.000566218	2.44804	0.000241651	2.0284	0.00332323	XP_013608323.1|1.7e-230|PREDICTED: putative F-box protein At3g20030 isoform X2 [Brassica oleracea var. oleracea]
106315157	-4.27151	1.57856e-31	-1.39352	0.00320889	-2.88356	3.4245e-13	XP_013608368.1|4.7e-153|PREDICTED: basic 7S globulin-like [Brassica oleracea var. oleracea]
106315197	5.52321	4.10894e-09	5.9484	7.35894e-10	4.689	8.93006e-09	XP_013608399.1|1.7e-265|PREDICTED: LOW QUALITY PROTEIN: protein PNS1 [Brassica oleracea var. oleracea]
106315260	3.61582	0.00152722	3.46235	0.00193741	3.5723	0.000777135	XP_013608459.1|0.0e+00|PREDICTED: uncharacterized protein LOC106315260 [Brassica oleracea var. oleracea]
106315279	6.02964	1.59814e-11	6.44417	2.98228e-12	4.78947	1.04338e-11	XP_013608476.1|2.0e-115|PREDICTED: NAC domain-containing protein 78-like [Brassica oleracea var. oleracea]
106315287	-1.88239	8.57396e-14	-2.25249	4.46038e-35	-1.87939	7.36334e-17	XP_013608484.1|1.7e-261|PREDICTED: polyadenylate-binding protein RBP47B-like [Brassica oleracea var. oleracea]
106315299	3.21337	0.00354383	4.17973	0.000227235	3.26312	0.001505	XP_013608491.1|3.2e-143|PREDICTED: putative F-box protein At1g53360 [Brassica oleracea var. oleracea]
106315342	4.48749	1.21344e-05	4.91408	2.61791e-06	4.47028	2.10097e-06	XP_013608527.1|3.7e-292|PREDICTED: alpha-L-arabinofuranosidase 2-like [Brassica oleracea var. oleracea]
106315346	3.84835	0.000516525	4.28435	0.000136403	2.97582	0.00385355	XP_013608531.1|0.0e+00|PREDICTED: alpha-L-arabinofuranosidase 2-like [Brassica oleracea var. oleracea]
106315364	3.61619	0.00148145	4.05195	0.000424824	3.6058	0.000616519	XP_013608548.1|1.4e-194|PREDICTED: LOW QUALITY PROTEIN: GDSL esterase/lipase At5g03980 [Brassica oleracea var. oleracea]
106315480	9.97804	6.19085e-46	10.3814	2.10223e-45	9.65617	4.49748e-58	XP_013608674.1|3.1e-109|PREDICTED: uncharacterized protein LOC106315480 [Brassica oleracea var. oleracea]
106315492	6.03303	9.50845e-12	5.94242	8.90644e-13	5.61021	1.5122e-13	XP_013608689.1|9.9e-217|PREDICTED: putative pumilio homolog 20 [Brassica oleracea var. oleracea]
106315549	1.2888	4.34914e-05	2.20878	4.5526e-15	1.11173	0.00084938	XP_013608764.1|7.3e-116|PREDICTED: uncharacterized protein LOC106315549 [Brassica oleracea var. oleracea]
106315587	1.59298	0.0341251	4.69441	8.19621e-11	2.17283	4.81681e-05	XP_009111378.1|8.6e-120|PREDICTED: soluble inorganic pyrophosphatase 1 [Brassica rapa]
106315628	1.54194	0.0376038	3.32866	1.57735e-05	2.16749	0.0127191	XP_013608875.1|3.0e-271|PREDICTED: oxysterol-binding protein-related protein 3A [Brassica oleracea var. oleracea]
106315644	1.58083	9.42562e-08	2.54244	4.27444e-18	2.24992	1.59678e-13	XP_013608895.1|3.4e-159|PREDICTED: uncharacterized protein C24B11.05 [Brassica oleracea var. oleracea]
106315693	1.38283	1.7432e-06	1.95821	2.43733e-13	1.10871	0.000537455	XP_013608947.1|2.0e-220|PREDICTED: leucine-rich repeat extensin-like protein 4 [Brassica oleracea var. oleracea]
106315759	1.15014	0.00359434	-1.71726	4.26657e-13	-1.23694	0.000494422	XP_013609037.1|2.9e-140|PREDICTED: homeobox-leucine zipper protein HAT2-like [Brassica oleracea var. oleracea]
106315765	-1.10349	0.00014211	2.23104	2.64692e-10	1.23982	0.00238229	XP_013609043.1|4.3e-195|PREDICTED: GDSL esterase/lipase At5g03610-like [Brassica oleracea var. oleracea]
106315778	5.90487	2.01293e-53	8.15543	1.0276e-41	8.1266	2.19196e-42	XP_013609054.1|1.2e-187|PREDICTED: short-chain dehydrogenase TIC 32, chloroplastic-like [Brassica oleracea var. oleracea]
106315789	1.12	0.000892253	1.92764	3.72419e-08	2.14984	8.45817e-11	XP_013609065.1|2.0e-150|PREDICTED: zinc-finger homeodomain protein 1-like [Brassica oleracea var. oleracea]
106315792	-4.0423	1.85234e-88	-1.83035	9.4572e-15	-2.47848	2.07772e-24	XP_013609069.1|2.4e-289|PREDICTED: UDP-glycosyltransferase 90A1 [Brassica oleracea var. oleracea]
106315794	1.43738	0.00143903	1.53027	7.61308e-05	1.41214	0.0015544	XP_013609070.1|0.0e+00|PREDICTED: nuclear pore complex protein NUP98A-like [Brassica oleracea var. oleracea]
106315847	-1.4673	0.0243085	-3.03018	3.76542e-14	-1.90468	0.000103912	XP_013609130.1|3.9e-129|PREDICTED: probable membrane-associated kinase regulator 6 [Brassica oleracea var. oleracea]
106315893	7.83869	9.17581e-24	7.81112	1.88163e-26	6.9695	2.34774e-32	XP_013609186.1|1.8e-261|PREDICTED: transcription factor TGA2 isoform X2 [Brassica oleracea var. oleracea]
106315894	1.32679	6.02221e-06	1.98455	1.26775e-24	1.1686	1.56228e-06	XP_013609190.1|4.6e-293|PREDICTED: probable polygalacturonase [Brassica oleracea var. oleracea]
106315924	-2.91247	4.24321e-15	-1.9628	1.05512e-08	-1.02389	0.0395769	CDY46051.1|3.6e-136|BnaC01g34980D [Brassica napus]
106315927	3.49521	4.78337e-05	3.85801	1.47971e-06	2.4057	0.000541624	XP_013609224.1|5.7e-281|PREDICTED: probable polyol transporter 3 [Brassica oleracea var. oleracea]
106315938	3.84775	1.13529e-63	2.68673	5.10494e-58	3.10325	2.1783e-47	XP_013609238.1|6.0e-81|PREDICTED: uncharacterized protein C6C3.02c [Brassica oleracea var. oleracea]
106315967	1.35518	0.000661606	1.20611	0.000553771	1.41507	0.000329181	VDD30898.1|1.5e-302|unnamed protein product [Brassica oleracea]
106315984	2.548	0.0294116	3.92726	0.000764372	2.62577	0.0173035	XP_013609292.1|9.2e-72|PREDICTED: basic leucine zipper 1-like [Brassica oleracea var. oleracea]
106316002	-1.79719	1.69888e-10	-1.59311	0.00573036	-1.18227	0.00331927	XP_013609348.1|0.0e+00|PREDICTED: ethylene receptor 2 [Brassica oleracea var. oleracea]
106316011	1.40908	0.00667132	3.17694	7.35852e-09	2.47165	9.18474e-07	VDD27641.1|1.2e-148|unnamed protein product [Brassica oleracea]
106316032	2.93137	6.12035e-10	2.84237	1.86813e-11	1.61414	0.000524697	XP_013609349.1|6.9e-40|PREDICTED: defensin-like protein 1 [Brassica oleracea var. oleracea]
106316040	2.47731	5.34857e-05	2.3231	4.47675e-05	1.86952	0.00110716	XP_013609355.1|0.0e+00|PREDICTED: telomere repeat-binding protein 4-like [Brassica oleracea var. oleracea]
106316119	5.15708	1.29306e-14	4.10009	4.47171e-16	3.80703	7.35295e-16	XP_013609443.1|7.2e-221|PREDICTED: uncharacterized protein LOC106316119 [Brassica oleracea var. oleracea]
106316172	2.34805	1.73634e-09	3.22028	1.64843e-16	1.89227	0.00011479	XP_013609493.1|6.1e-210|PREDICTED: uncharacterized protein LOC106316172 [Brassica oleracea var. oleracea]
106316184	-6.7494	3.95866e-253	-1.28831	1.50469e-05	-4.23102	1.89127e-38	XP_013609505.1|3.5e-117|PREDICTED: peptide methionine sulfoxide reductase A2 [Brassica oleracea var. oleracea]
106316188	-1.81591	5.48229e-06	-1.08335	0.0146937	-1.16819	0.0162716	XP_013609510.1|3.6e-191|PREDICTED: myb protein [Brassica oleracea var. oleracea]
106316223	3.77935	1.24481e-05	3.86057	2.38253e-06	2.87216	0.000176154	XP_013609546.1|0.0e+00|PREDICTED: glycosyltransferase family protein 64 protein C5 [Brassica oleracea var. oleracea]
106316225	-2.95294	0.00405355	-3.67727	4.14342e-05	-4.67535	1.45507e-10	XP_013609548.1|2.9e-141|PREDICTED: transcription factor bHLH125 [Brassica oleracea var. oleracea]
106316251	5.22214	6.62551e-10	5.19833	7.37012e-11	5.26263	1.84043e-11	XP_013609581.1|3.5e-83|PREDICTED: 23.5 kDa heat shock protein, mitochondrial-like [Brassica oleracea var. oleracea]
106316254	6.2644	2.60462e-27	3.24876	3.90783e-27	2.93233	2.28539e-19	RQL82285.1|5.1e-233|hypothetical protein DY000_00008285, partial [Brassica cretica]
106316271	2.2372	0.00131727	3.1563	1.81713e-06	3.43258	8.12427e-07	XP_013609601.1|6.6e-153|PREDICTED: bidirectional sugar transporter SWEET12-like [Brassica oleracea var. oleracea]
106316287	1.53951	1.62249e-07	2.72285	7.71928e-22	2.23565	5.87925e-16	XP_013609617.1|3.9e-58|PREDICTED: gibberellin-regulated protein 7 isoform X2 [Brassica oleracea var. oleracea]
106316335	6.94844	3.53017e-21	4.50322	4.43828e-31	3.23643	5.98305e-21	XP_013609662.1|0.0e+00|PREDICTED: protein INVOLVED IN DE NOVO 2 isoform X1 [Brassica oleracea var. oleracea]
106316344	-3.40793	9.54415e-16	-1.76569	0.00867838	-1.94622	0.00642037	VDD28590.1|4.6e-223|unnamed protein product, partial [Brassica oleracea]
106316353	1.52986	0.0298578	4.44559	6.04975e-12	3.0913	3.11104e-09	XP_013609686.1|2.8e-116|PREDICTED: photosynthetic NDH subunit of subcomplex B 3, chloroplastic [Brassica oleracea var. oleracea]
106316360	11.4761	1.04859e-67	11.5681	2.44683e-74	2.68353	0.0287639	VDC59362.1|1.3e-310|unnamed protein product [Brassica rapa]
106316363	1.61015	0.000917627	-1.54886	5.6932e-09	-1.57076	2.66306e-06	XP_013609693.1|0.0e+00|PREDICTED: protein NRT1/ PTR FAMILY 1.1-like [Brassica oleracea var. oleracea]
106316368	1.61248	0.0225703	-2.40587	2.82228e-15	-2.20553	5.68651e-11	XP_013609699.1|1.9e-102|PREDICTED: MADS-box protein SOC1-like isoform X2 [Brassica oleracea var. oleracea]
106316390	2.59525	0.0473642	3.01748	0.0208998	2.58352	0.0370827	XP_013609721.1|0.0e+00|PREDICTED: protein NRT1/ PTR FAMILY 5.2-like [Brassica oleracea var. oleracea]
106316401	8.52214	1.61017e-29	8.92394	9.67909e-30	8.15302	2.87889e-36	XP_013609737.1|1.5e-198|PREDICTED: ubiquitin receptor RAD23d-like isoform X2 [Brassica oleracea var. oleracea]
106316403	7.49169	7.01099e-21	7.89012	2.32805e-21	7.10436	2.42332e-25	XP_013609741.1|2.9e-199|PREDICTED: ubiquitin receptor RAD23c-like [Brassica oleracea var. oleracea]
106316429	2.15778	6.8943e-07	1.15693	0.00180627	1.98691	5.2763e-07	XP_013609770.1|0.0e+00|PREDICTED: probable helicase MAGATAMA 3 [Brassica oleracea var. oleracea]
106316431	-1.24779	0.00203596	1.84954	0.00097864	1.13078	0.0494712	XP_013609774.1|2.0e-120|PREDICTED: uncharacterized protein LOC106316431 [Brassica oleracea var. oleracea]
106316435	3.57827	3.82499e-06	5.5932	1.23844e-08	3.72007	3.49401e-07	XP_013609779.1|6.2e-301|PREDICTED: probable glycosyltransferase At5g03795 [Brassica oleracea var. oleracea]
106316436	2.35289	8.52513e-05	3.34689	5.93073e-08	3.05381	7.48406e-07	XP_013609780.1|4.9e-139|PREDICTED: uncharacterized protein At4g00950 [Brassica oleracea var. oleracea]
106316440	3.48116	0.00102683	3.86801	0.000237441	2.73205	0.00410703	XP_013609785.1|7.9e-262|PREDICTED: uncharacterized calcium-binding protein At1g02270 [Brassica oleracea var. oleracea]
106316508	1.78733	0.0124548	2.75272	0.00012014	2.38473	0.000921545	XP_013609865.1|2.2e-248|PREDICTED: two-pore potassium channel 2-like [Brassica oleracea var. oleracea]
106316572	-1.8631	0.00327472	-1.92506	0.000667489	-1.99802	0.000569922	XP_013609916.1|2.7e-272|PREDICTED: cytochrome P450 85A2 [Brassica oleracea var. oleracea]
106316592	2.99117	0.0156271	3.42391	0.00575892	2.98828	0.009722	XP_013609933.1|2.6e-178|PREDICTED: annexin D6 [Brassica oleracea var. oleracea]
106316646	3.51816	0.000769926	4.48601	4.16844e-05	4.03835	4.89029e-05	XP_013609979.1|4.0e-209|PREDICTED: polyubiquitin-like [Brassica oleracea var. oleracea]
106316652	3.14306	0.00946426	3.57736	0.00327804	3.13266	0.00556543	XP_013609984.1|5.5e-192|PREDICTED: metacaspase-5-like [Brassica oleracea var. oleracea]
106316656	5.43671	1.60546e-29	4.58902	1.54191e-33	4.61003	5.32989e-29	XP_013609989.1|9.9e-231|PREDICTED: GDSL esterase/lipase At5g08460-like [Brassica oleracea var. oleracea]
106316663	6.81588	1.86744e-76	5.07215	4.01293e-111	3.62143	3.77468e-33	XP_013609999.1|1.0e-303|PREDICTED: aldose 1-epimerase-like [Brassica oleracea var. oleracea]
106316680	5.11239	1.14155e-07	5.53198	2.24244e-08	5.06827	1.092e-08	XP_013610019.1|0.0e+00|PREDICTED: PHD finger protein MALE STERILITY 1 [Brassica oleracea var. oleracea]
106316682	4.56233	2.08297e-17	3.05088	4.38072e-15	3.54012	7.71668e-17	XP_013610021.1|0.0e+00|PREDICTED: sister chromatid cohesion 1 protein 1 isoform X2 [Brassica oleracea var. oleracea]
106316684	4.6308	8.16671e-10	4.94146	5.4177e-11	1.79813	0.00190391	XP_013610026.1|4.0e-172|PREDICTED: B3 domain-containing protein At5g18000 [Brassica oleracea var. oleracea]
106316687	8.3746	2.4629e-28	8.7727	1.44982e-28	8.01507	3.28395e-35	XP_013610029.1|6.0e-135|PREDICTED: bidirectional sugar transporter SWEET7 [Brassica oleracea var. oleracea]
106316718	3.34516	4.47316e-07	3.49798	2.06602e-08	3.89741	1.29578e-08	XP_013610051.1|3.9e-156|PREDICTED: uncharacterized protein LOC106316718 [Brassica oleracea var. oleracea]
106316722	2.79719	1.79637e-09	2.06489	7.80871e-08	1.1117	0.00686515	XP_013610054.1|0.0e+00|PREDICTED: pumilio homolog 12 [Brassica oleracea var. oleracea]
106316731	-3.14444	8.37519e-13	-4.60553	8.95938e-44	-2.76211	6.29667e-10	XP_013610062.1|1.7e-158|PREDICTED: putative Myb family transcription factor At1g14600 [Brassica oleracea var. oleracea]
106316741	2.92489	1.1109e-08	2.67538	1.10773e-08	2.40012	3.16448e-06	XP_013610071.1|0.0e+00|PREDICTED: probable L-type lectin-domain containing receptor kinase S.7 [Brassica oleracea var. oleracea]
106316744	1.88417	0.00477346	3.80357	5.44125e-07	2.3576	0.00394543	XP_013610072.1|7.8e-77|PREDICTED: uncharacterized protein LOC106316744 [Brassica oleracea var. oleracea]
106316757	10.1969	1.73795e-58	10.5701	1.17376e-58	9.78036	2.94149e-77	XP_013610084.1|2.5e-148|PREDICTED: bidirectional sugar transporter SWEET3-like isoform X1 [Brassica oleracea var. oleracea]
106316769	-3.60819	1.27075e-07	-2.22336	6.90439e-23	-1.6273	0.00234734	XP_013610094.1|6.4e-295|PREDICTED: cytochrome P450 94B1-like [Brassica oleracea var. oleracea]
106316775	4.84243	1.25012e-09	6.08045	1.0019e-10	5.24036	2.51527e-11	VDC59463.1|0.0e+00|unnamed protein product [Brassica rapa]
106316810	5.02469	7.53565e-14	4.76886	7.2523e-16	2.83244	5.45825e-10	XP_006399646.1|1.2e-198|uncharacterized protein LOC18019601 [Eutrema salsugineum]
106316820	-2.47116	0.000412539	-1.82926	0.00206182	-2.7313	3.1154e-08	XP_013610139.1|2.0e-168|PREDICTED: transcription factor MYB34-like [Brassica oleracea var. oleracea]
106316854	-1.40126	0.000712611	-1.13547	0.00541932	-1.2384	0.0018734	XP_013610178.1|0.0e+00|PREDICTED: protein SPA1-RELATED 3 [Brassica oleracea var. oleracea]
106316865	4.0688	0.00015873	3.92186	0.000155107	4.04597	4.74928e-05	XP_013610188.1|0.0e+00|PREDICTED: putative UDP-glucuronate:xylan alpha-glucuronosyltransferase 4 [Brassica oleracea var. oleracea]
106316885	4.61515	5.07786e-06	5.0399	1.06238e-06	4.59614	7.55345e-07	XP_013610208.1|0.0e+00|PREDICTED: probable E3 ubiquitin-protein ligase ARI3 [Brassica oleracea var. oleracea]
106316886	4.4859	1.22772e-05	4.91256	2.65118e-06	4.4682	2.13937e-06	XP_013610209.1|1.0e-251|PREDICTED: ankyrin repeat-containing protein At5g02620-like [Brassica oleracea var. oleracea]
106316909	5.92413	4.8369e-11	6.33787	9.09115e-12	5.46303	3.78082e-12	XP_013610227.1|1.9e-236|PREDICTED: serpin-Z2-like [Brassica oleracea var. oleracea]
106316934	-2.57182	2.61461e-05	-3.11965	2.07245e-10	-2.85571	2.93217e-07	VDD20062.1|1.2e-234|unnamed protein product [Brassica rapa]
106316950	5.49337	3.58157e-09	5.90823	6.76085e-10	5.44455	1.91063e-10	XP_013610267.1|3.0e-284|PREDICTED: probable glycosyltransferase At5g11130 [Brassica oleracea var. oleracea]
106316953	8.91934	1.15009e-33	9.3193	1.06856e-33	8.31938	1.59323e-44	XP_013610272.1|2.1e-200|PREDICTED: uncharacterized protein At1g28695-like [Brassica oleracea var. oleracea]
106316955	3.87147	0.000462442	4.30749	0.000121597	3.82626	0.000195739	XP_013610274.1|5.4e-197|PREDICTED: probable long-chain-alcohol O-fatty-acyltransferase 3 [Brassica oleracea var. oleracea]
106316963	1.6135	0.0398052	-1.23712	0.00670037	-1.12237	0.0410158	XP_013610283.1|5.7e-93|PREDICTED: uncharacterized protein LOC106316963 [Brassica oleracea var. oleracea]
106316977	5.30403	1.87072e-08	5.71833	3.65807e-09	4.54725	4.63482e-09
106316988	3.76194	1.07202e-07	3.07168	1.90076e-07	4.51265	5.078e-10	XP_013610309.1|1.8e-44|PREDICTED: indole-3-acetic acid-induced protein ARG2-like [Brassica oleracea var. oleracea]
106317050	5.32592	1.51758e-08	-1.07046	0.00426472	1.38206	0.016441	XP_013610365.1|3.5e-192|PREDICTED: protein WUSCHEL-like [Brassica oleracea var. oleracea]
106317097	2.33624	0.00292163	3.09632	1.10782e-05	4.26818	1.37481e-07	XP_013610409.1|1.9e-112|PREDICTED: transcription initiation factor IIA subunit 1 isoform X2 [Brassica oleracea var. oleracea]
106317108	1.00344	0.00503516	3.09971	5.32805e-54	2.18695	5.39204e-18	XP_013610435.1|2.7e-204|PREDICTED: peroxisomal (S)-2-hydroxy-acid oxidase GLO2 isoform X3 [Brassica oleracea var. oleracea]
106317144	4.63383	4.73317e-06	4.50325	3.07905e-06	4.59366	8.59127e-07	XP_013610455.1|6.9e-152|PREDICTED: protein YLS9 [Brassica oleracea var. oleracea]
106317148	7.27925	1.92868e-19	7.6753	6.0037e-20	6.89936	8.10891e-24	XP_013610460.1|2.1e-190|PREDICTED: transcription factor MYB12 [Brassica oleracea var. oleracea]
106317180	2.85267	0.000405878	1.65204	0.0132438	1.88912	0.0112387	XP_013610484.1|1.3e-99|PREDICTED: uncharacterized protein LOC106317180 [Brassica oleracea var. oleracea]
106317190	5.1138	1.04315e-07	5.53131	2.06597e-08	4.66454	2.46869e-08	XP_013610494.1|1.6e-280|PREDICTED: pumilio homolog 14-like [Brassica oleracea var. oleracea]
106317199	1.82386	0.0332964	5.61423	9.7514e-09	1.63896	0.00715448	XP_006412567.1|2.0e-172|indole glucosinolate O-methyltransferase 1 [Eutrema salsugineum]
106317230	4.45168	1.7844e-06	4.4405	4.95244e-07	3.44184	1.85469e-05	XP_013610536.1|2.8e-216|PREDICTED: uncharacterized protein LOC106317230 [Brassica oleracea var. oleracea]
106317237	5.77026	1.91496e-10	6.17955	3.7401e-11	5.73253	5.16462e-12	XP_013610542.1|4.0e-87|PREDICTED: uncharacterized protein LOC106317237 [Brassica oleracea var. oleracea]
106317240	5.28689	2.9324e-10	6.16575	3.94243e-11	5.73162	4.47037e-12	XP_013610545.1|3.5e-257|PREDICTED: uncharacterized protein At4g19900-like [Brassica oleracea var. oleracea]
106317276	5.13859	1.64037e-09	4.81566	2.02542e-10	5.18335	5.28902e-11	XP_009120663.1|1.7e-107|PREDICTED: protein FAF-like, chloroplastic [Brassica rapa]
106317277	3.84579	8.83882e-07	2.70391	2.3055e-05	2.99893	9.46899e-06	XP_013610573.1|4.4e-177|PREDICTED: pumilio homolog 18 [Brassica oleracea var. oleracea]
106317283	3.90569	8.6942e-05	4.28245	1.6052e-05	4.37889	4.75294e-06	XP_013610577.1|0.0e+00|PREDICTED: FRIGIDA-like protein 5 [Brassica oleracea var. oleracea]
106317290	6.83699	3.1988e-16	7.24094	7.5901e-17	6.77506	1.35253e-18	XP_013610584.1|1.5e-282|PREDICTED: uncharacterized protein DDB_G0284459-like isoform X1 [Brassica oleracea var. oleracea]
106317318	7.64321	1.197e-21	8.05229	3.41021e-22	7.5546	1.31054e-24	XP_013610610.1|1.4e-292|PREDICTED: uncharacterized protein LOC106317318 [Brassica oleracea var. oleracea]
106317357	4.02856	0.00019515	3.15674	0.00109763	4.01517	5.67225e-05	XP_013610640.1|6.4e-59|PREDICTED: probable root meristem growth factor 8 isoform X1 [Brassica oleracea var. oleracea]
106317376	2.9742	0.0164967	3.40691	0.00613865	2.96441	0.0106511	XP_013610658.1|5.7e-112|PREDICTED: uncharacterized protein LOC106317376 [Brassica oleracea var. oleracea]
106317391	5.9099	4.89994e-11	6.32104	9.3861e-12	5.85213	1.46607e-12	XP_013610671.1|1.6e-194|PREDICTED: uncharacterized protein LOC106317391 [Brassica oleracea var. oleracea]
106317408	5.77271	2.17448e-10	6.18512	4.15065e-11	5.32111	1.65474e-11	XP_013610684.1|1.3e-252|PREDICTED: uncharacterized protein LOC106317408 [Brassica oleracea var. oleracea]
106317413	5.95739	3.44568e-11	6.37152	6.48645e-12	5.87977	1.3805e-12	XP_013610690.1|4.2e-210|PREDICTED: F-box/kelch-repeat protein At2g44700-like [Brassica oleracea var. oleracea]
106317425	3.57184	0.000571308	4.53786	3.0477e-05	2.8028	0.00235197	CDY26442.1|9.7e-168|BnaC09g42260D [Brassica napus]
106317449	2.81264	0.0266641	3.24238	0.0107355	2.78379	0.0201781	XP_013610719.1|2.3e-100|PREDICTED: uncharacterized protein LOC106317449 [Brassica oleracea var. oleracea]
106317502	3.79123	0.000657584	4.2259	0.000176031	3.78004	0.000238597	XP_013610763.1|6.1e-129|PREDICTED: DNA-directed RNA polymerase III subunit rpc6-like [Brassica oleracea var. oleracea]
106317510	2.56133	0.0199023	3.26349	0.00178719	3.84264	0.000166243	XP_013610775.1|0.0e+00|PREDICTED: amidophosphoribosyltransferase 3, chloroplastic [Brassica oleracea var. oleracea]
106317575	3.38233	0.00391324	3.21429	0.00525057	2.90913	0.00797949	XP_013610823.1|7.9e-156|PREDICTED: probable F-box protein At5g04010 [Brassica oleracea var. oleracea]
106317586	6.16876	2.78875e-12	6.5799	5.39162e-13	6.09608	6.78202e-14	XP_013610831.1|2.1e-173|PREDICTED: pumilio homolog 18-like isoform X2 [Brassica oleracea var. oleracea]
106317589	5.60256	1.13671e-09	6.01451	2.19224e-10	5.56198	4.49216e-11	XP_013610834.1|1.9e-127|PREDICTED: uncharacterized protein LOC106317589 [Brassica oleracea var. oleracea]
106317595	4.96493	3.70684e-07	5.38525	7.35331e-08	4.9346	3.70598e-08	XP_013610839.1|1.1e-220|PREDICTED: probable F-box protein At4g22030 [Brassica oleracea var. oleracea]
106317823	2.81869	0.00667893	3.20707	0.000836431	2.10147	0.0275014	XP_009124708.1|0.0e+00|PREDICTED: ABC transporter C family member 3 [Brassica rapa]
106317853	4.15086	5.44858e-07	3.99867	3.50847e-07	4.05726	6.80377e-08	XP_013611092.1|2.2e-246|PREDICTED: probable mediator of RNA polymerase II transcription subunit 15c [Brassica oleracea var. oleracea]
106317885	6.82009	2.5655e-16	7.21807	6.62298e-17	6.42722	1.1446e-19	XP_013611142.1|1.4e-216|PREDICTED: transcription factor RAX3-like [Brassica oleracea var. oleracea]
106317985	3.67196	2.50634e-66	5.62286	6.27978e-181	4.25125	1.87859e-79	XP_013611265.1|8.1e-233|PREDICTED: protein STRICTOSIDINE SYNTHASE-LIKE 3 [Brassica oleracea var. oleracea]
106318029	1.70301	0.00157261	7.34186	1.09758e-17	5.44111	4.06613e-22	XP_013611316.1|3.2e-90|PREDICTED: photosystem I reaction center subunit N, chloroplastic-like [Brassica oleracea var. oleracea]
106318087	1.97127	0.000115053	1.53028	0.000477005	1.39856	0.00242272	XP_013611396.1|1.6e-138|PREDICTED: biotin carboxyl carrier protein of acetyl-CoA carboxylase 2, chloroplastic-like [Brassica oleracea var. oleracea]
106318182	1.02416	0.000658536	1.43686	5.45147e-11	1.78009	4.04528e-12	XP_013611509.1|0.0e+00|PREDICTED: L-aspartate oxidase, chloroplastic isoform X1 [Brassica oleracea var. oleracea]
106318201	-3.8815	1.40219e-09	-4.87764	2.79875e-22	-3.44239	1.17325e-06	XP_013611532.1|5.3e-284|PREDICTED: serine carboxypeptidase-like 19 [Brassica oleracea var. oleracea]
106318263	2.88822	0.00119844	2.85461	0.000361585	2.14742	0.0070305	XP_013611628.1|5.4e-176|PREDICTED: kinesin-related protein 11-like isoform X2 [Brassica oleracea var. oleracea]
106318272	1.81658	2.40017e-07	2.36325	7.47927e-17	2.72771	1.07082e-17	XP_006391620.1|0.0e+00|long chain acyl-CoA synthetase 3 [Eutrema salsugineum]
106318311	-1.6007	1.83298e-10	-2.24636	1.11168e-26	-1.68512	1.65152e-10	RID41593.1|0.0e+00|hypothetical protein BRARA_J01546 [Brassica rapa]
106318320	4.15918	1.43e-11	6.58764	3.13918e-13	4.7983	1.39223e-14	XP_013611705.1|1.3e-106|PREDICTED: universal stress protein YxiE isoform X1 [Brassica oleracea var. oleracea]
106318492	4.9362	8.37519e-13	5.24976	1.33315e-14	5.23984	2.9652e-14	XP_013611954.1|0.0e+00|PREDICTED: alpha-L-arabinofuranosidase 2-like [Brassica oleracea var. oleracea]
106318615	2.21436	0.0017591	1.60323	0.00514221	2.3229	0.000137897	XP_013612122.1|4.3e-113|PREDICTED: cytokinin riboside 5'-monophosphate phosphoribohydrolase LOG8-like isoform X2 [Brassica oleracea var. oleracea]
106318635	1.98476	0.000432054	2.85761	3.6879e-10	2.12576	9.90917e-07	XP_013612149.1|0.0e+00|PREDICTED: subtilisin-like protease SBT1.7 [Brassica oleracea var. oleracea]
106318641	-3.36392	1.20726e-14	3.57142	4.3501e-05	3.80812	2.19839e-05	XP_013612157.1|3.0e-298|PREDICTED: squalene monooxygenase 1,1 [Brassica oleracea var. oleracea]
106318673	1.99033	1.8375e-07	1.52916	1.85886e-06	1.43288	5.31008e-05	VDD53415.1|0.0e+00|unnamed protein product [Brassica oleracea]
106318689	1.05703	0.021495	3.38983	1.17018e-12	2.31909	4.14607e-06	XP_013612234.1|0.0e+00|PREDICTED: L-ascorbate oxidase-like isoform X2 [Brassica oleracea var. oleracea]
106318694	6.58472	8.70378e-22	7.27231	6.95363e-22	5.29822	2.14692e-25	XP_013612240.1|1.3e-148|PREDICTED: protein BRANCHLESS TRICHOME-like [Brassica oleracea var. oleracea]
106318709	-3.14105	8.17586e-10	-4.08041	9.49923e-31	-3.15491	5.06162e-11	XP_013612265.1|4.3e-300|PREDICTED: cytochrome P450 71B26-like [Brassica oleracea var. oleracea]
106318739	3.68963	2.59405e-14	4.52413	2.28625e-19	3.47041	2.09071e-13	XP_013612307.1|4.3e-140|PREDICTED: uncharacterized protein LOC106318739 [Brassica oleracea var. oleracea]
106318761	4.41204	7.91143e-12	3.62828	5.9952e-12	3.81713	3.76353e-12	XP_013748261.1|8.0e-206|bifunctional UDP-glucose 4-epimerase and UDP-xylose 4-epimerase 3-like [Brassica napus]
106318812	1.0995	0.000582363	4.16702	2.49358e-85	2.59415	2.10636e-18	BAJ33858.1|9.1e-235|unnamed protein product [Eutrema halophilum]
106318821	-4.00409	1.94415e-29	-1.43174	0.0163907	-2.92576	6.05439e-12	XP_013612417.1|0.0e+00|PREDICTED: uncharacterized protein LOC106318821 [Brassica oleracea var. oleracea]
106318841	3.99906	0.000229013	4.43193	5.72316e-05	3.9841	6.95019e-05	XP_013612440.1|7.8e-187|PREDICTED: polygalacturonase inhibitor 1-like [Brassica oleracea var. oleracea]
106318874	-1.23693	7.078e-05	1.34157	0.000171744	1.02589	0.014859	XP_013612481.1|0.0e+00|PREDICTED: S-type anion channel SLAH3-like [Brassica oleracea var. oleracea]
106318876	6.01355	2.27166e-14	6.85349	1.07509e-14	6.04625	1.21618e-16	XP_013612483.1|1.9e-199|PREDICTED: pumilio homolog 18-like [Brassica oleracea var. oleracea]
106318882	1.5402	0.04408	3.79787	5.8605e-07	4.36077	4.03849e-08	XP_009130713.1|9.3e-45|PREDICTED: uncharacterized protein LOC103855476 [Brassica rapa]
106318898	2.0541	0.00385842	2.79803	0.00013692	3.77506	2.07065e-07	XP_022556794.1|4.9e-69|flavone 3'-O-methyltransferase 1-like [Brassica napus]
106318901	-1.70367	1.24228e-09	2.28383	1.87717e-08	1.16849	0.00543018	XP_013612515.1|1.1e-209|PREDICTED: flavone 3'-O-methyltransferase 1-like [Brassica oleracea var. oleracea]
106318915	1.45321	0.022465	1.50325	0.00829908	1.62984	0.00662953	VDD32806.1|4.3e-161|unnamed protein product, partial [Brassica oleracea]
106318916	2.49823	0.0018033	1.92007	0.00210343	2.04553	0.00253568	XP_013612535.1|5.3e-120|PREDICTED: B3 domain-containing protein At5g60142-like [Brassica oleracea var. oleracea]
106318933	7.10758	3.0082e-52	6.84738	1.48971e-66	8.23616	2.14325e-47	XP_013612557.1|1.6e-221|PREDICTED: pectinesterase QRT1 [Brassica oleracea var. oleracea]
106318956	1.87508	7.22165e-16	3.53059	1.14406e-47	1.87876	2.75418e-16	XP_013612587.1|5.6e-256|PREDICTED: mannan endo-1,4-beta-mannosidase 7-like [Brassica oleracea var. oleracea]
106319014	3.71253	1.84513e-45	3.33356	3.93075e-52	4.39528	1.00703e-57	XP_013612665.1|0.0e+00|PREDICTED: protein STRUBBELIG-RECEPTOR FAMILY 2 isoform X1 [Brassica oleracea var. oleracea]
106319018	-1.00847	0.000511414	2.39257	1.9118e-26	1.86479	2.3391e-06	XP_013612672.1|1.1e-292|PREDICTED: alkane hydroxylase MAH1-like [Brassica oleracea var. oleracea]
106319022	-1.11344	0.000214896	-1.52023	4.1927e-11	-1.21809	2.10563e-05	XP_013612677.1|0.0e+00|PREDICTED: BTB/POZ domain-containing protein NPY3-like [Brassica oleracea var. oleracea]
106319083	3.32092	7.50674e-20	3.2238	3.43732e-24	1.42988	0.000244769	XP_013612762.1|4.3e-101|PREDICTED: STS14 protein [Brassica oleracea var. oleracea]
106319190	2.58142	5.16194e-26	2.57793	2.92068e-60	1.01951	4.52206e-07	XP_013612902.1|0.0e+00|PREDICTED: calcium-transporting ATPase 8, plasma membrane-type-like isoform X2 [Brassica oleracea var. oleracea]
106319191	3.75993	1.2779e-17	3.55644	1.02916e-19	1.69863	4.2073e-07	XP_002871710.1|1.8e-204|stearoyl-[acyl-carrier-protein] 9-desaturase 1, chloroplastic [Arabidopsis lyrata subsp. lyrata]
106319239	11.0937	5.44197e-61	11.5087	5.52573e-60	6.55287	4.15809e-14	XP_013612970.1|1.2e-48|PREDICTED: tapetum-specific protein A9 [Brassica oleracea var. oleracea]
106319260	2.10085	9.89109e-14	2.61706	3.45088e-47	1.64402	8.71209e-13	XP_013612992.1|4.5e-228|PREDICTED: agmatine deiminase [Brassica oleracea var. oleracea]
106319273	-1.3393	0.0190492	-2.64633	5.51105e-16	-1.23665	0.0211921	VDD28321.1|3.5e-65|unnamed protein product [Brassica oleracea]
106319380	3.25798	0.00121671	4.56814	2.70848e-05	3.64426	0.000176377	XP_013613144.1|2.7e-260|PREDICTED: protein trichome birefringence-like 19 [Brassica oleracea var. oleracea]
106319498	-2.8473	2.42832e-23	-1.59946	1.05361e-08	-3.07684	1.28212e-36	XP_013613299.1|4.6e-267|PREDICTED: 5'-adenylylsulfate reductase 1, chloroplastic [Brassica oleracea var. oleracea]
106319507	2.69821	7.041e-15	5.39005	7.08848e-46	2.99147	2.39949e-27	XP_013613309.1|1.3e-85|PREDICTED: filaggrin-2-like [Brassica oleracea var. oleracea]
106319517	1.39718	1.84246e-07	-1.80019	8.65862e-31	-1.67252	2.38266e-17	XP_013613320.1|0.0e+00|PREDICTED: LRR receptor-like serine/threonine-protein kinase ERL2 [Brassica oleracea var. oleracea]
106319529	3.03374	1.09668e-12	3.78559	4.13485e-19	2.83914	1.29881e-11	XP_013613339.1|3.8e-175|PREDICTED: uncharacterized protein LOC106319529 [Brassica oleracea var. oleracea]
106319576	1.37658	0.03316	2.99537	6.42984e-07	2.45577	0.000115206	XP_013613399.1|2.9e-98|PREDICTED: uncharacterized protein LOC106319576 [Brassica oleracea var. oleracea]
106319578	-1.56067	4.52401e-06	-1.24108	5.55805e-06	-1.27592	1.35621e-05	XP_013613407.1|8.2e-219|PREDICTED: trehalose-phosphate phosphatase A isoform X1 [Brassica oleracea var. oleracea]
106319617	5.20418	7.23944e-24	4.78841	1.24476e-28	3.04747	2.04628e-19	XP_013613454.1|1.8e-179|PREDICTED: WAT1-related protein At3g28050 isoform X1 [Brassica oleracea var. oleracea]
106319661	-1.1148	7.45659e-05	-1.32357	3.46929e-09	-1.11838	0.000199687	XP_013613493.1|0.0e+00|PREDICTED: probable LRR receptor-like serine/threonine-protein kinase At1g53430 [Brassica oleracea var. oleracea]
106319681	3.2891	0.00558346	3.72484	0.0018228	3.2815	0.0029535	XP_013613512.1|8.8e-294|PREDICTED: putative FBD-associated F-box protein At1g05080 [Brassica oleracea var. oleracea]
106319703	4.02059	4.23342e-05	4.39722	7.32728e-06	4.04491	1.02481e-05	XP_013613536.1|0.0e+00|PREDICTED: proline--tRNA ligase, cytoplasmic-like [Brassica oleracea var. oleracea]
106319710	5.36218	1.2027e-10	5.04299	7.86021e-12	2.76265	2.06562e-07	XP_013746758.2|1.2e-154|transcription factor MYB30-like [Brassica napus]
106319724	2.61426	0.0450584	3.03805	0.0196299	2.61567	0.0337126	XP_013613563.1|0.0e+00|PREDICTED: LOW QUALITY PROTEIN: putative pentatricopeptide repeat-containing protein At1g28020 [Brassica oleracea var. oleracea]
106319753	2.73353	0.0330672	3.16034	0.0137783	2.72156	0.0244326	XP_013613595.1|1.7e-172|PREDICTED: serine/threonine-protein kinase PAK 4-like [Brassica oleracea var. oleracea]
106319870	7.27832	3.85194e-27	8.36938	8.01835e-25	7.29924	2.85298e-30	XP_013613725.1|1.6e-243|PREDICTED: probable sodium-coupled neutral amino acid transporter 6 [Brassica oleracea var. oleracea]
106319904	2.46823	2.12308e-09	3.27309	4.86657e-15	2.57196	2.09968e-10	XP_013613755.1|1.9e-85|PREDICTED: uncharacterized protein LOC106319904 [Brassica oleracea var. oleracea]
106320084	2.3454	1.41465e-05	3.98747	2.9866e-14	1.68261	0.000190134	RID44622.1|2.0e-89|hypothetical protein BRARA_I01404 [Brassica rapa]
106320101	8.27951	1.62219e-51	9.06687	7.35042e-47	5.12241	1.00415e-07	XP_013613921.1|1.3e-246|PREDICTED: pentatricopeptide repeat-containing protein At3g60960, mitochondrial-like [Brassica oleracea var. oleracea]
106320107	2.10177	9.81144e-13	2.34801	6.11807e-19	1.27459	0.0042864	XP_013613926.1|0.0e+00|PREDICTED: boron transporter 1 isoform X1 [Brassica oleracea var. oleracea]
106320134	2.83762	0.0247793	3.2679	0.00984409	2.82003	0.0177385	XP_013613953.1|6.1e-270|PREDICTED: putative F-box/LRR-repeat protein At3g18150, partial [Brassica oleracea var. oleracea]
106320151	3.77741	8.04203e-06	5.36049	8.69619e-08	4.4894	1.43388e-07	XP_013613975.1|3.3e-266|PREDICTED: transcription factor BIM1-like [Brassica oleracea var. oleracea]
106320153	1.71398	9.15019e-12	1.79569	2.76831e-33	1.57604	1.26028e-07	XP_013613973.1|0.0e+00|PREDICTED: ABC transporter G family member 11 [Brassica oleracea var. oleracea]
106320172	6.93283	1.70141e-20	6.66862	1.18264e-23	6.92725	3.17793e-23	XP_013613996.1|1.1e-79|PREDICTED: uncharacterized protein At2g34160-like [Brassica oleracea var. oleracea]
106320197	6.29309	7.26856e-13	6.2285	6.4901e-14	4.20159	1.18855e-11	XP_013614019.1|1.9e-308|PREDICTED: importin subunit alpha-1-like [Brassica oleracea var. oleracea]
106320215	3.4485	6.03773e-22	2.46711	1.37988e-18	2.87616	5.53933e-20	XP_013614037.1|0.0e+00|PREDICTED: acyltransferase-like protein At3g26840, chloroplastic isoform X2 [Brassica oleracea var. oleracea]
106320222	2.72122	0.0113739	3.39443	0.00102889	2.79586	0.00627438	XP_013614044.1|2.6e-303|PREDICTED: rop guanine nucleotide exchange factor 10-like [Brassica oleracea var. oleracea]
106320227	1.62399	0.00908939	3.51032	4.80194e-08	2.35444	0.000463077	XP_013614049.1|4.7e-230|PREDICTED: NAC domain-containing protein 69-like isoform X3 [Brassica oleracea var. oleracea]
106320276	6.66176	3.5308e-17	7.05552	2.20296e-18	4.91445	1.8675e-07	XP_013614095.1|8.1e-118|PREDICTED: dnaJ homolog subfamily B member 12-like [Brassica oleracea var. oleracea]
106320277	4.38668	2.36991e-05	4.81472	5.18164e-06	3.92463	2.04922e-05	XP_013614096.1|3.6e-217|PREDICTED: uncharacterized protein LOC106320277 [Brassica oleracea var. oleracea]
106320305	4.58321	6.47985e-06	4.029	1.32951e-05	3.527	2.97647e-05	VDD19717.1|9.6e-196|unnamed protein product [Brassica oleracea]
106320315	1.35564	0.0032081	-1.28026	1.56445e-06	-1.95631	3.62897e-11	XP_013614131.1|5.3e-246|PREDICTED: LOW QUALITY PROTEIN: probable pectate lyase 20 [Brassica oleracea var. oleracea]
106320365	3.65045	2.08647e-09	5.46023	2.40139e-12	4.21153	5.52578e-12	XP_013614176.1|1.2e-97|PREDICTED: VQ motif-containing protein 25-like [Brassica oleracea var. oleracea]
106320369	6.02141	1.35343e-11	6.43103	2.63844e-12	5.96512	3.12259e-13	VDD09552.1|2.1e-161|unnamed protein product [Brassica oleracea]
106320375	4.28736	4.68668e-05	4.14978	4.18173e-05	3.79527	6.55682e-05	RRT79824.1|1.1e-20|hypothetical protein B296_00000520 [Ensete ventricosum]
106320391	3.8014	0.000635218	3.6492	0.000728943	2.73695	0.006005	XP_013614199.1|2.3e-140|PREDICTED: protein ULTRAPETALA 2 [Brassica oleracea var. oleracea]
106320393	1.25031	0.00453794	1.03462	0.00408808	1.14304	0.00331937	VDD44676.1|1.3e-35|unnamed protein product [Brassica oleracea]
106320456	1.51559	0.000668665	2.63593	9.73439e-11	1.63735	0.000108955	XP_013614274.1|8.4e-212|PREDICTED: putative F-box/kelch-repeat protein At4g35120 isoform X1 [Brassica oleracea var. oleracea]
106320507	5.70695	3.63253e-10	6.11634	7.06154e-11	5.67455	1.00812e-11	XP_013614331.1|1.4e-190|PREDICTED: probable fructokinase-7 [Brassica oleracea var. oleracea]
106320527	3.39957	0.00368348	3.83543	0.001161	3.37586	0.00196445	RQL80172.1|1.4e-222|hypothetical protein DY000_00006132, partial [Brassica cretica]
106320574	4.11405	0.000126104	4.547	3.02312e-05	4.07989	3.91976e-05	XP_013614409.1|8.8e-66|PREDICTED: agamous-like MADS-box protein AGL11 [Brassica oleracea var. oleracea]
106320597	3.8014	0.000635218	4.23633	0.000170259	3.77592	0.000251223	XP_013614458.1|1.8e-188|PREDICTED: probable carboxylesterase 13 [Brassica oleracea var. oleracea]
106320618	-4.49113	4.25477e-16	-5.34892	1.29842e-11	-3.36251	8.96471e-09	RQL77685.1|7.9e-96|hypothetical protein DY000_00003599 [Brassica cretica]
106320619	4.17233	9.14625e-05	4.60489	2.16671e-05	3.68298	0.000135972	XP_013614452.1|5.5e-76|PREDICTED: probable calcium-binding protein CML32 [Brassica oleracea var. oleracea]
106320636	-2.03387	1.04821e-05	-1.94656	6.98095e-06	-1.5284	0.00412819
106320658	-2.24358	2.56772e-11	-2.82324	2.38343e-20	-1.72679	0.00248054	XP_013614482.1|3.1e-171|PREDICTED: probable WRKY transcription factor 38 [Brassica oleracea var. oleracea]
106320664	1.52956	0.0319407	1.99236	0.00312472	2.57053	0.000191027	XP_013614486.1|5.6e-50|PREDICTED: uncharacterized protein LOC106320664 [Brassica oleracea var. oleracea]
106320680	3.40886	4.9553e-06	4.10441	9.99903e-08	3.188	1.94257e-05	XP_013614503.1|1.2e-70|PREDICTED: cyclin-dependent protein kinase inhibitor SMR3-like [Brassica oleracea var. oleracea]
106320731	4.94444	1.43043e-08	5.84158	1.20834e-09	4.66942	1.35073e-09	XP_013614552.1|2.7e-254|PREDICTED: cell division cycle 20.2, cofactor of APC complex-like [Brassica oleracea var. oleracea]
106320855	2.89641	7.24827e-07	3.98145	4.97039e-10	2.71305	9.44111e-08	XP_013614658.1|0.0e+00|PREDICTED: ABC transporter B family member 11-like [Brassica oleracea var. oleracea]
106320889	3.19981	0.00773539	3.63478	0.00261789	3.19408	0.00430192	XP_013614692.1|4.9e-50|PREDICTED: defensin-like protein 292 [Brassica oleracea var. oleracea]
106320909	7.01824	1.29158e-17	5.36954	3.40289e-24	3.1131	3.83294e-18	XP_013614710.1|0.0e+00|PREDICTED: uncharacterized protein LOC106320909 [Brassica oleracea var. oleracea]
106320916	3.25691	0.00636333	3.09442	0.00882742	2.76547	0.0149464	XP_013614712.1|9.2e-188|PREDICTED: probable CCR4-associated factor 1 homolog 5 [Brassica oleracea var. oleracea]
106320920	3.65889	0.000357514	4.61331	1.92609e-05	3.71615	9.37497e-05	XP_013614717.1|5.9e-230|PREDICTED: LOW QUALITY PROTEIN: F-box protein At4g19940-like [Brassica oleracea var. oleracea]
106320928	1.32624	0.00545444	-1.36895	6.84735e-08	-1.17118	7.73083e-05	ESQ31841.1|4.1e-26|hypothetical protein EUTSA_v10004769mg [Eutrema salsugineum]
106320936	1.63942	0.0315068	-2.30195	1.1309e-12	-1.72054	0.000131042	XP_013614732.1|1.3e-272|PREDICTED: uncharacterized protein LOC106320936 [Brassica oleracea var. oleracea]
106320995	-3.18664	3.12966e-11	-2.79231	3.22558e-11	-1.92126	0.000355994	XP_013614779.1|3.9e-149|PREDICTED: zinc finger protein 4-like [Brassica oleracea var. oleracea]
106321002	4.24565	1.20681e-08	4.81701	2.48864e-10	4.84492	1.63123e-10	XP_013614785.1|6.2e-210|PREDICTED: uncharacterized protein LOC106321002 [Brassica oleracea var. oleracea]
106321005	2.57467	2.21906e-20	1.10263	1.03432e-06	1.96562	1.55585e-13	XP_013614789.1|6.0e-142|PREDICTED: uncharacterized protein LOC106321005 [Brassica oleracea var. oleracea]
106321068	2.49295	0.0186209	2.43558	0.0125434	2.27089	0.0246283	XP_013607005.1|5.0e-169|PREDICTED: splicing factor U2af large subunit B-like isoform X1 [Brassica oleracea var. oleracea]
106321142	3.15406	0.0091556	3.58943	0.00316773	3.12964	0.00568926	XP_013614910.1|6.7e-82|PREDICTED: heavy metal-associated isoprenylated plant protein 26-like [Brassica oleracea var. oleracea]
106321143	1.34726	0.0180096	-1.62917	6.39079e-14	-1.13596	0.000326171	XP_013614911.1|3.4e-212|PREDICTED: myb-like protein I [Brassica oleracea var. oleracea]
106321171	3.21337	0.00354383	4.17973	0.000227235	3.26312	0.001505	XP_013614938.1|2.4e-191|PREDICTED: NAC transcription factor 25 [Brassica oleracea var. oleracea]
106321181	-4.63363	5.26883e-08	-3.49521	0.000616045	-2.62513	0.0189788	XP_013690371.1|4.7e-268|UDP-glycosyltransferase 82A1-like [Brassica napus]
106321205	3.82042	0.000570564	4.25497	0.000151001	3.80832	0.000203081	XP_013594805.1|5.9e-220|PREDICTED: probable F-box protein At5g47300 [Brassica oleracea var. oleracea]
106321211	8.17285	1.65966e-26	8.57065	8.26042e-27	7.80786	7.6357e-33	XP_013614978.1|0.0e+00|PREDICTED: uncharacterized protein LOC106321211 [Brassica oleracea var. oleracea]
106321253	9.06414	1.11446e-129	10.1658	2.43517e-109	8.83147	1.22905e-147	XP_013615012.1|2.6e-246|PREDICTED: protein STRICTOSIDINE SYNTHASE-LIKE 13-like [Brassica oleracea var. oleracea]
106321285	6.14634	3.70208e-12	6.5579	7.11483e-13	6.07275	9.57136e-14	XP_013615042.1|5.0e-229|PREDICTED: putative F-box protein At4g17200 [Brassica oleracea var. oleracea]
106321308	1.2529	0.00595513	2.49487	4.79783e-12	1.92398	2.60469e-07	XP_013615056.1|1.2e-297|PREDICTED: lysosomal Pro-X carboxypeptidase-like [Brassica oleracea var. oleracea]
106321357	4.57092	8.02921e-06	5.00205	1.69915e-06	4.49965	2.13094e-06	XP_013615095.1|4.2e-221|PREDICTED: probable F-box protein At4g22060 [Brassica oleracea var. oleracea]
106321359	2.66917	0.0391647	3.09487	0.0167071	2.66393	0.0292309	XP_013615097.1|1.9e-194|PREDICTED: LOW QUALITY PROTEIN: probable E3 ubiquitin-protein ligase ARI9, partial [Brassica oleracea var. oleracea]
106321410	1.6319	2.27033e-05	1.35866	5.16092e-05	1.04517	0.00488942	XP_013615137.1|1.3e-181|PREDICTED: protein RETICULATA-RELATED 2-like [Brassica oleracea var. oleracea]
106321548	5.815	1.31707e-10	6.22627	2.50642e-11	5.76335	4.21508e-12	XP_013610019.1|0.0e+00|PREDICTED: PHD finger protein MALE STERILITY 1 [Brassica oleracea var. oleracea]
106321635	1.7148	4.49087e-06	3.10805	5.74705e-17	2.7944	7.17106e-13	VDD04437.1|7.5e-168|unnamed protein product [Brassica oleracea]
106321649	4.78616	1.96733e-06	5.21825	3.95698e-07	4.68185	5.76443e-07	XP_013615345.1|6.6e-255|PREDICTED: uncharacterized protein LOC106321649 [Brassica oleracea var. oleracea]
106321678	1.24375	0.000390664	1.19375	0.000222123	1.27859	0.000510599	XP_013615381.1|0.0e+00|PREDICTED: telomere repeat-binding protein 4-like isoform X1 [Brassica oleracea var. oleracea]
106321687	-3.44139	2.37679e-27	2.16181	4.98421e-06	-1.64289	7.95366e-06	XP_013622795.1|1.4e-209|PREDICTED: hyoscyamine 6-dioxygenase-like [Brassica oleracea var. oleracea]
106321742	-3.23722	1.91651e-32	-1.98384	1.84101e-22	-2.62821	8.96913e-64	XP_013615439.1|6.7e-120|PREDICTED: endogenous alpha-amylase/subtilisin inhibitor-like [Brassica oleracea var. oleracea]
106321744	3.73598	0.00088653	4.17195	0.000245289	3.69289	0.000409841	XP_013635745.1|5.7e-165|PREDICTED: mRNA-decapping enzyme subunit 2-like [Brassica oleracea var. oleracea]
106321794	4.32491	3.58035e-05	4.75462	7.9985e-06	4.2964	8.42451e-06	XP_013615486.1|6.4e-115|PREDICTED: uncharacterized protein LOC106321794, partial [Brassica oleracea var. oleracea]
106321795	6.68033	4.79613e-19	6.68775	2.39299e-21	7.0613	3.32202e-21	XP_013615490.1|3.1e-186|PREDICTED: polygalacturonase inhibitor 1-like [Brassica oleracea var. oleracea]
106321807	-1.97304	2.73683e-09	-2.11974	3.16351e-36	-1.4198	5.2585e-09	RQL92584.1|2.2e-114|hypothetical protein DY000_00018831 [Brassica cretica]
106321827	3.34726	5.93211e-13	3.79941	2.35507e-29	1.05452	0.00882067	XP_013615518.1|2.8e-253|PREDICTED: protein ECERIFERUM 26-like [Brassica oleracea var. oleracea]
106321832	5.03688	2.05097e-07	3.73017	1.07891e-06	2.40784	0.000383122	XP_022568623.1|8.6e-93|sulfate transporter 2.1-like [Brassica napus]
106321882	3.95297	4.15908e-08	5.94564	3.93241e-10	5.51007	6.91176e-11	XP_013615558.1|1.4e-217|PREDICTED: uncharacterized protein LOC106321882 [Brassica oleracea var. oleracea]
106321889	4.13533	0.000113338	4.56814	2.70848e-05	4.09251	3.70163e-05	XP_013615564.1|1.7e-142|PREDICTED: peroxidase 15, partial [Brassica oleracea var. oleracea]
106321968	4.67854	3.51349e-06	5.10459	7.27287e-07	4.63285	6.3666e-07	XP_022553334.1|3.9e-186|probable pre-mRNA-splicing factor ATP-dependent RNA helicase DEAH2 [Brassica napus]
106322002	-3.6124	1.61225e-05	-2.15865	0.0184105	-4.10496	2.14835e-12	AAK95851.1|2.5e-57|2-oxoglutarate-dependent dioxygenase [Brassica oleracea]
106322007	-1.22556	6.85057e-09	-1.43968	2.54289e-16	-1.26173	1.58284e-09	XP_006415076.2|3.5e-149|LOW QUALITY PROTEIN: probable inactive leucine-rich repeat receptor kinase XIAO [Eutrema salsugineum]
106322019	-2.88152	0.0107631	-2.28522	0.00579387	-4.31476	3.17886e-15	XP_013615668.1|1.2e-174|PREDICTED: 2-oxoglutarate-dependent dioxygenase AOP2-like, partial [Brassica oleracea var. oleracea]
106322150	3.77427	0.000730941	4.2103	0.000197928	3.74154	0.000309181	VDC87355.1|5.0e-115|unnamed protein product [Brassica oleracea]
106322237	3.0988	0.0109722	3.53295	0.00385886	3.09473	0.00642763	XP_013615812.1|2.4e-91|PREDICTED: putative F-box/FBD/LRR-repeat protein At5g44950, partial [Brassica oleracea var. oleracea]
106322456	1.46901	7.83686e-06	1.36366	9.41291e-07	1.39756	6.19523e-06	XP_013615930.1|0.0e+00|PREDICTED: ATP-dependent DNA helicase MER3 homolog isoform X2 [Brassica oleracea var. oleracea]
106322480	3.72822	1.45118e-34	4.80996	1.58657e-51	4.07452	2.53561e-40	XP_013615965.1|0.0e+00|PREDICTED: LRR receptor-like serine/threonine-protein kinase GSO2 [Brassica oleracea var. oleracea]
106322485	1.99987	7.61314e-06	3.45937	6.5068e-14	1.20206	0.00296272	XP_013615972.1|0.0e+00|PREDICTED: probable LRR receptor-like serine/threonine-protein kinase At1g56140 isoform X2 [Brassica oleracea var. oleracea]
106322503	1.12229	0.0201457	2.05228	3.72332e-06	1.79592	6.24478e-05	XP_013615998.1|1.1e-264|PREDICTED: uncharacterized protein LOC106322503 [Brassica oleracea var. oleracea]
106322583	1.60487	5.9956e-11	3.08461	5.32821e-50	1.26226	4.40132e-07	XP_013616097.1|7.0e-224|PREDICTED: L-tryptophan--pyruvate aminotransferase 1-like [Brassica oleracea var. oleracea]
106322599	1.06369	2.04378e-05	1.4869	1.80007e-12	1.79746	2.16166e-13	XP_013616121.1|2.1e-231|PREDICTED: BTB/POZ and MATH domain-containing protein 5-like [Brassica oleracea var. oleracea]
106322611	2.81648	6.63471e-16	2.79669	3.1129e-19	2.25116	5.15703e-12	XP_013616138.1|0.0e+00|PREDICTED: PHD finger protein MALE MEIOCYTE DEATH 1 [Brassica oleracea var. oleracea]
106322613	1.94138	0.02463	4.26521	1.58719e-05	3.94013	1.83612e-05	XP_013616140.1|3.0e-292|PREDICTED: uncharacterized protein At3g43530-like isoform X1 [Brassica oleracea var. oleracea]
106322649	1.69338	0.000283177	1.10897	0.0060576	1.68387	0.000160515	XP_006399537.1|4.4e-246|protein DETOXIFICATION 28 isoform X1 [Eutrema salsugineum]
106322670	1.65057	8.48118e-08	1.52516	3.00874e-17	1.57051	3.37114e-12	XP_013616223.1|0.0e+00|PREDICTED: uncharacterized protein LOC106322670 [Brassica oleracea var. oleracea]
106322673	4.12584	1.64557e-29	4.11622	3.73229e-41	3.6242	5.10661e-27	XP_013616227.1|0.0e+00|PREDICTED: autophagy-related protein 18f-like [Brassica oleracea var. oleracea]
106322682	1.99584	1.35154e-21	1.88677	2.56574e-14	2.26237	1.45797e-18	XP_013616238.1|1.3e-128|PREDICTED: ethylene-responsive transcription factor 2-like [Brassica oleracea var. oleracea]
106322748	-2.3372	0.00155477	-2.68711	1.4545e-05	-3.00542	2.32769e-07	XP_013616329.1|0.0e+00|PREDICTED: LOW QUALITY PROTEIN: alpha,alpha-trehalose-phosphate synthase [UDP-forming] 1-like [Brassica oleracea var. oleracea]
106322762	3.07995	4.43121e-15	4.39308	9.85516e-24	2.38925	1.35949e-05	XP_013616343.1|9.0e-170|PREDICTED: probable aquaporin NIP5-1 [Brassica oleracea var. oleracea]
106322768	-1.06799	5.1915e-05	1.49432	3.89777e-08	1.00814	0.00783722	XP_013616350.1|1.1e-190|PREDICTED: probable carboxylesterase 120 [Brassica oleracea var. oleracea]
106322779	2.55949	0.0169063	3.59343	0.000937273	2.96886	0.00307984	XP_013616372.1|1.9e-217|PREDICTED: NAC transcription factor 56-like [Brassica oleracea var. oleracea]
106322785	-2.00766	2.36688e-22	-1.0763	3.54507e-07	-1.22673	5.53014e-08	XP_013616374.1|1.1e-211|PREDICTED: PAP-specific phosphatase HAL2-like [Brassica oleracea var. oleracea]
106322786	1.64795	3.71588e-10	2.19196	5.57478e-18	1.65567	2.27265e-09	XP_013676244.2|1.6e-198|stomatin-like protein 2, mitochondrial [Brassica napus]
106322805	6.33592	2.65345e-13	6.74101	5.46023e-14	6.28818	2.55321e-15	XP_020882071.1|5.5e-238|COBRA-like protein 2 [Arabidopsis lyrata subsp. lyrata]
106322811	1.44431	4.75982e-07	1.2908	1.23168e-07	1.13103	5.66845e-05	XP_013616404.1|2.5e-226|PREDICTED: YDG domain-containing protein At5g47150-like isoform X1 [Brassica oleracea var. oleracea]
106322824	5.17985	8.64483e-32	5.30137	4.75899e-39	4.03708	2.07772e-24	XP_013616421.1|7.3e-49|PREDICTED: gibberellin-regulated protein 10 [Brassica oleracea var. oleracea]
106322838	1.16923	0.0168997	2.03426	5.45398e-08	2.60672	1.86779e-09	XP_013616440.1|4.6e-234|PREDICTED: fe(2+) transport protein 3, chloroplastic-like [Brassica oleracea var. oleracea]
106322855	5.99432	1.1385e-60	6.38456	1.34702e-70	3.34725	2.25348e-34	XP_013616454.1|0.0e+00|PREDICTED: protein argonaute 9-like [Brassica oleracea var. oleracea]
106322859	5.77355	1.69559e-10	5.67199	2.32884e-11	5.02159	1.0346e-11	XP_013616461.1|8.4e-234|PREDICTED: patatin-like protein 3 [Brassica oleracea var. oleracea]
106322895	3.57646	0.00176124	4.01242	0.00051297	3.56531	0.000767817	XP_013616506.1|0.0e+00|PREDICTED: pentatricopeptide repeat-containing protein At3g07290, mitochondrial [Brassica oleracea var. oleracea]
106322897	2.49353	0.000720106	3.24376	2.79025e-05	2.90971	3.45532e-05	XP_013616503.1|6.9e-217|PREDICTED: putative F-box protein At5g55150 isoform X1 [Brassica oleracea var. oleracea]
106322927	2.53973	1.6842e-06	-1.67919	1.78449e-10	-1.82983	1.18924e-10	XP_013616536.1|1.4e-156|PREDICTED: protein UPSTREAM OF FLC [Brassica oleracea var. oleracea]
106322965	3.29816	1.22931e-35	3.10349	1.77673e-42	1.80124	3.02743e-10	XP_013616569.1|0.0e+00|PREDICTED: inactive protein kinase SELMODRAFT_444075-like [Brassica oleracea var. oleracea]
106322971	-3.63188	3.62189e-55	-1.42505	1.002e-06	-1.05559	0.0487975	XP_013616576.1|1.2e-222|PREDICTED: ethylene-responsive transcription factor ABR1-like [Brassica oleracea var. oleracea]
106322985	3.21589	4.98418e-13	2.76458	7.13407e-13	3.53737	1.35997e-15	XP_013616586.1|0.0e+00|PREDICTED: uncharacterized protein LOC106322985 [Brassica oleracea var. oleracea]
106322986	2.78536	0.0289271	2.62342	0.0431969	2.71916	0.0249142	XP_013616587.1|1.2e-180|PREDICTED: uncharacterized protein LOC106322986 [Brassica oleracea var. oleracea]
106323010	1.03965	0.0102517	1.02672	0.000930398	1.17069	0.000737862	XP_013616624.1|7.4e-172|PREDICTED: ethylene-responsive transcription factor ERF118-like [Brassica oleracea var. oleracea]
106323018	1.12946	0.00140518	1.70264	9.88576e-07	1.63673	1.36695e-06	XP_013616636.1|7.1e-199|PREDICTED: pumilio homolog 18-like [Brassica oleracea var. oleracea]
106323026	-3.15278	3.79211e-30	-2.69148	2.20351e-27	-1.06336	0.0268188	XP_013616642.1|5.7e-264|PREDICTED: uncharacterized acetyltransferase At3g50280-like [Brassica oleracea var. oleracea]
106323059	5.0244	3.33613e-12	6.51706	7.38164e-13	5.38004	4.79638e-14	VDD18450.1|6.5e-254|unnamed protein product [Brassica oleracea]
106323069	-3.24155	5.19544e-07	-3.71153	5.0828e-11	-1.87089	1.52985e-05	XP_013616690.1|3.7e-109|PREDICTED: protein LIGHT-DEPENDENT SHORT HYPOCOTYLS 1 [Brassica oleracea var. oleracea]
106323081	1.38972	0.0278356	2.75707	0.0329677	1.58867	0.00271988	RQM01257.1|2.8e-40|hypothetical protein DY000_00027705 [Brassica cretica]
106323132	5.84422	7.81396e-11	5.04608	1.05601e-11	3.04103	4.29293e-07	XP_013616753.1|3.9e-174|PREDICTED: methylsterol monooxygenase 1-3 [Brassica oleracea var. oleracea]
106323164	5.46073	4.35961e-09	5.87314	8.40882e-10	5.43175	1.78414e-10	XP_013616777.1|8.1e-209|PREDICTED: NAC domain-containing protein 53-like [Brassica oleracea var. oleracea]
106323197	3.37053	0.00409906	3.80668	0.00129791	3.35903	0.00209507	XP_013616805.1|0.0e+00|PREDICTED: uncharacterized protein LOC106323197 [Brassica oleracea var. oleracea]
106323211	3.88467	0.000414493	4.31861	0.000108006	3.8727	0.000138409	XP_013616819.1|1.3e-206|PREDICTED: putative F-box protein At5g15660 [Brassica oleracea var. oleracea]
106323239	1.20692	0.0183107	2.06038	2.04333e-08	2.1001	2.59836e-07	XP_013616844.1|1.6e-238|PREDICTED: G-type lectin S-receptor-like serine/threonine-protein kinase At1g67520 [Brassica oleracea var. oleracea]
106323315	1.57428	0.000178624	5.06624	1.28545e-25	2.95411	7.62622e-08	XP_013616915.1|2.8e-205|PREDICTED: GDSL esterase/lipase At4g28780 [Brassica oleracea var. oleracea]
106323326	6.54096	2.14258e-14	6.94708	4.61929e-15	6.47769	1.86461e-16	XP_013616922.1|5.9e-243|PREDICTED: probable receptor-like protein kinase At3g55450 [Brassica oleracea var. oleracea]
106323343	7.00796	1.68733e-17	7.40658	4.4833e-18	6.9682	2.28644e-20	XP_013616936.1|2.6e-173|PREDICTED: NAC domain-containing protein 4-like [Brassica oleracea var. oleracea]
106323348	4.44401	1.73205e-05	4.87313	3.77583e-06	4.40114	4.06619e-06	XP_013616942.1|2.0e-116|PREDICTED: NAC domain-containing protein 78-like [Brassica oleracea var. oleracea]
106323393	-2.29828	1.16824e-10	-1.28829	0.00120238	-2.65143	1.09117e-17	XP_013616985.1|3.3e-270|PREDICTED: homeobox protein ATH1-like [Brassica oleracea var. oleracea]
106323525	7.47469	2.17545e-20	6.3993	7.08772e-26	6.34209	7.48153e-25	XP_013617087.1|0.0e+00|PREDICTED: uncharacterized protein LOC106323525 [Brassica oleracea var. oleracea]
106323571	4.61334	5.27503e-06	5.03894	1.10558e-06	4.58536	8.64393e-07	VDD22244.1|9.1e-246|unnamed protein product [Brassica oleracea]
106323587	2.53147	0.000101095	1.67724	0.00574923	2.02177	0.00202024	XP_013617141.1|0.0e+00|PREDICTED: DNA-directed RNA polymerase II subunit 1-like [Brassica oleracea var. oleracea]
106323707	3.82151	1.28642e-14	1.66198	1.57458e-06	1.29506	0.000380086	XP_013617244.1|0.0e+00|PREDICTED: histidine--tRNA ligase, cytoplasmic-like [Brassica oleracea var. oleracea]
106323746	6.37313	2.61455e-13	6.78551	5.00954e-14	6.28813	5.4648e-15	XP_013617276.1|6.9e-88|PREDICTED: uncharacterized protein LOC106323746 [Brassica oleracea var. oleracea]
106323793	1.05069	0.000328743	5.02907	4.51958e-36	2.99328	4.07908e-22	XP_013617318.1|6.6e-201|PREDICTED: uncharacterized protein LOC106323793 [Brassica oleracea var. oleracea]
106323866	-1.07356	0.0276114	1.63606	0.0402146	2.23022	0.00493301	XP_013617375.1|3.8e-293|PREDICTED: UDP-glycosyltransferase 84A2-like [Brassica oleracea var. oleracea]
106323899	1.93465	0.0170596	2.15488	0.00656443	1.9532	0.00342009	XP_022561433.1|3.7e-198|uncharacterized protein LOC106425370 [Brassica napus]
106323901	3.56701	0.00189732	2.98183	0.007838	3.51763	0.00102645	XP_013617404.1|3.7e-98|PREDICTED: BON1-associated protein 2-like [Brassica oleracea var. oleracea]
106324000	2.87538	0.0221217	3.30609	0.00859683	2.87379	0.0147121	XP_013624836.1|8.7e-241|PREDICTED: uncharacterized protein LOC106331015 [Brassica oleracea var. oleracea]
106324100	2.2062	7.82397e-05	2.90083	4.10016e-09	1.48646	0.00369404	XP_013617607.1|0.0e+00|PREDICTED: WEB family protein At3g02930, chloroplastic-like isoform X5 [Brassica oleracea var. oleracea]
106324179	3.4228	0.00333072	3.85884	0.00103365	3.41492	0.00160841	XP_013617644.1|4.9e-186|PREDICTED: cytokinesis protein sepH-like [Brassica oleracea var. oleracea]
106324217	2.08212	6.10193e-24	2.35052	8.26841e-43	1.76837	6.48819e-05	XP_013617682.1|3.4e-176|PREDICTED: NAC domain-containing protein 72-like [Brassica oleracea var. oleracea]
106324257	5.59683	1.82452e-20	5.72276	9.6424e-24	4.84903	4.18647e-24	XP_006412470.1|0.0e+00|probable potassium channel AKT5 [Eutrema salsugineum]
106324261	4.61776	4.9764e-06	5.04243	1.04058e-06	4.59916	7.34357e-07	XP_013617714.1|8.9e-227|PREDICTED: uncharacterized protein LOC106324261 [Brassica oleracea var. oleracea]
106324264	3.30806	3.80486e-06	2.82914	1.23124e-07	4.131	1.58523e-10	XP_022550239.1|0.0e+00|probable boron transporter 7 isoform X2 [Brassica napus]
106324412	3.29341	0.00549541	2.68354	0.0219884	3.28726	0.00287671	XP_013617838.1|3.4e-111|PREDICTED: RNA polymerase II C-terminal domain phosphatase-like 4 [Brassica oleracea var. oleracea]
106324414	2.58636	0.0184257	4.28416	0.000129721	2.03969	0.041298	XP_013617842.1|1.2e-292|PREDICTED: cytochrome P450 81F1-like [Brassica oleracea var. oleracea]
106324435	-5.15605	1.21183e-41	-2.09159	0.000996504	-3.08847	3.19247e-08	XP_013617858.1|1.1e-284|PREDICTED: UDP-glycosyltransferase 73B3-like [Brassica oleracea var. oleracea]
106324460	5.73449	2.7897e-10	6.14437	5.37042e-11	5.69741	8.01384e-12	XP_013617877.1|1.3e-155|PREDICTED: uncharacterized protein LOC106324460 [Brassica oleracea var. oleracea]
106324524	3.8637	0.000474369	4.29918	0.000124623	2.21841	0.0259948	XP_013617934.1|1.6e-249|PREDICTED: LOW QUALITY PROTEIN: F-box protein At5g25290-like [Brassica oleracea var. oleracea]
106324575	4.76815	1.71242e-10	5.62679	2.86968e-12	5.0396	8.82546e-12	XP_013617974.1|2.4e-307|PREDICTED: WD repeat-containing protein 26-like [Brassica oleracea var. oleracea]
106324581	3.78697	0.000673976	4.2217	0.000180542	3.77232	0.000251223	XP_013617977.1|0.0e+00|PREDICTED: crooked neck-like protein 1 [Brassica oleracea var. oleracea]
106324611	3.98895	7.67633e-06	4.72902	4.57421e-07	4.39114	4.27911e-07	XP_013700194.1|3.4e-262|cytochrome P450 71B11 [Brassica napus]
106324616	2.22842	0.00286085	1.94197	0.00155697	1.55503	0.0161538	XP_013618011.1|0.0e+00|PREDICTED: uncharacterized protein LOC106324616 [Brassica oleracea var. oleracea]
106324636	6.73479	8.97572e-16	7.13329	2.23215e-16	6.70387	2.04544e-18	XP_013618039.1|0.0e+00|PREDICTED: cytochrome P450 86B1-like [Brassica oleracea var. oleracea]
106324651	4.45715	3.80915e-19	4.54579	1.93412e-23	4.98876	1.34265e-22	XP_013618060.1|0.0e+00|PREDICTED: uncharacterized protein LOC106324651 [Brassica oleracea var. oleracea]
106324652	-2.53116	3.5973e-15	-1.43987	2.98585e-07	-1.42987	0.00262143	XP_013663049.1|2.9e-234|probable WRKY transcription factor 48 [Brassica napus]
106324778	2.41742	0.0160466	4.50685	3.70671e-05	4.05535	4.41522e-05	XP_013618216.1|4.1e-198|PREDICTED: YLP motif-containing protein 1-like [Brassica oleracea var. oleracea]
106324796	2.54727	0.00239042	3.13615	3.55113e-05	2.47815	0.000902711	XP_013618232.1|2.1e-228|PREDICTED: 3-isopropylmalate dehydrogenase 3, chloroplastic isoform X1 [Brassica oleracea var. oleracea]
106324822	2.72103	2.36522e-12	3.40103	2.11296e-18	3.12323	2.48114e-16	XP_013618263.1|2.1e-136|PREDICTED: histidine-rich glycoprotein-like [Brassica oleracea var. oleracea]
106324848	1.42357	0.000203321	1.27887	9.40799e-05	1.25844	0.000593101	XP_013618290.1|6.8e-93|PREDICTED: uncharacterized protein LOC106324848 [Brassica oleracea var. oleracea]
106324872	-5.85605	3.19021e-13	-6.59898	1.4641e-49	-2.99154	1.77881e-05	XP_013618322.1|3.1e-188|PREDICTED: peroxidase 69-like [Brassica oleracea var. oleracea]
106324898	3.76172	1.38494e-06	4.90464	2.48073e-09	4.97901	6.19035e-10	XP_006390100.1|5.9e-14|DNA topoisomerase 2-binding protein 1-A [Eutrema salsugineum]
106324903	1.66641	0.00843762	2.35745	8.85777e-05	2.5148	1.73363e-05	XP_013618360.1|1.3e-168|PREDICTED: dof zinc finger protein DOF5.4-like [Brassica oleracea var. oleracea]
106324937	3.16739	1.16355e-20	2.90658	1.95043e-22	2.60525	1.05182e-14	XP_013618397.1|3.0e-199|PREDICTED: 2-alkenal reductase (NADP(+)-dependent) [Brassica oleracea var. oleracea]
106324989	-1.07334	0.0430777	2.39485	1.42673e-09	1.88455	0.000163752	NP_001302779.1|4.5e-189|probable WRKY transcription factor 26 [Brassica napus]
106324997	4.91821	2.27721e-11	4.79778	3.26496e-13	3.92012	1.27441e-11	XP_013618467.1|2.3e-268|PREDICTED: probable E3 ubiquitin-protein ligase ARI13 [Brassica oleracea var. oleracea]
106325008	-1.41363	0.0281713	-2.83312	5.24772e-19	-1.72925	9.22561e-05	XP_013618480.1|1.6e-202|PREDICTED: uncharacterized protein LOC106325008 [Brassica oleracea var. oleracea]
106325028	8.32579	2.89439e-52	9.41433	3.15693e-43	9.05872	2.597e-49	RQL78828.1|3.4e-158|hypothetical protein DY000_00004767, partial [Brassica cretica]
106325041	4.64066	2.76749e-25	6.95527	1.19351e-23	5.15912	3.75866e-28	XP_013618519.1|1.9e-195|PREDICTED: uncharacterized protein LOC106325041 [Brassica oleracea var. oleracea]
106325080	-2.0238	1.83319e-16	-2.16314	5.4512e-32	-1.01579	2.09279e-05	XP_013618559.1|4.0e-171|PREDICTED: uncharacterized protein LOC106325080 isoform X1 [Brassica oleracea var. oleracea]
106325097	2.72874	0.033463	3.15619	0.0139416	2.71962	0.0245558	XP_013618577.1|4.1e-262|PREDICTED: periaxin [Brassica oleracea var. oleracea]
106325143	1.1154	0.0116061	-2.10703	1.87006e-23	-1.6927	1.66244e-11	RQM02915.1|9.2e-221|hypothetical protein DY000_00029413, partial [Brassica cretica]
106325148	1.47164	0.00439466	2.37751	4.19082e-13	3.88988	2.02907e-24	RID76853.1|1.4e-125|hypothetical protein BRARA_B03803 [Brassica rapa]
106325184	6.22449	9.01767e-13	6.13886	5.62317e-14	6.1951	7.31052e-15	XP_013618667.1|1.1e-234|PREDICTED: paired amphipathic helix protein Sin3-like 2 [Brassica oleracea var. oleracea]
106325206	2.10506	4.80798e-13	3.46532	1.42074e-35	3.19566	3.06898e-17	XP_013618690.1|4.8e-96|PREDICTED: blue copper protein-like [Brassica oleracea var. oleracea]
106325219	2.44698	6.34343e-07	2.12367	2.15899e-06	2.28393	3.39569e-07	XP_013618703.1|1.7e-164|PREDICTED: uncharacterized protein LOC106325219 [Brassica oleracea var. oleracea]
106325229	-3.56605	3.7574e-53	-2.66837	2.74146e-34	-2.38957	6.61872e-15	XP_013618713.1|1.2e-161|PREDICTED: transcription factor MYB34-like [Brassica oleracea var. oleracea]
106325253	1.23459	0.00800252	1.40234	0.000611219	1.43844	0.00214609	XP_013618743.1|1.9e-215|PREDICTED: uncharacterized protein LOC106325253 [Brassica oleracea var. oleracea]
106325272	-1.83508	1.27418e-17	-2.00084	3.13513e-16	-1.15304	4.6828e-05	XP_013618764.1|8.7e-49|PREDICTED: uncharacterized protein LOC106325272 [Brassica oleracea var. oleracea]
106325290	1.26826	0.00351448	3.0188	2.81666e-12	3.07227	1.58811e-13	XP_013618783.1|3.5e-187|PREDICTED: short-chain dehydrogenase TIC 32, chloroplastic isoform X1 [Brassica oleracea var. oleracea]
106325299	6.68546	3.25664e-33	6.81212	6.89683e-38	5.26633	5.73733e-41	XP_013722019.1|0.0e+00|fatty acid amide hydrolase-like [Brassica napus]
106325323	4.61004	8.61139e-30	6.662	4.34005e-41	3.3454	5.46312e-12	XP_013618816.1|6.7e-218|PREDICTED: probable cysteine proteinase At4g11320 [Brassica oleracea var. oleracea]
106325339	4.93526	1.47562e-08	2.72294	0.0354747	2.3991	4.47278e-05	XP_013618838.1|1.5e-220|PREDICTED: uncharacterized protein LOC106325339 [Brassica oleracea var. oleracea]
106325343	4.86145	3.42734e-21	3.93022	7.01929e-24	3.10658	4.3895e-18	XP_009127634.1|8.9e-204|PREDICTED: adenylate isopentenyltransferase 1, chloroplastic [Brassica rapa]
106325358	3.03075	0.00753173	4.01242	0.00051297	3.56531	0.000767817	XP_013705925.1|3.4e-294|probable inorganic phosphate transporter 1-6 [Brassica napus]
106325384	6.17666	1.95268e-30	3.24828	1.40001e-23	2.96397	2.06231e-14	XP_013618893.1|0.0e+00|PREDICTED: histone acetyltransferase HAC2 [Brassica oleracea var. oleracea]
106325385	-2.06279	0.000231925	-1.60786	0.00105411	-2.09175	1.69724e-06	XP_013618895.1|4.9e-101|PREDICTED: zinc finger protein 3 isoform X2 [Brassica oleracea var. oleracea]
106325391	-2.88772	8.32502e-12	-1.79854	1.58209e-07	-1.9135	3.58234e-06	XP_013618900.1|1.9e-273|PREDICTED: uncharacterized protein LOC106325391 [Brassica oleracea var. oleracea]
106325399	6.79014	4.18994e-16	7.189	1.04875e-16	6.7556	9.12126e-19	XP_013618910.1|2.5e-302|PREDICTED: serine carboxypeptidase-like 47 [Brassica oleracea var. oleracea]
106325402	5.95015	1.64564e-16	7.12228	2.90302e-16	6.31898	1.29087e-18	XP_013618913.1|0.0e+00|PREDICTED: LRR receptor-like serine/threonine-protein kinase GSO1 [Brassica oleracea var. oleracea]
106325430	2.31598	0.00614211	1.77002	0.0155795	2.18196	0.00574577	XP_010493450.1|1.7e-15|PREDICTED: dihydroorotate dehydrogenase (quinone), mitochondrial [Camelina sativa]
106325437	7.16801	1.04666e-22	7.5298	9.86423e-24	6.89787	5.40283e-27	XP_013618935.1|0.0e+00|PREDICTED: protein HOTHEAD-like isoform X1 [Brassica oleracea var. oleracea]
106325481	8.94671	1.45747e-55	8.56253	1.22286e-73	3.11793	0.000512273	XP_013618984.1|3.4e-95|PREDICTED: uncharacterized protein LOC106325481 [Brassica oleracea var. oleracea]
106325512	8.11736	3.99956e-26	8.51249	2.08709e-26	8.07961	1.07731e-30	XP_013619014.1|3.5e-147|PREDICTED: pathogenesis-related protein 5-like [Brassica oleracea var. oleracea]
106325551	2.67934	1.1174e-08	2.68295	2.02209e-10	1.69488	0.000131042	XP_013619050.1|1.6e-43|PREDICTED: uncharacterized protein LOC106325551 [Brassica oleracea var. oleracea]
106325555	4.52422	9.52581e-06	4.95039	2.03608e-06	4.50469	1.61423e-06	XP_013619057.1|7.6e-243|PREDICTED: zinc finger protein ZAT4-like [Brassica oleracea var. oleracea]
106325558	4.40807	2.01393e-06	2.68101	0.000499495	3.28003	1.1947e-05	XP_013619060.1|4.3e-120|PREDICTED: glutathione S-transferase F12 [Brassica oleracea var. oleracea]
106325607	5.17676	3.25849e-16	7.06005	8.14333e-16	3.57602	7.35562e-15	XP_013619107.1|2.7e-233|PREDICTED: putative pectate lyase 21 [Brassica oleracea var. oleracea]
106325610	10.1131	1.66243e-47	10.5192	5.90587e-47	9.55615	1.18054e-63	XP_013619109.1|0.0e+00|PREDICTED: monocopper oxidase-like protein SKS1 [Brassica oleracea var. oleracea]
106325620	-1.6245	9.42955e-08	1.31739	0.00544929	-1.62416	0.000138162	XP_013619119.1|1.4e-191|PREDICTED: growth-regulating factor 7 [Brassica oleracea var. oleracea]
106325625	3.89017	0.000411541	4.32455	0.000107507	3.8624	0.000152897	XP_013619123.1|2.4e-86|PREDICTED: uncharacterized protein LOC106325625 [Brassica oleracea var. oleracea]
106325654	3.93202	1.94256e-06	3.77999	5.08639e-07	2.85713	0.00010425	XP_013619173.1|2.7e-207|PREDICTED: WAT1-related protein At4g01440-like isoform X1 [Brassica oleracea var. oleracea]
106325677	1.50887	4.99892e-08	2.41749	5.28398e-21	2.18176	2.53742e-15	XP_013619194.1|2.4e-116|PREDICTED: germin-like protein subfamily 3 member 3 [Brassica oleracea var. oleracea]
106325679	-3.72993	5.72281e-14	-3.55313	4.81606e-18	-3.68205	4.67971e-17	XP_013619196.1|5.8e-230|PREDICTED: protein FANTASTIC FOUR 3-like [Brassica oleracea var. oleracea]
106325693	4.37988	2.94207e-05	-1.82313	0.00189135	-2.82715	7.51047e-07	XP_013619207.1|5.9e-145|PREDICTED: SPX domain-containing protein 1 [Brassica oleracea var. oleracea]
106325702	4.07937	4.73048e-06	4.4273	5.44572e-07	2.89203	0.000116976	XP_013619213.1|7.7e-173|PREDICTED: uncharacterized protein LOC106325702 [Brassica oleracea var. oleracea]
106325707	6.43994	2.81018e-17	7.26095	3.54359e-17	6.17942	1.31295e-20	XP_013619219.1|2.0e-222|PREDICTED: transcription factor RAX3-like [Brassica oleracea var. oleracea]
106325739	3.64913	1.74752e-11	4.91125	1.10224e-15	4.92963	1.6864e-15	XP_013619244.1|0.0e+00|PREDICTED: probable mediator of RNA polymerase II transcription subunit 15c isoform X1 [Brassica oleracea var. oleracea]
106325760	-9.53741	6.82803e-138	-4.39089	2.75242e-21	-3.59552	3.86074e-08	XP_013619265.1|1.0e-233|PREDICTED: 3-isopropylmalate dehydrogenase 2, chloroplastic-like [Brassica oleracea var. oleracea]
106325770	1.30332	6.56737e-05	-1.2054	4.38569e-13	-1.1952	3.5171e-09	XP_013619273.1|7.5e-188|PREDICTED: homeobox protein knotted-1-like 2 [Brassica oleracea var. oleracea]
106325799	4.14543	0.000110959	3.03568	0.00155003	4.08299	4.15783e-05	XP_013619302.1|3.2e-135|PREDICTED: bidirectional sugar transporter SWEET4-like isoform X2 [Brassica oleracea var. oleracea]
106325803	4.21003	7.49913e-05	4.64272	1.76288e-05	3.40936	0.000285113	XP_013619308.1|1.2e-255|PREDICTED: CBL-interacting serine/threonine-protein kinase 2-like [Brassica oleracea var. oleracea]
106325832	3.97658	1.85983e-06	4.63314	4.81598e-08	3.9067	1.17062e-07	XP_013619338.1|9.4e-141|PREDICTED: uncharacterized protein LOC106325832 [Brassica oleracea var. oleracea]
106325838	4.35075	4.36253e-07	3.91612	3.20495e-07	4.71763	2.40116e-08	XP_013619343.1|4.6e-102|PREDICTED: protein COLD-REGULATED 15B, chloroplastic [Brassica oleracea var. oleracea]
106325869	2.94593	0.0108058	3.31701	0.00348575	2.99878	0.00552346	XP_013619374.1|0.0e+00|PREDICTED: two-component response regulator ARR18 [Brassica oleracea var. oleracea]
106325874	1.95472	0.000176085	4.00627	3.02989e-14	4.20577	9.00607e-14	XP_013619379.1|8.3e-116|PREDICTED: vacuolar protein sorting-associated protein 24 homolog 1 [Brassica oleracea var. oleracea]
106325889	2.9291	5.479e-05	1.75688	0.00284475	1.52144	0.0182264	XP_013619393.1|7.4e-104|PREDICTED: ethylene-responsive transcription factor ERF003-like [Brassica oleracea var. oleracea]
106325908	4.23865	1.84121e-11	-1.02485	0.000768715	-1.8721	1.30389e-10	VDD21419.1|3.2e-52|unnamed protein product, partial [Brassica oleracea]
106325910	5.60818	2.49041e-16	6.58789	8.83483e-17	6.25171	4.13213e-18	XP_013619413.1|5.6e-145|PREDICTED: bidirectional sugar transporter SWEET3-like isoform X1 [Brassica oleracea var. oleracea]
106325926	3.23166	0.00341921	4.1949	0.000217286	2.29093	0.0246972	XP_013619430.1|9.2e-202|PREDICTED: transcription factor MYB86-like [Brassica oleracea var. oleracea]
106325937	3.66727	2.80681e-13	5.06794	6.68967e-22	3.88278	2.61974e-17	XP_013619442.1|4.9e-121|PREDICTED: transcription repressor OFP13-like [Brassica oleracea var. oleracea]
106325941	5.40796	1.69009e-10	5.78515	1.63705e-11	5.10123	1.74847e-11	XP_013619446.1|2.0e-187|PREDICTED: uncharacterized protein LOC106325941 [Brassica oleracea var. oleracea]
106325944	4.85991	9.42322e-14	3.04857	1.31844e-10	3.1166	1.30796e-11	XP_013619450.1|1.3e-151|PREDICTED: probable transcription factor KAN4 [Brassica oleracea var. oleracea]
106325945	-1.63411	0.0443194	3.48983	5.40702e-22	2.9444	0.00173614	XP_013619451.1|1.8e-160|PREDICTED: uncharacterized protein LOC106325945 [Brassica oleracea var. oleracea]
106325947	5.49166	3.3671e-09	5.90453	6.46246e-10	5.45557	1.46535e-10	XP_009114080.1|5.1e-51|PREDICTED: zinc finger BED domain-containing protein DAYSLEEPER-like [Brassica rapa]
106325949	3.39008	0.00157562	3.7759	0.000381126	3.89105	0.000130148	XP_013619454.1|1.2e-137|PREDICTED: uncharacterized protein LOC106325949 [Brassica oleracea var. oleracea]
106325960	4.96328	3.82172e-07	4.43186	4.45189e-07	2.8003	8.94242e-05	XP_013619462.1|1.3e-110|PREDICTED: TATA-box-binding protein 1-like [Brassica oleracea var. oleracea]
106326021	6.79711	6.72745e-16	7.20362	1.51588e-16	6.36731	2.2671e-18	XP_013619516.1|2.9e-271|PREDICTED: protein trichome birefringence-like 4 [Brassica oleracea var. oleracea]
106326029	2.39264	0.0484219	2.78636	0.0135555	2.29311	0.0395808	XP_013619527.1|1.1e-205|PREDICTED: protein tesmin/TSO1-like CXC 8 [Brassica oleracea var. oleracea]
106326060	8.48273	1.73084e-29	8.47789	7.49052e-33	8.13536	4.3982e-37	XP_013619553.1|1.0e-214|PREDICTED: GDSL esterase/lipase 7 [Brassica oleracea var. oleracea]
106326061	3.2174	0.00732725	3.65236	0.00248247	3.19322	0.00438157	XP_013619557.1|0.0e+00|PREDICTED: probable pectinesterase/pectinesterase inhibitor 21 [Brassica oleracea var. oleracea]
106326066	9.04985	5.61478e-35	9.45127	5.79104e-35	8.99511	9.15796e-41	XP_018468714.1|2.7e-58|PREDICTED: non-specific lipid-transfer protein 2-like [Raphanus sativus]
106326081	3.98271	0.000254255	3.11842	0.00148084	2.67735	0.00529972	XP_013619570.1|1.7e-132|PREDICTED: bidirectional sugar transporter SWEET5-like [Brassica oleracea var. oleracea]
106326116	4.41037	2.21361e-05	4.8411	4.85253e-06	4.35768	5.87613e-06	XP_013619593.1|1.1e-252|PREDICTED: nucleolar protein 56-like [Brassica oleracea var. oleracea]
106326120	-1.11402	0.00208148	1.12716	0.00421884	1.3043	0.00443984	XP_013619600.1|1.0e-156|PREDICTED: GATA transcription factor 3-like [Brassica oleracea var. oleracea]
106326122	6.82426	8.42561e-16	5.90943	5.62375e-18	5.2926	9.05275e-17	XP_013619598.1|3.7e-296|PREDICTED: tip elongation aberrant protein 1 [Brassica oleracea var. oleracea]
106326123	11.1338	7.88781e-62	11.2209	5.37634e-68	6.55287	2.32111e-13	XP_013619599.1|6.6e-155|PREDICTED: putative fasciclin-like arabinogalactan protein 20 [Brassica oleracea var. oleracea]
106326127	2.64762	0.0297533	2.32905	0.044759	2.43114	0.0327797	XP_013619604.1|1.1e-88|PREDICTED: uncharacterized protein LOC106326127 [Brassica oleracea var. oleracea]
106326167	9.90581	4.48714e-45	7.11619	2.76223e-119	2.09166	2.2667e-16	XP_013619642.1|7.3e-117|PREDICTED: floral homeotic protein PISTILLATA-like isoform X2 [Brassica oleracea var. oleracea]
106326172	3.15843	0.00208742	2.13197	0.0147385	2.94392	0.00242006	XP_013619647.1|5.5e-86|PREDICTED: uncharacterized protein LOC106326172 [Brassica oleracea var. oleracea]
106326181	-2.19653	3.3422e-20	-3.05586	2.44328e-56	-3.26903	7.32634e-32	XP_013619655.1|0.0e+00|PREDICTED: indole-3-acetic acid-amido synthetase GH3.2 [Brassica oleracea var. oleracea]
106326191	6.3702	3.27736e-38	7.27043	9.62226e-39	7.66258	1.76824e-35	XP_013619664.1|1.7e-232|PREDICTED: serine/threonine-protein kinase CDL1-like [Brassica oleracea var. oleracea]
106326210	2.33931	1.29169e-09	6.13198	6.84377e-20	5.34953	1.54848e-21	XP_013619687.1|1.4e-194|PREDICTED: transcription factor bHLH63 [Brassica oleracea var. oleracea]
106326245	6.14155	2.56489e-12	6.54593	5.25737e-13	4.90641	1.61794e-13	XP_009125958.1|5.9e-72|PREDICTED: glutaredoxin-C8 [Brassica rapa]
106326262	4.09361	0.000140596	4.52664	3.39968e-05	4.06181	4.39107e-05	XP_013619737.1|2.1e-104|PREDICTED: uncharacterized protein LOC106326262 [Brassica oleracea var. oleracea]
106326271	4.8556	8.99991e-07	5.27808	1.82005e-07	4.82031	1.13445e-07	XP_013619744.1|8.4e-214|PREDICTED: putative F-box protein At5g15660 [Brassica oleracea var. oleracea]
106326275	4.0446	0.000180358	4.47727	4.41493e-05	4.02683	5.32286e-05	RQM00349.1|2.4e-219|hypothetical protein DY000_00026777 [Brassica cretica]
106326276	3.75156	0.000800551	3.59343	0.000937273	3.73548	0.000309743	XP_013619748.1|5.4e-99|PREDICTED: uncharacterized protein LOC106326276 [Brassica oleracea var. oleracea]
106326315	4.40977	2.37699e-06	5.32848	1.30548e-07	4.08209	1.58352e-06	XP_013619778.1|7.8e-247|PREDICTED: eukaryotic peptide chain release factor subunit 1-1-like [Brassica oleracea var. oleracea]
106326347	6.4705	2.70559e-17	5.93608	3.12474e-20	5.73553	1.00682e-20	XP_013619801.1|4.3e-182|PREDICTED: uncharacterized protein LOC106326347 [Brassica oleracea var. oleracea]
106326370	3.94402	0.000306277	4.3774	7.79276e-05	3.93102	9.71981e-05	XP_013619818.1|1.1e-299|PREDICTED: putative FBD-associated F-box protein At5g56560 [Brassica oleracea var. oleracea]
106326383	4.87544	8.25909e-07	5.29938	1.65844e-07	4.39667	5.14351e-07	XP_013619830.1|1.6e-234|PREDICTED: F-box/kelch-repeat protein At4g39560-like [Brassica oleracea var. oleracea]
106326386	3.58162	0.00172151	4.01735	0.00050113	3.57117	0.00074287	XP_013619832.1|1.6e-76|PREDICTED: uncharacterized protein LOC106326386 [Brassica oleracea var. oleracea]
106326412	4.26159	7.9322e-09	4.1642	8.69048e-10	3.85904	3.72104e-09	XP_013619853.1|8.0e-86|PREDICTED: uncharacterized protein LOC106326412 [Brassica oleracea var. oleracea]
106326456	3.04858	0.0130826	3.48278	0.00472782	3.02319	0.00863073	XP_013619887.1|2.4e-87|PREDICTED: LOB domain-containing protein 7 [Brassica oleracea var. oleracea]
106326461	2.84342	0.024374	3.2727	0.0097052	2.82212	0.0176475	XP_013619890.1|3.3e-123|PREDICTED: uncharacterized protein LOC106326461 [Brassica oleracea var. oleracea]
106326481	3.30564	0.000353277	4.35141	9.60733e-06	2.43335	0.00280898	XP_013619905.1|5.1e-73|PREDICTED: protein yippee-like At3g55890 isoform X1 [Brassica oleracea var. oleracea]
106326496	3.48855	0.00267311	3.92726	0.000815391	3.42106	0.00167144	XP_013619922.1|1.6e-56|PREDICTED: uncharacterized protein LOC106326496 isoform X3 [Brassica oleracea var. oleracea]
106326499	3.59161	0.00175668	4.03255	0.000514057	3.50705	0.00113103	XP_013619925.1|6.3e-184|PREDICTED: transcription initiation factor IIB-2-like [Brassica oleracea var. oleracea]
106326550	1.52716	0.0332339	1.5778	0.00533424	1.66879	0.00778019	RQL96446.1|0.0e+00|hypothetical protein DY000_00022783 [Brassica cretica]
106326569	2.59525	0.0473642	3.01748	0.0208998	2.58352	0.0370827	XP_013619966.1|2.2e-55|PREDICTED: uncharacterized protein LOC106326569 [Brassica oleracea var. oleracea]
106326729	3.58508	0.000142	4.32835	9.95416e-06	2.52892	0.00169746	XP_013620095.1|8.6e-197|PREDICTED: gibberellin 2-beta-dioxygenase 8-like isoform X1 [Brassica oleracea var. oleracea]
106326732	6.42353	1.19778e-13	6.83372	2.36814e-14	5.97747	2.02526e-15	XP_013620101.1|1.2e-277|PREDICTED: probable glycosyltransferase At5g11130 [Brassica oleracea var. oleracea]
106326749	3.09942	0.0109564	3.53346	0.00385453	3.09476	0.00642763	XP_013620119.1|8.8e-244|PREDICTED: putative F-box protein At2g02030 [Brassica oleracea var. oleracea]
106326757	1.11328	0.00022097	-1.66567	1.18265e-20	-1.25044	6.88857e-10	XP_013620130.1|0.0e+00|PREDICTED: BEL1-like homeodomain protein 9 [Brassica oleracea var. oleracea]
106326760	5.3073	3.06375e-28	7.50497	8.31767e-24	3.85026	2.92257e-05	XP_013620137.1|2.2e-294|PREDICTED: uncharacterized protein LOC106326760 [Brassica oleracea var. oleracea]
106326762	3.50828	9.8218e-05	3.79451	2.62639e-05	2.6022	0.00128208	XP_013620136.1|6.4e-158|PREDICTED: uncharacterized protein C24B11.05-like [Brassica oleracea var. oleracea]
106326764	-3.47036	6.17971e-82	-1.55234	1.49092e-19	-1.47836	7.25251e-15	XP_013620140.1|3.1e-80|PREDICTED: uncharacterized protein LOC106326764 [Brassica oleracea var. oleracea]
106326819	4.13049	0.000111563	4.56195	2.65088e-05	4.11355	2.98777e-05	XP_013620205.1|0.0e+00|PREDICTED: indole-3-acetic acid-amido synthetase GH3.17-like [Brassica oleracea var. oleracea]
106326827	5.65143	7.2694e-118	5.47598	1.36595e-203	2.25375	9.70468e-17	XP_013620214.1|5.7e-121|PREDICTED: MLP-like protein 31 [Brassica oleracea var. oleracea]
106326838	2.69517	5.38141e-09	2.55965	4.25308e-09	3.31165	7.31836e-13	XP_013620235.1|0.0e+00|PREDICTED: uncharacterized protein LOC106326838 [Brassica oleracea var. oleracea]
106326848	-4.99062	3.67983e-53	-1.28102	0.00569055	-1.40579	0.0446751	XP_018484006.1|1.3e-210|PREDICTED: 12-oxophytodienoate reductase 1 [Raphanus sativus]
106326858	4.62709	4.87323e-06	4.49651	3.1316e-06	4.59264	8.40565e-07	XP_013620261.1|0.0e+00|PREDICTED: cilia- and flagella-associated protein 58-like [Brassica oleracea var. oleracea]
106326870	3.91491	0.000355573	4.34857	9.15572e-05	3.90256	0.000115348	XP_013620274.1|4.6e-122|PREDICTED: transcription factor HEC3 [Brassica oleracea var. oleracea]
106326940	1.22438	0.000319737	3.18905	6.34891e-53	1.01857	0.000180148	VDD27969.1|9.0e-159|unnamed protein product, partial [Brassica oleracea]
106326953	2.52114	9.67516e-05	-2.07804	2.19158e-11	-2.15904	6.99729e-12	RID73705.1|1.2e-217|hypothetical protein BRARA_B00839 [Brassica rapa]
106326967	3.18738	0.00160959	3.92704	0.000148198	3.60285	0.000203981	XP_013620400.1|3.2e-191|PREDICTED: caffeoylshikimate esterase [Brassica oleracea var. oleracea]
106326971	-3.02666	9.99102e-32	-1.54456	3.08235e-11	-1.10664	0.00816616	XP_013620408.1|4.1e-230|PREDICTED: ATP phosphoribosyltransferase 1, chloroplastic [Brassica oleracea var. oleracea]
106326997	2.9075	0.0209187	3.34237	0.00825227	2.75106	0.0230646	XP_013620440.1|3.5e-213|PREDICTED: uncharacterized protein LOC106326997 [Brassica oleracea var. oleracea]
106327013	2.45702	1.71947e-08	3.08682	1.29495e-25	1.93439	5.03341e-09	XP_022552011.1|0.0e+00|probable sucrose-phosphate synthase 4 isoform X1 [Brassica napus]
106327042	2.96423	1.65534e-24	8.86259	2.02963e-29	7.43349	4.186e-42	XP_013620501.1|8.0e-146|PREDICTED: beta carbonic anhydrase 2, chloroplastic [Brassica oleracea var. oleracea]
106327078	2.75071	1.19732e-09	2.91983	2.56301e-12	2.50334	7.2249e-10	XP_013620547.1|0.0e+00|PREDICTED: probable LRR receptor-like serine/threonine-protein kinase At1g74360 isoform X1 [Brassica oleracea var. oleracea]
106327114	2.73353	0.0330672	3.16034	0.0137783	2.72156	0.0244326	XP_013620616.1|2.4e-232|PREDICTED: uncharacterized protein LOC106327114 [Brassica oleracea var. oleracea]
106327146	6.12162	1.00168e-25	7.92349	1.1846e-21	6.41014	5.36036e-28	XP_022551664.1|0.0e+00|beta-galactosidase 4 isoform X2 [Brassica napus]
106327178	-3.41654	4.71312e-30	-2.35015	6.08752e-14	-1.33847	0.00284951	XP_013620707.1|4.4e-129|PREDICTED: agamous-like MADS-box protein AGL16 [Brassica oleracea var. oleracea]
106327179	1.7171	1.37243e-10	2.21195	2.30562e-21	1.84328	3.31206e-11	XP_013620704.1|8.9e-72|PREDICTED: uncharacterized protein LOC106327179 isoform X1 [Brassica oleracea var. oleracea]
106327189	1.45489	3.19732e-08	2.03984	2.69467e-17	2.01834	5.62898e-15	XP_013678197.1|0.0e+00|uncharacterized protein At5g08430-like [Brassica napus]
106327234	1.82436	1.26116e-05	4.08373	7.05224e-20	2.38507	1.19478e-08	VDD20245.1|0.0e+00|unnamed protein product [Brassica rapa]
106327244	5.11107	1.00143e-21	3.65398	5.38101e-20	4.12886	1.01202e-20	XP_013620800.1|2.3e-281|PREDICTED: protein tesmin/TSO1-like CXC 7 isoform X1 [Brassica oleracea var. oleracea]
106327258	-1.92407	6.85691e-27	1.31765	1.68439e-09	1.21317	0.00048436	XP_013620820.1|6.3e-202|PREDICTED: flavanone 3-dioxygenase-like [Brassica oleracea var. oleracea]
106327385	4.7211	2.43292e-06	5.14505	5.00268e-07	4.69193	3.49164e-07	XP_013620981.1|2.1e-214|PREDICTED: GDSL esterase/lipase At1g74460-like [Brassica oleracea var. oleracea]
106327416	2.07901	3.36606e-19	2.17483	1.25207e-61	2.29379	1.08435e-10	XP_013621016.1|1.5e-229|PREDICTED: dehydration-responsive protein RD22-like [Brassica oleracea var. oleracea]
106327447	7.07798	7.47186e-22	7.87642	3.24307e-21	6.01189	2.67896e-27	XP_013621053.1|2.0e-58|PREDICTED: gibberellin-regulated protein 6 [Brassica oleracea var. oleracea]
106327448	1.60524	0.0277398	5.44391	4.2612e-08	2.64315	0.000125276	XP_013621054.1|7.2e-95|PREDICTED: RING-H2 finger protein ATL79-like [Brassica oleracea var. oleracea]
106327527	2.51498	2.07408e-06	2.10599	3.70929e-15	1.12088	5.44785e-05	XP_006406000.2|0.0e+00|uncharacterized protein LOC18025210 isoform X1 [Eutrema salsugineum]
106327568	3.52543	0.00220437	3.96178	0.000655942	3.04392	0.00442552	XP_013621194.1|0.0e+00|PREDICTED: oligopeptide transporter 5 [Brassica oleracea var. oleracea]
106327584	4.556	7.70821e-06	4.42023	5.10428e-06	3.25583	0.000100556	XP_013621214.1|0.0e+00|PREDICTED: pumilio homolog 12-like [Brassica oleracea var. oleracea]
106327625	1.25451	0.0131969	3.12832	6.10421e-10	2.35909	1.20596e-05	XP_013621285.1|3.4e-139|PREDICTED: thaumatin-like protein 1 [Brassica oleracea var. oleracea]
106327634	1.21125	2.52736e-05	1.37045	2.974e-08	1.28162	1.30595e-05	XP_013621296.1|0.0e+00|PREDICTED: inactive beta-amylase 4, chloroplastic [Brassica oleracea var. oleracea]
106327641	2.48321	2.45012e-09	3.16197	8.60985e-18	2.08136	1.54538e-07	XP_013621304.1|2.9e-195|PREDICTED: SAL2 phosphatase-like isoform X2 [Brassica oleracea var. oleracea]
106327644	4.76726	3.53269e-09	4.80814	2.09183e-10	3.36233	2.60116e-08	XP_022567869.1|2.0e-70|uncharacterized protein BNAC02G03400D isoform X2 [Brassica napus]
106327657	4.78491	7.41341e-15	4.50736	2.71193e-17	3.52185	4.22306e-14	XP_013732541.2|6.8e-19|probable lipid phosphate phosphatase 4 [Brassica napus]
106327708	3.04485	2.75866e-10	2.16593	2.43185e-14	1.82614	1.5533e-08	XP_013652073.1|5.3e-286|metal transporter Nramp1-like [Brassica napus]
106327722	4.28413	3.72965e-35	3.65012	3.11794e-39	4.75846	8.45825e-39	XP_013621410.1|0.0e+00|PREDICTED: (R)-mandelonitrile lyase-like [Brassica oleracea var. oleracea]
106327741	1.51525	0.000906969	2.81976	2.06597e-08	3.51233	4.49076e-16	XP_013677202.1|9.7e-224|chalcone synthase [Brassica napus]
106327753	3.05332	4.47187e-14	5.08173	9.47932e-26	3.97248	1.46592e-20	XP_009128495.2|0.0e+00|PREDICTED: probable methyltransferase PMT15 [Brassica rapa]
106327755	1.27568	0.0250304	2.31361	8.57453e-06	1.48976	0.00775689	XP_013621454.1|0.0e+00|PREDICTED: probable acyl-activating enzyme 5, peroxisomal [Brassica oleracea var. oleracea]
106327817	2.33621	1.62752e-13	4.941	1.80881e-31	2.19454	1.33111e-10	XP_013621545.1|0.0e+00|PREDICTED: cyclic nucleotide-gated ion channel 4 [Brassica oleracea var. oleracea]
106327854	-1.67262	0.000693737	3.91615	4.24603e-06	3.12602	4.09403e-05	XP_013621594.1|2.7e-205|PREDICTED: transcription factor MYB28-like [Brassica oleracea var. oleracea]
106327859	7.03044	1.09066e-17	7.42774	2.97772e-18	6.6421	1.86007e-21	XP_013621603.1|5.9e-175|PREDICTED: myb-related protein Zm38-like isoform X2 [Brassica oleracea var. oleracea]
106327870	5.4159	4.78704e-17	7.09519	3.83176e-16	5.35166	8.95439e-20	XP_013621618.1|5.5e-226|PREDICTED: cytochrome b561 and DOMON domain-containing protein At5g47530 [Brassica oleracea var. oleracea]
106327878	1.09906	2.35899e-06	1.56609	1.00599e-08	1.53592	2.64005e-13	XP_013621629.1|7.8e-218|PREDICTED: uncharacterized protein LOC106327878 isoform X2 [Brassica oleracea var. oleracea]
106327886	1.75458	0.00506509	1.56372	0.00313638	1.36984	0.0191986	XP_013690737.1|0.0e+00|potassium transporter 6-like [Brassica napus]
106327899	2.91123	7.70411e-36	2.87753	1.39091e-40	2.97879	5.20654e-38	XP_013621659.1|0.0e+00|PREDICTED: suppressor of Mek1-like [Brassica oleracea var. oleracea]
106327902	1.7431	4.71237e-08	1.50046	7.0357e-07	1.12987	0.000274512	XP_013621665.1|1.2e-85|PREDICTED: polyadenylate-binding protein-interacting protein 6-like [Brassica oleracea var. oleracea]
106327922	-1.4193	4.31044e-09	-1.62237	3.20514e-26	-1.06514	2.26426e-05	XP_013621692.1|0.0e+00|PREDICTED: probable leucine-rich repeat receptor-like protein kinase At1g68400 [Brassica oleracea var. oleracea]
106327985	2.46845	5.60948e-08	2.89439	2.03758e-10	1.73413	0.000230051	XP_013621779.1|0.0e+00|PREDICTED: uncharacterized protein LOC106327985 [Brassica oleracea var. oleracea]
106327990	5.73324	1.54561e-42	6.45666	1.06796e-46	5.64567	4.54351e-47	XP_013621784.1|1.2e-297|PREDICTED: importin subunit alpha-3-like [Brassica oleracea var. oleracea]
106328002	-1.71905	5.87445e-17	-1.12592	2.67915e-08	-1.63015	1.74773e-14	XP_013621804.1|2.3e-254|PREDICTED: scarecrow-like protein 3 [Brassica oleracea var. oleracea]
106328008	2.27672	4.35961e-09	2.50212	3.44995e-13	2.75522	1.22575e-12	XP_013621809.1|0.0e+00|PREDICTED: uncharacterized protein At1g04910 [Brassica oleracea var. oleracea]
106328018	1.34688	1.50777e-05	3.15342	2.30968e-22	1.16956	0.000579253	XP_013621820.1|4.8e-271|PREDICTED: (Z)-3-hexen-1-ol acetyltransferase [Brassica oleracea var. oleracea]
106328045	2.46448	2.48535e-07	5.76151	9.08688e-17	4.97307	1.48739e-17	VDC88843.1|7.9e-182|unnamed protein product, partial [Brassica oleracea]
106328046	2.1488	1.5215e-06	2.21211	0.000453755	1.48787	0.00461849	XP_013621856.1|1.5e-182|PREDICTED: protein EXORDIUM [Brassica oleracea var. oleracea]
106328076	-1.76962	1.45914e-07	-1.61345	6.76617e-24	-1.79629	4.97207e-05	XP_013621892.1|4.1e-310|PREDICTED: probable WRKY transcription factor 31 [Brassica oleracea var. oleracea]
106328087	4.04722	7.35054e-14	4.66146	2.35237e-17	4.14043	2.77414e-16	XP_013621903.1|4.3e-205|PREDICTED: WAT1-related protein At4g01450-like [Brassica oleracea var. oleracea]
106328117	3.70399	5.92826e-11	3.49763	1.98846e-12	1.90731	8.97101e-05	XP_013621944.1|0.0e+00|PREDICTED: calcium-transporting ATPase 9, plasma membrane-type [Brassica oleracea var. oleracea]
106328128	1.78976	0.000555228	2.44853	5.24284e-07	2.05722	0.000973376	VDC95647.1|0.0e+00|unnamed protein product [Brassica oleracea]
106328133	1.81695	0.00140788	-1.87552	6.83877e-09	-2.3325	6.6921e-13	XP_013621962.1|0.0e+00|PREDICTED: auxin response factor 11-like isoform X2 [Brassica oleracea var. oleracea]
106328181	2.44644	2.14732e-08	-1.78457	8.46412e-15	-1.47693	3.08315e-09	XP_013622019.1|1.7e-293|PREDICTED: B3 domain-containing protein REM1-like isoform X1 [Brassica oleracea var. oleracea]
106328183	1.39269	3.62787e-06	1.93644	3.3018e-17	1.02167	2.92847e-05	XP_013622022.1|3.4e-311|PREDICTED: lycopene epsilon cyclase, chloroplastic [Brassica oleracea var. oleracea]
106328229	-1.13897	0.000612013	-1.54627	1.6807e-08	-1.58852	6.9467e-06	XP_013622084.1|2.7e-280|PREDICTED: patatin-like protein 6 [Brassica oleracea var. oleracea]
106328244	-1.46938	2.77713e-13	-1.29225	1.9933e-17	-1.41926	1.60976e-08	XP_013622099.1|5.3e-173|PREDICTED: homeobox-leucine zipper protein ATHB-5-like [Brassica oleracea var. oleracea]
106328245	-1.6177	8.4804e-12	-1.12187	2.86418e-06	-1.34925	1.10219e-08	XP_013622100.1|0.0e+00|PREDICTED: phosphatidylinositol/phosphatidylcholine transfer protein SFH7 [Brassica oleracea var. oleracea]
106328271	-1.62847	1.40765e-14	-1.24262	4.69449e-25	-1.16313	1.66883e-06	XP_013622137.1|4.9e-208|PREDICTED: transcription factor bHLH93 [Brassica oleracea var. oleracea]
106328280	-3.08178	9.21912e-11	-3.17815	1.75124e-24	-1.47903	0.00325497	XP_006410581.1|4.1e-242|protein DETOXIFICATION 15 [Eutrema salsugineum]
106328287	3.03001	5.30962e-15	2.52986	1.63865e-14	2.68229	8.04684e-16	XP_013622155.1|2.1e-252|PREDICTED: uncharacterized protein LOC106328287 isoform X1 [Brassica oleracea var. oleracea]
106328290	1.9631	0.00025298	4.23586	1.67988e-15	1.20638	0.00899716	XP_013622160.1|0.0e+00|PREDICTED: two pore calcium channel protein 1-like [Brassica oleracea var. oleracea]
106328364	-1.53961	0.0138966	-4.10948	1.56997e-38	-2.95545	2.03676e-13	XP_013622249.1|1.6e-70|PREDICTED: glutaredoxin-C7 [Brassica oleracea var. oleracea]
106328366	-1.19987	3.81695e-06	-1.69654	2.16278e-25	-1.18912	3.43056e-08	XP_013622252.1|2.2e-310|PREDICTED: growth-regulating factor 1 [Brassica oleracea var. oleracea]
106328371	-1.87972	7.63118e-06	3.02601	2.73273e-09	2.58638	4.88157e-07	RID70788.1|2.9e-78|hypothetical protein BRARA_C02772 [Brassica rapa]
106328441	4.23121	6.15671e-05	4.66133	1.42474e-05	4.21604	1.44795e-05	XP_013622339.1|1.2e-152|PREDICTED: expansin-A8-like [Brassica oleracea var. oleracea]
106328463	2.96371	1.80078e-10	6.74205	6.35632e-25	6.73042	4.1393e-25	XP_013622363.1|1.4e-187|PREDICTED: proline-rich protein 4-like [Brassica oleracea var. oleracea]
106328472	9.57646	8.87648e-73	10.1103	9.10522e-71	8.53947	3.7564e-108	XP_013622373.1|3.8e-69|PREDICTED: uncharacterized protein LOC106328472 [Brassica oleracea var. oleracea]
106328544	2.95113	0.017882	3.38414	0.00677446	2.9061	0.0133607	XP_013622465.1|0.0e+00|PREDICTED: rhamnogalacturonate lyase [Brassica oleracea var. oleracea]
106328609	4.43385	1.85178e-05	4.86328	4.03669e-06	3.95133	2.0087e-05	XP_013622538.1|4.5e-77|PREDICTED: uncharacterized protein LOC106328609 [Brassica oleracea var. oleracea]
106328624	2.07065	0.0270391	2.84012	0.00153546	2.54105	0.00357881	RID71049.1|0.0e+00|hypothetical protein BRARA_C03012 [Brassica rapa]
106328641	2.81244	1.0579e-12	3.45194	5.30839e-19	2.93831	1.59688e-09	XP_013622577.1|0.0e+00|PREDICTED: protein NUCLEAR FUSION DEFECTIVE 4-like [Brassica oleracea var. oleracea]
106328645	-2.17058	8.18711e-08	-2.1821	1.32415e-09	-1.20861	0.0433997	CDY12087.1|6.4e-303|BnaC03g60030D [Brassica napus]
106328669	3.48912	0.000317821	3.06893	0.000332407	3.10574	0.000310058	XP_013622610.1|8.7e-278|PREDICTED: uncharacterized protein LOC106328669 [Brassica oleracea var. oleracea]
106328680	1.6351	7.21714e-05	3.67811	2.44441e-16	1.70885	1.49464e-05	XP_013622625.1|5.6e-187|PREDICTED: PI-PLC X-box domain-containing protein DDB_G0293730 [Brassica oleracea var. oleracea]
106328729	5.13009	1.74237e-34	6.15669	3.61497e-37	3.85296	1.92184e-34	XP_013670991.1|6.7e-263|flotillin-like protein 3 [Brassica napus]
106328785	-1.98634	1.87931e-12	1.27801	0.00484754	1.51925	0.00045964	XP_013622748.1|2.5e-271|PREDICTED: multidrug resistance protein 2-like isoform X1 [Brassica oleracea var. oleracea]
106328793	3.44906	1.08232e-05	5.477	3.24585e-08	4.61223	4.11505e-08	XP_009145871.1|7.2e-78|PREDICTED: glycine-rich protein 5 [Brassica rapa]
106328804	2.67606	0.000444729	4.06637	1.0966e-06	2.94763	8.97862e-05	XP_013744270.1|0.0e+00|ABC transporter G family member 31 [Brassica napus]
106328819	-7.65848	4.8475e-217	-1.01982	0.0304585	-4.05389	1.17167e-17	XP_013622795.1|1.4e-209|PREDICTED: hyoscyamine 6-dioxygenase-like [Brassica oleracea var. oleracea]
106328829	-2.10312	6.48308e-18	-1.19416	7.40444e-06	-1.14107	0.000311888	AXR98740.1|2.6e-215|omega-3 fatty acid desaturase [Camelina sativa]
106328850	-1.66621	9.10338e-05	2.13333	9.10909e-09	1.48428	0.000117765	XP_013622833.1|4.4e-23|PREDICTED: hydrophobic protein RCI2A [Brassica oleracea var. oleracea]
106328909	2.12074	1.25685e-10	1.24272	4.33275e-06	1.12274	0.000618422	XP_013622906.1|6.2e-169|PREDICTED: cell differentiation protein RCD1 homolog [Brassica oleracea var. oleracea]
106328979	2.30449	0.0413985	3.44604	0.0018793	2.63018	0.017518	XP_013622988.1|0.0e+00|PREDICTED: uncharacterized protein LOC106328979 [Brassica oleracea var. oleracea]
106328997	-2.23118	3.45736e-24	-1.73394	1.48861e-27	-1.72528	3.33112e-29	XP_013623010.1|3.0e-189|PREDICTED: probable nitronate monooxygenase [Brassica oleracea var. oleracea]
106329012	2.87993	0.00534286	4.55841	2.81401e-05	4.09178	3.62586e-05	XP_013623029.1|1.4e-190|PREDICTED: peroxidase 21 [Brassica oleracea var. oleracea]
106329018	2.21173	1.89541e-07	3.21358	1.43644e-16	1.89936	5.52131e-08	XP_013623034.1|0.0e+00|PREDICTED: probable WRKY transcription factor 2 [Brassica oleracea var. oleracea]
106329041	1.01737	0.00267764	1.93196	3.65583e-10	2.04661	1.96364e-10	RID50717.1|1.7e-240|hypothetical protein BRARA_H01424 [Brassica rapa]
106329045	1.36795	0.0410611	2.46766	1.80864e-08	2.21803	3.11455e-07	VDC98637.1|6.6e-156|unnamed protein product, partial [Brassica oleracea]
106329107	4.42765	1.1365e-05	7.5911	2.75256e-19	6.27542	5.38909e-24	XP_013623150.1|9.7e-153|PREDICTED: cysteine-rich repeat secretory protein 26-like [Brassica oleracea var. oleracea]
106329119	4.57384	1.79471e-28	7.55546	3.86552e-24	6.31947	1.39944e-30	XP_013623165.1|0.0e+00|PREDICTED: probable acyl-activating enzyme 16, chloroplastic [Brassica oleracea var. oleracea]
106329156	11.9112	4.44964e-75	11.0158	4.13808e-122	7.75865	7.24323e-33	XP_013623217.1|2.9e-187|PREDICTED: tetraketide alpha-pyrone reductase 1 [Brassica oleracea var. oleracea]
106329206	3.8307	4.12383e-08	6.00343	2.18759e-10	5.16349	6.38558e-11	XP_013623270.1|1.8e-297|PREDICTED: endoglucanase 15-like [Brassica oleracea var. oleracea]
106329208	2.08204	9.34952e-12	-1.33493	6.44551e-10	-1.32869	1.31082e-06	XP_013623271.1|1.0e-229|PREDICTED: homeobox protein knotted-1-like 1 isoform X1 [Brassica oleracea var. oleracea]
106329210	-3.31406	1.40058e-20	-1.82956	1.23185e-09	-1.75967	0.000249247	XP_013623273.1|5.3e-244|PREDICTED: ethylene-responsive transcription factor RAP2-7-like [Brassica oleracea var. oleracea]
106329243	2.84475	7.73867e-08	1.56087	0.000468831	2.54719	1.92241e-07	XP_013623325.1|0.0e+00|PREDICTED: topless-related protein 4-like isoform X3 [Brassica oleracea var. oleracea]
106329246	2.11911	1.16468e-08	4.81458	9.22982e-31	2.60511	3.3327e-11	XP_013623328.1|7.2e-223|PREDICTED: GDSL esterase/lipase At3g48460-like [Brassica oleracea var. oleracea]
106329278	2.00334	5.10435e-09	1.54723	9.12888e-09	1.49922	7.1218e-06	XP_013623367.1|0.0e+00|PREDICTED: sterol 3-beta-glucosyltransferase UGT80A2-like [Brassica oleracea var. oleracea]
106329301	3.51952	1.42661e-07	4.31774	5.21681e-10	3.32777	8.71827e-08	XP_013623392.1|0.0e+00|PREDICTED: UDP-glucuronate:xylan alpha-glucuronosyltransferase 2-like [Brassica oleracea var. oleracea]
106329323	-2.89283	8.66867e-16	-1.11815	0.0357729	-1.36996	0.008711	XP_013623417.1|2.1e-203|PREDICTED: flavonol synthase/flavanone 3-hydroxylase-like [Brassica oleracea var. oleracea]
106329337	2.29835	0.0318829	3.55598	0.00113761	2.44321	0.0150124	XP_013623432.1|3.8e-170|PREDICTED: probable aquaporin NIP5-1 [Brassica oleracea var. oleracea]
106329338	-1.82963	0.000276357	1.54711	0.000984004	2.00055	9.22751e-05	XP_013623433.1|5.9e-113|PREDICTED: uncharacterized protein LOC106329338 [Brassica oleracea var. oleracea]
106329352	4.62476	5.699e-72	2.73684	2.90667e-55	1.53528	1.27541e-05	XP_010558733.1|4.3e-169|PREDICTED: GDSL esterase/lipase LTL1 [Tarenaya hassleriana]
106329383	1.14457	0.000363731	3.03667	5.6531e-22	2.18587	5.35959e-10	XP_013623480.1|5.6e-276|PREDICTED: protein ZINC INDUCED FACILITATOR-LIKE 1-like [Brassica oleracea var. oleracea]
106329384	4.14029	1.95306e-11	4.1596	7.15537e-13	1.57001	0.000848482	XP_013623481.1|2.7e-144|PREDICTED: agamous-like MADS-box protein AGL15 isoform X1 [Brassica oleracea var. oleracea]
106329389	9.32695	3.24331e-46	9.39865	1.90386e-51	9.33598	1.83037e-53	XP_013681464.1|1.2e-142|AT-hook motif nuclear-localized protein 16-like [Brassica napus]
106329394	1.14524	0.0341129	2.52261	3.66582e-07	1.99621	0.00234824	XP_013623494.1|1.4e-247|PREDICTED: mitogen-activated protein kinase kinase kinase NPK1-like [Brassica oleracea var. oleracea]
106329433	3.03307	0.0139051	2.87579	0.0199749	2.97729	0.0103771	XP_013623543.1|0.0e+00|PREDICTED: pentatricopeptide repeat-containing protein At1g12620-like [Brassica oleracea var. oleracea]
106329448	4.89976	2.84245e-20	3.40861	1.32156e-19	3.07675	7.22637e-16	XP_013623558.1|0.0e+00|PREDICTED: probable alkaline/neutral invertase B [Brassica oleracea var. oleracea]
106329449	10.8727	5.7555e-69	10.5547	2.30404e-89	6.65285	1.07074e-14	XP_013623560.1|5.9e-225|PREDICTED: type III polyketide synthase B [Brassica oleracea var. oleracea]
106329472	2.02965	0.000536528	1.34393	0.0107463	2.19501	0.000109207	XP_013623584.1|0.0e+00|PREDICTED: uncharacterized protein LOC106329472 [Brassica oleracea var. oleracea]
106329512	7.85022	7.32266e-24	8.24537	3.25203e-24	6.77837	1.28165e-33	XP_013623651.1|2.0e-260|PREDICTED: transcription factor TGA2-like isoform X2 [Brassica oleracea var. oleracea]
106329521	4.34489	3.83208e-05	4.78303	8.61296e-06	4.23061	1.82645e-05	VDD48491.1|3.1e-70|unnamed protein product, partial [Brassica oleracea]
106329525	1.53028	8.09746e-06	1.71725	6.98299e-08	1.54408	0.000449959	XP_013623663.1|7.1e-158|PREDICTED: transcription factor MYB108-like isoform X2 [Brassica oleracea var. oleracea]
106329549	2.98084	5.8133e-10	2.60515	1.08039e-10	2.48997	6.77485e-09	XP_013623687.1|0.0e+00|PREDICTED: probable serine/threonine protein kinase IRE [Brassica oleracea var. oleracea]
106329559	-1.12651	0.0058307	2.01249	1.39487e-44	1.27659	2.13105e-06	XP_002868953.1|4.7e-190|cinnamyl alcohol dehydrogenase 8 [Arabidopsis lyrata subsp. lyrata]
106329570	-2.84558	8.83801e-21	3.0976	3.27931e-05	1.41725	0.0363828	XP_013623716.1|6.8e-90|PREDICTED: axial regulator YABBY 5 [Brassica oleracea var. oleracea]
106329581	1.70442	4.64123e-05	-1.17256	2.03459e-06	-1.21551	7.95494e-06	XP_013623729.1|1.3e-212|PREDICTED: cyclin-A2-4-like [Brassica oleracea var. oleracea]
106329582	4.09811	3.19593e-06	4.47415	2.13075e-07	4.19255	3.21645e-07	XP_013623733.1|0.0e+00|PREDICTED: uncharacterized protein LOC106329582 [Brassica oleracea var. oleracea]
106329588	2.58947	0.0480006	3.01286	0.0211545	2.5808	0.037357	XP_013623737.1|1.9e-218|PREDICTED: putative F-box protein At3g22650 [Brassica oleracea var. oleracea]
106329590	3.64987	0.00127261	2.69785	0.0138624	3.17633	0.00230351	XP_013623741.1|1.2e-70|PREDICTED: UPF0725 protein At4g29550-like [Brassica oleracea var. oleracea]
106329633	2.80125	0.0273875	2.62486	0.0404854	2.79529	0.0192473	CDY36026.1|9.4e-167|BnaA08g04350D [Brassica napus]
106329733	4.78878	1.7575e-14	5.6389	9.84743e-17	5.84844	1.77584e-16	XP_013623838.1|9.5e-199|PREDICTED: putative pumilio homolog 19 [Brassica oleracea var. oleracea]
106329735	2.66917	0.0391647	3.09487	0.0167071	2.66393	0.0292309	XP_013623840.1|1.2e-63|PREDICTED: putative pumilio homolog 20 [Brassica oleracea var. oleracea]
106329737	2.66917	0.0391647	3.09487	0.0167071	2.66393	0.0292309	XP_013623840.1|1.2e-63|PREDICTED: putative pumilio homolog 20 [Brassica oleracea var. oleracea]
106329738	5.1395	1.99048e-12	4.38191	8.2664e-14	4.83392	4.34973e-14	XP_013623843.1|1.1e-189|PREDICTED: putative pumilio homolog 19 [Brassica oleracea var. oleracea]
106329768	3.68757	0.00107252	3.09059	0.00419427	2.24736	0.0478958	XP_013623866.1|5.8e-99|PREDICTED: MATH domain and coiled-coil domain-containing protein At2g42470-like [Brassica oleracea var. oleracea]
106329779	1.46746	0.00356863	2.63102	1.95085e-07	1.66736	0.00656818	XP_013623874.1|1.1e-266|PREDICTED: mitogen-activated protein kinase kinase kinase ANP1-like [Brassica oleracea var. oleracea]
106329824	3.38456	0.00393369	3.82024	0.00124896	3.3529	0.00220019	XP_013623903.1|1.1e-193|PREDICTED: mitogen-activated protein kinase kinase kinase ANP1-like [Brassica oleracea var. oleracea]
106329838	3.4991	0.002456	3.93523	0.000733941	3.48851	0.00112961	XP_013623912.1|5.2e-172|PREDICTED: uncharacterized protein LOC106329838 [Brassica oleracea var. oleracea]
106329931	2.93543	0.0185596	3.36719	0.00700433	2.46307	0.0420279	XP_013623982.1|1.3e-53|PREDICTED: uncharacterized protein LOC106329931, partial [Brassica oleracea var. oleracea]
106329993	4.48454	1.29976e-05	4.91276	2.81422e-06	4.44829	2.72514e-06	XP_013624024.1|1.9e-163|PREDICTED: early nodulin-55-2-like [Brassica oleracea var. oleracea]
106330093	4.49957	1.18014e-05	4.36737	8.63559e-06	4.46142	2.48183e-06	XP_013624100.1|5.2e-266|PREDICTED: E3 ubiquitin-protein ligase RNF31-like [Brassica oleracea var. oleracea]
106330109	4.82811	1.44165e-06	5.25963	2.88755e-07	4.72431	4.02541e-07	XP_013624111.1|5.7e-185|PREDICTED: uncharacterized protein LOC106330109 [Brassica oleracea var. oleracea]
106330153	5.17012	9.77834e-08	5.59924	1.85002e-08	5.05919	2.03772e-08	XP_013624141.1|2.3e-197|PREDICTED: uncharacterized RNA-binding protein C660.15-like [Brassica oleracea var. oleracea]
106330188	4.22465	6.42855e-05	4.65505	1.49102e-05	4.20726	1.55117e-05	XP_013624166.1|1.0e-247|PREDICTED: F-box protein At3g08750-like [Brassica oleracea var. oleracea]
106330199	4.15696	9.55531e-05	4.58807	2.25418e-05	3.68728	0.0001139	XP_013624173.1|0.0e+00|PREDICTED: putative pentatricopeptide repeat-containing protein At1g28020 [Brassica oleracea var. oleracea]
106330294	3.09541	0.0111142	3.52927	0.00392045	3.08774	0.0066244	XP_013624242.1|2.4e-202|PREDICTED: agamous-like MADS-box protein AGL93 [Brassica oleracea var. oleracea]
106330319	3.89674	0.000414706	4.33356	0.00010895	3.8367	0.000190462	XP_013624262.1|3.2e-224|PREDICTED: F-box protein At1g59680-like [Brassica oleracea var. oleracea]
106330344	3.33078	0.00477387	3.76675	0.00153109	3.32138	0.00248054	XP_013630765.1|4.4e-101|PREDICTED: uncharacterized protein LOC106336473 [Brassica oleracea var. oleracea]
106330420	3.76596	0.000788662	4.20396	0.000216148	3.70067	0.000409021	XP_013624343.1|6.4e-55|PREDICTED: decapping 5-like protein [Brassica oleracea var. oleracea]
106330428	4.31271	4.45133e-05	4.74905	1.01576e-05	4.21728	1.88036e-05	XP_013624352.1|1.7e-250|PREDICTED: putative F-box/kelch-repeat protein At4g19330 [Brassica oleracea var. oleracea]
106330505	5.96263	1.68705e-13	5.97352	6.70384e-15	5.40182	8.53882e-15	VDC95197.1|3.4e-274|unnamed protein product, partial [Brassica oleracea]
106330514	5.94274	3.81626e-11	6.35571	7.23159e-12	5.87176	1.38382e-12	XP_013624424.1|2.0e-276|PREDICTED: increased DNA methylation 1 [Brassica oleracea var. oleracea]
106330523	4.22812	7.91879e-06	5.15772	4.38468e-07	4.7154	2.67973e-07	XP_013624432.1|7.9e-133|PREDICTED: cell division cycle 5-like protein [Brassica oleracea var. oleracea]
106330545	3.33256	0.00474936	3.76818	0.001526	3.32095	0.00248893	XP_013624451.1|2.5e-213|PREDICTED: uncharacterized protein LOC106330545 [Brassica oleracea var. oleracea]
106330780	3.43465	0.00321823	3.87069	0.00100137	3.4077	0.00170007	XP_013624650.1|1.0e-228|PREDICTED: mitogen-activated protein kinase kinase kinase ANP1 [Brassica oleracea var. oleracea]
106330831	5.73181	3.25348e-10	6.144	6.19732e-11	5.67935	1.23548e-11	XP_013624691.1|0.0e+00|PREDICTED: uncharacterized protein LOC106330831 [Brassica oleracea var. oleracea]
106330987	-1.21367	0.0228795	-4.39171	4.84948e-67	-2.75546	5.0188e-12	XP_013624815.1|1.5e-164|PREDICTED: protein FD-like [Brassica oleracea var. oleracea]
106331022	3.54106	0.00205338	3.37718	0.00260359	3.53131	0.000910535	XP_013624844.1|1.1e-224|PREDICTED: MATE efflux family protein 9-like [Brassica oleracea var. oleracea]
106331099	3.28091	0.00577009	3.71675	0.00189013	3.26986	0.00311941	XP_013624897.1|6.1e-212|PREDICTED: putative F-box protein At1g30925 [Brassica oleracea var. oleracea]
106331131	4.93446	4.99059e-07	5.3566	9.88794e-08	4.46543	2.38108e-07	XP_013624919.1|9.4e-221|PREDICTED: putative F-box/kelch-repeat protein At5g24040 [Brassica oleracea var. oleracea]
106331186	2.69183	0.0372002	3.1187	0.0158557	2.63834	0.0318392	XP_013624964.1|5.3e-112|PREDICTED: putative FBD-associated F-box protein At1g50980 [Brassica oleracea var. oleracea]
106331203	3.84651	3.33262e-05	3.12482	0.000486	2.35451	0.00287816	XP_013624978.1|0.0e+00|PREDICTED: uncharacterized protein LOC106331203 [Brassica oleracea var. oleracea]
106331210	4.90091	6.0184e-07	4.77275	2.81428e-07	4.87841	6.04232e-08	XP_013624984.1|9.7e-216|PREDICTED: uncharacterized protein LOC106331210 [Brassica oleracea var. oleracea]
106331256	3.67423	0.0011471	2.33735	0.0213714	2.61461	0.0105107	XP_013625023.1|2.3e-242|PREDICTED: uncharacterized protein LOC106331256 [Brassica oleracea var. oleracea]
106331261	1.91813	1.98618e-08	2.12048	1.33113e-17	1.14067	0.00356546	CDY10509.1|0.0e+00|BnaC03g71050D [Brassica napus]
106331273	7.06316	7.1802e-22	7.86102	3.59642e-21	7.0754	4.1393e-25	XP_013625047.1|0.0e+00|PREDICTED: phospholipase D alpha 2-like [Brassica oleracea var. oleracea]
106331309	5.00899	2.84391e-07	5.43098	5.6253e-08	4.95599	3.55337e-08	XP_013625084.1|1.2e-235|PREDICTED: F-box/kelch-repeat protein At5g51250-like [Brassica oleracea var. oleracea]
106331323	6.55802	4.07993e-18	6.91725	3.5784e-19	5.64829	1.23797e-22	XP_013625101.1|8.9e-219|PREDICTED: uncharacterized protein LOC106331323 [Brassica oleracea var. oleracea]
106331342	-1.09342	0.000718583	-2.17266	3.23647e-23	-1.67329	1.50013e-07	XP_013625130.1|8.7e-205|PREDICTED: probable fructokinase-1 [Brassica oleracea var. oleracea]
106331357	3.17212	1.52384e-19	6.37991	4.0547e-135	3.03137	0.00013371	XP_013625146.1|4.4e-206|PREDICTED: GDSL esterase/lipase At2g04570 [Brassica oleracea var. oleracea]
106331418	-2.63977	8.26709e-26	-1.00192	0.000135739	-2.16803	5.51325e-17	XP_013625223.1|3.3e-153|PREDICTED: tropinone reductase homolog At2g29310 isoform X2 [Brassica oleracea var. oleracea]
106331423	2.00462	1.83561e-07	4.59883	5.52274e-23	1.33215	0.00372753	XP_013625230.1|4.2e-176|PREDICTED: transcription factor MYB44-like [Brassica oleracea var. oleracea]
106331444	-2.05723	4.28777e-23	-1.29034	1.25212e-14	-1.20108	1.7592e-08	XP_013625254.1|1.9e-224|PREDICTED: thylakoid ADP,ATP carrier protein, chloroplastic [Brassica oleracea var. oleracea]
106331468	-2.48342	4.20821e-13	-1.89964	4.64838e-08	-1.73532	2.84952e-05	XP_013625284.1|9.0e-121|PREDICTED: zinc finger protein 7-like [Brassica oleracea var. oleracea]
106331513	-3.20352	3.41395e-08	-3.09492	7.23024e-14	-2.2599	6.20445e-06	XP_013625343.1|4.5e-154|PREDICTED: auxin-responsive protein IAA18-like [Brassica oleracea var. oleracea]
106331527	-4.31611	4.18601e-40	-1.57583	7.79284e-06	-3.30726	2.82544e-17	XP_013625360.1|2.0e-178|PREDICTED: transcription factor bHLH137 [Brassica oleracea var. oleracea]
106331543	2.0411	3.09184e-07	2.78035	4.7234e-16	2.06416	5.19654e-10	XP_009123302.1|1.2e-117|PREDICTED: NDR1/HIN1-like protein 12 [Brassica rapa]
106331595	-1.25251	5.29369e-12	-1.03647	5.24148e-13	-1.06563	2.63531e-06	XP_013625439.1|1.8e-100|PREDICTED: lipoxygenase homology domain-containing protein 1 [Brassica oleracea var. oleracea]
106331616	1.75047	0.0247331	5.23239	2.46503e-07	4.35757	5.16849e-07	XP_013625461.1|1.2e-132|PREDICTED: auxin-responsive protein IAA7-like [Brassica oleracea var. oleracea]
106331625	2.42243	1.67374e-13	1.84337	2.25837e-11	1.23942	5.0557e-05	XP_013625469.1|2.6e-259|PREDICTED: probable isoprenylcysteine alpha-carbonyl methylesterase ICMEL1 [Brassica oleracea var. oleracea]
106331685	5.41865	6.41228e-11	3.86561	4.45019e-11	3.14131	9.05025e-09	XP_013625541.1|4.9e-227|PREDICTED: uncharacterized protein LOC106331685 [Brassica oleracea var. oleracea]
106331696	1.82057	4.3696e-06	1.34235	2.77132e-05	1.14508	0.00715545	VDC65572.1|2.4e-21|unnamed protein product [Brassica rapa]
106331759	4.80524	1.73986e-16	4.68727	3.09847e-19	4.93669	4.95809e-18	XP_013625622.1|3.2e-192|PREDICTED: E3 ubiquitin-protein ligase At4g11680-like [Brassica oleracea var. oleracea]
106331771	1.69755	0.00498441	2.56501	4.99458e-06	1.37438	0.0321954	XP_013625639.1|6.4e-227|PREDICTED: leucine-rich repeat receptor-like serine/threonine-protein kinase BAM2 [Brassica oleracea var. oleracea]
106331773	-3.64192	4.66591e-39	-2.72228	5.73322e-47	-1.24958	5.15413e-07	XP_013625640.1|1.4e-199|PREDICTED: peroxidase 22-like [Brassica oleracea var. oleracea]
106331777	5.29194	3.51985e-12	4.67084	1.23581e-13	5.11396	4.96689e-14	XP_013625644.1|6.3e-221|PREDICTED: uncharacterized protein LOC106331777 [Brassica oleracea var. oleracea]
106331786	2.89285	3.98111e-13	2.51794	2.26381e-14	2.22624	1.42932e-10	XP_013625652.1|6.9e-200|PREDICTED: SKP1-like protein 20 isoform X1 [Brassica oleracea var. oleracea]
106331787	-1.88087	7.68014e-14	-1.00256	2.79548e-09	-1.47533	8.46323e-13	KFK41076.1|9.5e-244|hypothetical protein AALP_AA2G082300 [Arabis alpina]
106331792	1.28561	3.21176e-06	1.27047	2.17291e-07	1.18721	9.83252e-06	XP_013625659.1|6.2e-172|PREDICTED: prolyl 4-hydroxylase 2 [Brassica oleracea var. oleracea]
106331794	1.85372	0.000312914	2.07621	9.66565e-07	1.09332	0.0192473	XP_013625661.1|5.9e-85|PREDICTED: two-component response regulator ARR16 [Brassica oleracea var. oleracea]
106331800	2.63296	0.000407384	-2.16583	4.45349e-12	-1.7715	1.68169e-06	XP_013625666.1|4.9e-113|PREDICTED: abscisic acid receptor PYL4-like [Brassica oleracea var. oleracea]
106331801	1.24984	0.0275239	1.16957	0.0364862	2.42196	4.43579e-06	XP_013625667.1|1.1e-109|PREDICTED: uclacyanin-2-like [Brassica oleracea var. oleracea]
106331841	1.49589	9.88612e-06	1.55634	1.53393e-11	1.17583	2.44321e-05	XP_013625715.1|0.0e+00|PREDICTED: topless-related protein 4-like [Brassica oleracea var. oleracea]
106331846	3.7245	5.7408e-23	4.01062	4.82492e-31	3.5949	5.32989e-29	XP_013625720.1|2.7e-278|PREDICTED: protein ASPARTIC PROTEASE IN GUARD CELL 1 [Brassica oleracea var. oleracea]
106331851	2.35264	1.49546e-07	1.23082	0.0017603	2.02676	1.02862e-06	XP_013625724.1|1.8e-164|PREDICTED: NAC transcription factor 29-like [Brassica oleracea var. oleracea]
106331860	7.43201	6.53665e-84	9.9557	1.01819e-49	8.2902	2.68241e-79	XP_013625743.1|1.1e-215|PREDICTED: short-chain dehydrogenase TIC 32, chloroplastic-like [Brassica oleracea var. oleracea]
106331867	2.97341	1.09847e-29	2.62713	6.98101e-39	2.93098	1.7909e-36	XP_013625752.1|5.0e-197|PREDICTED: stomatin-like protein 2, mitochondrial [Brassica oleracea var. oleracea]
106331907	2.21251	1.95192e-08	4.24134	3.55624e-32	1.83039	6.21811e-05	XP_013625798.1|2.0e-138|PREDICTED: uncharacterized protein LOC106331907 [Brassica oleracea var. oleracea]
106331938	-1.50744	1.88572e-06	-2.56564	2.28658e-05	-1.25189	0.00151207	XP_013625833.1|1.1e-174|PREDICTED: plant cysteine oxidase 1 [Brassica oleracea var. oleracea]
106331960	2.1847	1.49965e-06	5.37597	5.72282e-20	1.7023	0.00432688	XP_013625855.1|3.7e-192|PREDICTED: myb-related protein Hv1-like [Brassica oleracea var. oleracea]
106332002	5.68448	2.67747e-12	6.54063	6.01284e-13	4.74173	8.51868e-14	XP_013625904.1|2.3e-195|PREDICTED: probable sugar phosphate/phosphate translocator At5g25400 [Brassica oleracea var. oleracea]
106332057	3.23235	0.00697977	3.66856	0.00234906	3.19934	0.00430192	XP_013625970.1|1.0e-119|PREDICTED: ras-related protein RABA1i [Brassica oleracea var. oleracea]
106332124	3.29782	9.4419e-14	1.5599	4.06948e-06	2.28546	2.38988e-09	XP_022555207.1|9.9e-232|dehydration-responsive element-binding protein 2B-like [Brassica napus]
106332131	4.66222	6.09218e-10	5.67812	2.54993e-11	3.76427	8.09728e-10	XP_013626057.1|3.1e-133|PREDICTED: protein MIZU-KUSSEI 1 [Brassica oleracea var. oleracea]
106332168	8.23253	3.65762e-33	7.41747	3.61494e-47	2.99633	1.13557e-29	XP_013626093.1|5.1e-169|PREDICTED: floral homeotic protein AGAMOUS-like isoform X6 [Brassica oleracea var. oleracea]
106332171	2.51999	0.00965991	3.59929	0.000259995	2.10796	0.0179482	XP_013626096.1|3.6e-172|PREDICTED: zinc finger protein ZAT4-like [Brassica oleracea var. oleracea]
106332205	-4.19133	1.26352e-62	-1.03667	0.0045981	-3.09776	1.05889e-17	XP_013626139.1|3.0e-81|PREDICTED: peptide methionine sulfoxide reductase B5-like [Brassica oleracea var. oleracea]
106332210	5.50552	2.73447e-09	5.91684	5.29413e-10	5.48023	9.87224e-11	XP_013626144.1|2.6e-245|PREDICTED: omega-hydroxypalmitate O-feruloyl transferase [Brassica oleracea var. oleracea]
106332232	-4.85382	5.45139e-81	-1.6587	8.05029e-12	-2.88597	1.62088e-19	XP_018488423.1|3.4e-259|PREDICTED: alanine--glyoxylate aminotransferase 2 homolog 3, mitochondrial isoform X1 [Raphanus sativus]
106332246	1.45077	0.00970811	5.12916	2.2153e-17	3.14329	4.51827e-11	XP_013626177.1|2.8e-68|PREDICTED: cyclin-dependent protein kinase inhibitor SMR1-like [Brassica oleracea var. oleracea]
106332258	-3.37691	3.53017e-21	-1.50916	4.68257e-08	-1.12084	0.00339692	XP_013626188.1|2.9e-227|PREDICTED: GDSL esterase/lipase 5 [Brassica oleracea var. oleracea]
106332270	4.31595	8.17586e-10	2.50656	2.66189e-06	2.15751	5.52335e-05	XP_013626198.1|0.0e+00|PREDICTED: pumilio homolog 12-like [Brassica oleracea var. oleracea]
106332323	3.37923	0.00396511	3.21155	0.00533424	3.36921	0.00199757	XP_013626244.1|1.4e-112|PREDICTED: non-specific lipid-transfer protein-like protein At2g13820 [Brassica oleracea var. oleracea]
106332330	-2.07582	6.07924e-07	-1.88844	9.51885e-07	-1.40312	0.00282231	XP_009135385.1|3.0e-184|PREDICTED: polyadenylate-binding protein-interacting protein 9-like [Brassica rapa]
106332336	-2.47828	4.90785e-05	-3.03072	0.00121073	-2.60789	0.000100976	XP_013626256.1|1.3e-201|PREDICTED: peroxidase 22-like [Brassica oleracea var. oleracea]
106332367	7.94433	9.68765e-36	8.28621	2.81473e-37	6.85528	2.02903e-50	XP_013626289.1|1.1e-231|PREDICTED: uncharacterized protein LOC106332367 [Brassica oleracea var. oleracea]
106332374	6.90269	8.92307e-17	4.6756	6.82487e-22	2.50175	3.41866e-09	XP_013670638.1|3.2e-125|cytokinin riboside 5'-monophosphate phosphoribohydrolase LOG5 [Brassica napus]
106332378	-2.70069	0.00684226	-4.00041	1.63927e-31	-2.66462	8.79415e-08	XP_013626300.1|2.4e-162|PREDICTED: basic endochitinase CHB4-like [Brassica oleracea var. oleracea]
106332379	2.28233	4.78045e-07	4.3873	1.86737e-16	2.93728	4.37025e-09	VDC94106.1|1.2e-208|unnamed protein product [Brassica oleracea]
106332386	9.62184	1.19772e-41	5.48077	5.06069e-121	1.11541	5.72324e-06	XP_009131786.1|1.3e-113|PREDICTED: floral homeotic protein PISTILLATA isoform X1 [Brassica rapa]
106332421	4.50871	1.0996e-05	3.95432	2.5893e-05	3.22998	0.000128687	XP_013626334.1|2.5e-170|PREDICTED: transcription factor RAX2-like [Brassica oleracea var. oleracea]
106332441	4.37573	2.4764e-16	5.0238	1.15819e-19	4.65992	5.80423e-19	VDC86591.1|0.0e+00|unnamed protein product [Brassica oleracea]
106332442	3.58627	1.94603e-17	4.7806	4.01042e-24	3.74762	3.2458e-20	XP_013626355.1|2.3e-62|PREDICTED: uncharacterized protein LOC106332442 [Brassica oleracea var. oleracea]
106332472	4.16417	8.70709e-19	4.77726	2.10943e-22	4.44078	2.2094e-22	XP_013626384.1|1.2e-220|PREDICTED: transcription factor RAX3 [Brassica oleracea var. oleracea]
106332483	4.6484	1.3354e-08	4.66964	1.7444e-09	4.06452	2.35883e-09	XP_013626397.1|6.8e-218|PREDICTED: uncharacterized protein LOC106332483 [Brassica oleracea var. oleracea]
106332486	-2.08037	1.18063e-08	-1.30625	8.54323e-06	-2.0294	1.07665e-12	XP_018461705.1|2.7e-63|PREDICTED: auxin-responsive protein SAUR24-like [Raphanus sativus]
106332501	4.83564	3.7846e-08	5.73882	3.01682e-09	5.30039	7.60163e-10	XP_013626420.1|1.3e-287|PREDICTED: cytochrome P450 81F1-like [Brassica oleracea var. oleracea]
106332502	7.68978	1.74377e-41	9.19245	2.3266e-32	8.43294	6.48652e-40	VDC85487.1|3.4e-202|unnamed protein product [Brassica oleracea]
106332528	2.70908	2.54289e-18	3.65487	1.49936e-31	3.30874	1.52555e-27	XP_013626448.1|1.1e-33|PREDICTED: metallothionein-like protein type 3 [Brassica oleracea var. oleracea]
106332530	4.646	2.04289e-13	4.47982	1.06755e-14	4.79084	2.03358e-15	XP_013626452.1|4.3e-305|PREDICTED: probable glycosyltransferase At5g03795 [Brassica oleracea var. oleracea]
106332542	4.43824	1.54235e-06	4.81069	2.08451e-07	4.48321	1.62433e-07	XP_013626462.1|6.0e-281|PREDICTED: abscisic acid 8'-hydroxylase 4-like isoform X1 [Brassica oleracea var. oleracea]
106332573	1.33448	0.000548713	3.43954	1.09978e-20	1.00326	0.00317125	VDC88930.1|2.3e-99|unnamed protein product [Brassica oleracea]
106332574	2.36066	0.000129002	1.77242	0.00114795	1.40245	0.0153102	VDC90264.1|1.3e-171|unnamed protein product, partial [Brassica oleracea]
106332580	5.50712	5.39741e-22	5.63797	2.00812e-25	4.92985	7.81323e-26	XP_013626507.1|0.0e+00|PREDICTED: probable pectinesterase/pectinesterase inhibitor 47 isoform X1 [Brassica oleracea var. oleracea]
106332606	3.13364	1.25718e-06	3.31025	3.07417e-08	4.34373	3.73117e-10	XP_013626541.1|2.8e-297|PREDICTED: probable mitochondrial chaperone BCS1-B [Brassica oleracea var. oleracea]
106332610	-3.66348	4.22141e-10	-2.64337	6.60858e-05	-2.08915	0.007317	XP_013626546.1|1.7e-150|PREDICTED: zinc finger protein 8-like [Brassica oleracea var. oleracea]
106332675	6.04119	5.24851e-16	6.74506	5.76166e-17	6.0303	2.94221e-17	XP_018491009.1|3.7e-258|PREDICTED: protein DETOXIFICATION 1-like [Raphanus sativus]
106332682	3.87807	3.55627e-06	2.92752	7.21405e-05	2.11758	0.00180809	XP_013626611.1|3.5e-258|PREDICTED: uncharacterized protein LOC106332682 [Brassica oleracea var. oleracea]
106332685	6.83284	2.59382e-16	6.77176	5.80351e-18	6.42892	2.13814e-19	XP_013626614.1|0.0e+00|PREDICTED: protein HOTHEAD-like [Brassica oleracea var. oleracea]
106332686	2.21512	0.00697749	4.21742	3.77363e-06	3.24079	9.65573e-05	XP_009108795.1|1.6e-60|PREDICTED: uncharacterized protein LOC103834475 [Brassica rapa]
106332739	1.30258	0.00102304	2.38792	2.5887e-11	1.82521	6.86824e-07	VDC86385.1|3.9e-64|unnamed protein product [Brassica oleracea]
106332786	4.09994	2.38697e-12	3.93661	3.58253e-14	2.38131	2.28917e-08	XP_013626734.1|0.0e+00|PREDICTED: monocopper oxidase-like protein SKS2 [Brassica oleracea var. oleracea]
106332794	10.134	8.28034e-47	10.182	1.78894e-38	8.86196	9.14774e-68	XP_013626743.1|1.8e-284|PREDICTED: probable glucan endo-1,3-beta-glucosidase A6 [Brassica oleracea var. oleracea]
106332800	-1.17992	0.00294106	-2.60852	1.46006e-27	-2.03228	3.59372e-12	XP_013681313.1|6.1e-135|uncharacterized protein LOC106385960 [Brassica napus]
106332813	2.09906	0.000829811	-1.81809	7.94784e-07	-1.3755	0.0106983	XP_009136313.1|6.3e-57|PREDICTED: auxin-responsive protein SAUR68-like [Brassica rapa]
106332836	2.66917	0.0391647	3.09487	0.0167071	2.66393	0.0292309	XP_013626777.1|1.4e-302|PREDICTED: beta-glucosidase 13-like [Brassica oleracea var. oleracea]
106332866	3.34401	9.32333e-05	3.90002	7.22607e-06	2.84556	0.000144955	XP_013626816.1|1.9e-263|PREDICTED: UDP-glycosyltransferase 79B5-like [Brassica oleracea var. oleracea]
106332867	8.22831	6.31963e-27	8.6277	3.12756e-27	7.85907	3.37691e-33	ADF43043.1|6.0e-222|chalcone synthase 2 protein [Brassica rapa subsp. rapa]
106332930	2.57168	7.83783e-08	4.00984	1.05861e-15	2.5015	3.71283e-07	XP_013626871.1|1.7e-80|PREDICTED: pathogenesis-related protein PR-4B-like [Brassica oleracea var. oleracea]
106332970	2.47912	0.000114961	3.89103	2.78105e-08	3.74717	5.34528e-08	XP_013626907.1|0.0e+00|PREDICTED: protein NUCLEAR FUSION DEFECTIVE 4-like [Brassica oleracea var. oleracea]
106333000	5.29205	6.16478e-10	6.16825	5.78443e-11	5.67546	1.75601e-11	XP_013626934.1|8.6e-121|PREDICTED: germin-like protein subfamily 2 member 3 [Brassica oleracea var. oleracea]
106333011	3.84517	0.000509642	2.70802	0.00668286	3.36689	0.00084311	XP_013626950.1|4.7e-298|PREDICTED: uncharacterized protein LOC106333011 [Brassica oleracea var. oleracea]
106333040	4.58217	7.24293e-23	3.46025	3.26666e-24	2.78919	1.442e-12	XP_013626977.1|1.2e-173|PREDICTED: B3 domain-containing protein At3g17010-like [Brassica oleracea var. oleracea]
106333086	7.44194	1.54726e-20	7.84036	4.93438e-21	7.39545	6.74089e-24	XP_013627022.1|1.3e-258|PREDICTED: uncharacterized protein LOC106333086 [Brassica oleracea var. oleracea]
106333103	7.22741	4.52117e-19	7.62344	1.37313e-19	7.1943	2.48393e-22	XP_018450189.1|0.0e+00|PREDICTED: cationic amino acid transporter 1-like [Raphanus sativus]
106333129	3.38015	0.00399272	3.81688	0.00126154	3.35366	0.00218422	CDY27438.1|4.2e-231|BnaC03g64780D [Brassica napus]
106333161	2.05397	5.8486e-08	2.07627	5.33893e-10	2.0535	5.10457e-09	XP_013627091.1|3.7e-107|PREDICTED: uncharacterized protein LOC106333161 [Brassica oleracea var. oleracea]
106333265	2.30497	0.0110473	2.71907	0.00198533	1.99383	0.0134726	XP_013627188.1|3.4e-184|PREDICTED: transcription factor MYB23-like [Brassica oleracea var. oleracea]
106333270	3.02631	7.07828e-07	4.73506	1.49673e-12	3.74468	1.58072e-08	XP_013627193.1|0.0e+00|PREDICTED: dnaJ homolog subfamily C member 2-like [Brassica oleracea var. oleracea]
106333271	3.42357	0.0033221	3.85945	0.00103186	3.41457	0.00161252	XP_013627194.1|4.5e-293|PREDICTED: cytochrome P450 71B10 [Brassica oleracea var. oleracea]
106333281	1.97839	3.43961e-08	-2.12886	1.52395e-25	-2.62288	1.66504e-32	XP_013627201.1|3.6e-246|PREDICTED: putative transcription factor BOFH isoform X1 [Brassica oleracea var. oleracea]
106333290	-2.19228	0.00177483	-1.90926	0.00756126	-2.31338	0.000274605	RID70895.1|1.1e-29|hypothetical protein BRARA_C02871 [Brassica rapa]
106333301	6.58441	4.18969e-24	4.15213	1.24272e-27	4.38289	1.34456e-25	XP_013627216.1|3.9e-277|PREDICTED: uncharacterized protein LOC106333301 [Brassica oleracea var. oleracea]
106333327	7.93588	1.49141e-24	8.33108	6.88704e-25	7.30036	4.59105e-32	XP_013627242.1|2.5e-307|PREDICTED: probable E3 ubiquitin-protein ligase ARI15 [Brassica oleracea var. oleracea]
106333331	1.79	0.0146959	-1.11081	0.00608669	-1.85599	1.17348e-07	XP_013627243.1|8.3e-43|PREDICTED: transcription factor PRE2 [Brassica oleracea var. oleracea]
106333337	2.72787	0.0142742	3.45198	0.00197514	2.54736	0.0153793	XP_013679539.2|5.7e-136|uncharacterized protein LOC106384066 [Brassica napus]
106333342	-2.76381	1.89332e-11	-1.12392	0.0195496	-1.94376	0.000288097	XP_013680643.1|9.5e-86|HVA22-like protein e [Brassica napus]
106333392	3.37923	0.00396511	3.81502	0.00124933	2.52116	0.0259435	VDC86634.1|1.8e-128|unnamed protein product [Brassica oleracea]
106333421	8.1645	1.82512e-26	8.56156	9.2363e-27	8.12013	5.54569e-31	NP_181915.1|2.4e-213|Pectin lyase-like superfamily protein [Arabidopsis thaliana]
106333441	4.20726	7.10233e-05	4.63769	1.64987e-05	4.19241	1.71444e-05	XP_013627337.1|2.3e-153|PREDICTED: uncharacterized protein LOC106333441 [Brassica oleracea var. oleracea]
106333484	3.88244	0.000419363	4.31647	0.000109351	3.41191	0.000634048	XP_013627376.1|2.2e-152|PREDICTED: uncharacterized protein LOC106333484 [Brassica oleracea var. oleracea]
106333506	7.24924	9.93736e-19	7.65963	2.31385e-19	7.15737	3.4992e-21	XP_013627397.1|2.7e-285|PREDICTED: WD repeat-containing protein 26-like [Brassica oleracea var. oleracea]
106333566	8.02446	7.01626e-25	7.68874	2.20859e-29	6.47187	2.80503e-34	VDC86758.1|6.7e-265|unnamed protein product [Brassica oleracea]
106333579	5.27444	2.61535e-08	5.69061	5.07269e-09	5.23857	1.67978e-09	XP_013627464.1|4.3e-64|PREDICTED: non-specific lipid-transfer protein 11-like [Brassica oleracea var. oleracea]
106333581	7.04126	2.37908e-17	7.45115	5.34454e-18	6.60467	6.41981e-20	XP_013627466.1|1.7e-220|PREDICTED: uncharacterized protein LOC106333581 [Brassica oleracea var. oleracea]
106333583	4.5819	8.15149e-06	5.01616	1.72663e-06	4.05808	1.42033e-05	XP_013627468.1|2.9e-231|PREDICTED: F-box/kelch-repeat protein At3g16740-like [Brassica oleracea var. oleracea]
106333585	3.21914	0.00132486	3.52796	0.00040645	3.64067	0.000155731	XP_013627470.1|2.6e-188|PREDICTED: mitogen-activated protein kinase kinase kinase ANP1 [Brassica oleracea var. oleracea]
106333621	4.09819	0.000134397	4.53021	3.24053e-05	4.07716	3.83993e-05	XP_013627498.1|1.8e-277|PREDICTED: probable E3 ubiquitin protein ligase DRIPH [Brassica oleracea var. oleracea]
106333638	5.0697	1.67906e-07	5.49016	3.29684e-08	5.02176	1.80181e-08	XP_013627513.1|5.5e-242|PREDICTED: F-box protein At3g08750-like [Brassica oleracea var. oleracea]
106333655	7.00877	1.99365e-17	7.40922	5.21265e-18	6.31248	3.47604e-21	XP_013627527.1|1.2e-154|PREDICTED: syntaxin-112-like [Brassica oleracea var. oleracea]
106333676	3.27236	0.0059879	3.70764	0.00197904	3.25201	0.00339893	VDC94840.1|1.9e-149|unnamed protein product, partial [Brassica oleracea]
106333690	2.98747	0.0158086	2.81426	0.0227544	2.98069	0.0100149	XP_013627556.1|2.2e-224|PREDICTED: putative F-box/kelch-repeat protein At4g39600 [Brassica oleracea var. oleracea]
106333693	7.62068	5.69748e-22	8.01694	2.1104e-22	7.58137	1.06251e-25	XP_013627560.1|6.7e-143|PREDICTED: uncharacterized protein LOC106333693 [Brassica oleracea var. oleracea]
106333708	4.90495	5.96768e-07	5.32599	1.18988e-07	4.87598	6.47472e-08	VDC87440.1|1.4e-99|unnamed protein product [Brassica oleracea]
106333710	3.38233	0.00391324	3.81818	0.00122977	3.37471	0.00194223	XP_013627585.1|4.3e-230|PREDICTED: F-box protein DOR-like [Brassica oleracea var. oleracea]
106333713	3.2891	0.00558346	3.72484	0.0018228	3.2815	0.0029535	XP_013627588.1|2.3e-206|PREDICTED: F-box/kelch-repeat protein At4g38940-like [Brassica oleracea var. oleracea]
106333730	6.56298	1.10459e-14	6.96355	2.56461e-15	6.52689	4.55069e-17	XP_013627604.1|2.7e-200|PREDICTED: putative pumilio homolog 19 [Brassica oleracea var. oleracea]
106333732	3.22658	0.00172456	4.59357	2.38867e-05	3.35886	0.000397997	XP_013627606.1|5.0e-99|PREDICTED: uncharacterized protein LOC106333732 [Brassica oleracea var. oleracea]
106333753	4.41238	2.27107e-05	4.84427	4.97462e-06	4.34329	6.95356e-06	XP_013627620.1|1.1e-111|PREDICTED: zinc finger protein ZAT8-like [Brassica oleracea var. oleracea]
106333776	7.00006	6.44073e-17	7.41602	1.29842e-17	6.89016	6.85609e-19	XP_013627638.1|7.7e-126|PREDICTED: uncharacterized protein LOC106333776 isoform X1 [Brassica oleracea var. oleracea]
106333781	4.98035	3.52109e-07	5.40219	6.98299e-08	4.932	4.33821e-08	XP_013627644.1|5.5e-277|PREDICTED: putative F-box protein At3g25460 [Brassica oleracea var. oleracea]
106333806	4.30763	4.26826e-05	4.74023	9.74733e-06	4.24546	1.38123e-05	XP_013627664.1|3.9e-302|PREDICTED: putative F-box protein At3g58950 [Brassica oleracea var. oleracea]
106333814	4.54189	8.46238e-06	4.96786	1.80484e-06	4.52143	1.41296e-06	XP_013627670.1|1.7e-236|PREDICTED: F-box protein At1g31080-like [Brassica oleracea var. oleracea]
106333852	2.7894	6.31867e-10	2.65124	4.62778e-13	1.366	0.0313374	XP_013627696.1|2.7e-61|PREDICTED: uncharacterized protein LOC106333852 [Brassica oleracea var. oleracea]
106333884	1.41993	5.86344e-05	1.31638	3.02462e-05	1.32323	0.000725386	XP_013627724.1|0.0e+00|PREDICTED: uncharacterized protein LOC106333884 [Brassica oleracea var. oleracea]
106333889	3.09942	0.0109564	3.53346	0.00385453	3.09476	0.00642763	XP_013627729.1|1.9e-222|PREDICTED: probable F-box protein At5g47300 [Brassica oleracea var. oleracea]
106333904	5.03056	2.10531e-07	4.90788	8.48165e-08	5.00602	1.76233e-08	XP_013627744.1|1.9e-147|PREDICTED: hyphally-regulated protein-like [Brassica oleracea var. oleracea]
106333915	5.99927	1.44467e-11	6.40533	2.88968e-12	5.9633	2.30836e-13	VDD00593.1|9.1e-306|unnamed protein product [Brassica oleracea]
106333916	3.62498	0.0004382	2.45711	0.00530026	3.30455	0.000507942	XP_013627755.1|5.1e-144|PREDICTED: uncharacterized protein LOC106333916 [Brassica oleracea var. oleracea]
106333919	8.05149	1.47648e-25	8.44649	7.44862e-26	7.69241	6.52339e-32	XP_013627757.1|9.7e-95|PREDICTED: lamin-like protein [Brassica oleracea var. oleracea]
106333949	4.83084	5.95489e-12	5.14873	8.2664e-14	3.7419	7.79735e-11	XP_013627782.1|0.0e+00|PREDICTED: probable inactive receptor kinase At5g53320 [Brassica oleracea var. oleracea]
106333978	3.19615	0.00784191	3.631	0.0026644	3.18764	0.00442552	XP_013627808.1|3.8e-233|PREDICTED: F-box protein At2g05970-like [Brassica oleracea var. oleracea]
106333992	5.83475	8.81541e-11	6.24208	1.73605e-11	5.80597	1.75753e-12	XP_013627818.1|1.9e-86|PREDICTED: glutamic acid-rich protein [Brassica oleracea var. oleracea]
106333993	6.20134	1.18243e-12	6.11404	7.60967e-14	5.78956	7.67499e-15	XP_013627819.1|9.9e-54|PREDICTED: putative lipid-transfer protein DIR1 [Brassica oleracea var. oleracea]
106333995	5.18527	2.26323e-12	6.65736	2.42672e-13	5.24088	1.1698e-13	XP_013627820.1|2.6e-120|PREDICTED: uncharacterized protein LOC106333995 [Brassica oleracea var. oleracea]
106334015	6.51214	2.41521e-14	6.91475	5.34943e-15	6.46919	1.34705e-16	XP_024015607.1|2.3e-211|UDP-arabinopyranose mutase 3 [Eutrema salsugineum]
106334069	4.95441	5.50107e-07	5.38454	1.07072e-07	4.4368	6.32478e-07	XP_013627877.1|3.8e-211|PREDICTED: putative F-box protein At4g22180 [Brassica oleracea var. oleracea]
106334074	3.84155	0.000530909	4.27674	0.000140628	3.34888	0.00100274	XP_013627883.1|4.2e-111|PREDICTED: GATA transcription factor 29-like [Brassica oleracea var. oleracea]
106334130	2.81314	0.0264923	3.24216	0.0106227	2.81012	0.0182621	XP_013627922.1|9.2e-224|PREDICTED: LOW QUALITY PROTEIN: putative F-box/kelch-repeat protein At4g39756 [Brassica oleracea var. oleracea]
106334144	7.36712	5.71501e-20	6.46128	9.31009e-26	7.31983	3.32944e-23	VDD01558.1|0.0e+00|unnamed protein product [Brassica oleracea]
106334270	6.92487	1.18852e-16	7.33304	2.6872e-17	6.84418	6.80132e-19	XP_013628027.1|0.0e+00|PREDICTED: uncharacterized protein LOC106334270 [Brassica oleracea var. oleracea]
106334279	1.25549	4.50391e-08	2.4099	1.87379e-38	1.61547	4.76608e-07	VDC91869.1|1.1e-84|unnamed protein product, partial [Brassica oleracea]
106334283	4.65739	4.79807e-06	5.09013	9.95841e-07	4.13931	7.24765e-06	XP_013628048.1|1.7e-221|PREDICTED: uncharacterized protein LOC106334283 [Brassica oleracea var. oleracea]
106334325	4.78653	1.55727e-06	1.93493	0.00648676	3.13518	6.65861e-05	XP_013628081.1|1.9e-149|PREDICTED: uncharacterized protein LOC106334325 [Brassica oleracea var. oleracea]
106334360	-1.36592	0.00442	-1.91475	2.5669e-08	-1.47051	0.00124473	XP_013628110.1|1.5e-102|PREDICTED: protein LIGHT-DEPENDENT SHORT HYPOCOTYLS 10-like [Brassica oleracea var. oleracea]
106334379	4.05311	0.000187987	4.48976	4.64501e-05	3.97985	8.29968e-05	XP_013628123.1|6.0e-234|PREDICTED: putative F-box protein At3g10430 [Brassica oleracea var. oleracea]
106334410	4.61239	5.19408e-06	5.03729	1.08807e-06	4.59222	7.86262e-07	XP_013628149.1|2.5e-232|PREDICTED: mitogen-activated protein kinase kinase kinase ANP1-like [Brassica oleracea var. oleracea]
106334473	5.77692	4.09905e-26	5.3577	1.6067e-31	4.86629	9.85473e-29	XP_013628210.1|0.0e+00|PREDICTED: F-box/LRR-repeat protein 2 [Brassica oleracea var. oleracea]
106334531	2.11794	1.13956e-11	2.66397	3.37272e-20	2.22503	2.44524e-13	XP_013628277.1|3.8e-261|PREDICTED: putative U-box domain-containing protein 46 [Brassica oleracea var. oleracea]
106334533	5.87107	9.54173e-22	5.44066	2.35166e-25	4.91388	1.45523e-22	XP_013628279.1|2.8e-197|PREDICTED: putative U-box domain-containing protein 46 isoform X1 [Brassica oleracea var. oleracea]
106334558	3.66294	0.000361162	4.03914	7.59374e-05	3.70922	0.000103317	XP_013628311.1|8.9e-241|PREDICTED: putative F-box protein At3g20030 [Brassica oleracea var. oleracea]
106334559	5.40455	8.78922e-09	5.82134	1.6887e-09	5.34881	6.09266e-10	XP_013628312.1|1.1e-236|PREDICTED: putative F-box protein At3g20030 [Brassica oleracea var. oleracea]
106334627	-3.30262	1.94582e-17	-2.55291	1.32521e-18	-3.50856	1.5262e-37	XP_013628399.1|3.2e-204|PREDICTED: receptor-like cytosolic serine/threonine-protein kinase RBK1 [Brassica oleracea var. oleracea]
106334663	4.0434	1.86137e-09	4.02079	7.30132e-11	4.19795	4.788e-11	XP_013628437.1|2.4e-74|PREDICTED: uncharacterized protein LOC106334663 [Brassica oleracea var. oleracea]
106334722	5.21635	6.66759e-10	3.15349	2.36493e-08	1.87932	0.000424809	XP_009136307.1|9.6e-263|PREDICTED: purple acid phosphatase 10-like [Brassica rapa]
106334725	5.54596	1.05258e-13	3.87224	1.58133e-14	3.10387	1.36574e-10	XP_013628516.1|6.9e-211|PREDICTED: purple acid phosphatase 10-like isoform X1 [Brassica oleracea var. oleracea]
106334878	4.58375	6.69523e-06	5.01057	1.41045e-06	4.54502	1.27552e-06	XP_013628718.1|0.0e+00|PREDICTED: pre-mRNA-splicing factor SLU7-A-like [Brassica oleracea var. oleracea]
106334948	1.78653	0.00755481	4.02222	4.40725e-07	2.284	0.0128669	XP_013628807.1|9.1e-134|PREDICTED: probable phytol kinase 2, chloroplastic [Brassica oleracea var. oleracea]
106335001	-2.34305	1.93549e-06	-1.00495	0.0119018	-1.2411	0.00172683	XP_013628869.1|0.0e+00|PREDICTED: ABC transporter G family member 28-like [Brassica oleracea var. oleracea]
106335029	1.13966	1.2868e-06	2.14855	1.15296e-22	1.48123	4.18756e-10	XP_013628899.1|0.0e+00|PREDICTED: probable pre-mRNA-splicing factor ATP-dependent RNA helicase [Brassica oleracea var. oleracea]
106335065	2.31074	0.00158562	2.26187	0.000539389	1.41704	0.0390201	XP_013628938.1|5.9e-239|PREDICTED: WAT1-related protein At3g45870 isoform X1 [Brassica oleracea var. oleracea]
106335088	-1.60452	8.28053e-07	-1.12677	7.07307e-11	1.08097	0.000992375	XP_013628965.1|0.0e+00|PREDICTED: probable mediator of RNA polymerase II transcription subunit 37c [Brassica oleracea var. oleracea]
106335095	3.38798	7.23866e-10	3.18422	4.83235e-11	1.6025	0.00146627	VDC87704.1|0.0e+00|unnamed protein product, partial [Brassica oleracea]
106335107	4.00306	1.00922e-25	4.00873	8.61789e-35	5.14692	1.18272e-34	VDC95250.1|0.0e+00|unnamed protein product, partial [Brassica oleracea]
106335139	-2.62552	8.99752e-17	-1.58682	2.542e-06	-1.1903	0.00559121	XP_013629030.1|0.0e+00|PREDICTED: putative BTB/POZ domain-containing protein At3g08660 [Brassica oleracea var. oleracea]
106335155	1.14399	0.0116605	5.98931	2.70547e-74	4.06811	6.05777e-46	XP_013736724.1|6.6e-233|serine--glyoxylate aminotransferase isoform X1 [Brassica napus]
106335170	3.1509	0.00481974	4.1259	0.000308925	3.19367	0.00231856	XP_013629068.1|4.4e-211|PREDICTED: polyubiquitin-like [Brassica oleracea var. oleracea]
106335242	3.24587	8.58817e-15	2.88951	9.46318e-15	3.20114	2.57635e-16	XP_013629168.1|4.4e-294|PREDICTED: transcriptional corepressor LEUNIG_HOMOLOG-like [Brassica oleracea var. oleracea]
106335260	9.93634	1.63085e-45	10.338	5.65991e-45	6.02645	2.38925e-11	XP_013629190.1|0.0e+00|PREDICTED: transcription factor ABORTED MICROSPORES-like [Brassica oleracea var. oleracea]
106335281	1.27402	0.000115484	4.93889	1.22843e-136	3.7194	2.41643e-22	XP_013629214.1|5.4e-289|PREDICTED: proline-rich protein 4-like [Brassica oleracea var. oleracea]
106335308	5.57184	7.28701e-17	5.68312	5.23972e-19	5.29839	3.89016e-18	XP_013629247.1|2.6e-179|PREDICTED: uncharacterized protein LOC106335308 [Brassica oleracea var. oleracea]
106335328	-8.17982	2.6179e-29	-4.35704	4.07811e-21	-4.46774	2.65409e-20	VDC85551.1|5.6e-106|unnamed protein product, partial [Brassica oleracea]
106335329	-10.4126	1.22916e-51	-5.13748	5.75377e-07	-5.64655	3.09025e-11	XP_013629281.1|2.1e-105|PREDICTED: peptide methionine sulfoxide reductase A2-like [Brassica oleracea var. oleracea]
106335330	5.50427	2.80216e-09	5.91598	5.40085e-10	5.4767	1.05396e-10	XP_013629282.1|8.0e-110|PREDICTED: stellacyanin-like [Brassica oleracea var. oleracea]
106335449	-1.72481	2.03315e-10	-1.41511	4.98911e-10	-1.55515	1.0988e-06	VDC90434.1|7.7e-170|unnamed protein product, partial [Brassica oleracea]
106335461	2.84096	3.88381e-14	5.53364	2.30809e-28	2.76446	2.25161e-14	XP_013629437.1|0.0e+00|PREDICTED: CDPK-related kinase 2-like [Brassica oleracea var. oleracea]
106335604	1.07506	7.49897e-08	1.26602	1.3176e-18	1.01126	4.2597e-07	XP_013629629.1|1.6e-201|PREDICTED: uncharacterized protein LOC106335604 [Brassica oleracea var. oleracea]
106335683	3.14909	0.00924794	3.58358	0.00319222	2.67627	0.0202979	XP_013629717.1|5.7e-235|PREDICTED: F-box protein At1g30790-like [Brassica oleracea var. oleracea]
106335694	1.53418	0.00444567	5.69205	2.10943e-11	3.27339	1.4116e-08	XP_013629729.1|0.0e+00|PREDICTED: uncharacterized protein LOC106335694 [Brassica oleracea var. oleracea]
106335719	1.7647	0.00071503	2.86307	2.80339e-08	2.48056	3.20281e-06	XP_013629768.1|6.0e-203|PREDICTED: SAL2 phosphatase [Brassica oleracea var. oleracea]
106335743	1.33452	2.81044e-06	2.07495	2.27122e-16	1.19529	9.29174e-07	XP_013629796.1|0.0e+00|PREDICTED: putative cadmium/zinc-transporting ATPase HMA4 [Brassica oleracea var. oleracea]
106335745	5.24328	8.68085e-12	5.59137	3.7611e-13	5.05024	2.87068e-13	XP_013629798.1|1.4e-226|PREDICTED: uncharacterized protein LOC106335745 [Brassica oleracea var. oleracea]
106335759	1.40965	0.000147406	1.26205	2.6752e-05	1.07741	0.00164517	XP_013629819.1|7.0e-182|PREDICTED: zinc transporter 11 [Brassica oleracea var. oleracea]
106335802	5.44063	5.20619e-09	4.94201	1.43391e-09	5.00289	4.86786e-10	XP_018441233.1|1.0e-34|PREDICTED: glycine-rich cell wall structural protein [Raphanus sativus]
106335822	-1.56651	4.72964e-10	-1.21584	3.6328e-09	-1.28018	1.39471e-06	BAE98524.1|8.3e-288|cytochrome P450 like protein [Arabidopsis thaliana]
106335866	-1.15926	3.53175e-07	-1.49525	2.08339e-24	-1.16842	1.22904e-10	XP_013629974.1|0.0e+00|PREDICTED: threonine dehydratase biosynthetic, chloroplastic-like [Brassica oleracea var. oleracea]
106335891	2.23491	2.66296e-23	2.05058	1.73905e-32	1.89451	7.39982e-21	XP_013630049.1|0.0e+00|PREDICTED: protein QUIRKY [Brassica oleracea var. oleracea]
106335954	1.31876	6.63929e-05	1.87808	2.67077e-10	1.54169	8.63948e-07	XP_010434078.1|0.0e+00|PREDICTED: calcium permeable stress-gated cation channel 1-like [Camelina sativa]
106335972	5.55131	4.64112e-16	6.53351	1.68539e-16	6.57583	1.76382e-17	XP_013630124.1|1.9e-78|PREDICTED: uncharacterized protein LOC106335972 [Brassica oleracea var. oleracea]
106336052	-1.07965	2.20118e-05	-2.44195	7.55556e-33	-2.6754	4.18885e-27	NP_197583.1|0.0e+00|sucrose synthase 1 [Arabidopsis thaliana]
106336093	-2.00591	6.90804e-15	-1.08364	8.0222e-05	1.15116	0.00600946	XP_013630271.1|0.0e+00|PREDICTED: probable leucine-rich repeat receptor-like protein kinase At1g35710 [Brassica oleracea var. oleracea]
106336123	-1.7371	0.00155256	1.18378	0.00712834	-1.13684	0.000483985	VDC99249.1|0.0e+00|unnamed protein product [Brassica oleracea]
106336153	6.48203	3.25608e-14	6.88323	7.34652e-15	6.44786	1.55696e-16	XP_013630353.1|3.7e-64|PREDICTED: putative non-specific lipid-transfer protein 14 [Brassica oleracea var. oleracea]
106336233	3.95609	7.7518e-32	4.61477	8.72981e-43	4.11292	2.41205e-37	XP_013630456.1|3.6e-80|PREDICTED: uncharacterized protein At2g34160-like [Brassica oleracea var. oleracea]
106336250	-1.14744	0.000266321	-1.89951	1.35532e-15	-1.15373	0.000205002	XP_013630480.1|0.0e+00|PREDICTED: oxysterol-binding protein-related protein 2A isoform X4 [Brassica oleracea var. oleracea]
106336289	2.61541	0.0449344	3.039	0.0195962	2.61616	0.0336751	XP_013630533.1|4.0e-90|PREDICTED: transcription elongation factor TFIIS-like [Brassica oleracea var. oleracea]
106336369	3.23173	8.77853e-12	3.59542	6.35527e-16	3.94968	1.00425e-11	XP_013630640.1|0.0e+00|PREDICTED: respiratory burst oxidase homolog protein C [Brassica oleracea var. oleracea]
106336399	-3.8274	7.29491e-45	-1.48685	1.93044e-05	-1.42981	0.000299403	XP_013630681.1|6.2e-264|PREDICTED: UDP-glycosyltransferase 79B6 [Brassica oleracea var. oleracea]
106336404	-2.13479	1.60651e-13	-1.27379	6.89908e-09	-1.29075	0.00447087	XP_013630689.1|0.0e+00|PREDICTED: uncharacterized protein LOC106336404 [Brassica oleracea var. oleracea]
106336407	3.96045	5.6739e-05	4.33768	9.84833e-06	3.17371	0.000210172	XP_013630696.1|6.9e-298|PREDICTED: F-box/LRR-repeat protein At5g63520-like [Brassica oleracea var. oleracea]
106336452	3.80735	4.63254e-49	4.71339	4.97195e-77	5.02667	4.0152e-53	XP_013630744.1|0.0e+00|PREDICTED: protein STRUBBELIG-RECEPTOR FAMILY 2-like [Brassica oleracea var. oleracea]
106336464	-1.75411	2.4699e-11	1.74684	5.73995e-09	1.39686	4.71795e-05	XP_013630754.1|0.0e+00|PREDICTED: protein NUCLEAR FUSION DEFECTIVE 4-like [Brassica oleracea var. oleracea]
106336473	3.33078	0.00477387	3.76675	0.00153109	3.32138	0.00248054	XP_013630765.1|4.4e-101|PREDICTED: uncharacterized protein LOC106336473 [Brassica oleracea var. oleracea]
106336492	2.75175	0.0316904	3.17834	0.0133209	2.68566	0.0276923	XP_013630782.1|0.0e+00|PREDICTED: root phototropism protein 2-like [Brassica oleracea var. oleracea]
106336511	-2.17833	4.60605e-18	-1.47599	8.23392e-18	-1.34188	1.35481e-10	XP_013630832.1|9.8e-221|PREDICTED: heptahelical transmembrane protein 4 [Brassica oleracea var. oleracea]
106336514	-1.2875	2.21822e-06	-1.04811	1.91567e-05	-1.60193	0.000718524	XP_013630812.1|0.0e+00|PREDICTED: diacylglycerol kinase 1-like [Brassica oleracea var. oleracea]
106336550	-1.87718	0.00215675	3.82107	5.12068e-05	2.30607	0.00513299	XP_013630851.1|0.0e+00|PREDICTED: receptor-like protein 12 [Brassica oleracea var. oleracea]
106336556	1.25118	0.00109792	2.07708	6.32905e-16	1.77468	3.28713e-05	XP_013630860.1|6.4e-204|PREDICTED: cytosolic sulfotransferase 18-like isoform X1 [Brassica oleracea var. oleracea]
106336635	2.36143	0.00253958	2.62265	0.000344286	2.35537	0.00125168	XP_013630979.1|0.0e+00|PREDICTED: exocyst complex component EXO70A1 [Brassica oleracea var. oleracea]
106336645	1.10216	0.00650505	2.12632	1.09266e-08	1.41765	0.000177071	XP_013630993.1|2.8e-139|PREDICTED: aquaporin TIP4-1 [Brassica oleracea var. oleracea]
106336741	1.44411	0.013125	1.67754	0.0187223	2.7666	1.84157e-06	XP_013631124.1|9.9e-202|PREDICTED: fructose-bisphosphate aldolase, cytoplasmic isozyme-like [Brassica oleracea var. oleracea]
106336759	2.96351	3.08197e-05	2.82371	1.90004e-05	2.58824	0.000100143	XP_013631142.1|5.4e-221|PREDICTED: probable WRKY transcription factor 25 [Brassica oleracea var. oleracea]
106336782	4.10581	2.1841e-42	3.95983	3.76648e-48	2.96154	6.74777e-18	XP_013631176.1|4.3e-192|PREDICTED: probable carboxylesterase 8 [Brassica oleracea var. oleracea]
106336798	-1.49837	2.68942e-09	-1.38775	3.12761e-12	-1.00476	0.00159521	XP_009143515.1|0.0e+00|PREDICTED: ABC transporter G family member 33-like [Brassica rapa]
106336813	2.68269	0.0186055	2.67454	0.015997	2.35309	0.0234568	XP_013631207.1|7.6e-209|PREDICTED: heterodimeric geranylgeranyl pyrophosphate synthase large subunit 2-like [Brassica oleracea var. oleracea]
106336836	-2.86481	3.65738e-24	-1.62163	6.60414e-08	-1.10301	0.00555976	XP_013631233.1|1.5e-260|PREDICTED: ethylene-responsive transcription factor RAP2-7 isoform X2 [Brassica oleracea var. oleracea]
106336851	1.82729	1.72033e-10	3.53107	1.42729e-34	1.77039	2.15794e-05	XP_013631262.1|1.7e-208|PREDICTED: nitrile-specifier protein 2-like [Brassica oleracea var. oleracea]
106336864	-1.45279	4.06632e-11	-1.32938	1.31549e-18	-1.01842	5.76443e-07	NP_181973.1|1.1e-286|beta glucosidase 15 [Arabidopsis thaliana]
106336884	4.1196	1.95869e-05	5.0529	1.01971e-06	3.56846	2.38029e-05	XP_013631305.1|1.5e-141|PREDICTED: acid phosphatase 1-like [Brassica oleracea var. oleracea]
106336885	-2.85339	4.26765e-40	-1.59914	6.69808e-12	-1.32399	5.09321e-05	XP_013631306.1|3.9e-265|PREDICTED: phenolic glucoside malonyltransferase 1-like [Brassica oleracea var. oleracea]
106336886	-1.59644	6.96055e-09	-1.47369	3.76354e-11	-1.26141	0.000232819	XP_013642880.1|0.0e+00|uncharacterized protein LOC106347822 isoform X1 [Brassica napus]
106336907	4.96029	4.08655e-07	4.84006	1.95779e-07	4.91519	4.98492e-08	XP_013631337.1|6.2e-171|PREDICTED: rho GTPase-activating protein 5-like [Brassica oleracea var. oleracea]
106336928	2.53468	5.9591e-26	1.81724	3.7244e-23	1.71013	2.12292e-10	NP_001190720.1|3.2e-240|Pectin lyase-like superfamily protein [Arabidopsis thaliana]
106336940	2.11805	0.038338	2.2379	0.0171144	2.86175	0.00300733	XP_013631381.1|0.0e+00|PREDICTED: uncharacterized protein LOC106336940 [Brassica oleracea var. oleracea]
106336949	5.55246	1.83971e-09	5.96452	3.54338e-10	5.11161	1.54746e-10	XP_013631399.1|1.5e-247|PREDICTED: putative plant UBX domain-containing protein 14 [Brassica oleracea var. oleracea]
106336950	4.08308	0.000151641	3.94167	0.000151975	4.03934	5.26423e-05	XP_013631400.1|7.4e-247|PREDICTED: plant UBX domain-containing protein 16-like [Brassica oleracea var. oleracea]
106336952	3.96903	5.98787e-05	4.90795	3.03644e-06	4.43041	3.31432e-06	XP_013631401.1|1.8e-223|PREDICTED: putative plant UBX domain-containing protein 14 [Brassica oleracea var. oleracea]
106336960	-2.73403	3.25287e-31	-1.61763	2.76023e-12	-1.00873	0.000159295	XP_013631411.1|6.9e-219|PREDICTED: probable receptor-like protein kinase At3g55450 isoform X1 [Brassica oleracea var. oleracea]
106336982	2.53242	0.000411541	2.85524	4.88917e-05	1.38864	0.0157186	NP_181428.1|5.0e-298|phosphate transporter 1;4 [Arabidopsis thaliana]
106337000	1.59053	6.72563e-11	1.98588	9.68131e-23	1.92555	3.43096e-08	VDD04995.1|0.0e+00|unnamed protein product, partial [Brassica oleracea]
106337004	1.58312	6.88075e-05	2.74735	4.47741e-13	1.83327	2.18268e-05	XP_013631468.1|4.6e-180|PREDICTED: uncharacterized protein LOC106337004 isoform X1 [Brassica oleracea var. oleracea]
106337039	5.34979	1.24725e-08	5.23696	3.37329e-09	5.32142	6.26169e-10	XP_013631506.1|2.2e-129|PREDICTED: peroxisomal membrane protein 11E-like [Brassica oleracea var. oleracea]
106337063	3.1883	0.00807592	3.623	0.00275971	3.17484	0.00469152	XP_013631541.1|1.0e-161|PREDICTED: paired amphipathic helix protein Sin3-like 2 [Brassica oleracea var. oleracea]
106337127	4.23121	6.15671e-05	4.66133	1.42474e-05	3.76637	6.53877e-05	XP_013631628.1|0.0e+00|PREDICTED: DNA (cytosine-5)-methyltransferase 1-like [Brassica oleracea var. oleracea]
106337156	-5.10682	2.8731e-176	-2.60452	9.46769e-35	-1.85641	5.3384e-13	CDY29671.1|1.4e-287|BnaA04g17560D [Brassica napus]
106337161	2.59127	5.05219e-23	3.6277	1.20113e-88	2.87489	1.61769e-32	XP_013631667.1|9.5e-241|PREDICTED: F-box protein At2g41170 [Brassica oleracea var. oleracea]
106337189	3.38192	0.00391707	3.81785	0.00123096	3.37486	0.00194003	XP_013631705.1|0.0e+00|PREDICTED: ABC transporter B family member 4 [Brassica oleracea var. oleracea]
106337207	-1.01772	0.00506412	3.03671	6.19808e-19	2.02948	2.09279e-05	XP_013631726.1|4.8e-148|PREDICTED: homeobox-leucine zipper protein ATHB-7 [Brassica oleracea var. oleracea]
106337208	-2.41873	1.65149e-05	-2.54421	5.20822e-07	-1.72466	0.00911181	XP_013631727.1|0.0e+00|PREDICTED: phosphatidylinositol/phosphatidylcholine transfer protein SFH3 [Brassica oleracea var. oleracea]
106337239	5.61518	1.28502e-09	6.03256	2.39226e-10	5.14241	2.34104e-10	XP_013631766.1|5.4e-305|PREDICTED: ubiquitin carboxyl-terminal hydrolase 10-like [Brassica oleracea var. oleracea]
106337241	6.85043	2.48256e-16	7.25333	6.01262e-17	6.43473	3.705e-19	XP_013631768.1|0.0e+00|PREDICTED: uncharacterized protein LOC106337241 isoform X1 [Brassica oleracea var. oleracea]
106337253	5.89778	8.0546e-24	5.13901	3.79795e-30	3.64205	1.7477e-25	XP_013631786.1|1.7e-288|PREDICTED: glycerol-3-phosphate 2-O-acyltransferase 6 [Brassica oleracea var. oleracea]
106337270	-1.6631	1.30306e-06	-1.91351	1.19519e-09	-1.03296	0.0103771	XP_013631809.1|1.1e-111|PREDICTED: abscisic acid receptor PYL4-like [Brassica oleracea var. oleracea]
106337309	-7.66414	4.63529e-22	-2.72902	0.0449927	-3.44139	0.00159549	XP_013631857.1|0.0e+00|PREDICTED: beta-glucosidase 30-like [Brassica oleracea var. oleracea]
106337369	2.21682	5.18191e-15	2.79453	9.09838e-29	2.45731	4.68968e-19	VDD14073.1|0.0e+00|unnamed protein product [Brassica oleracea]
106337378	3.69277	2.41148e-25	3.0361	8.01735e-27	2.86813	1.45523e-22	XP_013743889.2|2.5e-258|probable sarcosine oxidase [Brassica napus]
106337388	1.21937	0.000229049	3.60206	1.94036e-26	1.86905	8.76399e-07	XP_013631939.1|1.2e-269|PREDICTED: serine carboxypeptidase-like 46 [Brassica oleracea var. oleracea]
106337393	1.1019	0.0148353	2.0114	2.90876e-09	2.20008	1.117e-07	XP_013631943.1|7.3e-217|PREDICTED: proline-rich protein 2 [Brassica oleracea var. oleracea]
106337395	2.18471	3.52575e-09	2.58936	2.23212e-14	1.01968	0.00183593	XP_013631946.1|2.7e-173|PREDICTED: transcription factor DIVARICATA-like [Brassica oleracea var. oleracea]
106337451	1.36696	4.02402e-07	1.131	1.70622e-06	1.08084	3.77334e-05	XP_002881813.1|1.3e-135|putative E3 ubiquitin-protein ligase SINAT1 [Arabidopsis lyrata subsp. lyrata]
106337468	5.5268	1.8296e-11	5.89137	1.67582e-12	5.56079	3.11647e-13	XP_013632036.1|7.2e-262|PREDICTED: omega-hydroxypalmitate O-feruloyl transferase [Brassica oleracea var. oleracea]
106337478	1.51091	0.00737365	2.67205	3.62477e-07	2.94277	8.93713e-07	XP_013632045.1|0.0e+00|PREDICTED: uncharacterized protein At1g04910-like [Brassica oleracea var. oleracea]
106337487	3.44404	1.58805e-23	5.97571	3.95226e-34	5.96631	1.36844e-32	XP_013632052.1|6.9e-208|PREDICTED: flavonol synthase/flavanone 3-hydroxylase [Brassica oleracea var. oleracea]
106337505	4.7672	1.73955e-06	5.19052	3.54507e-07	4.30506	9.33441e-07	XP_013632068.1|8.6e-95|PREDICTED: SURP and G-patch domain-containing protein 1-like protein [Brassica oleracea var. oleracea]
106337506	9.65951	3.63858e-42	10.059	9.52284e-42	9.09927	3.06661e-57	XP_013632069.1|3.8e-64|PREDICTED: putative lipid-transfer protein DIR1 [Brassica oleracea var. oleracea]
106337523	3.11804	0.0107577	3.55716	0.00383515	3.00052	0.00980605	XP_013632083.1|4.5e-122|PREDICTED: uncharacterized protein LOC106337523 [Brassica oleracea var. oleracea]
106337529	-3.32532	7.25275e-07	-2.94365	4.19295e-06	-2.32833	0.00138888	XP_013632086.1|0.0e+00|PREDICTED: L-type lectin-domain containing receptor kinase V.5-like [Brassica oleracea var. oleracea]
106337551	3.15406	0.0091556	3.58943	0.00316773	2.66544	0.0216649	XP_006410044.1|0.0e+00|ABC transporter G family member 31 [Eutrema salsugineum]
106337560	-1.02918	0.000218024	2.15333	3.1338e-17	1.51712	1.46967e-09	XP_013632122.1|5.1e-62|PREDICTED: non-specific lipid-transfer protein B [Brassica oleracea var. oleracea]
106337595	-1.72777	7.66108e-09	-1.37592	1.37324e-09	-1.45771	8.06727e-07	XP_013632156.1|2.0e-264|PREDICTED: uncharacterized acetyltransferase At3g50280 [Brassica oleracea var. oleracea]
106337602	3.40177	1.2991e-19	5.8284	6.04335e-27	2.24827	5.4446e-05	XP_013632162.1|1.9e-102|PREDICTED: putative uncharacterized protein DDB_G0277255 [Brassica oleracea var. oleracea]
106337622	3.70523	2.32479e-15	3.31703	9.51489e-16	1.46517	0.0105267	XP_013632185.1|2.9e-263|PREDICTED: UDP-glycosyltransferase 74F2-like [Brassica oleracea var. oleracea]
106337625	2.5041	0.000348342	2.09957	0.00171771	-1.14978	0.0472987	XP_013632188.1|3.0e-208|PREDICTED: probable trehalose-phosphate phosphatase E [Brassica oleracea var. oleracea]
106337633	5.09906	2.42087e-09	2.75791	1.00394e-05	3.6566	1.57522e-08	XP_013632198.1|1.2e-149|PREDICTED: agamous-like MADS-box protein AGL5 isoform X1 [Brassica oleracea var. oleracea]
106337646	1.3128	1.69963e-11	1.21544	1.73278e-08	1.40498	1.10946e-10	XP_013632221.1|2.8e-287|PREDICTED: cytochrome P450 81D1-like [Brassica oleracea var. oleracea]
106337675	1.5693	0.0140371	3.81869	1.4635e-08	-1.44232	0.00749638	XP_013734259.1|9.6e-243|protein DETOXIFICATION 15-like [Brassica napus]
106337691	2.09755	9.78565e-05	3.12587	2.47733e-08	2.17006	1.47374e-05	XP_013632272.1|1.1e-142|PREDICTED: fatty acid 2-hydroxylase 1-like [Brassica oleracea var. oleracea]
106337707	1.22103	0.0110116	1.3379	0.0029584	1.06374	0.019059	XP_009112280.1|3.2e-15|PREDICTED: cell cycle checkpoint protein RAD17 isoform X1 [Brassica rapa]
106337713	5.08582	1.37435e-07	5.50459	2.71904e-08	5.05144	1.1989e-08	XP_013632300.1|0.0e+00|PREDICTED: beta-fructofuranosidase, insoluble isoenzyme CWINV4 [Brassica oleracea var. oleracea]
106337714	-3.63076	3.51304e-51	-1.2502	3.35542e-05	-1.91253	9.6011e-11	XP_013632301.1|2.5e-181|PREDICTED: probable xyloglucan endotransglucosylase/hydrolase protein 32 [Brassica oleracea var. oleracea]
106337738	2.51113	0.0332664	2.84541	0.0121259	3.44303	0.00141747	XP_013632320.1|6.2e-109|PREDICTED: probable calcium-binding protein CML45 [Brassica oleracea var. oleracea]
106337743	3.17827	0.00852689	3.61482	0.00294925	3.12139	0.00598888	XP_013632325.1|7.4e-256|PREDICTED: MATH domain and coiled-coil domain-containing protein At2g42480-like [Brassica oleracea var. oleracea]
106337750	7.57143	6.01931e-59	2.58142	9.66751e-56	2.58257	3.57846e-20	XP_013632332.1|0.0e+00|PREDICTED: protein CER1-like 2 [Brassica oleracea var. oleracea]
106337759	5.603	1.01577e-09	5.49582	1.8363e-10	5.17355	5.60615e-11	XP_013632337.1|2.6e-128|PREDICTED: DNA-directed RNA polymerase V subunit 5C [Brassica oleracea var. oleracea]
106337772	1.03415	0.000224319	2.75714	2.34895e-29	1.13277	0.00137601	XP_013632350.1|1.3e-82|PREDICTED: transcription factor bHLH61 [Brassica oleracea var. oleracea]
106337791	2.61426	0.0450584	3.03805	0.0196299	2.61567	0.0337126	XP_013632364.1|2.0e-254|PREDICTED: pentatricopeptide repeat-containing protein At3g60960, mitochondrial-like [Brassica oleracea var. oleracea]
106337825	5.08548	1.53948e-07	5.50704	3.00124e-08	5.02708	1.84883e-08	XP_013632391.1|3.0e-197|PREDICTED: mitogen-activated protein kinase kinase kinase 1-like [Brassica oleracea var. oleracea]
106337827	2.56296	0.0388414	3.53346	0.00385453	3.09476	0.00642763	XP_013632394.1|4.5e-147|PREDICTED: cytochrome c oxidase assembly protein COX11, mitochondrial-like [Brassica oleracea var. oleracea]
106337840	3.34851	0.00451636	3.18434	0.00619566	3.321	0.00252653	XP_013632403.1|1.2e-302|PREDICTED: uncharacterized protein LOC106337840 [Brassica oleracea var. oleracea]
106337881	5.47747	1.56902e-17	5.78734	1.16617e-19	4.03301	4.6135e-19	XP_013632438.1|6.6e-239|PREDICTED: protein ABSCISIC ACID-INSENSITIVE 5-like [Brassica oleracea var. oleracea]
106337894	2.92296	0.0192487	2.74541	0.0283543	2.44772	0.0442706	VDD05124.1|2.6e-87|unnamed protein product [Brassica oleracea]
106337902	4.64755	4.05592e-06	5.07191	8.41379e-07	4.6272	5.82316e-07	XP_013632457.1|9.6e-146|PREDICTED: putative B3 domain-containing protein At4g03160 [Brassica oleracea var. oleracea]
106337909	2.70738	0.035476	3.13435	0.0149401	2.68907	0.0271126	XP_013632464.1|0.0e+00|PREDICTED: LOW QUALITY PROTEIN: uncharacterized ATP-dependent helicase C23E6.02-like [Brassica oleracea var. oleracea]
106337924	2.67348	0.038763	3.09844	0.0165522	2.66571	0.0290935	XP_013632477.1|2.2e-161|PREDICTED: pre-mRNA-processing-splicing factor 8-like [Brassica oleracea var. oleracea]
106337926	2.92616	0.0190884	3.35736	0.00726844	2.91705	0.0126528	XP_013632478.1|9.2e-224|PREDICTED: F-box protein At3g57590-like [Brassica oleracea var. oleracea]
106337936	4.64233	4.34818e-06	5.0677	9.06011e-07	4.61121	7.07396e-07	XP_013632487.1|2.4e-94|PREDICTED: uncharacterized protein LOC106337936 [Brassica oleracea var. oleracea]
106337973	3.03848	0.0134504	3.47153	0.00486967	3.02872	0.00837293	XP_013632513.1|1.9e-121|PREDICTED: GATA transcription factor 29 [Brassica oleracea var. oleracea]
106338054	2.73302	0.0334724	2.57716	0.0497419	2.64623	0.031335	XP_013632570.1|3.7e-232|PREDICTED: protein bfr2 [Brassica oleracea var. oleracea]
106338087	3.23817	0.00684886	3.67329	0.00231431	3.19964	0.00431036	XP_013632598.1|7.1e-149|PREDICTED: uncharacterized protein LOC106338087 [Brassica oleracea var. oleracea]
106338088	5.02277	2.52681e-07	5.44445	4.96155e-08	4.97006	3.08881e-08	XP_013632599.1|2.8e-173|PREDICTED: uncharacterized protein LOC106338088 [Brassica oleracea var. oleracea]
106338104	5.01841	2.45356e-07	5.43846	4.8382e-08	4.55803	8.63938e-08	XP_013632611.1|2.7e-212|PREDICTED: B3 domain-containing protein At2g31720 [Brassica oleracea var. oleracea]
106338135	2.59525	0.0473642	3.01748	0.0208998	2.58352	0.0370827	CDY24731.1|3.6e-223|BnaC04g13360D [Brassica napus]
106338148	3.29001	0.0056236	3.72644	0.00184523	3.26263	0.00326785	XP_013632642.1|4.0e-214|PREDICTED: F-box/kelch-repeat protein At4g38940-like [Brassica oleracea var. oleracea]
106338361	-2.447	2.1021e-05	-2.42299	3.63899e-07	-1.53874	0.0247414	XP_013632812.1|1.1e-241|PREDICTED: (E,E)-geranyllinalool synthase-like [Brassica oleracea var. oleracea]
106338475	2.87621	8.74678e-07	3.37602	1.9704e-08	2.58045	6.69222e-07	XP_013632916.1|4.8e-238|PREDICTED: aspartic proteinase-like protein 2 isoform X1 [Brassica oleracea var. oleracea]
106338702	2.68273	0.0378268	3.10831	0.0160498	2.68101	0.0276962	XP_013633072.1|8.3e-206|PREDICTED: agamous-like MADS-box protein AGL97 [Brassica oleracea var. oleracea]
106338798	2.81522	0.0263345	3.2446	0.0105359	2.81447	0.0179751	XP_013633147.1|2.0e-96|PREDICTED: agamous-like MADS-box protein AGL93 [Brassica oleracea var. oleracea]
106338804	4.04516	0.000180543	4.47776	4.42406e-05	4.02427	5.44785e-05	XP_013633151.1|7.3e-196|PREDICTED: uncharacterized protein LOC106338804 [Brassica oleracea var. oleracea]
106338806	4.34015	3.19232e-05	4.76899	7.10131e-06	4.32083	6.78679e-06	XP_013633153.1|2.4e-180|PREDICTED: agamous-like MADS-box protein AGL93 [Brassica oleracea var. oleracea]
106338808	3.33256	0.00474936	3.76818	0.001526	3.32095	0.00248893	XP_013633155.1|8.8e-205|PREDICTED: agamous-like MADS-box protein AGL93 [Brassica oleracea var. oleracea]
106338817	3.12899	0.00995361	3.56377	0.00346324	2.64802	0.0226994	XP_013633162.1|3.0e-169|PREDICTED: mRNA-decapping enzyme subunit 2-like [Brassica oleracea var. oleracea]
106338902	4.11786	1.36844e-06	3.99969	5.05553e-07	4.71998	4.69927e-08	XP_013633227.1|1.0e-268|PREDICTED: protein pleiotropic regulator PRL2 [Brassica oleracea var. oleracea]
106338965	3.33772	0.00474936	3.77498	0.00153283	3.29169	0.0029285	XP_013633270.1|4.6e-245|PREDICTED: putative E3 ubiquitin-protein ligase ARI6 [Brassica oleracea var. oleracea]
106339026	3.14068	0.00953809	3.57546	0.00329949	3.1326	0.00555976	XP_013633317.1|3.6e-107|PREDICTED: mavicyanin-like, partial [Brassica oleracea var. oleracea]
106339041	3.70599	0.00100989	4.14248	0.000281087	3.67233	0.000451009	XP_013633325.1|2.6e-179|PREDICTED: B3 domain-containing protein At2g24670-like [Brassica oleracea var. oleracea]
106339056	3.11272	0.0105373	3.5475	0.00370042	2.62657	0.0246706	XP_013633339.1|1.1e-129|PREDICTED: putative transmembrane protein At3g54730 [Brassica oleracea var. oleracea]
106339058	7.10297	7.81752e-18	7.51015	1.85186e-18	7.02369	2.7231e-20	XP_013633341.1|5.8e-122|PREDICTED: B3 domain-containing protein At2g31420-like [Brassica oleracea var. oleracea]
106339080	2.98068	0.0162752	3.41394	0.00607041	2.94874	0.0113942	XP_013633353.1|2.1e-220|PREDICTED: F-box protein At1g59680-like [Brassica oleracea var. oleracea]
106339081	2.90723	0.02033	3.33929	0.00784855	2.86761	0.0152339	XP_013633355.1|2.4e-171|PREDICTED: putative F-box protein At3g20030 [Brassica oleracea var. oleracea]
106339184	5.62574	1.35541e-09	6.04712	2.46182e-10	5.52893	1.25807e-10	XP_013633435.1|4.3e-204|PREDICTED: serine/threonine-protein kinase ste20 [Brassica oleracea var. oleracea]
106339272	4.65432	5.82968e-06	5.09541	1.1881e-06	4.50227	2.96328e-06	XP_013633514.1|1.8e-115|PREDICTED: B3 domain-containing protein At2g31420-like [Brassica oleracea var. oleracea]
106339277	2.01431	0.00782118	3.06691	2.74893e-07	1.47311	0.00765608	XP_013633519.1|0.0e+00|PREDICTED: receptor-like protein 12 [Brassica oleracea var. oleracea]
106339295	2.21978	1.47662e-05	-1.44142	2.92413e-07	-2.20191	3.78082e-12	XP_013633536.1|5.3e-280|PREDICTED: regulatory protein NPR5 [Brassica oleracea var. oleracea]
106339297	-2.15479	8.30871e-22	-1.3504	2.77848e-10	-1.08476	1.15184e-05	XP_013633539.1|0.0e+00|PREDICTED: uncharacterized protein LOC106339297 [Brassica oleracea var. oleracea]
106339327	-1.255	0.000305172	-1.31737	3.87036e-08	-1.33273	5.99562e-06	XP_013633570.1|2.1e-152|PREDICTED: tropinone reductase homolog At2g29330-like isoform X1 [Brassica oleracea var. oleracea]
106339339	2.65666	0.0405178	3.08081	0.0174751	2.63975	0.0315302	XP_013633586.1|7.0e-137|PREDICTED: E3 ubiquitin-protein ligase CIP8-like [Brassica oleracea var. oleracea]
106339340	2.23263	0.0163219	2.57411	0.000844991	2.61998	0.000536913	XP_013633584.1|1.1e-185|PREDICTED: 1-aminocyclopropane-1-carboxylate oxidase-like [Brassica oleracea var. oleracea]
106339356	1.27528	0.00171211	2.45252	6.21922e-14	1.13668	0.00189116	XP_013633601.1|3.2e-185|PREDICTED: uncharacterized protein LOC106339356 [Brassica oleracea var. oleracea]
106339375	1.73607	5.62425e-05	2.61565	1.16702e-10	2.15398	4.86422e-07	XP_013633622.1|5.8e-87|PREDICTED: copper transport protein CCH-like [Brassica oleracea var. oleracea]
106339387	1.92081	4.86944e-09	1.75641	3.07233e-08	1.63554	2.40581e-06	XP_013633639.1|2.1e-138|PREDICTED: uncharacterized protein LOC106339387 [Brassica oleracea var. oleracea]
106339426	2.55928	0.000313551	3.9414	1.28934e-08	3.32633	1.26326e-06	XP_013633681.1|8.9e-163|PREDICTED: zinc finger protein ZAT5-like [Brassica oleracea var. oleracea]
106339429	2.28589	3.17109e-05	4.46347	4.10843e-15	3.08656	1.11884e-08	XP_013633685.1|3.3e-129|PREDICTED: peroxisomal membrane protein 11D-like isoform X2 [Brassica oleracea var. oleracea]
106339430	1.25426	0.00912972	3.89049	3.19004e-17	2.3298	2.08786e-07	XP_013633686.1|6.0e-160|PREDICTED: homeobox-leucine zipper protein HAT9 [Brassica oleracea var. oleracea]
106339475	2.78074	6.43637e-14	1.72805	6.40349e-09	1.66841	2.3218e-07	XP_013633750.1|3.7e-236|PREDICTED: uncharacterized protein LOC106339475 isoform X2 [Brassica oleracea var. oleracea]
106339546	1.32547	2.25632e-10	1.18008	5.21726e-13	1.15614	1.06839e-06	XP_013633827.1|3.2e-248|PREDICTED: transcription factor bHLH10-like isoform X1 [Brassica oleracea var. oleracea]
106339552	5.64401	5.20238e-16	5.33629	1.16777e-18	4.7645	6.94742e-18	XP_013633836.1|2.4e-158|PREDICTED: zinc finger protein ZAT5-like [Brassica oleracea var. oleracea]
106339612	4.39468	3.14304e-06	4.37435	1.37074e-06	4.81702	1.51907e-07	XP_013633912.1|1.8e-234|PREDICTED: uncharacterized protein At4g19900 [Brassica oleracea var. oleracea]
106339692	2.73975	0.0327587	3.16818	0.0137137	2.67986	0.0281574	XP_013634002.1|1.3e-138|PREDICTED: transcription initiation factor IIB-1-like [Brassica oleracea var. oleracea]
106339730	1.1274	3.26063e-05	3.29471	2.55177e-23	1.99096	1.68042e-12	XP_013634045.1|3.7e-60|PREDICTED: putative lipid-transfer protein DIR1 [Brassica oleracea var. oleracea]
106339769	-1.93841	6.25096e-08	-1.9202	1.34732e-11	-1.54364	0.000695137	XP_013634093.1|7.8e-112|PREDICTED: uncharacterized protein LOC106339769 [Brassica oleracea var. oleracea]
106339778	-2.51962	0.00255509	-2.48432	0.00207147	-1.6481	0.0120735	XP_013634104.1|4.8e-102|PREDICTED: protein LIGHT-DEPENDENT SHORT HYPOCOTYLS 10-like [Brassica oleracea var. oleracea]
106339797	7.56625	2.45312e-21	7.96816	7.61806e-22	7.1702	1.22169e-25	RQL94315.1|1.5e-238|hypothetical protein DY000_00020605 [Brassica cretica]
106339820	-1.87044	1.68444e-08	-1.2237	1.47881e-05	-1.43071	5.36184e-05	XP_013634147.1|8.9e-87|PREDICTED: universal stress protein A-like protein [Brassica oleracea var. oleracea]
106339834	5.62645	8.08074e-10	5.52124	1.40136e-10	5.19668	4.25818e-11	XP_013634158.1|0.0e+00|PREDICTED: uncharacterized protein LOC106339834 [Brassica oleracea var. oleracea]
106339866	4.92683	1.10655e-21	3.11158	3.79741e-20	1.9221	1.79256e-09	XP_013634185.1|9.1e-210|PREDICTED: WAT1-related protein At2g39510-like [Brassica oleracea var. oleracea]
106339870	2.53827	0.00253696	2.98355	0.000124877	1.81988	0.0131597	XP_013634189.1|9.0e-157|PREDICTED: dehydration-responsive element-binding protein 2C [Brassica oleracea var. oleracea]
106339877	2.55128	0.00808775	3.93944	2.88618e-05	2.08156	0.0425505	XP_013634195.1|4.0e-229|PREDICTED: transcription factor PIL1 [Brassica oleracea var. oleracea]
106339883	4.8714	3.5644e-14	5.63479	7.02056e-16	4.99771	4.37161e-16	XP_013634202.1|1.4e-306|PREDICTED: cytochrome P450 78A6 [Brassica oleracea var. oleracea]
106339895	1.56315	1.99095e-10	2.30585	7.69176e-25	1.59774	3.57453e-11	XP_013634215.1|2.3e-114|PREDICTED: uncharacterized protein LOC106339895 [Brassica oleracea var. oleracea]
106339897	-1.93921	3.58222e-05	-1.15859	0.0203231	-1.67023	0.00012678	XP_013634217.1|1.6e-129|PREDICTED: LOB domain-containing protein 11 [Brassica oleracea var. oleracea]
106339906	1.86235	0.0192362	2.19954	0.00248576	1.69789	0.0301367	VDD15902.1|1.7e-228|unnamed protein product, partial [Brassica rapa]
106339923	4.97393	3.38512e-07	5.39358	6.7335e-08	4.20334	2.43308e-07	XP_013634246.1|7.4e-291|PREDICTED: phenylalanine--tRNA ligase alpha subunit, cytoplasmic-like [Brassica oleracea var. oleracea]
106339926	6.24012	7.41925e-13	2.80407	2.97092e-10	1.57574	0.00018831	XP_013634249.1|0.0e+00|PREDICTED: SNF2 domain-containing protein CLASSY 3 [Brassica oleracea var. oleracea]
106339930	3.20848	2.42263e-06	4.33947	6.35538e-09	3.41832	1.68217e-06	RQL80159.1|1.1e-179|hypothetical protein DY000_00006119 [Brassica cretica]
106339936	7.6177	9.28016e-79	5.29704	5.88237e-125	1.09721	6.19523e-06	XP_013634258.1|7.4e-126|PREDICTED: floral homeotic protein APETALA 3-like [Brassica oleracea var. oleracea]
106339973	4.12757	7.34922e-11	4.25574	2.23025e-12	2.10518	4.00006e-06	VDD05923.1|2.9e-190|unnamed protein product [Brassica oleracea]
106340004	5.16087	1.03425e-23	5.85097	1.00458e-27	3.51401	4.37161e-16	XP_013634322.1|2.0e-74|PREDICTED: cysteine-rich and transmembrane domain-containing protein A-like [Brassica oleracea var. oleracea]
106340010	-2.02557	2.65466e-13	-1.46881	1.45819e-07	-1.55578	7.28917e-08
106340018	1.34032	0.0034853	3.86501	6.4612e-14	2.11398	8.37061e-07	XP_013634341.1|2.0e-171|PREDICTED: transcription factor bHLH70-like isoform X4 [Brassica oleracea var. oleracea]
106340033	3.2174	0.00732725	3.65236	0.00248247	2.35144	0.0490757	XP_013634358.1|7.2e-128|PREDICTED: uncharacterized protein LOC106340033 [Brassica oleracea var. oleracea]
106340056	2.91867	6.95891e-06	2.6095	5.92189e-06	4.43513	1.56083e-09	XP_013634379.1|9.5e-181|PREDICTED: AT-hook motif nuclear-localized protein 22 [Brassica oleracea var. oleracea]
106340058	2.87133	0.0224152	2.69175	0.0332555	2.8655	0.0151491	XP_013634381.1|2.9e-121|PREDICTED: probable pectinesterase/pectinesterase inhibitor [Brassica oleracea var. oleracea]
106340068	2.21179	2.32868e-10	2.4689	1.66551e-15	3.17447	9.96991e-20	XP_013634390.1|0.0e+00|PREDICTED: uncharacterized protein LOC106340068 [Brassica oleracea var. oleracea]
106340098	4.70961	2.69912e-06	2.04733	0.00698176	2.51437	0.00478613	XP_013634415.1|1.0e-176|PREDICTED: AT-hook motif nuclear-localized protein 22-like [Brassica oleracea var. oleracea]
106340113	8.09383	8.3891e-49	7.89615	8.10451e-61	4.33779	2.30536e-22	XP_018462919.1|4.3e-198|PREDICTED: GDSL esterase/lipase At2g42990 [Raphanus sativus]
106340114	-1.71405	0.000858487	-3.04505	2.48639e-18	-2.53432	4.36112e-11	XP_013634431.1|1.6e-121|PREDICTED: protein LIGHT-DEPENDENT SHORT HYPOCOTYLS 3-like [Brassica oleracea var. oleracea]
106340133	2.21427	0.0218842	4.85553	3.935e-06	4.41138	3.354e-06	XP_013634448.1|2.0e-94|PREDICTED: uncharacterized protein LOC106340133 [Brassica oleracea var. oleracea]
106340182	2.5482	0.0411652	2.92355	0.016385	3.06113	0.00748178	XP_013634501.1|0.0e+00|PREDICTED: uncharacterized protein LOC106340182 [Brassica oleracea var. oleracea]
106340193	1.95529	0.0176181	2.52096	0.00120547	2.54837	0.00119268	XP_013634517.1|4.4e-212|PREDICTED: actin-related protein 2/3 complex subunit 2B isoform X1 [Brassica oleracea var. oleracea]
106340202	4.80838	5.03323e-08	4.47261	1.34022e-08	3.29822	5.51137e-06	XP_013634533.1|1.1e-296|PREDICTED: uncharacterized protein LOC106340202 isoform X2 [Brassica oleracea var. oleracea]
106340212	7.2516	3.69955e-19	7.65011	1.07553e-19	6.57403	6.58528e-24	XP_013634543.1|0.0e+00|PREDICTED: acyltransferase-like protein At3g26840, chloroplastic isoform X1 [Brassica oleracea var. oleracea]
106340264	5.33061	3.51617e-14	3.34439	6.81754e-14	2.77065	1.86311e-10	XP_013634599.1|1.2e-280|PREDICTED: uncharacterized protein LOC106340264 isoform X1 [Brassica oleracea var. oleracea]
106340272	4.92905	1.68091e-11	2.65939	1.41853e-07	4.09414	1.27204e-10	XP_013634603.1|1.7e-199|PREDICTED: traB domain-containing protein-like [Brassica oleracea var. oleracea]
106340274	2.93669	2.95007e-07	-1.89743	1.78879e-10	-2.20166	2.18658e-12	XP_013634606.1|2.5e-193|PREDICTED: putative 2-succinyl-6-hydroxy-2,4-cyclohexadiene-1-carboxylate synthase [Brassica oleracea var. oleracea]
106340291	4.19019	7.27785e-12	5.60946	1.04159e-15	4.37909	9.56893e-15	XP_013634623.1|9.4e-163|PREDICTED: zinc finger protein ZAT4-like [Brassica oleracea var. oleracea]
106340294	3.30431	2.11848e-12	2.88443	1.06665e-12	1.78914	2.02853e-06	XP_013634626.1|4.1e-121|PREDICTED: RING-H2 finger protein ATL67-like [Brassica oleracea var. oleracea]
106340307	4.65628	2.06893e-21	6.7309	1.76404e-21	5.03484	6.3001e-25	XP_013634643.1|2.1e-106|PREDICTED: optic atrophy 3 protein homolog [Brassica oleracea var. oleracea]
106340312	4.34094	2.57421e-29	2.19644	6.92002e-36	2.2805	5.0455e-29	XP_013634648.1|6.3e-266|PREDICTED: transcription factor bHLH10 [Brassica oleracea var. oleracea]
106340315	3.03704	0.00750903	3.4118	0.00228266	3.55327	0.000824403	XP_013634651.1|8.2e-203|PREDICTED: uncharacterized protein LOC106340315 [Brassica oleracea var. oleracea]
106340322	4.40171	2.00599e-06	5.32273	1.18375e-07	4.88094	5.85854e-08	XP_020880775.1|4.6e-290|dynamin-related protein 1E [Arabidopsis lyrata subsp. lyrata]
106340362	2.56943	0.0161172	3.59946	0.000901671	2.45542	0.0149908	XP_013634698.1|7.2e-257|PREDICTED: type I inositol polyphosphate 5-phosphatase 8-like isoform X1 [Brassica oleracea var. oleracea]
106340389	3.03565	0.0135619	3.46924	0.00490593	2.56271	0.030384	XP_013634724.1|6.9e-127|PREDICTED: uncharacterized protein LOC106340389 [Brassica oleracea var. oleracea]
106340394	2.48142	0.00687548	2.60676	0.00208304	2.64282	0.00209902	XP_013634730.1|1.2e-266|PREDICTED: rop guanine nucleotide exchange factor 4 [Brassica oleracea var. oleracea]
106340414	5.56007	2.11771e-09	5.97668	3.98367e-10	5.4916	1.38525e-10	XP_013634744.1|2.4e-83|PREDICTED: SKP1-like protein 1A [Brassica oleracea var. oleracea]
106340417	-2.79363	0.0218137	-4.99012	5.63502e-08	-2.67066	0.0217725	XP_013634750.1|1.8e-194|PREDICTED: protein Brevis radix-like 1 [Brassica oleracea var. oleracea]
106340453	5.10718	5.05386e-11	5.13738	2.77776e-12	5.50866	5.69051e-13	VDD15217.1|1.6e-197|unnamed protein product, partial [Brassica oleracea]
106340480	1.20863	0.00603362	-1.33816	7.44474e-08	-1.25122	0.0112895	XP_013634813.1|3.9e-137|PREDICTED: SPX domain-containing protein 3 [Brassica oleracea var. oleracea]
106340483	-3.62827	2.28362e-27	-1.97327	1.27373e-06	-1.88912	0.000285427	XP_013634815.1|3.2e-45|PREDICTED: uncharacterized protein LOC106340483 [Brassica oleracea var. oleracea]
106340519	-4.2079	4.15516e-24	-1.74026	0.000803376	-1.36192	0.020288	XP_013744264.2|7.3e-161|glutathione S-transferase U3 [Brassica napus]
106340521	2.97126	0.00278343	4.91284	3.27022e-06	2.03336	0.0428781	XP_013634845.1|1.2e-76|PREDICTED: uncharacterized protein LOC106340521 isoform X2 [Brassica oleracea var. oleracea]
106340533	3.32333	3.65078e-05	1.52374	0.0177302	1.95028	0.00583343	XP_013634854.1|0.0e+00|PREDICTED: uncharacterized protein LOC106340533 [Brassica oleracea var. oleracea]
106340539	3.30442	1.358e-07	6.13308	5.72065e-11	2.82106	9.67284e-07	XP_013634859.1|1.2e-228|PREDICTED: polygalacturonase-like [Brassica oleracea var. oleracea]
106340596	1.70551	0.0229873	3.71182	6.02834e-06	2.27365	0.001354	XP_013747431.1|2.7e-60|transcription factor PAR1-like [Brassica napus]
106340603	4.64788	4.19405e-06	5.07321	8.69686e-07	4.61532	6.87725e-07	XP_013634908.1|1.6e-144|PREDICTED: blue copper protein-like [Brassica oleracea var. oleracea]
106340639	4.94228	1.55266e-08	5.83963	1.26903e-09	5.38345	3.52466e-10	XP_013634936.1|1.8e-64|PREDICTED: uncharacterized protein LOC106340639 [Brassica oleracea var. oleracea]
106340642	5.00098	9.65017e-32	6.40919	1.19809e-36	4.65461	5.32339e-08	RQL93228.1|0.0e+00|hypothetical protein DY000_00019491 [Brassica cretica]
106340682	6.26141	7.71713e-28	7.28092	1.52648e-26	7.00511	1.14605e-28	XP_013634977.1|1.7e-260|PREDICTED: transcription factor bHLH91-like [Brassica oleracea var. oleracea]
106340704	2.64235	0.00322565	-1.33416	0.00495147	-2.4854	1.75401e-09	XP_013635005.1|3.9e-274|PREDICTED: BTB/POZ domain-containing protein NPY4 [Brassica oleracea var. oleracea]
106340712	3.70372	0.000360187	3.39933	0.000468831	3.40509	0.000382565	XP_013730191.1|9.3e-267|uncharacterized protein LOC106433897 [Brassica napus]
106340722	8.17924	1.3642e-26	8.16647	1.34921e-29	7.55279	8.66567e-35	XP_013635021.1|1.6e-55|PREDICTED: follicular dendritic cell secreted peptide [Brassica oleracea var. oleracea]
106340725	2.50807	0.00643357	2.11314	0.011608	2.52353	0.00302848	XP_022544248.1|1.9e-79|beta-glucosidase 3-like isoform X1 [Brassica napus]
106340754	3.19451	0.00788007	3.62967	0.00267554	3.18773	0.00441988	XP_013635054.1|3.5e-282|PREDICTED: aluminum-activated malate transporter 7 [Brassica oleracea var. oleracea]
106340759	4.10815	0.000138398	4.54417	3.35233e-05	4.03751	5.72666e-05	XP_013635057.1|6.9e-189|PREDICTED: protein PFC0760c-like [Brassica oleracea var. oleracea]
106340798	6.71363	3.13879e-19	7.52342	7.32023e-19	6.73734	3.30728e-22	XP_013635091.1|7.7e-72|PREDICTED: non-specific lipid-transfer protein 2-like [Brassica oleracea var. oleracea]
106340806	6.76276	6.87275e-16	6.041	7.30623e-19	5.24995	6.76298e-20	XP_013635096.1|1.2e-253|PREDICTED: transcription factor bHLH91-like [Brassica oleracea var. oleracea]
106340815	6.29902	2.36043e-37	5.68402	5.70581e-46	4.59366	6.07055e-40	VDD11930.1|9.2e-214|unnamed protein product, partial [Brassica oleracea]
106340817	3.59283	0.00166113	4.02878	0.000484122	3.5667	0.000779526	XP_013635104.1|7.3e-205|PREDICTED: mitogen-activated protein kinase kinase kinase 1 [Brassica oleracea var. oleracea]
106340822	6.32748	1.83319e-16	7.1556	1.70195e-16	6.72141	1.66273e-18	XP_013635110.1|2.7e-132|PREDICTED: bidirectional sugar transporter SWEET8 [Brassica oleracea var. oleracea]
106340826	-3.23087	1.34594e-11	-1.93907	0.00101236	-1.55498	0.0210372	XP_013635115.1|9.4e-124|PREDICTED: protein LURP-one-related 17 [Brassica oleracea var. oleracea]
106340880	1.5743	0.00241094	4.30978	1.12482e-12	1.00855	0.0464123	XP_013635167.1|0.0e+00|PREDICTED: laccase-2 [Brassica oleracea var. oleracea]
106340913	5.57909	1.43703e-09	5.99126	2.76983e-10	5.53917	5.84884e-11	XP_013635200.1|2.2e-147|PREDICTED: uncharacterized protein LOC106340913 [Brassica oleracea var. oleracea]
106340926	3.4991	0.002456	3.93523	0.000733941	3.48851	0.00112961	XP_013635209.1|2.2e-89|PREDICTED: B3 domain-containing protein At2g33720-like [Brassica oleracea var. oleracea]
106340936	5.81061	4.38287e-20	7.45934	2.24209e-18	7.01453	1.17052e-20	VDD13289.1|3.8e-212|unnamed protein product, partial [Brassica oleracea]
106340978	5.31461	1.68322e-08	5.19948	4.70187e-09	4.24566	2.48102e-08	XP_013635251.1|4.6e-218|PREDICTED: protein trichome birefringence-like 43 [Brassica oleracea var. oleracea]
106341020	4.23419	2.60965e-21	3.48524	1.54339e-20	3.82841	1.29134e-18	VDD06996.1|1.5e-173|unnamed protein product [Brassica oleracea]
106341030	3.3671	5.50917e-12	2.01641	5.37212e-07	2.44281	1.59376e-08	XP_013635301.1|4.1e-137|PREDICTED: protein MIZU-KUSSEI 1-like [Brassica oleracea var. oleracea]
106341039	5.09106	1.29791e-07	5.50949	2.56938e-08	3.16917	7.02686e-06	XP_013635309.1|7.1e-121|PREDICTED: late embryogenesis abundant protein At1g64065-like [Brassica oleracea var. oleracea]
106341062	2.9158	0.0118169	2.85864	0.0114942	2.98496	0.00572291	XP_013635332.1|2.5e-213|PREDICTED: MATH domain and coiled-coil domain-containing protein At2g42480-like [Brassica oleracea var. oleracea]
106341084	3.15406	0.0091556	3.58943	0.00316773	3.12964	0.00568926	XP_013635351.1|5.7e-214|PREDICTED: serpin-ZX-like [Brassica oleracea var. oleracea]
106341090	3.95439	0.000304201	3.8092	0.000333548	3.90766	0.000121068	XP_013635358.1|6.0e-191|PREDICTED: uncharacterized protein LOC106341090 [Brassica oleracea var. oleracea]
106341100	5.38281	1.02699e-08	5.79892	1.99015e-09	5.3349	6.55013e-10	XP_013635377.1|8.9e-237|PREDICTED: F-box protein DOR-like [Brassica oleracea var. oleracea]
106341127	8.15506	1.85213e-26	8.55045	9.85075e-27	8.11736	4.274e-31	XP_013635402.1|5.7e-101|PREDICTED: uncharacterized protein LOC106341127 isoform X2 [Brassica oleracea var. oleracea]
106341132	3.42487	0.00330442	3.86081	0.00102479	3.41731	0.0015898	XP_013635408.1|6.5e-198|PREDICTED: fasciclin-like arabinogalactan protein 21 [Brassica oleracea var. oleracea]
106341140	5.39713	9.12725e-09	5.81318	1.76126e-09	5.3467	5.91533e-10	XP_013635414.1|2.4e-228|PREDICTED: putative F-box protein At2g19630 [Brassica oleracea var. oleracea]
106341157	4.10631	0.000127498	4.53801	3.05162e-05	4.09053	3.47181e-05	XP_013635430.1|1.8e-241|PREDICTED: putative F-box protein At2g19630 [Brassica oleracea var. oleracea]
106341167	3.34204	0.0047195	3.78004	0.00152683	3.27951	0.00313013	XP_013635435.1|1.8e-163|PREDICTED: uncharacterized protein LOC106341167 [Brassica oleracea var. oleracea]
106341176	6.17601	1.8299e-12	6.58142	3.71058e-13	6.1348	2.20444e-14	XP_013635445.1|1.0e-223|PREDICTED: protein IWS1 homolog [Brassica oleracea var. oleracea]
106341182	7.5387	3.5487e-21	7.93866	1.17321e-21	7.48255	1.6447e-24	XP_013635448.1|6.6e-207|PREDICTED: F-box/kelch-repeat protein At2g44700-like [Brassica oleracea var. oleracea]
106341186	5.6721	6.9215e-10	6.08788	1.29671e-10	5.20566	9.83729e-11	XP_013635451.1|7.4e-192|PREDICTED: putative F-box/kelch-repeat protein At2g29810 [Brassica oleracea var. oleracea]
106341222	3.10817	0.0108988	3.54429	0.00386829	3.04181	0.00822456	XP_013635487.1|2.5e-230|PREDICTED: F-box protein At2g14710-like [Brassica oleracea var. oleracea]
106341235	6.73508	1.04579e-26	4.79166	1.95036e-39	4.78394	1.49509e-34	XP_013635495.1|5.5e-140|PREDICTED: uncharacterized protein LOC106341235 [Brassica oleracea var. oleracea]
106341237	7.34815	6.71732e-20	7.74479	2.14623e-20	6.96536	2.70748e-24	XP_013635496.1|4.8e-179|PREDICTED: plant UBX domain-containing protein 5-like [Brassica oleracea var. oleracea]
106341246	4.98364	4.0431e-07	5.41078	7.88891e-08	4.89699	7.84952e-08	XP_013635506.1|2.6e-186|PREDICTED: uncharacterized protein LOC106341246 [Brassica oleracea var. oleracea]
106341263	5.02202	2.42812e-07	5.44253	4.78335e-08	4.9813	2.55156e-08	XP_013635523.1|2.0e-229|PREDICTED: F-box protein DOR-like [Brassica oleracea var. oleracea]
106341270	6.25739	5.90808e-13	6.65972	1.24105e-13	6.22878	4.35304e-15	XP_013635528.1|1.1e-168|PREDICTED: putative B3 domain-containing protein At4g03170 [Brassica oleracea var. oleracea]
106341277	7.01918	2.20414e-17	7.42306	5.45182e-18	6.95382	6.3997e-20	XP_013635534.1|1.7e-229|PREDICTED: uncharacterized protein LOC106341277 [Brassica oleracea var. oleracea]
106341319	3.15477	0.00461576	3.53888	0.0012798	3.20649	0.00207293	XP_013635563.1|1.4e-101|PREDICTED: uncharacterized protein LOC106341319 [Brassica oleracea var. oleracea]
106341334	5.68272	4.46534e-10	6.09158	8.67161e-11	5.65717	1.14562e-11	XP_013635573.1|8.9e-239|PREDICTED: B3 domain-containing protein At2g31720-like [Brassica oleracea var. oleracea]
106341348	2.66619	0.000184092	1.66505	0.00492377	1.82431	0.00355603	XP_013635582.1|2.3e-235|PREDICTED: transcription factor MYB12-like [Brassica oleracea var. oleracea]
106341387	4.99139	2.93567e-07	5.41087	5.81472e-08	4.96453	2.70952e-08	VDD04359.1|1.4e-85|unnamed protein product [Brassica oleracea]
106341393	6.10761	6.54806e-12	6.52175	1.22261e-12	5.64413	3.95784e-13	XP_013635624.1|9.0e-159|PREDICTED: putative B3 domain-containing protein At4g03170 [Brassica oleracea var. oleracea]
106341426	8.17282	1.26029e-26	8.56783	6.81294e-27	7.81777	2.38773e-33	XP_013635643.1|1.1e-141|PREDICTED: uncharacterized protein LOC106341426 [Brassica oleracea var. oleracea]
106341434	2.85748	0.00155693	2.6738	0.000913626	3.67746	3.73973e-05	XP_013635662.1|1.5e-82|PREDICTED: eukaryotic translation initiation factor 1A-like [Brassica oleracea var. oleracea]
106341492	2.22785	5.01456e-24	1.71621	1.12103e-23	3.59128	2.0209e-54	XP_013635733.1|3.1e-191|PREDICTED: meiotic recombination protein DMC1 homolog [Brassica oleracea var. oleracea]
106341500	3.72507	0.000902554	4.16018	0.000247729	3.71451	0.000344522	XP_013635715.1|1.0e-109|PREDICTED: uncharacterized protein LOC106341500 [Brassica oleracea var. oleracea]
106341504	6.15647	4.99266e-15	6.16398	1.10036e-16	4.91271	4.97262e-17	XP_013635718.1|0.0e+00|PREDICTED: ABC transporter G family member 16 [Brassica oleracea var. oleracea]
106341530	3.50404	0.00280749	3.41787	0.00374498	3.28207	0.00348004	XP_013635735.1|1.1e-92|PREDICTED: jacalin-related lectin 24-like [Brassica oleracea var. oleracea]
106341551	3.73598	0.00088653	4.17195	0.000245289	3.69289	0.000409841	XP_013635745.1|5.7e-165|PREDICTED: mRNA-decapping enzyme subunit 2-like [Brassica oleracea var. oleracea]
106341553	3.73598	0.00088653	4.17195	0.000245289	3.69289	0.000409841	XP_013635745.1|5.7e-165|PREDICTED: mRNA-decapping enzyme subunit 2-like [Brassica oleracea var. oleracea]
106341564	3.90147	0.000390664	3.31484	0.00149332	3.41456	0.000674466	XP_013635755.1|9.0e-183|PREDICTED: plant UBX domain-containing protein 5-like [Brassica oleracea var. oleracea]
106341584	4.40706	2.08024e-05	4.83484	4.52618e-06	3.94311	1.77488e-05
106341682	-1.71095	0.0111007	-1.53803	0.018034	-1.9755	0.00178957	XP_013635840.1|0.0e+00|PREDICTED: LOW QUALITY PROTEIN: probable receptor-like protein kinase At5g39020 [Brassica oleracea var. oleracea]
106341683	3.0735	0.0120118	3.50684	0.00431043	3.05263	0.00768226	XP_013635841.1|1.7e-161|PREDICTED: probable F-box protein At5g04010 [Brassica oleracea var. oleracea]
106341696	-2.87067	3.27753e-09	-2.84767	9.47867e-14	-1.57317	0.00428604	XP_013725942.2|2.0e-90|(E,E)-geranyllinalool synthase-like [Brassica napus]
106341706	3.28991	0.0025152	4.26299	0.000148653	3.34492	0.000993264	XP_013635860.1|1.2e-140|PREDICTED: kinesin-like protein KIN12B [Brassica oleracea var. oleracea]
106341751	2.10532	5.92566e-15	4.01943	5.99132e-43	3.95447	3.19302e-27	XP_009142853.1|3.4e-266|PREDICTED: phosphoenolpyruvate carboxylase 2 [Brassica rapa]
106341810	-3.01805	9.14876e-31	3.31911	6.90349e-10	1.80552	0.000144955	XP_013635992.1|1.0e-295|PREDICTED: cytochrome P450 76C4-like [Brassica oleracea var. oleracea]
106341816	-3.8513	8.20537e-39	-3.28733	8.50585e-31	-2.19455	8.30825e-08	XP_013635997.1|0.0e+00|PREDICTED: beta-glucosidase 32-like [Brassica oleracea var. oleracea]
106341840	1.62844	5.15076e-11	2.15952	4.05537e-31	1.68297	3.00401e-12	XP_013636022.1|0.0e+00|PREDICTED: cytochrome P450 86A8 [Brassica oleracea var. oleracea]
106341843	-1.4422	0.000439951	3.32424	7.13705e-26	1.50851	0.017487	XP_013636025.1|3.2e-212|PREDICTED: glucan endo-1,3-beta-glucosidase [Brassica oleracea var. oleracea]
106341847	-1.09183	0.00126089	-1.35984	3.96758e-08	-1.47846	0.000460035	XP_010532870.1|2.4e-219|PREDICTED: putative pectate lyase 14 [Tarenaya hassleriana]
106341862	4.44783	1.58654e-05	4.87503	3.4561e-06	3.39102	8.20926e-05	XP_013636044.1|8.4e-309|PREDICTED: probable poly(ADP-ribose) glycohydrolase 2 isoform X1 [Brassica oleracea var. oleracea]
106341863	5.06653	9.74073e-13	6.32704	1.35944e-14	6.31315	3.29671e-15	XP_013636047.1|1.1e-237|PREDICTED: B3 domain-containing protein At2g31720-like [Brassica oleracea var. oleracea]
106341893	-1.05948	2.60876e-05	-1.48191	1.13076e-18	-1.31061	1.63728e-09	XP_013636094.1|0.0e+00|PREDICTED: leucine-rich repeat receptor-like tyrosine-protein kinase PXC3 [Brassica oleracea var. oleracea]
106341901	3.078	5.30378e-60	6.5727	1.59968e-229	4.89856	9.91051e-114	XP_013636102.1|6.1e-230|PREDICTED: protein STRICTOSIDINE SYNTHASE-LIKE 13 isoform X1 [Brassica oleracea var. oleracea]
106341919	6.65547	4.71468e-90	6.6119	5.40876e-116	6.19059	3.67726e-103	XP_013636124.1|0.0e+00|PREDICTED: ABC transporter G family member 1 [Brassica oleracea var. oleracea]
106341939	2.11371	4.28135e-06	6.55394	6.74038e-31	1.65604	0.000124314	XP_009143557.1|1.5e-283|PREDICTED: UDP-glycosyltransferase 73C5-like [Brassica rapa]
106341946	2.96783	1.35283e-33	2.67053	2.25097e-39	1.97237	2.72191e-14	XP_013636157.1|1.3e-269|PREDICTED: uncharacterized protein LOC106341946 [Brassica oleracea var. oleracea]
106341971	3.8848	0.000414493	4.31873	0.000108006	3.87235	0.000138775	XP_013636187.1|3.1e-119|PREDICTED: uncharacterized protein LOC106341971 [Brassica oleracea var. oleracea]
106342018	7.87575	6.11491e-24	7.85302	1.41177e-26	7.82754	6.49564e-28	XP_013636246.1|2.4e-264|PREDICTED: probable aspartic protease At2g35615 [Brassica oleracea var. oleracea]
106342045	3.21466	2.71432e-06	2.25761	9.35979e-05	2.26068	0.000168106	XP_013636281.1|6.8e-246|PREDICTED: 26S protease regulatory subunit 7 homolog A-like [Brassica oleracea var. oleracea]
106342083	2.16444	0.0121194	1.9209	0.0498546	1.68699	0.0323786	XP_013636362.1|2.7e-120|PREDICTED: photosynthetic NDH subunit of lumenal location 3, chloroplastic-like [Brassica oleracea var. oleracea]
106342100	-2.33641	1.09476e-18	-1.25305	3.82274e-08	-2.1709	1.13938e-17	XP_013636386.1|1.5e-107|PREDICTED: uncharacterized protein LOC106342100 [Brassica oleracea var. oleracea]
106342133	1.08833	1.45397e-05	-1.63281	9.6729e-16	-1.58715	7.62739e-17	XP_013636429.1|0.0e+00|PREDICTED: LRR receptor-like serine/threonine-protein kinase GSO1 [Brassica oleracea var. oleracea]
106342174	1.94455	1.47303e-10	2.36104	6.92278e-19	2.54396	2.29674e-18	VDD15651.1|0.0e+00|unnamed protein product, partial [Brassica oleracea]
106342175	1.57279	2.45508e-07	2.31672	1.0617e-16	2.12397	8.18006e-12	XP_013636490.1|0.0e+00|PREDICTED: coronatine-insensitive protein 1-like [Brassica oleracea var. oleracea]
106342223	3.82042	0.000570564	4.25497	0.000151001	3.80832	0.000203081	XP_013636546.1|1.7e-145|PREDICTED: uncharacterized protein LOC106342223 [Brassica oleracea var. oleracea]
106342243	-2.89569	6.40419e-15	4.26434	7.27844e-34	1.55873	0.00023887	XP_018484029.1|0.0e+00|PREDICTED: beta-galactosidase 2 [Raphanus sativus]
106342270	3.43836	1.22233e-11	3.97586	1.06501e-15	3.61081	1.94833e-12	XP_013636603.1|0.0e+00|PREDICTED: uncharacterized protein LOC106342270 [Brassica oleracea var. oleracea]
106342280	-2.12224	1.83283e-10	-1.16827	7.65296e-07	-1.56352	1.15141e-10	XP_013636615.1|1.3e-287|PREDICTED: probable receptor-like protein kinase At2g42960 [Brassica oleracea var. oleracea]
106342281	6.793	1.61546e-187	6.83999	0	6.74074	2.75327e-201	XP_013636617.1|4.7e-146|PREDICTED: AT-hook motif nuclear-localized protein 16 [Brassica oleracea var. oleracea]
106342283	-2.11872	0.00443954	-2.2373	0.000991138	-1.90944	0.0111638	XP_013636619.1|4.2e-163|PREDICTED: homeobox-leucine zipper protein ATHB-4-like [Brassica oleracea var. oleracea]
106342298	3.4189	0.00344218	3.26116	0.00461861	2.63638	0.0158766	XP_013636633.1|1.2e-266|PREDICTED: CBL-interacting serine/threonine-protein kinase 16 [Brassica oleracea var. oleracea]
106342302	2.00811	0.014421	-1.74424	1.03814e-05	-1.80968	0.000536995	XP_013636638.1|6.0e-113|PREDICTED: abscisic acid receptor PYL4 [Brassica oleracea var. oleracea]
106342326	-2.45838	5.71651e-20	1.26465	3.77578e-08	1.52745	1.34547e-09	XP_013636675.1|0.0e+00|PREDICTED: BEL1-like homeodomain protein 1 isoform X2 [Brassica oleracea var. oleracea]
106342328	3.94461	6.26333e-11	5.63887	1.41102e-13	3.12916	4.72136e-06	XP_024010850.1|3.7e-290|beta-glucosidase 27 [Eutrema salsugineum]
106342362	5.1804	7.92853e-08	5.60515	1.51558e-08	5.0918	1.23529e-08	VDD16567.1|9.8e-75|unnamed protein product [Brassica oleracea]
106342377	11.2501	2.36306e-87	11.8717	1.17419e-79	4.42817	1.74765e-05	XP_018482873.1|6.1e-272|PREDICTED: probable glucan endo-1,3-beta-glucosidase A6 [Raphanus sativus]
106342457	2.36037	0.035638	2.93905	0.00821278	2.27691	0.0300581	XP_013636856.1|2.6e-201|PREDICTED: serine/threonine-protein kinase SRK2F [Brassica oleracea var. oleracea]
106342464	-3.55854	8.74065e-66	-1.15741	0.00143374	-3.85129	5.62386e-72	XP_013636863.1|1.1e-263|PREDICTED: 5'-adenylylsulfate reductase 2, chloroplastic [Brassica oleracea var. oleracea]
106342490	-2.26272	9.81144e-13	-1.02072	0.00633641	-1.59098	4.03773e-06	XP_013636893.1|0.0e+00|PREDICTED: uncharacterized protein LOC106342490 [Brassica oleracea var. oleracea]
106342545	3.72419	1.38865e-31	3.2776	6.66393e-34	3.16414	1.49074e-20	XP_013636970.1|6.4e-215|PREDICTED: probable cysteine proteinase A494 [Brassica oleracea var. oleracea]
106342587	1.42147	5.83058e-05	5.31224	1.56455e-39	1.40386	0.00392788	XP_013637018.1|4.6e-198|PREDICTED: transcription factor MYB34-like [Brassica oleracea var. oleracea]
106342597	2.96023	5.75516e-14	2.87305	2.52175e-16	1.57786	2.29029e-05	XP_013637026.1|0.0e+00|PREDICTED: probable methyltransferase PMT22 [Brassica oleracea var. oleracea]
106342600	1.56982	0.0154903	4.44452	1.20903e-09	1.69602	0.00184797	XP_013637027.1|0.0e+00|PREDICTED: homeobox protein BEL1 homolog [Brassica oleracea var. oleracea]
106342607	3.82077	2.69551e-15	4.59704	1.16007e-20	1.27712	0.000365509	XP_013637043.1|7.7e-83|PREDICTED: lysine-rich arabinogalactan protein 19 [Brassica oleracea var. oleracea]
106342644	1.63506	0.00372052	3.12867	1.87156e-09	1.52927	0.00195872	XP_013637096.1|5.2e-86|PREDICTED: squamosa promoter-binding-like protein 3 [Brassica oleracea var. oleracea]
106342708	3.79642	1.9341e-08	3.9519	3.36391e-10	3.18593	9.23944e-08	XP_013637177.1|3.2e-209|PREDICTED: serine/threonine-protein kinase SRK2E [Brassica oleracea var. oleracea]
106342763	2.99787	5.73248e-05	2.91948	6.04571e-06	3.58529	3.54131e-07	XP_013637239.1|3.2e-191|PREDICTED: purine permease 2 isoform X1 [Brassica oleracea var. oleracea]
106342772	4.73021	1.06658e-07	5.63901	7.71319e-09	4.78085	6.61424e-09	XP_013637249.1|2.2e-40|PREDICTED: late seed maturation protein P8B6 [Brassica oleracea var. oleracea]
106342800	2.25139	0.000181917	2.70085	1.99951e-06	1.38833	0.0432277	XP_013637286.1|6.1e-256|PREDICTED: rho GTPase-activating protein 3-like [Brassica oleracea var. oleracea]
106342811	1.30772	0.00238906	4.2538	3.87912e-24	2.56224	7.25154e-11	XP_013637303.1|1.3e-91|PREDICTED: CASP-like protein 2C1 [Brassica oleracea var. oleracea]
106342825	6.8697	3.80951e-28	6.95942	4.67803e-32	5.4547	2.64839e-39	VDD16462.1|0.0e+00|unnamed protein product, partial [Brassica oleracea]
106342849	1.76834	0.000875177	1.43138	0.00275077	1.61973	0.00302848	XP_013637344.1|1.1e-311|PREDICTED: 65-kDa microtubule-associated protein 5 isoform X1 [Brassica oleracea var. oleracea]
106342852	3.79691	1.09366e-05	4.46059	3.20111e-07	4.96193	2.85032e-08	XP_013637348.1|0.0e+00|PREDICTED: receptor-like protein 12 [Brassica oleracea var. oleracea]
106342881	1.18676	1.09991e-09	1.23712	1.0794e-14	1.18345	2.31883e-10	XP_013637391.1|0.0e+00|PREDICTED: ABC transporter E family member 2-like isoform X2 [Brassica oleracea var. oleracea]
106342898	2.07811	6.42102e-07	3.76921	2.75139e-24	1.73078	1.67598e-08	AVG72433.1|7.0e-266|glycerol-3-phosphate dehydrogenase [Brassica napus]
106342948	2.5008	1.08475e-09	5.22504	2.10871e-24	1.60282	6.50086e-06	VDD07383.1|4.7e-180|unnamed protein product [Brassica oleracea]
106342955	-1.3053	5.40635e-07	-1.15086	1.02607e-12	-1.15441	1.96684e-06	RQL88679.1|3.0e-138|hypothetical protein DY000_00014822 [Brassica cretica]
106342963	-2.45075	2.28362e-30	-2.44748	8.64879e-45	-1.21101	1.23874e-06	VDD11173.1|2.4e-237|unnamed protein product, partial [Brassica oleracea]
106342992	1.03514	0.00741141	4.23017	9.47709e-57	2.48831	6.79134e-08	XP_013637536.1|4.7e-289|PREDICTED: glycerol-3-phosphate 2-O-acyltransferase 6-like [Brassica oleracea var. oleracea]
106343062	4.33726	9.19172e-09	3.68265	1.37454e-08	3.45376	8.40319e-08	XP_013637642.1|9.6e-217|PREDICTED: uncharacterized protein LOC106343062 [Brassica oleracea var. oleracea]
106343075	2.35417	3.53458e-14	5.27642	2.57462e-32	3.77896	7.50259e-28	XP_013637658.1|2.0e-155|PREDICTED: homeobox-leucine zipper protein HAT1-like [Brassica oleracea var. oleracea]
[truncated: 172 more rows]
