# Supplementary material for: Transcriptome profiling reveals key regulatory factors and metabolic pathways associated with curd formation and development in broccoli
Source: Front Plant Sci. 2024 Jul 12;15:1418319. doi: 10.3389/fpls.2024.1418319 (PMC11273133; doi:10.3389/fpls.2024.1418319)
Supplement: Supplementary file 1 [file DataSheet_1.zip › Additional file 2 (Supplementary tables)/Table S4.xlsx]

## Sheet: Sheet1
Supplementary Table S4 DEGs identified in the comparison of FS vs. MS, ES vs. MS
Gene ID	log2FoldChange(MS/ES)	Qvalue(ES-vs-MS)	log2FoldChange(MS/FS)	Qvalue(FS-vs-MS)	Function annoation
106292240	-1.7919	1.01453e-20	-1.7919	1.01453e-20	XP_013583302.1|4.4e-260|PREDICTED: BAHD acyltransferase At5g47980-like [Brassica oleracea var. oleracea]
106292273	4.68019	4.56521e-11	4.68019	4.56521e-11	VDD05218.1|1.1e-63|unnamed protein product [Brassica rapa]
106292302	-1.46785	4.5315e-15	-1.46785	4.5315e-15	VDD47799.1|4.0e-210|unnamed protein product, partial [Brassica oleracea]
106292362	-2.15941	8.78309e-15	-2.15941	8.78309e-15	XP_013583411.1|2.2e-118|PREDICTED: MADS-box protein AGL24 isoform X1 [Brassica oleracea var. oleracea]
106292454	-1.6029	6.01351e-29	-1.6029	6.01351e-29	XP_013583495.1|0.0e+00|PREDICTED: putative DNA (cytosine-5)-methyltransferase CMT1 [Brassica oleracea var. oleracea]
106292458	-2.83566	1.29616e-79	-2.83566	1.29616e-79	XP_010458516.1|9.4e-290|PREDICTED: sugar transport protein 1-like isoform X1 [Camelina sativa]
106292468	-1.4833	2.68621e-16	-1.4833	2.68621e-16	XP_013583516.1|5.6e-106|PREDICTED: ribosomal RNA-processing protein 17-like [Brassica oleracea var. oleracea]
106292474	-1.39593	7.07813e-06	-1.39593	7.07813e-06	XP_013583523.1|0.0e+00|PREDICTED: pentatricopeptide repeat-containing protein At1g06710, mitochondrial isoform X2 [Brassica oleracea var. oleracea]
106292483	-1.66333	9.90533e-51	-1.66333	9.90533e-51	XP_013583535.1|3.8e-128|PREDICTED: histone H1.1 [Brassica oleracea var. oleracea]
106292488	-1.50695	0.00315078	-1.50695	0.00315078	XP_013583540.1|4.0e-57|PREDICTED: ubiquitin-conjugating enzyme E2 1-like [Brassica oleracea var. oleracea]
106292519	-3.05456	6.2467e-59	-3.05456	6.2467e-59	XP_013583575.1|1.7e-164|PREDICTED: uncharacterized protein LOC106292519 [Brassica oleracea var. oleracea]
106292534	-1.26052	2.05284e-27	-1.26052	2.05284e-27	XP_013583596.1|4.2e-118|PREDICTED: 60S ribosomal protein L19-1-like [Brassica oleracea var. oleracea]
106292538	-1.02532	4.02364e-08	-1.02532	4.02364e-08	XP_013583602.1|0.0e+00|PREDICTED: coilin-like [Brassica oleracea var. oleracea]
106292543	-1.20191	7.79286e-25	-1.20191	7.79286e-25	XP_013583607.1|3.2e-128|PREDICTED: 60S ribosomal protein L6-1 [Brassica oleracea var. oleracea]
106292546	-1.05032	3.3601e-07	-1.05032	3.3601e-07	XP_013583611.1|4.7e-201|PREDICTED: pro-resilin-like isoform X2 [Brassica oleracea var. oleracea]
106292559	-1.1468	0.00232022	-1.1468	0.00232022	XP_013583628.1|1.5e-117|PREDICTED: probable tyrosine-protein phosphatase At1g05000 [Brassica oleracea var. oleracea]
106292602	-1.28927	1.3157e-11	-1.28927	1.3157e-11	XP_009118091.1|1.6e-78|PREDICTED: probable calcium-binding protein CML13 [Brassica rapa]
106292635	-1.10713	0.00637937	-1.10713	0.00637937	AJF21970.1|2.7e-211|BCAT4 [Brassica oleracea var. alboglabra]
106292647	-1.39322	2.32884e-11	-1.39322	2.32884e-11	XP_013583731.1|5.3e-184|PREDICTED: protein HGH1 homolog [Brassica oleracea var. oleracea]
106292668	-1.25568	5.94838e-12	-1.25568	5.94838e-12	XP_013583759.1|1.4e-185|PREDICTED: bifunctional dTDP-4-dehydrorhamnose 3,5-epimerase/dTDP-4-dehydrorhamnose reductase-like [Brassica oleracea var. oleracea]
106292708	-1.97944	5.2655e-21	-1.97944	5.2655e-21	XP_013583805.1|3.5e-97|PREDICTED: uncharacterized protein LOC106292708 [Brassica oleracea var. oleracea]
106292815	2.96181	2.22636e-12	2.96181	2.22636e-12	XP_013583924.1|3.6e-180|PREDICTED: pinoresinol reductase 1 [Brassica oleracea var. oleracea]
106292827	1.87937	3.42043e-06	1.87937	3.42043e-06	XP_009146482.1|9.2e-24|PREDICTED: arabinogalactan peptide 12 [Brassica rapa]
106292839	-1.27116	5.02422e-18	-1.27116	5.02422e-18	XP_013583953.1|4.6e-78|PREDICTED: high mobility group B protein 3-like [Brassica oleracea var. oleracea]
106292870	2.72162	2.78445e-19	2.72162	2.78445e-19	XP_013583998.1|6.7e-122|PREDICTED: homeobox-leucine zipper protein ATHB-40 [Brassica oleracea var. oleracea]
106292915	-1.33947	7.2412e-09	-1.33947	7.2412e-09	XP_013584033.1|0.0e+00|PREDICTED: phospholipase A1-Igamma1, chloroplastic-like [Brassica oleracea var. oleracea]
106292933	1.65522	0.00674855	1.65522	0.00674855	XP_013584056.1|3.8e-106|PREDICTED: transcription factor bHLH150-like [Brassica oleracea var. oleracea]
106292951	-1.24605	3.54986e-05	-1.24605	3.54986e-05	XP_013584075.1|1.1e-207|PREDICTED: protein OSB4, chloroplastic [Brassica oleracea var. oleracea]
106292973	-1.78487	1.41465e-17	-1.78487	1.41465e-17	RQL90930.1|9.0e-232|hypothetical protein DY000_00017134 [Brassica cretica]
106292994	2.01199	1.62984e-09	2.01199	1.62984e-09	XP_013584120.1|2.9e-81|PREDICTED: uncharacterized protein LOC106292994 [Brassica oleracea var. oleracea]
106293006	3.60003	2.17658e-30	3.60003	2.17658e-30	XP_013584129.1|2.5e-109|PREDICTED: auxin-responsive protein IAA19-like [Brassica oleracea var. oleracea]
106293054	-1.18136	1.05177e-12	-1.18136	1.05177e-12	XP_013584180.1|6.6e-48|PREDICTED: 10 kDa chaperonin [Brassica oleracea var. oleracea]
106293059	-2.2707	4.68576e-29	-2.2707	4.68576e-29	XP_013584187.1|8.5e-153|PREDICTED: uncharacterized protein LOC106293059 [Brassica oleracea var. oleracea]
106293070	2.47212	2.19739e-06	2.47212	2.19739e-06	XP_013584199.1|1.2e-130|PREDICTED: 21 kDa protein [Brassica oleracea var. oleracea]
106293077	-1.44573	3.17697e-06	-1.44573	3.17697e-06	VDD36732.1|7.5e-36|unnamed protein product [Brassica oleracea]
106293107	1.56258	0.00182643	1.56258	0.00182643	XP_013584234.1|4.5e-210|PREDICTED: WUSCHEL-related homeobox 1 isoform X2 [Brassica oleracea var. oleracea]
106293109	2.00377	3.77179e-06	2.00377	3.77179e-06	XP_013584236.1|1.2e-84|PREDICTED: uncharacterized protein LOC106293109 [Brassica oleracea var. oleracea]
106293133	1.1714	4.02569e-06	1.1714	4.02569e-06	XP_013584262.1|5.4e-24|PREDICTED: arabinogalactan peptide 12-like [Brassica oleracea var. oleracea]
106293173	1.38546	0.000196716	1.38546	0.000196716	XP_013584295.1|2.6e-187|PREDICTED: probable 2-oxoglutarate-dependent dioxygenase AOP1 [Brassica oleracea var. oleracea]
106293190	-2.91401	4.24292e-05	-2.91401	4.24292e-05	XP_013584307.1|0.0e+00|PREDICTED: isochorismate synthase 2, chloroplastic-like [Brassica oleracea var. oleracea]
106293229	-2.48621	9.23197e-20	-2.48621	9.23197e-20	XP_013584338.1|0.0e+00|PREDICTED: kinesin-2 [Brassica oleracea var. oleracea]
106293245	-1.16357	1.34387e-07	-1.16357	1.34387e-07	XP_013584355.1|8.1e-219|PREDICTED: protein PAIR1 isoform X2 [Brassica oleracea var. oleracea]
106293264	-1.16608	6.06791e-07	-1.16608	6.06791e-07	XP_013584374.1|1.2e-167|PREDICTED: CRAL-TRIO domain-containing protein YKL091C [Brassica oleracea var. oleracea]
106293278	3.32232	0.000116572	3.32232	0.000116572	XP_013584386.1|4.8e-55|PREDICTED: uncharacterized protein LOC106293278 [Brassica oleracea var. oleracea]
106293280	4.04457	1.23069e-25	4.04457	1.23069e-25	XP_013584391.1|0.0e+00|PREDICTED: ABC transporter E family member 1 isoform X1 [Brassica oleracea var. oleracea]
106293307	-1.2049	3.90693e-08	-1.2049	3.90693e-08	CDY33380.1|9.8e-183|BnaC05g12030D [Brassica napus]
106293334	1.22646	2.59404e-07	1.22646	2.59404e-07	VDD42432.1|7.0e-39|unnamed protein product, partial [Brassica oleracea]
106293376	-1.64671	3.78316e-08	-1.64671	3.78316e-08	XP_013584508.1|7.6e-206|PREDICTED: uncharacterized protein LOC106293376 [Brassica oleracea var. oleracea]
106293380	-1.79936	3.32555e-11	-1.79936	3.32555e-11	XP_013584518.1|1.5e-186|PREDICTED: UPF0725 protein EMB2204-like [Brassica oleracea var. oleracea]
106293390	2.91351	0.00112912	2.91351	0.00112912	VDD47579.1|1.3e-173|unnamed protein product, partial [Brassica oleracea]
106293393	-1.27442	5.49822e-05	-1.27442	5.49822e-05	RQM00924.1|8.2e-08|hypothetical protein DY000_00027367 [Brassica cretica]
106293397	-1.91498	1.41645e-21	-1.91498	1.41645e-21	XP_013584533.1|2.8e-89|PREDICTED: uncharacterized protein LOC106293397 [Brassica oleracea var. oleracea]
106293409	-1.20444	8.35196e-05	-1.20444	8.35196e-05	VDD43971.1|3.0e-78|unnamed protein product, partial [Brassica oleracea]
106293468	3.64822	2.98675e-66	3.64822	2.98675e-66	XP_013584599.1|3.3e-141|PREDICTED: developmental protein SEPALLATA 2 [Brassica oleracea var. oleracea]
106293500	2.85233	1.52729e-19	2.85233	1.52729e-19	XP_013584632.1|2.6e-205|PREDICTED: bifunctional epoxide hydrolase 2 [Brassica oleracea var. oleracea]
106293525	-2.25421	0.00702486	-2.25421	0.00702486	XP_013584656.1|1.0e-197|PREDICTED: transcription repressor MYB6-like [Brassica oleracea var. oleracea]
106293541	1.42679	1.92644e-13	1.42679	1.92644e-13	XP_013584705.1|7.7e-225|PREDICTED: probable inactive serine/threonine-protein kinase fnkC [Brassica oleracea var. oleracea]
106293547	-1.41741	0.000590964	-1.41741	0.000590964	XP_013584682.1|0.0e+00|PREDICTED: 4-coumarate--CoA ligase 4-like [Brassica oleracea var. oleracea]
106293564	3.35175	1.92729e-06	3.35175	1.92729e-06	XP_013584695.1|9.0e-40|PREDICTED: uncharacterized protein LOC106293564 [Brassica oleracea var. oleracea]
106293626	-3.84516	9.71943e-16	-3.84516	9.71943e-16	XP_013584752.1|1.5e-92|PREDICTED: uncharacterized protein LOC106293626 [Brassica oleracea var. oleracea]
106293699	-1.8611	0.000633669	-1.8611	0.000633669	XP_009145010.1|2.0e-37|PREDICTED: uncharacterized protein LOC103868681 [Brassica rapa]
106293801	-1.69854	1.28611e-06	-1.69854	1.28611e-06	XP_013584896.1|1.1e-77|PREDICTED: protein NIM1-INTERACTING 1 [Brassica oleracea var. oleracea]
106293952	3.03957	1.15191e-13	3.03957	1.15191e-13	XP_013585042.1|7.0e-164|PREDICTED: U3 small nucleolar ribonucleoprotein protein IMP4-like [Brassica oleracea var. oleracea]
106294303	-3.2991	3.70768e-09	-3.2991	3.70768e-09	XP_013585322.1|3.5e-251|PREDICTED: transcription factor TCP18-like isoform X2 [Brassica oleracea var. oleracea]
106294469	3.50119	1.08324e-09	3.50119	1.08324e-09	XP_013585483.1|6.0e-119|PREDICTED: glutathione S-transferase F11 [Brassica oleracea var. oleracea]
106294496	-2.79081	1.61094e-107	-2.79081	1.61094e-107	XP_009148905.1|0.0e+00|PREDICTED: ABC transporter G family member 35-like [Brassica rapa]
106294497	-2.81003	5.1626e-76	-2.81003	5.1626e-76	XP_006416935.1|0.0e+00|ABC transporter G family member 35 [Eutrema salsugineum]
106294502	2.30575	8.25939e-46	2.30575	8.25939e-46	XP_013585520.1|2.2e-163|PREDICTED: chlorophyll a-b binding protein CP29.2, chloroplastic [Brassica oleracea var. oleracea]
106294559	-1.28234	2.61395e-15	-1.28234	2.61395e-15	XP_013585602.1|1.8e-66|PREDICTED: probable prefoldin subunit 4 [Brassica oleracea var. oleracea]
106294563	3.04714	4.59454e-45	3.04714	4.59454e-45	XP_013585611.1|2.6e-201|PREDICTED: probable low-specificity L-threonine aldolase 1 [Brassica oleracea var. oleracea]
106294613	-1.31503	3.67477e-16	-1.31503	3.67477e-16	XP_013585670.1|0.0e+00|PREDICTED: paired amphipathic helix protein Sin3-like 6 [Brassica oleracea var. oleracea]
106294625	-1.83245	7.16642e-25	-1.83245	7.16642e-25	XP_013585682.1|1.3e-286|PREDICTED: uncharacterized protein LOC106294625 isoform X1 [Brassica oleracea var. oleracea]
106294628	-2.53367	1.00373e-18	-2.53367	1.00373e-18	XP_013585687.1|1.0e-99|PREDICTED: nudix hydrolase 25 [Brassica oleracea var. oleracea]
106294643	-1.18337	1.49742e-14	-1.18337	1.49742e-14	XP_013585707.1|0.0e+00|PREDICTED: pentatricopeptide repeat-containing protein At1g26460, mitochondrial [Brassica oleracea var. oleracea]
106294674	1.88496	3.9594e-24	1.88496	3.9594e-24	XP_013585742.1|1.6e-144|PREDICTED: stem-specific protein TSJT1 [Brassica oleracea var. oleracea]
106294695	-1.32271	1.48002e-09	-1.32271	1.48002e-09	VDD42192.1|1.9e-141|unnamed protein product, partial [Brassica oleracea]
106294706	-1.02895	0.00378343	-1.02895	0.00378343	XP_013585788.1|1.7e-257|PREDICTED: 4-hydroxyphenylpyruvate dioxygenase [Brassica oleracea var. oleracea]
106294731	1.24049	0.000180181	1.24049	0.000180181	VDD47249.1|2.2e-302|unnamed protein product [Brassica oleracea]
106294837	-2.47189	0.000667577	-2.47189	0.000667577	XP_013585967.1|1.2e-133|PREDICTED: auxin-responsive protein IAA29 isoform X1 [Brassica oleracea var. oleracea]
106294855	5.14305	4.89829e-07	5.14305	4.89829e-07	XP_013585993.1|1.5e-108|PREDICTED: uncharacterized protein LOC106294855 [Brassica oleracea var. oleracea]
106294948	1.95161	2.50082e-16	1.95161	2.50082e-16	XP_013586121.1|0.0e+00|PREDICTED: protein LONGIFOLIA 2 isoform X1 [Brassica oleracea var. oleracea]
106294958	-1.40385	4.35996e-10	-1.40385	4.35996e-10	XP_013637823.1|3.4e-80|PREDICTED: probable ribonuclease P/MRP protein subunit POP5 [Brassica oleracea var. oleracea]
106294975	-2.86189	6.56879e-08	-2.86189	6.56879e-08	XP_006412876.1|2.6e-281|protein DETOXIFICATION 51 [Eutrema salsugineum]
106294976	-1.09122	9.71943e-16	-1.09122	9.71943e-16	VDD43749.1|7.4e-311|unnamed protein product, partial [Brassica oleracea]
106295026	-1.20499	2.60374e-14	-1.20499	2.60374e-14	XP_013586238.1|0.0e+00|PREDICTED: probable RNA helicase SDE3 [Brassica oleracea var. oleracea]
106295051	-1.27557	1.21643e-07	-1.27557	1.21643e-07	XP_013586278.1|1.7e-189|PREDICTED: replication factor C subunit 4 [Brassica oleracea var. oleracea]
106295054	-1.23322	1.68358e-06	-1.23322	1.68358e-06	XP_013586281.1|0.0e+00|PREDICTED: pentatricopeptide repeat-containing protein At1g15510, chloroplastic [Brassica oleracea var. oleracea]
106295063	-1.48628	1.82134e-07	-1.48628	1.82134e-07	XP_013586293.1|1.5e-161|PREDICTED: phosphoglycerate mutase-like protein AT74H [Brassica oleracea var. oleracea]
106295152	-1.52834	1.78986e-14	-1.52834	1.78986e-14	XP_013697207.1|1.1e-214|squamosa promoter-binding-like protein 10 isoform X1 [Brassica napus]
106295163	8.60665	4.27027e-27	8.60665	4.27027e-27	XP_013586447.1|2.3e-64|PREDICTED: acyl carrier protein, chloroplastic [Brassica oleracea var. oleracea]
106295216	-2.33593	4.47418e-48	-2.33593	4.47418e-48	XP_013586513.1|1.7e-169|PREDICTED: isoflavone reductase homolog P3 isoform X2 [Brassica oleracea var. oleracea]
106295361	-1.28986	3.27205e-07	-1.28986	3.27205e-07	RQL74658.1|1.6e-227|hypothetical protein DY000_00000505 [Brassica cretica]
106295378	-2.65027	8.35752e-24	-2.65027	8.35752e-24	XP_013586718.1|1.2e-256|PREDICTED: shikimate O-hydroxycinnamoyltransferase [Brassica oleracea var. oleracea]
106295401	-1.8783	1.53434e-14	-1.8783	1.53434e-14	XP_013586743.1|3.1e-174|PREDICTED: myosin heavy chain, clone 203 [Brassica oleracea var. oleracea]
106295408	-1.14495	4.96533e-10	-1.14495	4.96533e-10	XP_013586751.1|0.0e+00|PREDICTED: pentatricopeptide repeat-containing protein At1g15480, mitochondrial isoform X2 [Brassica oleracea var. oleracea]
106295411	-1.32223	8.01662e-17	-1.32223	8.01662e-17	XP_013586755.1|0.0e+00|PREDICTED: uncharacterized protein LOC106295411 [Brassica oleracea var. oleracea]
106295446	-1.04399	6.86934e-10	-1.04399	6.86934e-10	XP_013586802.1|0.0e+00|PREDICTED: probable protein phosphatase 2C 4 isoform X3 [Brassica oleracea var. oleracea]
106295450	-1.00444	2.09311e-05	-1.00444	2.09311e-05	XP_013586808.1|2.1e-183|PREDICTED: UPF0725 protein EMB2204-like [Brassica oleracea var. oleracea]
106295459	-1.16015	1.86851e-19	-1.16015	1.86851e-19	XP_009148143.1|7.3e-72|PREDICTED: probable histone H2AXa [Brassica rapa]
106295477	3.34616	2.29985e-35	3.34616	2.29985e-35	XP_013586848.1|2.0e-203|PREDICTED: peroxisomal (S)-2-hydroxy-acid oxidase GLO1-like isoform X3 [Brassica oleracea var. oleracea]
106295480	-1.74644	4.63998e-21	-1.74644	4.63998e-21	XP_013586850.1|2.8e-186|PREDICTED: 1-aminocyclopropane-1-carboxylate oxidase 4 [Brassica oleracea var. oleracea]
106295494	-1.065	0.00294413	-1.065	0.00294413	XP_013586865.1|0.0e+00|PREDICTED: putative pentatricopeptide repeat-containing protein At1g16830 [Brassica oleracea var. oleracea]
106295539	1.18741	8.74773e-09	1.18741	8.74773e-09	VDD46233.1|2.1e-112|unnamed protein product [Brassica oleracea]
106295541	-1.15566	7.88076e-08	-1.15566	7.88076e-08	XP_013586923.1|9.9e-274|PREDICTED: venom phosphodiesterase 2-like [Brassica oleracea var. oleracea]
106295572	2.05516	1.36108e-14	2.05516	1.36108e-14	XP_013586960.1|3.8e-296|PREDICTED: sucrose transport protein SUC2 [Brassica oleracea var. oleracea]
106295606	-1.90678	1.23947e-62	-1.90678	1.23947e-62	XP_009149607.1|3.5e-269|PREDICTED: extensin-3 [Brassica rapa]
106295648	-1.25865	4.63555e-13	-1.25865	4.63555e-13	XP_013587062.1|1.2e-131|PREDICTED: binding partner of ACD11 1 isoform X1 [Brassica oleracea var. oleracea]
106295676	-1.14755	1.91221e-05	-1.14755	1.91221e-05	XP_013587100.1|2.4e-85|PREDICTED: ubiquitin-40S ribosomal protein S27a-1 [Brassica oleracea var. oleracea]
106295685	3.36815	4.30175e-25	3.36815	4.30175e-25	XP_013587109.1|3.8e-242|PREDICTED: zinc finger protein CONSTANS-LIKE 16-like [Brassica oleracea var. oleracea]
106295696	-2.97573	2.20372e-24	-2.97573	2.20372e-24	XP_013587123.1|1.0e-211|PREDICTED: protein SRG1-like [Brassica oleracea var. oleracea]
106295712	-1.10956	1.11476e-11	-1.10956	1.11476e-11	XP_013587139.1|0.0e+00|PREDICTED: putative cyclin-B3-1 isoform X1 [Brassica oleracea var. oleracea]
106295745	1.34236	1.08857e-14	1.34236	1.08857e-14	CDY43235.1|1.8e-215|BnaC05g48280D [Brassica napus]
106295800	-2.25551	2.57363e-21	-2.25551	2.57363e-21	XP_013587240.1|0.0e+00|PREDICTED: reticuline oxidase-like protein [Brassica oleracea var. oleracea]
106295858	1.70725	5.30209e-07	1.70725	5.30209e-07	XP_013587305.1|1.3e-285|PREDICTED: plastidal glycolate/glycerate translocator 1, chloroplastic [Brassica oleracea var. oleracea]
106295892	-1.02061	7.33913e-14	-1.02061	7.33913e-14	VDD46355.1|4.8e-241|unnamed protein product [Brassica oleracea]
106295895	-2.87218	8.7581e-12	-2.87218	8.7581e-12	XP_013587350.1|0.0e+00|PREDICTED: protein LHY [Brassica oleracea var. oleracea]
106295969	-1.22614	4.36263e-13	-1.22614	4.36263e-13	XP_013587441.1|1.9e-144|PREDICTED: uncharacterized protein LOC106295969 [Brassica oleracea var. oleracea]
106295993	1.98858	1.52422e-17	1.98858	1.52422e-17	XP_022560700.1|1.3e-310|protein indeterminate-domain 11 isoform X1 [Brassica napus]
106296029	1.76702	0.00136291	1.76702	0.00136291	OAP05303.1|6.4e-242|hypothetical protein AXX17_AT3G06910 [Arabidopsis thaliana]
106296031	1.7222	6.29096e-10	1.7222	6.29096e-10	XP_013587526.1|5.4e-39|PREDICTED: transcription factor TRY-like [Brassica oleracea var. oleracea]
106296039	-1.18268	3.51721e-08	-1.18268	3.51721e-08	XP_010556943.1|1.3e-224|PREDICTED: probable pectate lyase 1 [Tarenaya hassleriana]
106296084	-1.94132	5.40858e-05	-1.94132	5.40858e-05	XP_013587590.1|2.9e-222|PREDICTED: probable cysteine proteinase At3g43960 [Brassica oleracea var. oleracea]
106296098	1.72238	1.23207e-07	1.72238	1.23207e-07	XP_013587607.1|1.4e-194|PREDICTED: serine carboxypeptidase-like 7 isoform X1 [Brassica oleracea var. oleracea]
106296109	1.67699	0.000142321	1.67699	0.000142321	XP_013587621.1|1.5e-247|PREDICTED: LOW QUALITY PROTEIN: protein PHYTOCHROME KINASE SUBSTRATE 2 [Brassica oleracea var. oleracea]
106296175	-1.16576	0.000844815	-1.16576	0.000844815	XP_013587704.1|2.9e-212|PREDICTED: protein IQ-DOMAIN 14 isoform X1 [Brassica oleracea var. oleracea]
106296187	1.32801	1.38464e-08	1.32801	1.38464e-08	XP_013587717.1|8.5e-307|PREDICTED: organic cation/carnitine transporter 4 [Brassica oleracea var. oleracea]
106296223	4.27682	1.0366e-09	4.27682	1.0366e-09	VDD60554.1|6.8e-98|unnamed protein product [Brassica oleracea]
106296274	5.83399	8.99915e-28	5.83399	8.99915e-28	XP_013587827.1|0.0e+00|PREDICTED: alpha-dioxygenase 2-like [Brassica oleracea var. oleracea]
106296289	1.10565	6.8947e-08	1.10565	6.8947e-08	XP_013587845.1|8.8e-180|PREDICTED: chorismate mutase 3, chloroplastic [Brassica oleracea var. oleracea]
106296412	1.42562	7.98996e-08	1.42562	7.98996e-08	XP_013588000.1|2.3e-301|PREDICTED: phospho-2-dehydro-3-deoxyheptonate aldolase 1, chloroplastic-like [Brassica oleracea var. oleracea]
106296470	-3.54254	1.5614e-07	-3.54254	1.5614e-07	XP_013588061.1|3.3e-85|PREDICTED: transcription factor HY5-like [Brassica oleracea var. oleracea]
106296504	-2.28896	2.2932e-20	-2.28896	2.2932e-20	XP_013588103.1|3.1e-261|PREDICTED: ACT domain-containing protein ACR4 [Brassica oleracea var. oleracea]
106296510	1.53665	2.33422e-09	1.53665	2.33422e-09	XP_013588110.1|5.6e-232|PREDICTED: glycerophosphodiester phosphodiesterase GDPD5-like [Brassica oleracea var. oleracea]
106296569	2.00769	3.18717e-44	2.00769	3.18717e-44	XP_013588181.1|8.5e-73|PREDICTED: photosystem II 10 kDa polypeptide, chloroplastic [Brassica oleracea var. oleracea]
106296584	1.67025	1.81165e-17	1.67025	1.81165e-17	XP_013588200.1|3.9e-91|PREDICTED: uncharacterized protein LOC106296584 [Brassica oleracea var. oleracea]
106296586	-1.88181	6.25305e-23	-1.88181	6.25305e-23	XP_013588201.1|1.4e-193|PREDICTED: UDP-galactose transporter 2 [Brassica oleracea var. oleracea]
106296615	5.36607	1.67191e-33	5.36607	1.67191e-33	XP_013588247.1|1.2e-83|PREDICTED: photosystem I reaction center subunit V, chloroplastic [Brassica oleracea var. oleracea]
106296623	3.62316	3.12696e-35	3.62316	3.12696e-35	XP_013588257.1|1.2e-285|PREDICTED: protein TOO MANY MOUTHS [Brassica oleracea var. oleracea]
106296638	1.30378	0.000285324	1.30378	0.000285324	XP_013588272.1|6.5e-164|PREDICTED: probable aquaporin PIP2-5 [Brassica oleracea var. oleracea]
106296650	1.66058	1.07114e-06	1.66058	1.07114e-06	CDY11661.1|4.6e-79|BnaC06g12690D [Brassica napus]
106296651	2.35721	3.43118e-06	2.35721	3.43118e-06	AAM67091.1|2.0e-224|putative pectate lyase [Arabidopsis thaliana]
106296657	2.45916	0.00165179	2.45916	0.00165179	XP_013588299.1|3.9e-190|PREDICTED: uncharacterized protein LOC106296657 [Brassica oleracea var. oleracea]
106296658	2.11782	4.11216e-07	2.11782	4.11216e-07	XP_013588300.1|2.5e-178|PREDICTED: basic leucine zipper 61-like isoform X1 [Brassica oleracea var. oleracea]
106296677	6.20849	2.19057e-17	6.20849	2.19057e-17	XP_013588324.1|4.9e-111|PREDICTED: germin-like protein 1 [Brassica oleracea var. oleracea]
106296741	3.59892	1.84043e-66	3.59892	1.84043e-66	XP_013588420.1|1.8e-82|PREDICTED: uncharacterized protein LOC106296741 [Brassica oleracea var. oleracea]
106296786	1.97314	1.83847e-11	1.97314	1.83847e-11	XP_013588468.1|2.4e-229|PREDICTED: uncharacterized protein LOC106296786 isoform X2 [Brassica oleracea var. oleracea]
106296803	1.8407	3.61425e-05	1.8407	3.61425e-05	VDD63857.1|2.3e-148|unnamed protein product [Brassica oleracea]
106296842	1.18765	0.000158727	1.18765	0.000158727	XP_013588522.1|2.3e-129|PREDICTED: peptidyl-prolyl cis-trans isomerase FKBP17-3, chloroplastic [Brassica oleracea var. oleracea]
106296859	2.94652	2.90888e-35	2.94652	2.90888e-35	XP_013652324.1|0.0e+00|phosphate transporter PHO1 homolog 10 [Brassica napus]
106296886	2.37035	2.54026e-07	2.37035	2.54026e-07	XP_013588581.1|2.1e-137|PREDICTED: GATA transcription factor 4-like [Brassica oleracea var. oleracea]
106296906	-3.00133	9.34273e-101	-3.00133	9.34273e-101	XP_013588616.1|1.5e-147|PREDICTED: protein FD-like [Brassica oleracea var. oleracea]
106296941	1.60317	4.20972e-07	1.60317	4.20972e-07	VDD64659.1|0.0e+00|unnamed protein product, partial [Brassica oleracea]
106297308	-2.54681	3.28904e-05	-2.54681	3.28904e-05	XP_013589032.1|3.1e-48|PREDICTED: late embryogenesis abundant protein Lea5 [Brassica oleracea var. oleracea]
106297746	-7.27043	1.96352e-26	-7.27043	1.96352e-26	XP_013589380.1|2.9e-201|PREDICTED: putative F-box protein At1g58310 [Brassica oleracea var. oleracea]
106298199	2.80251	6.03878e-05	2.80251	6.03878e-05	XP_013589731.1|0.0e+00|PREDICTED: HIPL1 protein [Brassica oleracea var. oleracea]
106298224	1.6897	1.08915e-14	1.6897	1.08915e-14	XP_013589757.1|4.9e-273|PREDICTED: uncharacterized protein LOC106298224 isoform X1 [Brassica oleracea var. oleracea]
106298286	1.82234	3.02666e-25	1.82234	3.02666e-25	RQL87800.1|8.3e-151|hypothetical protein DY000_00013930 [Brassica cretica]
106298312	-4.87024	1.28748e-107	-4.87024	1.28748e-107	VDD64591.1|1.1e-212|unnamed protein product, partial [Brassica oleracea]
106298331	1.3367	1.04511e-06	1.3367	1.04511e-06	CDY28844.1|4.5e-258|BnaC06g26320D [Brassica napus]
106298351	5.79096	5.90332e-12	5.79096	5.90332e-12	XP_013589912.1|2.2e-160|PREDICTED: NAC transcription factor 29-like [Brassica oleracea var. oleracea]
106298364	1.87104	1.90046e-08	1.87104	1.90046e-08	XP_013589927.1|4.4e-196|PREDICTED: ninja-family protein AFP1-like [Brassica oleracea var. oleracea]
106298429	1.8457	2.32676e-21	1.8457	2.32676e-21	XP_013590007.1|2.7e-121|PREDICTED: protein TIFY 10B-like isoform X1 [Brassica oleracea var. oleracea]
106298486	2.60453	0.000495149	2.60453	0.000495149	XP_013590070.1|6.4e-192|PREDICTED: uncharacterized protein LOC106298486 [Brassica oleracea var. oleracea]
106298488	-4.6915	1.2967e-05	-4.6915	1.2967e-05	XP_013622880.1|4.8e-74|PREDICTED: abscisic acid receptor PYL8 [Brassica oleracea var. oleracea]
106298536	4.47612	1.0715e-12	4.47612	1.0715e-12	XP_013590128.1|3.4e-213|PREDICTED: chaperone protein dnaJ 10-like [Brassica oleracea var. oleracea]
106298546	1.64407	0.000582516	1.64407	0.000582516	XP_013590138.1|1.6e-182|PREDICTED: pirin-like protein At1g50590 [Brassica oleracea var. oleracea]
106298580	2.94234	5.8859e-17	2.94234	5.8859e-17	XP_013590173.1|2.5e-202|PREDICTED: LOW QUALITY PROTEIN: transcription factor PIF6-like [Brassica oleracea var. oleracea]
106298581	1.83078	1.72412e-05	1.83078	1.72412e-05	XP_013590174.1|4.4e-157|PREDICTED: extradiol ring-cleavage dioxygenase-like [Brassica oleracea var. oleracea]
106298687	2.34747	3.34071e-10	2.34747	3.34071e-10	XP_013590282.1|1.7e-110|PREDICTED: uncharacterized protein LOC106298687 [Brassica oleracea var. oleracea]
106298688	-1.37978	2.61765e-12	-1.37978	2.61765e-12	XP_013701092.1|1.3e-258|transcription factor PERIANTHIA-like [Brassica napus]
106298755	3.14547	1.68121e-11	3.14547	1.68121e-11	CDY29387.1|9.3e-63|BnaA06g14090D [Brassica napus]
106298764	-2.45084	3.39567e-19	-2.45084	3.39567e-19	XP_013590360.1|1.8e-270|PREDICTED: protein SAR DEFICIENT 1-like [Brassica oleracea var. oleracea]
106298787	-1.68321	1.1324e-10	-1.68321	1.1324e-10	VDD63306.1|1.2e-153|unnamed protein product, partial [Brassica oleracea]
106298825	-4.60714	2.18434e-05	-4.60714	2.18434e-05	VDD08916.1|1.8e-20|unnamed protein product [Brassica oleracea]
106298827	-2.17404	1.09456e-05	-2.17404	1.09456e-05	VDD64376.1|3.8e-266|unnamed protein product, partial [Brassica oleracea]
106298858	-2.29706	9.03015e-12	-2.29706	9.03015e-12	XP_013590446.1|1.5e-128|PREDICTED: beta carbonic anhydrase 3-like [Brassica oleracea var. oleracea]
106298924	1.65522	0.0052325	1.65522	0.0052325	XP_013590507.1|5.5e-160|PREDICTED: myb-related protein Zm1 [Brassica oleracea var. oleracea]
106298941	2.5411	8.45196e-17	2.5411	8.45196e-17	CDY38582.1|2.6e-160|BnaC06g30050D [Brassica napus]
106298944	-2.99173	1.15335e-15	-2.99173	1.15335e-15	XP_013590528.1|1.8e-202|PREDICTED: transcription factor TCP1-like [Brassica oleracea var. oleracea]
106298945	1.04541	0.0068218	1.04541	0.0068218	XP_013590532.1|0.0e+00|PREDICTED: protein STICHEL-like 2 [Brassica oleracea var. oleracea]
106299016	2.09496	2.25247e-10	2.09496	2.25247e-10	XP_013590601.1|6.8e-67|PREDICTED: uncharacterized protein LOC106299016 isoform X6 [Brassica oleracea var. oleracea]
106299030	-1.51256	0.00085088	-1.51256	0.00085088	XP_013590614.1|2.8e-243|PREDICTED: putative disease resistance protein At4g11170 [Brassica oleracea var. oleracea]
106299147	5.63923	2.20363e-13	5.63923	2.20363e-13
106299287	-4.75363	1.06623e-18	-4.75363	1.06623e-18	XP_013590853.1|0.0e+00|PREDICTED: protein terminal ear1 homolog [Brassica oleracea var. oleracea]
106299699	-7.43618	3.20788e-18	-7.43618	3.20788e-18	XP_013591201.1|1.1e-68|PREDICTED: histidine-containing phosphotransfer protein 6 isoform X2 [Brassica oleracea var. oleracea]
106299827	1.25576	1.66639e-08	1.25576	1.66639e-08	XP_013591285.1|0.0e+00|PREDICTED: receptor protein kinase TMK1 [Brassica oleracea var. oleracea]
106299840	1.36354	2.2428e-11	1.36354	2.2428e-11	XP_009105932.1|0.0e+00|PREDICTED: probable phospholipid-transporting ATPase 5 [Brassica rapa]
106299959	-1.7346	6.58041e-14	-1.7346	6.58041e-14	XP_013591440.1|0.0e+00|PREDICTED: probable serine/threonine-protein kinase At1g18390 [Brassica oleracea var. oleracea]
106300059	1.54607	3.46287e-11	1.54607	3.46287e-11	XP_013591574.1|4.3e-91|PREDICTED: 30S ribosomal protein 3-1, chloroplastic-like [Brassica oleracea var. oleracea]
106300076	1.94801	6.59178e-10	1.94801	6.59178e-10	XP_009103732.1|1.6e-22|PREDICTED: arabinogalactan peptide 21-like [Brassica rapa]
106300281	2.09775	1.6087e-30	2.09775	1.6087e-30	XP_018459997.1|0.0e+00|PREDICTED: putative callose synthase 6 [Raphanus sativus]
106300300	3.75533	4.48883e-20	3.75533	4.48883e-20	VDD60974.1|0.0e+00|unnamed protein product, partial [Brassica oleracea]
106300322	2.21225	3.01874e-08	2.21225	3.01874e-08	XP_013591894.1|0.0e+00|PREDICTED: auxin efflux carrier component 3 [Brassica oleracea var. oleracea]
106300359	1.4227	3.16484e-08	1.4227	3.16484e-08	XP_013591943.1|2.3e-119|PREDICTED: uncharacterized protein LOC106300359 [Brassica oleracea var. oleracea]
106300389	2.32615	3.78974e-35	2.32615	3.78974e-35	XP_013591974.1|0.0e+00|PREDICTED: trihelix transcription factor GT-2-like [Brassica oleracea var. oleracea]
106300456	-1.83002	1.37046e-26	-1.83002	1.37046e-26	XP_013592053.1|9.7e-289|PREDICTED: glutamate decarboxylase 2 [Brassica oleracea var. oleracea]
106300492	1.14547	1.09015e-06	1.14547	1.09015e-06	XP_013592097.1|0.0e+00|PREDICTED: uncharacterized protein LOC106300492 [Brassica oleracea var. oleracea]
106300547	3.42152	8.63612e-28	3.42152	8.63612e-28	XP_009106530.2|0.0e+00|PREDICTED: LOW QUALITY PROTEIN: uncharacterized protein LOC103832307 [Brassica rapa]
106300566	3.21129	2.8731e-31	3.21129	2.8731e-31	XP_013592189.1|3.4e-92|PREDICTED: probable ubiquitin-conjugating enzyme E2 16 [Brassica oleracea var. oleracea]
106300611	3.62767	1.41853e-07	3.62767	1.41853e-07	XP_013592245.1|4.5e-111|PREDICTED: uncharacterized protein LOC106300611 [Brassica oleracea var. oleracea]
106300625	6.34935	9.37194e-78	6.34935	9.37194e-78	XP_013592261.1|4.0e-110|PREDICTED: germin-like protein 1 [Brassica oleracea var. oleracea]
106300674	2.41597	1.53982e-33	2.41597	1.53982e-33	XP_013592328.1|1.5e-48|PREDICTED: photosystem II 5 kDa protein, chloroplastic [Brassica oleracea var. oleracea]
106300729	1.85895	9.28023e-19	1.85895	9.28023e-19	XP_018470336.1|2.3e-274|PREDICTED: 3-ketoacyl-CoA synthase 6-like [Raphanus sativus]
106300739	1.67567	2.66393e-09	1.67567	2.66393e-09	XP_013592401.1|2.8e-78|PREDICTED: LOW QUALITY PROTEIN: photosystem I reaction center subunit VI, chloroplastic [Brassica oleracea var. oleracea]
106300752	1.26059	2.76492e-14	1.26059	2.76492e-14	XP_013592412.1|0.0e+00|PREDICTED: probable galacturonosyltransferase 15 [Brassica oleracea var. oleracea]
106300762	2.54085	1.70975e-05	2.54085	1.70975e-05	XP_013592427.1|1.5e-111|PREDICTED: uncharacterized protein LOC106300762 [Brassica oleracea var. oleracea]
106300765	1.30621	6.7951e-08	1.30621	6.7951e-08	XP_013592432.1|5.0e-157|PREDICTED: uncharacterized protein LOC106300765 [Brassica oleracea var. oleracea]
106300810	2.02355	1.40619e-07	2.02355	1.40619e-07	XP_013592497.1|1.0e-304|PREDICTED: glycerol kinase-like [Brassica oleracea var. oleracea]
106300823	2.57495	1.51288e-07	2.57495	1.51288e-07	XP_013592510.1|1.3e-133|PREDICTED: uncharacterized protein LOC106300823 [Brassica oleracea var. oleracea]
106300851	2.4567	1.33256e-10	2.4567	1.33256e-10	XP_013592559.1|5.9e-110|PREDICTED: uncharacterized protein LOC106300851 [Brassica oleracea var. oleracea]
106300853	1.70096	7.98569e-08	1.70096	7.98569e-08	XP_013592560.1|2.5e-302|PREDICTED: BEL1-like homeodomain protein 3 [Brassica oleracea var. oleracea]
106300874	-6.01172	2.49683e-10	-6.01172	2.49683e-10	RQL93349.1|1.7e-51|hypothetical protein DY000_00019611 [Brassica cretica]
106300985	2.70995	2.57541e-46	2.70995	2.57541e-46	XP_013592737.1|0.0e+00|PREDICTED: probable polygalacturonase non-catalytic subunit JP650 [Brassica oleracea var. oleracea]
106301049	5.61291	4.90253e-11	5.61291	4.90253e-11	VDD63430.1|7.5e-207|unnamed protein product [Brassica oleracea]
106301074	2.67854	1.15637e-19	2.67854	1.15637e-19	XP_013592837.1|0.0e+00|PREDICTED: alpha-dioxygenase 2 [Brassica oleracea var. oleracea]
106301076	3.85882	8.48166e-64	3.85882	8.48166e-64	XP_013592839.1|1.7e-272|PREDICTED: jacalin-related lectin 22-like [Brassica oleracea var. oleracea]
106301100	1.73983	1.01218e-38	1.73983	1.01218e-38	XP_013592875.1|1.6e-91|PREDICTED: chlorophyll a-b binding protein 6, chloroplastic isoform X2 [Brassica oleracea var. oleracea]
106301128	1.50541	3.94219e-21	1.50541	3.94219e-21	XP_013592908.1|3.9e-150|PREDICTED: chlorophyll a-b binding protein, chloroplastic [Brassica oleracea var. oleracea]
106301130	-1.12044	2.47186e-06	-1.12044	2.47186e-06	XP_013592910.1|1.8e-196|PREDICTED: probable receptor-like protein kinase At1g33260 [Brassica oleracea var. oleracea]
106301152	1.63119	7.49688e-11	1.63119	7.49688e-11	XP_013592941.1|7.3e-223|PREDICTED: BTB/POZ and TAZ domain-containing protein 5 [Brassica oleracea var. oleracea]
106301183	2.90166	4.34626e-15	2.90166	4.34626e-15	XP_013592980.1|6.0e-141|PREDICTED: probable RNA-binding protein ARP1 isoform X2 [Brassica oleracea var. oleracea]
106301238	6.20243	2.71595e-11	6.20243	2.71595e-11	XP_013593045.1|1.8e-260|PREDICTED: transcription activator GLK1 isoform X2 [Brassica oleracea var. oleracea]
106301247	2.03571	7.21022e-11	2.03571	7.21022e-11	XP_013593055.1|1.3e-192|PREDICTED: dof zinc finger protein DOF1.4-like [Brassica oleracea var. oleracea]
106301297	3.70817	3.76648e-48	3.70817	3.76648e-48	XP_013593116.1|1.2e-176|PREDICTED: BES1/BZR1 homolog protein 2-like [Brassica oleracea var. oleracea]
106301311	1.87281	0.000235241	1.87281	0.000235241	XP_013593129.1|7.0e-299|PREDICTED: transcription factor PIF1 isoform X1 [Brassica oleracea var. oleracea]
106301317	1.63062	1.14058e-06	1.63062	1.14058e-06	XP_006394977.2|4.9e-240|sugar transporter ERD6-like 18 [Eutrema salsugineum]
106301409	1.04668	1.46308e-08	1.04668	1.46308e-08	XP_013593251.1|3.3e-203|PREDICTED: uncharacterized protein LOC106301409 [Brassica oleracea var. oleracea]
106301442	-1.98019	1.01297e-16	-1.98019	1.01297e-16	XP_013593295.1|0.0e+00|PREDICTED: indole-3-acetic acid-amido synthetase GH3.5 [Brassica oleracea var. oleracea]
106301480	3.72679	4.37808e-10	3.72679	4.37808e-10	XP_013593338.1|2.1e-228|PREDICTED: alcohol dehydrogenase-like 7 [Brassica oleracea var. oleracea]
106301482	1.20214	1.2903e-07	1.20214	1.2903e-07	XP_013593339.1|4.6e-179|PREDICTED: probable membrane-associated kinase regulator 1 [Brassica oleracea var. oleracea]
106301520	1.06561	0.00657017	1.06561	0.00657017	XP_013593391.1|2.2e-180|PREDICTED: uncharacterized protein LOC106301520 [Brassica oleracea var. oleracea]
106301550	4.18245	2.91609e-05	4.18245	2.91609e-05	XP_013593438.1|3.7e-288|PREDICTED: cytochrome P450 71B11 [Brassica oleracea var. oleracea]
106301555	1.72266	2.54976e-09	1.72266	2.54976e-09	XP_013593443.1|5.1e-306|PREDICTED: ent-kaurene oxidase, chloroplastic [Brassica oleracea var. oleracea]
106301616	2.3728	7.08289e-10	2.3728	7.08289e-10	XP_013593518.1|2.7e-178|PREDICTED: oxygen-evolving enhancer protein 1, chloroplastic-like [Brassica oleracea var. oleracea]
106301654	1.71913	3.77117e-09	1.71913	3.77117e-09	XP_013593560.1|2.6e-106|PREDICTED: uncharacterized protein LOC106301654 [Brassica oleracea var. oleracea]
106301726	5.42242	5.60436e-08	5.42242	5.60436e-08	XP_013593646.1|4.6e-93|PREDICTED: uncharacterized protein LOC106301726 [Brassica oleracea var. oleracea]
106301733	1.23992	7.5436e-07	1.23992	7.5436e-07	XP_013593652.1|3.5e-78|PREDICTED: basic leucine zipper 1-like [Brassica oleracea var. oleracea]
106301763	2.30919	3.94263e-11	2.30919	3.94263e-11	XP_013593688.1|2.4e-172|PREDICTED: probable xyloglucan endotransglucosylase/hydrolase protein 16 [Brassica oleracea var. oleracea]
106301808	6.76345	3.33001e-14	6.76345	3.33001e-14	XP_013593742.1|2.6e-152|PREDICTED: probable esterase KAI2 [Brassica oleracea var. oleracea]
106301850	1.13967	7.48779e-05	1.13967	7.48779e-05	XP_013593787.1|1.4e-180|PREDICTED: transcription factor bHLH71-like [Brassica oleracea var. oleracea]
106301901	2.23148	1.08481e-11	2.23148	1.08481e-11	VDD40430.1|0.0e+00|unnamed protein product, partial [Brassica oleracea]
106301918	4.23818	1.8175e-28	4.23818	1.8175e-28	VDD38591.1|1.2e-306|unnamed protein product, partial [Brassica oleracea]
106301919	4.08001	1.6087e-30	4.08001	1.6087e-30	XP_013593859.1|0.0e+00|PREDICTED: serine/threonine-protein kinase D6PKL3 [Brassica oleracea var. oleracea]
106301927	2.72141	1.80088e-11	2.72141	1.80088e-11	XP_010421596.1|0.0e+00|PREDICTED: long chain acyl-CoA synthetase 7, peroxisomal-like [Camelina sativa]
106301939	-1.38085	5.2387e-15	-1.38085	5.2387e-15	XP_013593880.1|1.1e-127|PREDICTED: dof zinc finger protein DOF5.8 [Brassica oleracea var. oleracea]
106302042	-3.59393	1.65016e-54	-3.59393	1.65016e-54	XP_018477077.1|3.7e-251|PREDICTED: piriformospora indica-insensitive protein 2 [Raphanus sativus]
106302064	2.57952	0.000676813	2.57952	0.000676813	XP_013594030.1|1.9e-229|PREDICTED: heptahelical transmembrane protein 4 [Brassica oleracea var. oleracea]
106302075	-1.32005	0.000132359	-1.32005	0.000132359	XP_013594042.1|1.8e-96|PREDICTED: uncharacterized protein LOC106302075 [Brassica oleracea var. oleracea]
106302088	1.48377	1.20346e-14	1.48377	1.20346e-14	XP_013594057.1|4.7e-228|PREDICTED: protein trichome birefringence-like 38 [Brassica oleracea var. oleracea]
106302114	-4.67621	7.12286e-20	-4.67621	7.12286e-20	XP_013594089.1|1.3e-146|PREDICTED: methylesterase 9-like [Brassica oleracea var. oleracea]
106302153	4.37655	5.26752e-18	4.37655	5.26752e-18	XP_013594136.1|9.3e-204|PREDICTED: transcription factor MYB12-like [Brassica oleracea var. oleracea]
106302175	2.61363	8.85188e-35	2.61363	8.85188e-35	XP_013594160.1|5.0e-107|PREDICTED: non-specific lipid transfer protein GPI-anchored 1-like [Brassica oleracea var. oleracea]
106303520	1.63787	1.1264e-10	1.63787	1.1264e-10	XP_013595236.1|4.1e-208|PREDICTED: dof zinc finger protein DOF4.6-like [Brassica oleracea var. oleracea]
106303521	2.61247	6.12554e-13	2.61247	6.12554e-13	XP_013595237.1|7.2e-184|PREDICTED: short-chain dehydrogenase TIC 32, chloroplastic-like [Brassica oleracea var. oleracea]
106303597	4.96172	5.81962e-34	4.96172	5.81962e-34	VDD39959.1|1.3e-232|unnamed protein product, partial [Brassica oleracea]
106303682	1.50625	5.13511e-06	1.50625	5.13511e-06	XP_013595435.1|4.3e-98|PREDICTED: CASP-like protein 1E1 [Brassica oleracea var. oleracea]
106303694	2.91536	6.24242e-81	2.91536	6.24242e-81	XP_013595450.1|4.5e-83|PREDICTED: MLP-like protein 423 [Brassica oleracea var. oleracea]
106303742	1.8739	7.53569e-05	1.8739	7.53569e-05	XP_013595509.1|7.9e-167|PREDICTED: protein ENHANCED DISEASE RESISTANCE 2-like [Brassica oleracea var. oleracea]
106303758	1.54675	2.36505e-14	1.54675	2.36505e-14	XP_013595529.1|7.6e-110|PREDICTED: carbohydrate-binding X8 domain-containing protein [Brassica oleracea var. oleracea]
106303769	1.70925	1.59217e-14	1.70925	1.59217e-14	XP_002301827.1|9.0e-42|glycine-rich protein 5 [Populus trichocarpa]
106303791	4.82417	5.15324e-118	4.82417	5.15324e-118	XP_013595566.1|7.2e-86|PREDICTED: uncharacterized protein LOC106303791 [Brassica oleracea var. oleracea]
106303796	2.35953	8.30848e-07	2.35953	8.30848e-07	XP_013595575.1|1.3e-165|PREDICTED: probable RNA-binding protein ARP1 [Brassica oleracea var. oleracea]
106303803	3.1434	1.63286e-06	3.1434	1.63286e-06	XP_013595583.1|9.6e-133|PREDICTED: uncharacterized protein LOC106303803 [Brassica oleracea var. oleracea]
106303835	1.83224	1.27373e-06	1.83224	1.27373e-06	XP_013595624.1|2.3e-269|PREDICTED: omega-hydroxypalmitate O-feruloyl transferase [Brassica oleracea var. oleracea]
106303859	2.58695	1.55066e-09	2.58695	1.55066e-09	XP_013595656.1|9.4e-110|PREDICTED: uncharacterized protein LOC106303859 [Brassica oleracea var. oleracea]
106303860	1.96983	2.18909e-24	1.96983	2.18909e-24	XP_013595657.1|3.6e-217|PREDICTED: probable pectinesterase 68 isoform X1 [Brassica oleracea var. oleracea]
106303873	6.75832	1.21437e-29	6.75832	1.21437e-29	VDD36739.1|5.3e-148|unnamed protein product [Brassica oleracea]
106303908	-2.93121	8.88064e-29	-2.93121	8.88064e-29	XP_013595717.1|9.7e-114|PREDICTED: probable calcium-binding protein CML41 isoform X1 [Brassica oleracea var. oleracea]
106303917	-1.73604	4.78115e-07	-1.73604	4.78115e-07	XP_013595734.1|7.4e-130|PREDICTED: agamous-like MADS-box protein AGL16 [Brassica oleracea var. oleracea]
106303981	1.42236	7.11616e-06	1.42236	7.11616e-06	XP_013595799.1|6.6e-59|PREDICTED: protein RALF-like 27 [Brassica oleracea var. oleracea]
106304046	1.63992	7.28989e-07	1.63992	7.28989e-07	XP_013595881.1|7.0e-155|PREDICTED: expansin-B1 [Brassica oleracea var. oleracea]
106304050	1.71422	0.000119249	1.71422	0.000119249	VDD39904.1|1.5e-222|unnamed protein product [Brassica oleracea]
106304161	1.18144	0.000950448	1.18144	0.000950448	XP_013596012.1|2.3e-30|PREDICTED: uncharacterized protein LOC106304161 [Brassica oleracea var. oleracea]
106304173	4.14601	5.14039e-08	4.14601	5.14039e-08	XP_013651531.1|3.8e-98|uncharacterized protein LOC106356298 [Brassica napus]
106304238	-2.06973	4.0703e-17	-2.06973	4.0703e-17	XP_013596100.1|5.2e-149|PREDICTED: protein MIZU-KUSSEI 1 [Brassica oleracea var. oleracea]
106304384	1.64724	0.000917673	1.64724	0.000917673	ESQ45417.1|3.5e-60|hypothetical protein EUTSA_v10010795mg [Eutrema salsugineum]
106304403	1.53267	0.00084954	1.53267	0.00084954	XP_013596267.1|1.4e-223|PREDICTED: uncharacterized protein LOC106304403 [Brassica oleracea var. oleracea]
106304404	1.72224	0.00962977	1.72224	0.00962977	XP_013596268.1|1.8e-115|PREDICTED: putative GEM-like protein 8 [Brassica oleracea var. oleracea]
106304521	-4.67603	1.44939e-153	-4.67603	1.44939e-153	XP_013596378.1|5.4e-278|PREDICTED: protein IQ-DOMAIN 14 [Brassica oleracea var. oleracea]
106304577	-1.58088	0.00200254	-1.58088	0.00200254	XP_013596435.1|1.2e-165|PREDICTED: myb-related protein Myb4-like [Brassica oleracea var. oleracea]
106304592	-1.14055	0.0041248	-1.14055	0.0041248	XP_013596450.1|4.9e-81|PREDICTED: 1,4-dihydroxy-2-naphthoyl-CoA thioesterase 2 [Brassica oleracea var. oleracea]
106304603	-5.05427	2.00031e-51	-5.05427	2.00031e-51	VDC66003.1|2.2e-71|unnamed protein product [Brassica rapa]
106304648	-1.71903	1.1495e-39	-1.71903	1.1495e-39	XP_013596532.1|3.4e-35|PREDICTED: UPF0057 membrane protein At4g30650 [Brassica oleracea var. oleracea]
106304714	2.24496	0.000117521	2.24496	0.000117521	XP_013596564.1|9.9e-73|PREDICTED: uncharacterized protein LOC106304714 [Brassica oleracea var. oleracea]
106304830	-1.31471	4.63214e-09	-1.31471	4.63214e-09	XP_013596670.1|3.7e-183|PREDICTED: probable WRKY transcription factor 30 [Brassica oleracea var. oleracea]
106304831	-3.9013	2.11992e-09	-3.9013	2.11992e-09	XP_013596671.1|1.4e-240|PREDICTED: squalene synthase-like [Brassica oleracea var. oleracea]
106304999	3.43456	2.05099e-06	3.43456	2.05099e-06	VDD40748.1|1.5e-110|unnamed protein product [Brassica oleracea]
106305078	3.11806	1.3265e-10	3.11806	1.3265e-10	VDD47826.1|0.0e+00|unnamed protein product, partial [Brassica oleracea]
106305460	7.40934	4.68595e-78	7.40934	4.68595e-78	VDD48884.1|2.1e-151|unnamed protein product [Brassica oleracea]
106305602	-2.03196	3.56274e-22	-2.03196	3.56274e-22	XP_013597410.1|3.7e-293|PREDICTED: cytochrome P450 734A6-like isoform X1 [Brassica oleracea var. oleracea]
106305632	2.06443	3.26797e-12	2.06443	3.26797e-12	XP_013597442.1|4.9e-96|PREDICTED: uncharacterized protein LOC106305632 isoform X3 [Brassica oleracea var. oleracea]
106305679	3.04714	1.15063e-91	3.04714	1.15063e-91	VDD37272.1|4.5e-297|unnamed protein product, partial [Brassica oleracea]
106305782	1.48193	2.72052e-05	1.48193	2.72052e-05	XP_013597619.1|6.2e-110|PREDICTED: ethylene-responsive transcription factor ERF107 [Brassica oleracea var. oleracea]
106305800	1.46496	7.24004e-05	1.46496	7.24004e-05	XP_013597644.1|3.8e-129|PREDICTED: glyceraldehyde-3-phosphate dehydrogenase GAPA1, chloroplastic isoform X1 [Brassica oleracea var. oleracea]
106305804	2.25286	6.2467e-59	2.25286	6.2467e-59	XP_013597648.1|4.5e-153|PREDICTED: chlorophyll a-b binding protein 1, chloroplastic-like [Brassica oleracea var. oleracea]
106305843	4.35344	1.60477e-100	4.35344	1.60477e-100	VDD38639.1|6.4e-160|unnamed protein product, partial [Brassica oleracea]
106305850	1.22156	1.64987e-05	1.22156	1.64987e-05	XP_013597703.1|4.7e-171|PREDICTED: magnesium protoporphyrin IX methyltransferase, chloroplastic [Brassica oleracea var. oleracea]
106305851	1.30252	1.03457e-07	1.30252	1.03457e-07	XP_013597704.1|6.6e-65|PREDICTED: acyl carrier protein 4, chloroplastic-like [Brassica oleracea var. oleracea]
106305852	-1.39172	0.00102676	-1.39172	0.00102676	VDD48027.1|4.7e-280|unnamed protein product, partial [Brassica oleracea]
106305880	3.3936	3.82971e-40	3.3936	3.82971e-40	XP_013597745.1|4.4e-100|PREDICTED: uncharacterized protein LOC106305880 [Brassica oleracea var. oleracea]
106305883	1.06015	5.69014e-06	1.06015	5.69014e-06	XP_013597748.1|4.6e-200|PREDICTED: purple acid phosphatase 8 [Brassica oleracea var. oleracea]
106305904	1.37633	2.76535e-29	1.37633	2.76535e-29	XP_018484529.1|0.0e+00|PREDICTED: 1-deoxy-D-xylulose-5-phosphate synthase, chloroplastic [Raphanus sativus]
106305910	1.27574	1.85824e-07	1.27574	1.85824e-07	XP_009151777.1|8.7e-83|PREDICTED: histidine-containing phosphotransfer protein 2 [Brassica rapa]
106305958	2.16372	3.71749e-19	2.16372	3.71749e-19	XP_013597848.1|2.3e-128|PREDICTED: transcription factor TCP7-like isoform X2 [Brassica oleracea var. oleracea]
106305961	2.09246	6.87301e-14	2.09246	6.87301e-14	XP_022562888.1|1.6e-115|remorin-like isoform X2 [Brassica napus]
106306007	2.88948	1.56694e-14	2.88948	1.56694e-14	XP_013597909.1|0.0e+00|PREDICTED: nephrocystin-3 isoform X1 [Brassica oleracea var. oleracea]
106306013	2.162	5.18535e-16	2.162	5.18535e-16	XP_013597918.1|3.1e-224|PREDICTED: uncharacterized protein LOC106306013 isoform X1 [Brassica oleracea var. oleracea]
106306016	-1.47704	4.80812e-07	-1.47704	4.80812e-07	XP_013597922.1|0.0e+00|PREDICTED: receptor-like protein kinase 5 [Brassica oleracea var. oleracea]
106306020	-1.09247	0.000360756	-1.09247	0.000360756	XP_013597925.1|0.0e+00|PREDICTED: receptor-like protein kinase 5 [Brassica oleracea var. oleracea]
106306022	1.09505	9.51541e-18	1.09505	9.51541e-18	XP_010491872.1|5.2e-183|PREDICTED: uncharacterized protein LOC104769372 [Camelina sativa]
106306038	-1.27696	0.00241445	-1.27696	0.00241445	XP_013597943.1|0.0e+00|PREDICTED: cryptochrome DASH, chloroplastic/mitochondrial [Brassica oleracea var. oleracea]
106306126	-1.37361	1.96604e-07	-1.37361	1.96604e-07	XP_013598059.1|0.0e+00|PREDICTED: G-type lectin S-receptor-like serine/threonine-protein kinase B120 [Brassica oleracea var. oleracea]
106306134	2.29428	1.16427e-42	2.29428	1.16427e-42	XP_009102341.1|4.2e-57|PREDICTED: uncharacterized protein LOC103828495 [Brassica rapa]
106306218	1.23911	6.62834e-15	1.23911	6.62834e-15	XP_013598206.1|7.3e-108|PREDICTED: 21 kDa protein-like [Brassica oleracea var. oleracea]
106306220	2.40289	4.72308e-52	2.40289	4.72308e-52	XP_013598213.1|3.7e-107|PREDICTED: uncharacterized protein LOC106306220 isoform X2 [Brassica oleracea var. oleracea]
106306232	2.0448	0.00275419	2.0448	0.00275419	XP_013598228.1|0.0e+00|PREDICTED: tonoplast dicarboxylate transporter-like [Brassica oleracea var. oleracea]
106306287	-2.55835	0.00479404	-2.55835	0.00479404	XP_013598302.1|1.2e-110|PREDICTED: protein LIGHT-DEPENDENT SHORT HYPOCOTYLS 1-like [Brassica oleracea var. oleracea]
106306398	1.57745	2.29704e-06	1.57745	2.29704e-06	XP_013598455.1|0.0e+00|PREDICTED: two-component response regulator ARR2-like [Brassica oleracea var. oleracea]
106306405	-1.97939	7.88776e-11	-1.97939	7.88776e-11	XP_013598466.1|7.5e-138|PREDICTED: uncharacterized protein LOC106306405 [Brassica oleracea var. oleracea]
106306448	3.0951	1.35106e-09	3.0951	1.35106e-09	XP_006412153.1|2.0e-295|catalase-2 isoform X2 [Eutrema salsugineum]
106306491	4.13086	3.18158e-21	4.13086	3.18158e-21	XP_013598579.1|5.2e-258|PREDICTED: vacuolar cation/proton exchanger 3 [Brassica oleracea var. oleracea]
106306508	-1.84071	2.70008e-05	-1.84071	2.70008e-05	XP_013598606.1|3.2e-71|PREDICTED: autophagy-related protein 8a isoform X1 [Brassica oleracea var. oleracea]
106306585	1.38382	3.19477e-21	1.38382	3.19477e-21	VDD37494.1|4.9e-196|unnamed protein product, partial [Brassica oleracea]
106306622	1.17291	0.000356643	1.17291	0.000356643	XP_006302211.1|1.9e-212|protein DETOXIFICATION 17 [Capsella rubella]
106306635	3.30427	7.18867e-13	3.30427	7.18867e-13	XP_013598769.1|0.0e+00|PREDICTED: receptor-like kinase TMK4 [Brassica oleracea var. oleracea]
106306744	1.38908	3.42288e-09	1.38908	3.42288e-09	XP_013598929.1|0.0e+00|PREDICTED: gamma-glutamyltranspeptidase 3-like [Brassica oleracea var. oleracea]
106306810	2.96566	1.40777e-47	2.96566	1.40777e-47	XP_013599019.1|2.2e-207|PREDICTED: epithiospecifier protein-like [Brassica oleracea var. oleracea]
106306884	3.63922	1.63452e-72	3.63922	1.63452e-72	XP_013599116.1|2.4e-207|PREDICTED: epithiospecifier protein-like [Brassica oleracea var. oleracea]
106306967	1.75479	9.8576e-18	1.75479	9.8576e-18	XP_013599226.1|8.7e-211|PREDICTED: calcium sensing receptor, chloroplastic [Brassica oleracea var. oleracea]
106306969	1.66774	2.0974e-11	1.66774	2.0974e-11	XP_013599235.1|3.9e-125|PREDICTED: CBS domain-containing protein CBSX1, chloroplastic-like [Brassica oleracea var. oleracea]
106306971	4.00635	2.96357e-31	4.00635	2.96357e-31	XP_022572082.1|1.2e-201|UDP-glucose 4-epimerase 2-like isoform X2 [Brassica napus]
106307018	1.43339	6.33669e-18	1.43339	6.33669e-18	XP_013599300.1|1.3e-257|PREDICTED: myb-like protein Q [Brassica oleracea var. oleracea]
106307026	4.19402	2.36712e-22	4.19402	2.36712e-22	XP_013599314.1|7.5e-287|PREDICTED: proline dehydrogenase 1, mitochondrial [Brassica oleracea var. oleracea]
106307068	2.35927	7.86043e-18	2.35927	7.86043e-18	XP_013599379.1|1.2e-124|PREDICTED: plasma membrane-associated cation-binding protein 1-like [Brassica oleracea var. oleracea]
106307074	2.09246	5.56311e-06	2.09246	5.56311e-06	XP_013599386.1|0.0e+00|PREDICTED: uncharacterized protein LOC106307074 isoform X1 [Brassica oleracea var. oleracea]
106307077	-1.66798	2.1618e-12	-1.66798	2.1618e-12	RID60102.1|6.7e-279|hypothetical protein BRARA_F03281 [Brassica rapa]
106307177	2.35113	6.91956e-06	2.35113	6.91956e-06	XP_013599507.1|0.0e+00|PREDICTED: fatty acyl-CoA reductase 6, chloroplastic-like [Brassica oleracea var. oleracea]
106307186	2.51155	4.35634e-32	2.51155	4.35634e-32	XP_013599515.1|9.6e-151|PREDICTED: methylesterase 2-like [Brassica oleracea var. oleracea]
106307207	3.34277	4.95006e-06	3.34277	4.95006e-06	VDD55375.1|4.0e-190|unnamed protein product [Brassica oleracea]
106307231	2.81367	3.7409e-27	2.81367	3.7409e-27	VDD58279.1|1.2e-295|unnamed protein product, partial [Brassica oleracea]
106307297	1.24824	7.10131e-06	1.24824	7.10131e-06	XP_013599666.1|1.6e-300|PREDICTED: uncharacterized protein LOC106307297 [Brassica oleracea var. oleracea]
106307365	1.06224	2.02906e-07	1.06224	2.02906e-07	XP_013599754.1|0.0e+00|PREDICTED: LETM1 and EF-hand domain-containing protein 1, mitochondrial [Brassica oleracea var. oleracea]
106307415	-1.7746	6.47325e-05	-1.7746	6.47325e-05	XP_013599823.1|6.2e-128|PREDICTED: melanoma-associated antigen 8 [Brassica oleracea var. oleracea]
106307546	2.03892	5.10579e-12	2.03892	5.10579e-12	XP_013599985.1|2.2e-252|PREDICTED: ACT domain-containing protein ACR8-like [Brassica oleracea var. oleracea]
106307601	2.15984	2.66189e-06	2.15984	2.66189e-06	XP_013600048.1|1.4e-265|PREDICTED: serine/arginine repetitive matrix protein 1-like [Brassica oleracea var. oleracea]
106307607	1.76543	3.77467e-13	1.76543	3.77467e-13	XP_013600053.1|1.1e-158|PREDICTED: pollen-specific leucine-rich repeat extensin-like protein 1 [Brassica oleracea var. oleracea]
106307616	2.16017	2.77498e-14	2.16017	2.77498e-14	RID47487.1|3.9e-138|hypothetical protein BRARA_I04076 [Brassica rapa]
106307647	2.07473	7.40034e-48	2.07473	7.40034e-48	XP_013600114.1|2.4e-79|PREDICTED: photosystem I subunit O-like [Brassica oleracea var. oleracea]
106307742	1.56718	3.906e-14	1.56718	3.906e-14	XP_013600231.1|8.7e-150|PREDICTED: uncharacterized protein LOC106307742 [Brassica oleracea var. oleracea]
106307830	1.37272	4.3719e-15	1.37272	4.3719e-15	XP_013600349.1|5.8e-300|PREDICTED: cytochrome P450 77A3 [Brassica oleracea var. oleracea]
106308079	-1.08811	3.18373e-08	-1.08811	3.18373e-08	VDD58859.1|1.8e-97|unnamed protein product [Brassica oleracea]
106308117	1.41457	0.00201754	1.41457	0.00201754	XP_013600705.1|3.4e-87|PREDICTED: ethylene-responsive transcription factor ERF011 [Brassica oleracea var. oleracea]
106308137	3.20155	3.44742e-06	3.20155	3.44742e-06	XP_013600720.1|2.0e-208|PREDICTED: PLASMODESMATA CALLOSE-BINDING PROTEIN 4-like [Brassica oleracea var. oleracea]
106308181	4.33115	9.53766e-07	4.33115	9.53766e-07	XP_013600770.1|2.9e-169|PREDICTED: B3 domain-containing transcription factor NGA2 [Brassica oleracea var. oleracea]
106308185	1.01817	7.69653e-05	1.01817	7.69653e-05	XP_013600775.1|3.4e-157|PREDICTED: acid phosphatase 1-like [Brassica oleracea var. oleracea]
106308195	3.33664	3.46015e-11	3.33664	3.46015e-11	XP_013600783.1|8.1e-103|PREDICTED: RING-H2 finger protein ATL79 [Brassica oleracea var. oleracea]
106308238	2.15242	2.15016e-74	2.15242	2.15016e-74	XP_024008775.1|4.0e-49|neuromodulin [Eutrema salsugineum]
106308267	-1.37248	5.45398e-08	-1.37248	5.45398e-08	VDD59117.1|3.0e-241|unnamed protein product, partial [Brassica oleracea]
106308329	11.4422	2.54021e-59	11.4422	2.54021e-59	XP_010530492.1|1.1e-173|PREDICTED: GDSL esterase/lipase At5g33370-like isoform X1 [Tarenaya hassleriana]
106308423	1.82548	2.62777e-21	1.82548	2.62777e-21	XP_013601038.1|1.2e-197|PREDICTED: squamosa promoter-binding-like protein 8 [Brassica oleracea var. oleracea]
106308443	1.6946	1.2664e-25	1.6946	1.2664e-25	VDC64094.1|6.6e-235|unnamed protein product, partial [Brassica rapa]
106308516	1.33836	7.8371e-07	1.33836	7.8371e-07	XP_013601128.1|2.7e-206|PREDICTED: WAT1-related protein At4g28040 [Brassica oleracea var. oleracea]
106308593	-1.09808	0.00091191	-1.09808	0.00091191	XP_013601197.1|4.4e-246|PREDICTED: squalene synthase [Brassica oleracea var. oleracea]
106309444	-2.5229	6.22101e-33	-2.5229	6.22101e-33	XP_013601920.1|0.0e+00|PREDICTED: G-type lectin S-receptor-like serine/threonine-protein kinase At1g11330 [Brassica oleracea var. oleracea]
106309467	2.38032	1.0222e-14	2.38032	1.0222e-14	XP_013601945.1|0.0e+00|PREDICTED: G-type lectin S-receptor-like serine/threonine-protein kinase RKS1 [Brassica oleracea var. oleracea]
106309525	2.05028	4.25834e-13	2.05028	4.25834e-13	XP_013602024.1|1.6e-195|PREDICTED: spermidine synthase 1-like [Brassica oleracea var. oleracea]
106309528	1.60588	1.1582e-11	1.60588	1.1582e-11	XP_013602027.1|5.6e-196|PREDICTED: probable 2-oxoglutarate-dependent dioxygenase At3g49630 [Brassica oleracea var. oleracea]
106309591	1.43129	6.16149e-22	1.43129	6.16149e-22	XP_018450730.1|1.2e-85|PREDICTED: plastocyanin major isoform, chloroplastic-like [Raphanus sativus]
106309613	1.20709	1.4686e-06	1.20709	1.4686e-06	XP_013602128.1|3.2e-108|PREDICTED: inner centromere protein isoform X2 [Brassica oleracea var. oleracea]
106309657	2.9426	1.36053e-11	2.9426	1.36053e-11	XP_013602194.1|6.7e-230|PREDICTED: oxysterol-binding protein-related protein 4B isoform X1 [Brassica oleracea var. oleracea]
106309660	3.15996	6.03736e-07	3.15996	6.03736e-07	XP_013602193.1|1.4e-158|PREDICTED: myb-related protein 306-like [Brassica oleracea var. oleracea]
106309685	1.3222	0.0069371	1.3222	0.0069371	VDD06737.1|9.1e-64|unnamed protein product [Brassica rapa]
106309897	1.28866	0.00141063	1.28866	0.00141063	XP_013602497.1|7.8e-123|PREDICTED: zinc-finger homeodomain protein 2-like [Brassica oleracea var. oleracea]
106309940	4.89275	3.59289e-157	4.89275	3.59289e-157	XP_013602555.1|2.6e-129|PREDICTED: floral homeotic protein APETALA 3 isoform X1 [Brassica oleracea var. oleracea]
106309984	4.39936	5.6077e-21	4.39936	5.6077e-21	XP_006418304.1|9.0e-266|endoglucanase 1 [Eutrema salsugineum]
106310009	3.93354	0.000168923	3.93354	0.000168923	XP_013602655.1|7.8e-233|PREDICTED: putative metal tolerance protein C3 [Brassica oleracea var. oleracea]
106310015	2.00175	2.9438e-20	2.00175	2.9438e-20	XP_013602661.1|5.1e-301|PREDICTED: cytochrome P450 77A3-like [Brassica oleracea var. oleracea]
106310070	2.74155	3.16132e-10	2.74155	3.16132e-10	XP_013602720.1|1.4e-171|PREDICTED: uncharacterized protein LOC106310070 [Brassica oleracea var. oleracea]
106310153	2.95512	2.40569e-08	2.95512	2.40569e-08	XP_013602817.1|3.5e-213|PREDICTED: F-box/kelch-repeat protein At2g22050-like [Brassica oleracea var. oleracea]
106310198	-2.23666	9.26626e-05	-2.23666	9.26626e-05	XP_013602877.1|2.9e-285|PREDICTED: serine carboxypeptidase-like 44 isoform X1 [Brassica oleracea var. oleracea]
106310260	-1.78215	0.00290451	-1.78215	0.00290451	XP_013602953.1|2.8e-108|PREDICTED: uncharacterized protein LOC106310260 [Brassica oleracea var. oleracea]
106310300	2.41674	0.00202812	2.41674	0.00202812	XP_013710152.1|2.1e-46|uncharacterized protein LOC106413979 [Brassica napus]
106310325	-2.65991	0.000544997	-2.65991	0.000544997	XP_006413008.1|3.2e-245|S-type anion channel SLAH2 [Eutrema salsugineum]
106310392	-1.18621	0.000119385	-1.18621	0.000119385	XP_013603079.1|8.7e-89|PREDICTED: transmembrane protein 18-like [Brassica oleracea var. oleracea]
106310445	1.32615	0.00342851	1.32615	0.00342851	XP_013603134.1|2.4e-107|PREDICTED: CASP-like protein 2A1 [Brassica oleracea var. oleracea]
106310472	2.34747	2.01272e-20	2.34747	2.01272e-20	XP_013603159.1|0.0e+00|PREDICTED: myrosinase-like [Brassica oleracea var. oleracea]
106310484	3.36057	1.64821e-12	3.36057	1.64821e-12	XP_013603170.1|2.4e-256|PREDICTED: probable purple acid phosphatase 20 [Brassica oleracea var. oleracea]
106310511	2.433	1.91757e-13	2.433	1.91757e-13	XP_013603196.1|2.7e-43|PREDICTED: uncharacterized protein LOC106310511 [Brassica oleracea var. oleracea]
106310518	1.75217	1.4151e-22	1.75217	1.4151e-22	XP_013603209.1|5.3e-282|PREDICTED: protein TIC 62, chloroplastic [Brassica oleracea var. oleracea]
106310617	-5.04875	8.46784e-18	-5.04875	8.46784e-18	XP_013603298.1|1.9e-251|PREDICTED: high mobility group B protein 15-like isoform X2 [Brassica oleracea var. oleracea]
106310715	3.77482	0.000154263	3.77482	0.000154263	CDY09070.1|2.0e-247|BnaC08g10240D [Brassica napus]
106310777	1.14915	9.36512e-06	1.14915	9.36512e-06	XP_013603449.1|9.9e-217|PREDICTED: 1-aminocyclopropane-1-carboxylate oxidase homolog 3-like [Brassica oleracea var. oleracea]
106310778	1.16628	0.000215765	1.16628	0.000215765	XP_013603450.1|2.6e-214|PREDICTED: 1-aminocyclopropane-1-carboxylate oxidase homolog 3-like [Brassica oleracea var. oleracea]
106310991	-1.49995	3.93175e-36	-1.49995	3.93175e-36	XP_013603675.1|5.2e-165|PREDICTED: peroxidase 34-like isoform X2 [Brassica oleracea var. oleracea]
106311021	1.28026	7.43564e-19	1.28026	7.43564e-19	VDD49205.1|0.0e+00|unnamed protein product [Brassica oleracea]
106311047	5.54978	9.775e-13	5.54978	9.775e-13	XP_013603732.1|1.2e-39|PREDICTED: uncharacterized protein LOC106311047 [Brassica oleracea var. oleracea]
106311422	-3.88045	1.63247e-06	-3.88045	1.63247e-06	XP_013604061.1|6.1e-122|PREDICTED: WAT1-related protein At4g28040-like [Brassica oleracea var. oleracea]
106311503	1.40635	4.24929e-10	1.40635	4.24929e-10	XP_013604144.1|2.9e-152|PREDICTED: pheophorbidase-like [Brassica oleracea var. oleracea]
106311524	2.41524	5.16464e-11	2.41524	5.16464e-11	XP_013604165.1|0.0e+00|PREDICTED: probable ferric reduction oxidase 1 isoform X1 [Brassica oleracea var. oleracea]
106311538	2.43038	3.7374e-33	2.43038	3.7374e-33	XP_013604186.1|0.0e+00|PREDICTED: phytochrome A-like [Brassica oleracea var. oleracea]
106311632	3.44795	2.02275e-107	3.44795	2.02275e-107	NP_190383.1|3.7e-289|aldehyde dehydrogenase 2B4 [Arabidopsis thaliana]
106311671	1.09001	1.78699e-06	1.09001	1.78699e-06	XP_013710943.1|0.0e+00|oligopeptide transporter 3-like [Brassica napus]
106311807	3.63742	1.85468e-19	3.63742	1.85468e-19	XP_013604559.1|2.4e-100|PREDICTED: uncharacterized protein LOC106311807 [Brassica oleracea var. oleracea]
106311836	1.22107	0.000117432	1.22107	0.000117432	XP_013604595.1|8.4e-170|PREDICTED: aquaporin PIP1-1 isoform X2 [Brassica oleracea var. oleracea]
106311849	1.58755	5.7758e-09	1.58755	5.7758e-09	XP_013604618.1|1.8e-116|PREDICTED: uncharacterized protein LOC106311849 [Brassica oleracea var. oleracea]
106311873	1.30423	1.60887e-13	1.30423	1.60887e-13	VDD07560.1|3.2e-281|unnamed protein product [Brassica rapa]
106311882	-1.55486	4.74962e-35	-1.55486	4.74962e-35	XP_013604660.1|0.0e+00|PREDICTED: alpha-glucan water dikinase 1, chloroplastic [Brassica oleracea var. oleracea]
106311919	1.30758	2.64634e-27	1.30758	2.64634e-27	XP_013604705.1|4.3e-145|PREDICTED: oxygen-evolving enhancer protein 2, chloroplastic [Brassica oleracea var. oleracea]
106312053	1.68243	3.44953e-09	1.68243	3.44953e-09	XP_013604881.1|1.0e-149|PREDICTED: random slug protein 5-like [Brassica oleracea var. oleracea]
106312056	1.82519	3.28164e-32	1.82519	3.28164e-32	XP_013604886.1|0.0e+00|PREDICTED: acid beta-fructofuranosidase 4, vacuolar [Brassica oleracea var. oleracea]
106312074	-1.25871	7.34393e-07	-1.25871	7.34393e-07	XP_013604907.1|4.6e-194|PREDICTED: transcription factor MYB51-like [Brassica oleracea var. oleracea]
106312091	1.06692	0.000886412	1.06692	0.000886412	XP_013604931.1|9.7e-177|PREDICTED: dof zinc finger protein DOF3.7 isoform X3 [Brassica oleracea var. oleracea]
106312114	2.4378	2.44575e-39	2.4378	2.44575e-39	XP_013604955.1|4.8e-147|PREDICTED: oxygen-evolving enhancer protein 2, chloroplastic isoform X1 [Brassica oleracea var. oleracea]
106312158	-1.42244	1.53839e-05	-1.42244	1.53839e-05	XP_013605016.1|1.4e-180|PREDICTED: transcription factor VIP1-like [Brassica oleracea var. oleracea]
106312204	1.96793	4.1771e-21	1.96793	4.1771e-21	RQL86697.1|2.3e-73|hypothetical protein DY000_00012803 [Brassica cretica]
106312265	1.07527	1.21029e-06	1.07527	1.21029e-06	XP_013605171.1|2.4e-230|PREDICTED: phosphoribulokinase, chloroplastic-like [Brassica oleracea var. oleracea]
106312266	3.79256	1.33809e-45	3.79256	1.33809e-45	XP_013605172.1|4.1e-163|PREDICTED: aquaporin PIP2-1 [Brassica oleracea var. oleracea]
106312287	1.20318	2.96894e-10	1.20318	2.96894e-10	XP_006418385.1|6.0e-289|3-ketoacyl-CoA synthase 1 [Eutrema salsugineum]
106312289	-1.10462	4.01771e-07	-1.10462	4.01771e-07	XP_013605207.1|1.8e-187|PREDICTED: mitochondrial substrate carrier family protein B [Brassica oleracea var. oleracea]
106312297	2.43481	3.62908e-12	2.43481	3.62908e-12	VDD55054.1|1.3e-149|unnamed protein product [Brassica oleracea]
106312318	2.22915	7.37204e-43	2.22915	7.37204e-43	XP_013605252.1|4.2e-224|PREDICTED: probable fructose-bisphosphate aldolase 2, chloroplastic [Brassica oleracea var. oleracea]
106312323	2.08569	7.69351e-07	2.08569	7.69351e-07	XP_013728095.1|0.0e+00|protein NRT1/ PTR FAMILY 2.9 [Brassica napus]
106312360	1.74078	4.15079e-21	1.74078	4.15079e-21	XP_013605311.1|3.6e-91|PREDICTED: chlorophyll a-b binding protein 6, chloroplastic isoform X2 [Brassica oleracea var. oleracea]
106312377	1.46725	1.36648e-13	1.46725	1.36648e-13	RID49885.1|1.6e-67|hypothetical protein BRARA_H00651 [Brassica rapa]
106312378	1.57434	1.24759e-07	1.57434	1.24759e-07	RID49885.1|7.7e-70|hypothetical protein BRARA_H00651 [Brassica rapa]
106312388	2.1068	2.06824e-25	2.1068	2.06824e-25	XP_013605351.1|2.8e-193|PREDICTED: fructose-1,6-bisphosphatase, cytosolic [Brassica oleracea var. oleracea]
106312482	2.33397	4.62964e-36	2.33397	4.62964e-36	XP_013605480.1|7.9e-236|PREDICTED: fructose-1,6-bisphosphatase, chloroplastic [Brassica oleracea var. oleracea]
106312485	1.42982	9.99552e-20	1.42982	9.99552e-20	XP_013605487.1|6.6e-188|PREDICTED: oxygen-evolving enhancer protein 1-2, chloroplastic [Brassica oleracea var. oleracea]
106312488	10.2129	2.96499e-119	10.2129	2.96499e-119	XP_013605488.1|1.6e-80|PREDICTED: putative cell wall protein [Brassica oleracea var. oleracea]
106312508	2.92707	9.50945e-19	2.92707	9.50945e-19	XP_013605512.1|1.1e-194|PREDICTED: uncharacterized protein LOC106312508 [Brassica oleracea var. oleracea]
106312513	1.23219	2.40787e-06	1.23219	2.40787e-06	XP_013605521.1|0.0e+00|PREDICTED: probable inactive receptor kinase At1g48480 [Brassica oleracea var. oleracea]
106312523	1.36151	3.83328e-06	1.36151	3.83328e-06	XP_010556943.1|5.6e-223|PREDICTED: probable pectate lyase 1 [Tarenaya hassleriana]
106312554	7.99299	4.97199e-28	7.99299	4.97199e-28	XP_013605570.1|0.0e+00|PREDICTED: putative ion channel POLLUX-like 2 isoform X2 [Brassica oleracea var. oleracea]
106312565	1.93085	8.93452e-06	1.93085	8.93452e-06	XP_024004487.1|1.3e-232|LOW QUALITY PROTEIN: cytochrome P450 81D11 [Eutrema salsugineum]
106312610	3.07055	1.72732e-35	3.07055	1.72732e-35	XP_013605646.1|2.7e-189|PREDICTED: basic leucine zipper 61-like [Brassica oleracea var. oleracea]
106312631	1.11744	3.21848e-07	1.11744	3.21848e-07	XP_013605677.1|1.4e-152|PREDICTED: WUSCHEL-related homeobox 13-like [Brassica oleracea var. oleracea]
106312633	1.60114	2.16373e-08	1.60114	2.16373e-08	VDD56297.1|3.2e-299|unnamed protein product [Brassica oleracea]
106312644	2.76728	2.03494e-21	2.76728	2.03494e-21	XP_013605691.1|7.7e-220|PREDICTED: serine/threonine-protein kinase CDL1-like isoform X1 [Brassica oleracea var. oleracea]
106312745	3.89902	4.82696e-30	3.89902	4.82696e-30	XP_013605831.1|0.0e+00|PREDICTED: carotenoid 9,10(9',10')-cleavage dioxygenase 1-like isoform X5 [Brassica oleracea var. oleracea]
106312892	-2.82512	1.45289e-06	-2.82512	1.45289e-06	XP_013606030.1|4.8e-181|PREDICTED: peroxidase P7 [Brassica oleracea var. oleracea]
106313051	3.33391	4.07403e-84	3.33391	4.07403e-84	XP_013606232.1|2.9e-141|PREDICTED: developmental protein SEPALLATA 1 [Brassica oleracea var. oleracea]
106313080	1.77927	1.79194e-13	1.77927	1.79194e-13	VDD29615.1|6.1e-188|unnamed protein product [Brassica oleracea]
106313096	-1.86637	4.62943e-10	-1.86637	4.62943e-10	XP_013606288.1|0.0e+00|PREDICTED: MLO-like protein 6 [Brassica oleracea var. oleracea]
106313113	2.2421	6.43811e-06	2.2421	6.43811e-06	XP_013606308.1|4.5e-153|PREDICTED: expansin-A5 [Brassica oleracea var. oleracea]
106313124	1.10625	9.02713e-15	1.10625	9.02713e-15	XP_018452576.1|2.6e-78|PREDICTED: ferredoxin, leaf L-A-like [Raphanus sativus]
106313182	2.38031	4.07748e-46	2.38031	4.07748e-46	XP_013606378.1|2.1e-75|PREDICTED: light-regulated protein-like [Brassica oleracea var. oleracea]
106313235	-3.53589	2.52045e-36	-3.53589	2.52045e-36	XP_013606452.1|2.5e-200|PREDICTED: peroxidase 37 [Brassica oleracea var. oleracea]
106313278	1.33351	2.73513e-05	1.33351	2.73513e-05	XP_013606503.1|9.3e-271|PREDICTED: sugar transporter ERD6-like 15 [Brassica oleracea var. oleracea]
106313294	2.3667	0.00654757	2.3667	0.00654757	XP_013606523.1|1.5e-186|PREDICTED: myb-related protein Hv1-like [Brassica oleracea var. oleracea]
106313301	2.76366	6.08752e-14	2.76366	6.08752e-14	XP_013606540.1|3.1e-285|PREDICTED: protein DA1-related 6-like [Brassica oleracea var. oleracea]
106313309	1.52456	1.74042e-22	1.52456	1.74042e-22	VDD27793.1|4.1e-306|unnamed protein product [Brassica oleracea]
106313314	1.55395	2.7498e-05	1.55395	2.7498e-05	XP_013606552.1|0.0e+00|PREDICTED: U-box domain-containing protein 41 [Brassica oleracea var. oleracea]
106313347	1.9539	5.89545e-19	1.9539	5.89545e-19	XP_018463757.1|1.6e-157|PREDICTED: bifunctional L-3-cyanoalanine synthase/cysteine synthase D2-like isoform X1 [Raphanus sativus]
106313387	4.41979	3.52728e-07	4.41979	3.52728e-07	XP_022552681.1|2.0e-223|protein MID1-COMPLEMENTING ACTIVITY 2-like isoform X2 [Brassica napus]
106313435	-2.1236	2.71436e-15	-2.1236	2.71436e-15	VDD34408.1|1.6e-192|unnamed protein product [Brassica oleracea]
106313526	1.61541	9.7929e-15	1.61541	9.7929e-15	XP_007049378.1|1.7e-202|PREDICTED: acetyl-CoA acetyltransferase, cytosolic 1 [Theobroma cacao]
106313559	1.30795	3.16332e-13	1.30795	3.16332e-13	XP_013606861.1|8.8e-249|PREDICTED: cystine lyase CORI3-like [Brassica oleracea var. oleracea]
106313585	3.33761	4.67261e-15	3.33761	4.67261e-15	XP_013606892.1|5.2e-209|PREDICTED: dehydrodolichyl diphosphate synthase 2-like [Brassica oleracea var. oleracea]
106313599	2.64294	8.64312e-28	2.64294	8.64312e-28	CDY26433.1|5.9e-135|BnaC09g42350D [Brassica napus]
106313689	3.80892	1.64541e-30	3.80892	1.64541e-30	XP_013607033.1|0.0e+00|PREDICTED: restin homolog [Brassica oleracea var. oleracea]
106313696	6.7267	4.21975e-44	6.7267	4.21975e-44	XP_009120792.1|1.4e-113|PREDICTED: germin-like protein 1 [Brassica rapa]
106313714	-2.45067	2.32166e-23	-2.45067	2.32166e-23	XP_013607064.1|2.6e-224|PREDICTED: uncharacterized transporter YBR287W-like [Brassica oleracea var. oleracea]
106313727	1.23076	0.000262726	1.23076	0.000262726	CDY57368.1|1.1e-34|BnaCnng31820D [Brassica napus]
106313753	2.17972	4.57111e-07	2.17972	4.57111e-07	XP_013607109.1|4.5e-165|PREDICTED: phytol kinase 1, chloroplastic-like [Brassica oleracea var. oleracea]
106313763	1.90741	4.69693e-41	1.90741	4.69693e-41	XP_013607120.1|1.9e-104|PREDICTED: 21 kDa protein-like [Brassica oleracea var. oleracea]
106313775	-5.60537	1.08053e-69	-5.60537	1.08053e-69	XP_013607139.1|5.5e-111|PREDICTED: protein LIGHT-DEPENDENT SHORT HYPOCOTYLS 1-like [Brassica oleracea var. oleracea]
106313795	-2.73069	2.3708e-56	-2.73069	2.3708e-56	XP_013607162.1|1.8e-40|PREDICTED: CLAVATA3/ESR (CLE)-related protein 46 [Brassica oleracea var. oleracea]
106313804	1.59335	3.52196e-06	1.59335	3.52196e-06	XP_013607171.1|5.6e-71|PREDICTED: cyclin-dependent protein kinase inhibitor SIM-like [Brassica oleracea var. oleracea]
106313848	1.48875	7.35004e-08	1.48875	7.35004e-08	RQL78617.1|6.6e-115|hypothetical protein DY000_00004550, partial [Brassica cretica]
106313905	2.5738	3.52732e-43	2.5738	3.52732e-43	XP_013607291.1|1.0e-310|PREDICTED: cytochrome P450 78A7 [Brassica oleracea var. oleracea]
106313929	1.78966	1.3164e-12	1.78966	1.3164e-12	XP_013607318.1|0.0e+00|PREDICTED: P-loop NTPase domain-containing protein LPA1 homolog 1 isoform X1 [Brassica oleracea var. oleracea]
106313930	-2.22758	0.0004513	-2.22758	0.0004513	RQL88779.1|3.0e-195|hypothetical protein DY000_00014928 [Brassica cretica]
106313996	1.15959	8.33492e-05	1.15959	8.33492e-05	XP_013607401.1|1.1e-300|PREDICTED: LOW QUALITY PROTEIN: cytochrome P450 84A4-like [Brassica oleracea var. oleracea]
106314004	3.79036	2.14472e-67	3.79036	2.14472e-67	XP_013723039.1|3.9e-296|serine hydroxymethyltransferase 1, mitochondrial [Brassica napus]
106314006	4.61536	1.31117e-32	4.61536	1.31117e-32	XP_013607408.1|2.7e-113|PREDICTED: floral homeotic protein PISTILLATA-like isoform X1 [Brassica oleracea var. oleracea]
106314025	-4.4693	1.46152e-32	-4.4693	1.46152e-32	XP_013607429.1|0.0e+00|PREDICTED: cannabidiolic acid synthase-like 2 [Brassica oleracea var. oleracea]
106314484	2.48236	2.09135e-20	2.48236	2.09135e-20	XP_013607825.1|7.0e-269|PREDICTED: MATE efflux family protein ALF5 [Brassica oleracea var. oleracea]
106314508	2.1861	3.59172e-16	2.1861	3.59172e-16	XP_013607827.1|1.4e-208|PREDICTED: transcription factor TCP2 [Brassica oleracea var. oleracea]
106314943	1.21536	0.000358164	1.21536	0.000358164	XP_013608191.1|7.6e-249|PREDICTED: probable long-chain-alcohol O-fatty-acyltransferase 5 [Brassica oleracea var. oleracea]
106314959	1.21505	1.24462e-14	1.21505	1.24462e-14	XP_013608206.1|4.3e-72|PREDICTED: photosystem I reaction center subunit IV A, chloroplastic [Brassica oleracea var. oleracea]
106315157	-1.39352	0.00320889	-1.39352	0.00320889	XP_013608368.1|4.7e-153|PREDICTED: basic 7S globulin-like [Brassica oleracea var. oleracea]
106315162	4.39541	3.41021e-22	4.39541	3.41021e-22	XP_013745226.1|9.5e-203|peroxidase 34 [Brassica napus]
106315388	2.08846	0.00156289	2.08846	0.00156289	VDD28833.1|0.0e+00|unnamed protein product, partial [Brassica oleracea]
106315463	3.91099	2.40262e-77	3.91099	2.40262e-77	XP_009138864.1|1.9e-122|PREDICTED: fibronectin type III and SPRY domain-containing protein 1 isoform X1 [Brassica rapa]
106315486	-1.7235	4.54522e-40	-1.7235	4.54522e-40	XP_013608682.1|0.0e+00|PREDICTED: phosphoglucan, water dikinase, chloroplastic [Brassica oleracea var. oleracea]
106315557	-1.23909	2.58307e-05	-1.23909	2.58307e-05	XP_013608775.1|3.3e-195|PREDICTED: polygalacturonase inhibitor 1-like [Brassica oleracea var. oleracea]
106315564	2.4295	8.36541e-16	2.4295	8.36541e-16	XP_013608781.1|1.8e-227|PREDICTED: zinc finger CCCH domain-containing protein 61-like [Brassica oleracea var. oleracea]
106315638	1.96868	2.24357e-10	1.96868	2.24357e-10	XP_013608885.1|3.8e-93|PREDICTED: uncharacterized protein LOC106315638 [Brassica oleracea var. oleracea]
106315654	1.59599	3.86797e-21	1.59599	3.86797e-21	XP_009113419.1|3.9e-146|PREDICTED: tropinone reductase homolog At1g07440-like isoform X2 [Brassica rapa]
106315678	1.62692	3.21705e-07	1.62692	3.21705e-07	XP_013608932.1|1.3e-221|PREDICTED: transcription factor EMB1444-like [Brassica oleracea var. oleracea]
106315694	2.29824	3.44641e-14	2.29824	3.44641e-14	XP_013608948.1|8.7e-274|PREDICTED: sugar transporter ERD6-like 16 [Brassica oleracea var. oleracea]
106315701	-8.92614	4.91993e-30	-8.92614	4.91993e-30	XP_013608958.1|5.6e-114|PREDICTED: ras-related protein RABE1c-like isoform X2 [Brassica oleracea var. oleracea]
106315752	1.1707	0.000162635	1.1707	0.000162635	XP_013609024.1|2.3e-224|PREDICTED: cytochrome b561 and DOMON domain-containing protein At3g25290 [Brassica oleracea var. oleracea]
106315761	1.4605	6.04979e-05	1.4605	6.04979e-05	XP_013609039.1|7.1e-200|PREDICTED: double-stranded RNA-binding protein 3 [Brassica oleracea var. oleracea]
106315801	-6.16187	2.32131e-42	-6.16187	2.32131e-42	XP_013609078.1|4.6e-204|PREDICTED: probable trehalose-phosphate phosphatase I isoform X1 [Brassica oleracea var. oleracea]
106315832	-1.11286	2.90846e-05	-1.11286	2.90846e-05	XP_013609113.1|6.1e-84|PREDICTED: transcription factor HY5 [Brassica oleracea var. oleracea]
106315847	-3.03018	3.76542e-14	-3.03018	3.76542e-14	XP_013609130.1|3.9e-129|PREDICTED: probable membrane-associated kinase regulator 6 [Brassica oleracea var. oleracea]
106315879	1.39266	0.000132671	1.39266	0.000132671	XP_013609168.1|1.9e-158|PREDICTED: probable membrane-associated kinase regulator 1 [Brassica oleracea var. oleracea]
106315901	-2.07805	6.28066e-37	-2.07805	6.28066e-37	XP_013609197.1|7.0e-172|PREDICTED: protein XRI1-like isoform X2 [Brassica oleracea var. oleracea]
106315914	1.96558	5.83362e-09	1.96558	5.83362e-09	XP_002874660.1|9.5e-191|UDP-glucose 4-epimerase 5 [Arabidopsis lyrata subsp. lyrata]
106315937	2.80005	2.12459e-09	2.80005	2.12459e-09	XP_013609237.1|6.8e-246|PREDICTED: IAA-amino acid hydrolase ILR1-like 3 [Brassica oleracea var. oleracea]
106315957	-6.95001	3.59548e-15	-6.95001	3.59548e-15	XP_013609262.1|2.4e-174|PREDICTED: MATH domain and coiled-coil domain-containing protein At3g58210-like [Brassica oleracea var. oleracea]
106315960	3.41344	7.08476e-08	3.41344	7.08476e-08	XP_018454563.1|2.3e-91|PREDICTED: uncharacterized protein LOC108825715 [Raphanus sativus]
106315986	1.21263	3.18347e-07	1.21263	3.18347e-07	RQL86310.1|1.5e-187|hypothetical protein DY000_00012409, partial [Brassica cretica]
106315996	2.5303	4.69458e-11	2.5303	4.69458e-11	XP_018438237.1|3.0e-264|PREDICTED: tyrosine decarboxylase 1 [Raphanus sativus]
106316083	3.24606	0.00468796	3.24606	0.00468796	VDD24233.1|6.2e-44|unnamed protein product, partial [Brassica oleracea]
106316101	3.71191	2.35187e-08	3.71191	2.35187e-08	XP_013609421.1|3.4e-88|PREDICTED: uncharacterized protein At4g30180 [Brassica oleracea var. oleracea]
106316184	-1.28831	1.50469e-05	-1.28831	1.50469e-05	XP_013609505.1|3.5e-117|PREDICTED: peptide methionine sulfoxide reductase A2 [Brassica oleracea var. oleracea]
106316307	3.30623	8.26454e-17	3.30623	8.26454e-17	XP_013609637.1|2.8e-83|PREDICTED: uncharacterized protein LOC106316307 [Brassica oleracea var. oleracea]
106316384	1.19695	0.00072401	1.19695	0.00072401	XP_013609714.1|1.3e-110|PREDICTED: 21 kDa protein-like [Brassica oleracea var. oleracea]
106316438	-2.07612	6.79756e-12	-2.07612	6.79756e-12	VDD28100.1|1.8e-121|unnamed protein product, partial [Brassica oleracea]
106316731	-4.60553	8.95938e-44	-4.60553	8.95938e-44	XP_013610062.1|1.7e-158|PREDICTED: putative Myb family transcription factor At1g14600 [Brassica oleracea var. oleracea]
106317032	2.21897	0.00169968	2.21897	0.00169968	XP_013610348.1|1.1e-93|PREDICTED: uncharacterized protein LOC106317032 isoform X1 [Brassica oleracea var. oleracea]
106317050	-1.07046	0.00426472	-1.07046	0.00426472	XP_013610365.1|3.5e-192|PREDICTED: protein WUSCHEL-like [Brassica oleracea var. oleracea]
106317071	3.0439	1.75979e-06	3.0439	1.75979e-06	XP_013610384.1|6.2e-35|PREDICTED: uncharacterized protein LOC106317071 [Brassica oleracea var. oleracea]
106317199	5.61423	9.7514e-09	5.61423	9.7514e-09	XP_006412567.1|2.0e-172|indole glucosinolate O-methyltransferase 1 [Eutrema salsugineum]
106317222	-2.93981	3.38505e-08	-2.93981	3.38505e-08	VDD28321.1|1.2e-127|unnamed protein product [Brassica oleracea]
106317271	-4.20376	5.97208e-22	-4.20376	5.97208e-22	XP_009111644.1|4.8e-59|PREDICTED: flowering-promoting factor 1-like [Brassica rapa]
106317462	-6.07088	4.61929e-15	-6.07088	4.61929e-15	XP_013610730.1|6.2e-218|PREDICTED: basic 7S globulin 2-like [Brassica oleracea var. oleracea]
106317638	-3.27082	1.33937e-09	-3.27082	1.33937e-09	RID42522.1|7.7e-28|hypothetical protein BRARA_J02400 [Brassica rapa]
106317764	1.70069	6.50418e-27	1.70069	6.50418e-27	RID42036.1|0.0e+00|hypothetical protein BRARA_J01954 [Brassica rapa]
106317861	3.09714	1.49322e-36	3.09714	1.49322e-36	NP_568134.1|0.0e+00|glutamate synthase 1 [Arabidopsis thaliana]
106317871	1.58841	1.28936e-20	1.58841	1.28936e-20	RID45263.1|1.9e-225|hypothetical protein BRARA_I02005 [Brassica rapa]
106317884	1.97151	2.71644e-14	1.97151	2.71644e-14	XP_013609777.1|0.0e+00|PREDICTED: probable polyamine oxidase 5 [Brassica oleracea var. oleracea]
106317918	-1.02023	3.30623e-08	-1.02023	3.30623e-08	XP_013611184.1|2.3e-79|PREDICTED: probable histone H2A.5 [Brassica oleracea var. oleracea]
106317964	-1.29293	7.96089e-09	-1.29293	7.96089e-09	XP_013611246.1|0.0e+00|PREDICTED: probable glutamate carboxypeptidase 2 [Brassica oleracea var. oleracea]
106317985	5.62286	6.27978e-181	5.62286	6.27978e-181	XP_013611265.1|8.1e-233|PREDICTED: protein STRICTOSIDINE SYNTHASE-LIKE 3 [Brassica oleracea var. oleracea]
106318130	1.74328	6.0212e-31	1.74328	6.0212e-31	XP_013611447.1|3.2e-210|PREDICTED: ferredoxin--NADP reductase, leaf isozyme 1, chloroplastic [Brassica oleracea var. oleracea]
106318145	1.73418	2.8251e-11	1.73418	2.8251e-11	XP_013611465.1|0.0e+00|PREDICTED: serine/threonine-protein phosphatase 6 regulatory ankyrin repeat subunit A-like [Brassica oleracea var. oleracea]
106318229	2.66307	2.11091e-12	2.66307	2.11091e-12	XP_013675646.1|0.0e+00|LRR receptor-like serine/threonine-protein kinase [Brassica napus]
106318257	1.96841	2.78407e-13	1.96841	2.78407e-13	XP_013722926.1|0.0e+00|sulfate transporter 3.2 [Brassica napus]
106318337	-1.13496	3.13243e-11	-1.13496	3.13243e-11	XP_013611721.1|0.0e+00|PREDICTED: ATP-dependent DNA helicase DDM1 [Brassica oleracea var. oleracea]
106318448	1.78085	4.90144e-13	1.78085	4.90144e-13	XP_013611874.1|2.8e-296|PREDICTED: auxin transporter-like protein 1 [Brassica oleracea var. oleracea]
106318564	2.34553	2.4229e-42	2.34553	2.4229e-42	XP_013612045.1|0.0e+00|PREDICTED: probable metal-nicotianamine transporter YSL6 [Brassica oleracea var. oleracea]
106318609	-1.02469	8.92915e-08	-1.02469	8.92915e-08	VDD28539.1|2.1e-273|unnamed protein product [Brassica oleracea]
106318658	-1.24619	9.58507e-05	-1.24619	9.58507e-05	XP_013612186.1|5.6e-183|PREDICTED: dehydrogenase/reductase SDR family member 12 [Brassica oleracea var. oleracea]
106318705	1.33411	4.45022e-06	1.33411	4.45022e-06	XP_013612255.1|0.0e+00|PREDICTED: disease resistance protein RPS4 [Brassica oleracea var. oleracea]
106318764	3.37689	1.67633e-125	3.37689	1.67633e-125	XP_013612348.1|1.1e-113|PREDICTED: uncharacterized protein LOC106318764 [Brassica oleracea var. oleracea]
106318801	1.35422	9.12134e-10	1.35422	9.12134e-10	RQL82570.1|0.0e+00|hypothetical protein DY000_00008578, partial [Brassica cretica]
106318812	4.16702	2.49358e-85	4.16702	2.49358e-85	BAJ33858.1|9.1e-235|unnamed protein product [Eutrema halophilum]
106318902	1.44566	8.27402e-31	1.44566	8.27402e-31	XP_013612516.1|9.8e-187|PREDICTED: oxygen-evolving enhancer protein 1-1, chloroplastic-like [Brassica oleracea var. oleracea]
106318945	2.39518	8.2701e-20	2.39518	8.2701e-20	XP_013612584.1|4.9e-197|PREDICTED: tocopherol O-methyltransferase, chloroplastic isoform X2 [Brassica oleracea var. oleracea]
106318956	3.53059	1.14406e-47	3.53059	1.14406e-47	XP_013612587.1|5.6e-256|PREDICTED: mannan endo-1,4-beta-mannosidase 7-like [Brassica oleracea var. oleracea]
106319027	2.26607	1.39895e-15	2.26607	1.39895e-15	XP_013612683.1|0.0e+00|PREDICTED: cyclic nucleotide-gated ion channel 4 [Brassica oleracea var. oleracea]
106319083	3.2238	3.43732e-24	3.2238	3.43732e-24	XP_013612762.1|4.3e-101|PREDICTED: STS14 protein [Brassica oleracea var. oleracea]
106319127	-1.024	2.12711e-09	-1.024	2.12711e-09	XP_013612820.1|4.2e-73|PREDICTED: uncharacterized protein LOC106319127 [Brassica oleracea var. oleracea]
106319145	1.26113	0.00636351	1.26113	0.00636351	XP_013612847.1|1.0e-269|PREDICTED: uncharacterized protein LOC106319145 [Brassica oleracea var. oleracea]
106319184	1.84455	1.88263e-20	1.84455	1.88263e-20	XP_013612895.1|0.0e+00|PREDICTED: myrosinase-like [Brassica oleracea var. oleracea]
106319190	2.57793	2.92068e-60	2.57793	2.92068e-60	XP_013612902.1|0.0e+00|PREDICTED: calcium-transporting ATPase 8, plasma membrane-type-like isoform X2 [Brassica oleracea var. oleracea]
106319191	3.55644	1.02916e-19	3.55644	1.02916e-19	XP_002871710.1|1.8e-204|stearoyl-[acyl-carrier-protein] 9-desaturase 1, chloroplastic [Arabidopsis lyrata subsp. lyrata]
106319250	2.20527	1.5306e-09	2.20527	1.5306e-09	XP_013612980.1|0.0e+00|PREDICTED: golgin subfamily A member 6-like protein 22 [Brassica oleracea var. oleracea]
106319273	-2.64633	5.51105e-16	-2.64633	5.51105e-16	VDD28321.1|3.5e-65|unnamed protein product [Brassica oleracea]
106319309	1.24612	5.67722e-19	1.24612	5.67722e-19	XP_013613045.1|2.3e-155|PREDICTED: chlorophyll a-b binding protein 8, chloroplastic-like [Brassica oleracea var. oleracea]
106319334	3.28824	1.21612e-13	3.28824	1.21612e-13	XP_013613079.1|1.4e-126|PREDICTED: putative caffeoyl-CoA O-methyltransferase At1g67980 [Brassica oleracea var. oleracea]
106319339	4.40174	3.85953e-66	4.40174	3.85953e-66	XP_013613085.1|1.0e-169|PREDICTED: 36.4 kDa proline-rich protein [Brassica oleracea var. oleracea]
106319401	1.90767	6.09443e-25	1.90767	6.09443e-25	RID41854.1|3.4e-289|hypothetical protein BRARA_J01782 [Brassica rapa]
106319407	1.35994	1.27043e-23	1.35994	1.27043e-23	XP_009122785.1|8.4e-45|PREDICTED: metallothionein-like protein type 2, MT2-4/MT2-25 [Brassica rapa]
106319450	4.97443	3.23942e-14	4.97443	3.23942e-14	XP_019457441.1|3.6e-201|PREDICTED: probable pectate lyase 18 [Lupinus angustifolius]
106319459	4.35451	1.18028e-111	4.35451	1.18028e-111	VDD27969.1|7.3e-169|unnamed protein product, partial [Brassica oleracea]
106319498	-1.59946	1.05361e-08	-1.59946	1.05361e-08	XP_013613299.1|4.6e-267|PREDICTED: 5'-adenylylsulfate reductase 1, chloroplastic [Brassica oleracea var. oleracea]
106319507	5.39005	7.08848e-46	5.39005	7.08848e-46	XP_013613309.1|1.3e-85|PREDICTED: filaggrin-2-like [Brassica oleracea var. oleracea]
106319513	2.14764	8.17819e-23	2.14764	8.17819e-23	XP_013613314.1|4.3e-168|PREDICTED: protein EXORDIUM-like 4 [Brassica oleracea var. oleracea]
106319553	1.04964	3.43076e-06	1.04964	3.43076e-06	XP_013613375.1|3.5e-215|PREDICTED: double-stranded RNA-binding protein 3-like [Brassica oleracea var. oleracea]
106319652	1.35089	4.9912e-11	1.35089	4.9912e-11	XP_013613487.1|1.7e-109|PREDICTED: phospholipase A2-alpha [Brassica oleracea var. oleracea]
106319788	2.99995	8.8156e-21	2.99995	8.8156e-21	XP_013613638.1|4.4e-83|PREDICTED: 50S ribosomal protein L29, chloroplastic-like [Brassica oleracea var. oleracea]
106319803	1.53471	2.63262e-11	1.53471	2.63262e-11	XP_013613671.1|2.9e-104|PREDICTED: non-specific lipid transfer protein GPI-anchored 2 [Brassica oleracea var. oleracea]
106319971	3.28759	1.63356e-69	3.28759	1.63356e-69	XP_013613804.1|1.5e-121|PREDICTED: kunitz-type trypsin inhibitor-like 1 protein [Brassica oleracea var. oleracea]
106319995	1.01641	4.90544e-06	1.01641	4.90544e-06	XP_013613820.1|5.8e-281|PREDICTED: IRK-interacting protein [Brassica oleracea var. oleracea]
106319998	-1.85851	7.97287e-13	-1.85851	7.97287e-13	XP_013613821.1|2.0e-294|PREDICTED: deoxyribodipyrimidine photo-lyase [Brassica oleracea var. oleracea]
106320038	1.62007	0.00311036	1.62007	0.00311036	XP_013613862.1|0.0e+00|PREDICTED: laccase-17-like [Brassica oleracea var. oleracea]
106320084	3.98747	2.9866e-14	3.98747	2.9866e-14	RID44622.1|2.0e-89|hypothetical protein BRARA_I01404 [Brassica rapa]
106320236	5.15772	4.38468e-07	5.15772	4.38468e-07	XP_013614056.1|2.9e-204|PREDICTED: B3 domain-containing transcription factor NGA4-like [Brassica oleracea var. oleracea]
106320558	2.33174	7.75592e-18	2.33174	7.75592e-18	XP_013614396.1|8.1e-155|PREDICTED: zinc-finger homeodomain protein 8 [Brassica oleracea var. oleracea]
106320618	-5.34892	1.29842e-11	-5.34892	1.29842e-11	RQL77685.1|7.9e-96|hypothetical protein DY000_00003599 [Brassica cretica]
106320648	2.46347	1.08741e-07	2.46347	1.08741e-07	XP_013614475.1|3.4e-182|PREDICTED: peroxidase 66 [Brassica oleracea var. oleracea]
106320705	-1.45989	6.56974e-23	-1.45989	6.56974e-23	XP_013614525.1|0.0e+00|PREDICTED: DNA ligase 1 [Brassica oleracea var. oleracea]
106320730	1.34576	0.00832626	1.34576	0.00832626	XP_013614548.1|8.3e-129|PREDICTED: LOB domain-containing protein 11-like [Brassica oleracea var. oleracea]
106320755	1.0067	1.10558e-06	1.0067	1.10558e-06	RQL81906.1|1.6e-62|hypothetical protein DY000_00007904 [Brassica cretica]
106320757	3.21428	2.61512e-11	3.21428	2.61512e-11	XP_013614575.1|1.9e-271|PREDICTED: transcription factor bHLH123-like isoform X2 [Brassica oleracea var. oleracea]
106320813	-1.03486	3.46195e-13	-1.03486	3.46195e-13	XP_013614620.1|5.5e-295|PREDICTED: nucleolar protein 56-like [Brassica oleracea var. oleracea]
106320846	3.16349	3.18296e-14	3.16349	3.18296e-14	XP_013614653.1|0.0e+00|PREDICTED: U-box domain-containing protein 51 isoform X1 [Brassica oleracea var. oleracea]
106320977	3.81818	0.00122977	3.81818	0.00122977	RQL87352.1|3.1e-79|hypothetical protein DY000_00013475 [Brassica cretica]
106320979	1.2896	5.47174e-06	1.2896	5.47174e-06	XP_022553174.1|9.5e-13|serum response factor homolog B-like [Brassica napus]
106321018	4.47988	2.54021e-59	4.47988	2.54021e-59	XP_013614797.1|2.7e-266|PREDICTED: UDP-glycosyltransferase 74E2 [Brassica oleracea var. oleracea]
106321058	1.93688	9.86209e-16	1.93688	9.86209e-16	XP_013614829.1|4.9e-276|PREDICTED: callose synthase 2-like [Brassica oleracea var. oleracea]
106321083	3.01102	3.30561e-23	3.01102	3.30561e-23	XP_013614855.1|4.1e-199|PREDICTED: DNA-3-methyladenine glycosylase 1 [Brassica oleracea var. oleracea]
106321121	2.622	2.50858e-05	2.622	2.50858e-05	XP_013614897.1|3.1e-292|PREDICTED: cytochrome P450 71B34-like [Brassica oleracea var. oleracea]
106321176	3.77615	5.88862e-06	3.77615	5.88862e-06	XP_022568717.1|4.3e-119|uncharacterized protein LOC111211727 [Brassica napus]
106321186	6.95408	2.14572e-19	6.95408	2.14572e-19	VDD26981.1|8.7e-17|unnamed protein product [Brassica oleracea]
106321232	2.12573	1.0722e-21	2.12573	1.0722e-21	XP_022568008.1|7.7e-196|lipoxygenase 2, chloroplastic-like [Brassica napus]
106321533	1.55597	6.76904e-18	1.55597	6.76904e-18	VDD63444.1|3.3e-278|unnamed protein product [Brassica oleracea]
106321534	6.83422	1.40232e-14	6.83422	1.40232e-14	XP_013585196.1|0.0e+00|PREDICTED: RNA-dependent RNA polymerase 1 [Brassica oleracea var. oleracea]
106321573	2.61485	1.95696e-28	2.61485	1.95696e-28	XP_013615278.1|5.7e-206|PREDICTED: GDSL esterase/lipase At5g45950 [Brassica oleracea var. oleracea]
106321618	3.19468	2.39141e-73	3.19468	2.39141e-73	XP_013615315.1|1.1e-148|PREDICTED: uncharacterized protein LOC106321618 [Brassica oleracea var. oleracea]
106321626	-1.30113	7.75124e-11	-1.30113	7.75124e-11	XP_013615323.1|3.7e-58|PREDICTED: uncharacterized protein LOC106321626 [Brassica oleracea var. oleracea]
106321687	2.16181	4.98421e-06	2.16181	4.98421e-06	XP_013622795.1|1.4e-209|PREDICTED: hyoscyamine 6-dioxygenase-like [Brassica oleracea var. oleracea]
106321716	-4.32894	0.000143135	-4.32894	0.000143135	XP_022567439.1|1.3e-202|kinesin-like protein KIN-14Q isoform X3 [Brassica napus]
106321827	3.79941	2.35507e-29	3.79941	2.35507e-29	XP_013615518.1|2.8e-253|PREDICTED: protein ECERIFERUM 26-like [Brassica oleracea var. oleracea]
106322019	-2.28522	0.00579387	-2.28522	0.00579387	XP_013615668.1|1.2e-174|PREDICTED: 2-oxoglutarate-dependent dioxygenase AOP2-like, partial [Brassica oleracea var. oleracea]
106322123	-1.01107	0.000144625	-1.01107	0.000144625	XP_013615735.1|2.1e-82|PREDICTED: uncharacterized protein LOC106322123 [Brassica oleracea var. oleracea]
106322445	3.13885	1.05008e-11	3.13885	1.05008e-11	VDC86534.1|0.0e+00|unnamed protein product [Brassica rapa]
106322485	3.45937	6.5068e-14	3.45937	6.5068e-14	XP_013615972.1|0.0e+00|PREDICTED: probable LRR receptor-like serine/threonine-protein kinase At1g56140 isoform X2 [Brassica oleracea var. oleracea]
106322515	1.71938	1.0613e-16	1.71938	1.0613e-16	XP_013616014.1|5.6e-191|PREDICTED: zinc-finger homeodomain protein 5-like isoform X1 [Brassica oleracea var. oleracea]
106322543	1.46333	3.78221e-05	1.46333	3.78221e-05	XP_013616054.1|2.3e-197|PREDICTED: tocopherol O-methyltransferase, chloroplastic-like isoform X2 [Brassica oleracea var. oleracea]
106322581	1.10851	2.0309e-07	1.10851	2.0309e-07
106322583	3.08461	5.32821e-50	3.08461	5.32821e-50	XP_013616097.1|7.0e-224|PREDICTED: L-tryptophan--pyruvate aminotransferase 1-like [Brassica oleracea var. oleracea]
106322604	1.14401	0.00070127	1.14401	0.00070127	XP_013616130.1|7.0e-181|PREDICTED: uncharacterized protein LOC106322604 isoform X3 [Brassica oleracea var. oleracea]
106322698	-1.42918	3.5016e-06	-1.42918	3.5016e-06	XP_013683468.1|0.0e+00|protein DAMAGED DNA-BINDING 2 [Brassica napus]
106322705	4.83077	5.83629e-09	4.83077	5.83629e-09	XP_013616269.1|0.0e+00|PREDICTED: uncharacterized protein LOC106322705 isoform X1 [Brassica oleracea var. oleracea]
106322723	4.14703	5.76954e-09	4.14703	5.76954e-09	XP_013616299.1|5.0e-274|PREDICTED: IRK-interacting protein-like [Brassica oleracea var. oleracea]
106322744	2.34045	0.000123654	2.34045	0.000123654	XP_013616327.1|1.2e-171|PREDICTED: uncharacterized protein LOC106322744 [Brassica oleracea var. oleracea]
106322755	1.13929	1.37439e-06	1.13929	1.37439e-06	CDY25008.1|4.4e-51|BnaC02g40000D [Brassica napus]
106322769	-4.37366	7.6854e-08	-4.37366	7.6854e-08	XP_013616351.1|0.0e+00|PREDICTED: histone-lysine N-methyltransferase, H3 lysine-9 specific SUVH1-like [Brassica oleracea var. oleracea]
106322773	1.65581	7.40508e-13	1.65581	7.40508e-13	XP_013616363.1|2.1e-222|PREDICTED: probable mediator of RNA polymerase II transcription subunit 26b isoform X2 [Brassica oleracea var. oleracea]
106322829	7.20614	2.00497e-16	7.20614	2.00497e-16	VDD63091.1|2.6e-31|unnamed protein product [Brassica oleracea]
106322830	1.66141	4.30893e-07	1.66141	4.30893e-07	XP_006412718.1|5.7e-271|diacylglycerol kinase 7 [Eutrema salsugineum]
106322855	6.38456	1.34702e-70	6.38456	1.34702e-70	XP_013616454.1|0.0e+00|PREDICTED: protein argonaute 9-like [Brassica oleracea var. oleracea]
106322871	2.07657	3.23357e-17	2.07657	3.23357e-17	VDD35862.1|1.3e-35|unnamed protein product, partial [Brassica oleracea]
106322904	2.70279	9.39522e-10	2.70279	9.39522e-10	XP_022565383.1|2.1e-173|uncharacterized protein LOC111209636 isoform X1 [Brassica napus]
106322919	3.2809	1.90198e-13	3.2809	1.90198e-13	XP_013616529.1|7.8e-175|PREDICTED: mitogen-activated protein kinase kinase 9 [Brassica oleracea var. oleracea]
106322931	-3.01496	8.22707e-21	-3.01496	8.22707e-21	XP_013616541.1|5.1e-273|PREDICTED: receptor-like cytosolic serine/threonine-protein kinase RBK1 [Brassica oleracea var. oleracea]
106322938	-1.76886	2.12111e-18	-1.76886	2.12111e-18	CDY21848.1|1.3e-40|BnaC01g36000D [Brassica napus]
106322964	1.66498	6.78195e-12	1.66498	6.78195e-12	XP_009129226.1|7.9e-86|PREDICTED: MLP-like protein 328 [Brassica rapa]
106322965	3.10349	1.77673e-42	3.10349	1.77673e-42	XP_013616569.1|0.0e+00|PREDICTED: inactive protein kinase SELMODRAFT_444075-like [Brassica oleracea var. oleracea]
106322990	-1.39138	7.30591e-05	-1.39138	7.30591e-05	XP_013616593.1|2.2e-124|PREDICTED: protein AIG2-like isoform X2 [Brassica oleracea var. oleracea]
106323026	-2.69148	2.20351e-27	-2.69148	2.20351e-27	XP_013616642.1|5.7e-264|PREDICTED: uncharacterized acetyltransferase At3g50280-like [Brassica oleracea var. oleracea]
106323037	3.92726	0.000764372	3.92726	0.000764372	XP_013622880.1|5.1e-74|PREDICTED: abscisic acid receptor PYL8 [Brassica oleracea var. oleracea]
106323069	-3.71153	5.0828e-11	-3.71153	5.0828e-11	XP_013616690.1|3.7e-109|PREDICTED: protein LIGHT-DEPENDENT SHORT HYPOCOTYLS 1 [Brassica oleracea var. oleracea]
106323118	2.20868	3.93184e-08	2.20868	3.93184e-08	XP_013616739.1|4.0e-27|PREDICTED: uncharacterized protein LOC106323118 [Brassica oleracea var. oleracea]
106323147	-5.48878	3.29111e-08	-5.48878	3.29111e-08	XP_013616763.1|8.9e-174|PREDICTED: protein terminal ear1 [Brassica oleracea var. oleracea]
106323243	-6.75367	4.34976e-14	-6.75367	4.34976e-14	XP_013616849.1|3.0e-192|PREDICTED: ethylene-responsive transcription factor ERF086-like [Brassica oleracea var. oleracea]
106323393	-1.28829	0.00120238	-1.28829	0.00120238	XP_013616985.1|3.3e-270|PREDICTED: homeobox protein ATH1-like [Brassica oleracea var. oleracea]
106323857	1.12995	1.90004e-05	1.12995	1.90004e-05	XP_013617366.1|4.1e-211|PREDICTED: 1,4-dihydroxy-2-naphthoate polyprenyltransferase, chloroplastic [Brassica oleracea var. oleracea]
106323979	2.11908	9.72993e-22	2.11908	9.72993e-22	VDD49465.1|4.2e-235|unnamed protein product, partial [Brassica oleracea]
106324445	1.90042	0.00385858	1.90042	0.00385858	XP_013631692.1|2.7e-55|PREDICTED: carboxymethylenebutenolidase homolog [Brassica oleracea var. oleracea]
106324632	1.56539	3.23935e-13	1.56539	3.23935e-13	CDY57760.1|1.8e-211|BnaC02g45020D [Brassica napus]
106324639	3.97604	8.46058e-23	3.97604	8.46058e-23	XP_013618042.1|9.9e-305|PREDICTED: serine carboxypeptidase-like 34 [Brassica oleracea var. oleracea]
106324641	2.98283	9.58471e-07	2.98283	9.58471e-07	CDY40797.1|4.6e-138|BnaC02g41660D [Brassica napus]
106324647	3.18412	3.30498e-07	3.18412	3.30498e-07	XP_013618053.1|2.2e-117|PREDICTED: putative GEM-like protein 8 [Brassica oleracea var. oleracea]
106324699	2.22507	3.37619e-13	2.22507	3.37619e-13	XP_013598238.1|3.1e-242|PREDICTED: cytochrome P450 81D11 [Brassica oleracea var. oleracea]
106324716	1.45228	5.22469e-11	1.45228	5.22469e-11	XP_013618142.1|0.0e+00|PREDICTED: BTB/POZ domain-containing protein At5g67385 [Brassica oleracea var. oleracea]
106324733	1.59858	4.13978e-13	1.59858	4.13978e-13	CDY59943.1|1.6e-195|BnaAnng16340D [Brassica napus]
106324801	2.49689	2.47359e-06	2.49689	2.47359e-06	XP_013618240.1|6.6e-218|PREDICTED: uncharacterized protein LOC106324801 isoform X2 [Brassica oleracea var. oleracea]
106324824	1.5985	2.06006e-06	1.5985	2.06006e-06	XP_013618265.1|4.5e-139|PREDICTED: VQ motif-containing protein 33-like [Brassica oleracea var. oleracea]
106324869	1.85896	1.6248e-22	1.85896	1.6248e-22	XP_013618319.1|5.6e-90|PREDICTED: photosystem I reaction center subunit N, chloroplastic-like [Brassica oleracea var. oleracea]
106324872	-6.59898	1.4641e-49	-6.59898	1.4641e-49	XP_013618322.1|3.1e-188|PREDICTED: peroxidase 69-like [Brassica oleracea var. oleracea]
106324946	2.40877	9.56819e-06	2.40877	9.56819e-06	XP_013618402.1|5.3e-196|PREDICTED: probable carboxylesterase 6 [Brassica oleracea var. oleracea]
106324972	2.53475	3.06137e-08	2.53475	3.06137e-08	XP_009127247.1|0.0e+00|PREDICTED: exocyst complex component EXO70A1-like [Brassica rapa]
106324991	1.71728	1.31271e-26	1.71728	1.31271e-26	XP_013618456.1|3.0e-219|PREDICTED: probable pectinesterase 68 [Brassica oleracea var. oleracea]
106325008	-2.83312	5.24772e-19	-2.83312	5.24772e-19	XP_013618480.1|1.6e-202|PREDICTED: uncharacterized protein LOC106325008 [Brassica oleracea var. oleracea]
106325012	1.03919	0.0016844	1.03919	0.0016844	XP_013616401.1|2.6e-144|PREDICTED: uncharacterized protein LOC106322807 [Brassica oleracea var. oleracea]
106325036	3.76039	7.72597e-34	3.76039	7.72597e-34	XP_013618516.1|1.4e-218|PREDICTED: chitotriosidase-1-like [Brassica oleracea var. oleracea]
106325080	-2.16314	5.4512e-32	-2.16314	5.4512e-32	XP_013618559.1|4.0e-171|PREDICTED: uncharacterized protein LOC106325080 isoform X1 [Brassica oleracea var. oleracea]
106325095	1.64717	0.000651381	1.64717	0.000651381	XP_013618574.1|8.9e-211|PREDICTED: apoptosis-enhancing nuclease-like isoform X1 [Brassica oleracea var. oleracea]
106325125	2.34662	2.99725e-05	2.34662	2.99725e-05	XP_013618604.1|4.8e-182|PREDICTED: homeobox-leucine zipper protein HAT7 [Brassica oleracea var. oleracea]
106325155	2.19642	2.0847e-06	2.19642	2.0847e-06	XP_013618634.1|3.8e-198|PREDICTED: uncharacterized protein LOC106325155 [Brassica oleracea var. oleracea]
106325162	1.9249	0.000255978	1.9249	0.000255978	XP_013618641.1|1.3e-204|PREDICTED: transcription factor SPEECHLESS [Brassica oleracea var. oleracea]
106325225	2.16998	1.70722e-09	2.16998	1.70722e-09	VDD19659.1|1.5e-281|unnamed protein product [Brassica oleracea]
106325231	2.40181	3.73737e-13	2.40181	3.73737e-13	XP_013618717.1|1.1e-105|PREDICTED: probable peroxygenase 4 [Brassica oleracea var. oleracea]
106325247	2.88957	0.00141002	2.88957	0.00141002	XP_013618737.1|3.9e-200|PREDICTED: glycerophosphodiester phosphodiesterase GDPD3-like isoform X2 [Brassica oleracea var. oleracea]
106325323	6.662	4.34005e-41	6.662	4.34005e-41	XP_013618816.1|6.7e-218|PREDICTED: probable cysteine proteinase At4g11320 [Brassica oleracea var. oleracea]
106325375	3.55676	0.000116561	3.55676	0.000116561	XP_009130518.1|3.6e-189|PREDICTED: dof zinc finger protein DOF5.7-like [Brassica rapa]
106325403	1.95654	1.53872e-05	1.95654	1.53872e-05	XP_018470506.1|7.9e-267|PREDICTED: monogalactosyldiacylglycerol synthase 2, chloroplastic [Raphanus sativus]
106325432	-2.33571	1.07323e-08	-2.33571	1.07323e-08	XP_013618930.1|1.7e-185|PREDICTED: peroxidase 71-like [Brassica oleracea var. oleracea]
106325481	8.56253	1.22286e-73	8.56253	1.22286e-73	XP_013618984.1|3.4e-95|PREDICTED: uncharacterized protein LOC106325481 [Brassica oleracea var. oleracea]
106325492	-1.02696	0.000130243	-1.02696	0.000130243	XP_013618998.1|0.0e+00|PREDICTED: calmodulin-binding protein 60 G-like [Brassica oleracea var. oleracea]
106325522	-1.33924	0.00024445	-1.33924	0.00024445	CDY24986.1|1.4e-43|BnaC02g40220D [Brassica napus]
106325560	-2.38244	7.12204e-18	-2.38244	7.12204e-18	XP_013619062.1|1.9e-119|PREDICTED: transcription factor MYB1R1-like [Brassica oleracea var. oleracea]
106325620	1.31739	0.00544929	1.31739	0.00544929	XP_013619119.1|1.4e-191|PREDICTED: growth-regulating factor 7 [Brassica oleracea var. oleracea]
106325721	2.82185	1.3089e-06	2.82185	1.3089e-06	XP_013619231.1|1.2e-114|PREDICTED: agamous-like MADS-box protein AGL12 [Brassica oleracea var. oleracea]
106325752	-3.56799	6.99802e-30	-3.56799	6.99802e-30	XP_013619257.1|1.0e-194|PREDICTED: transcription factor RAX1 [Brassica oleracea var. oleracea]
106325798	-5.31742	2.27438e-09	-5.31742	2.27438e-09	XP_009127473.1|1.8e-145|PREDICTED: tropinone reductase homolog At1g07440-like [Brassica rapa]
106325967	1.53134	1.83712e-05	1.53134	1.83712e-05	XP_013619474.1|5.9e-246|PREDICTED: rho GTPase-activating protein 4-like [Brassica oleracea var. oleracea]
106325977	-1.62298	3.77879e-05	-1.62298	3.77879e-05	XP_009128295.1|4.5e-54|PREDICTED: VQ motif-containing protein 10-like [Brassica rapa]
106326167	7.11619	2.76223e-119	7.11619	2.76223e-119	XP_013619642.1|7.3e-117|PREDICTED: floral homeotic protein PISTILLATA-like isoform X2 [Brassica oleracea var. oleracea]
106326285	1.32109	0.0017236	1.32109	0.0017236	XP_009135444.1|2.9e-279|PREDICTED: protein DETOXIFICATION 39-like [Brassica rapa]
106326369	1.71388	1.0202e-12	1.71388	1.0202e-12	XP_013619826.1|0.0e+00|PREDICTED: membrane protein of ER body 1 isoform X2 [Brassica oleracea var. oleracea]
106326473	-4.53218	9.1305e-12	-4.53218	9.1305e-12	XP_013619899.1|6.1e-145|PREDICTED: ethylene-responsive transcription factor ERF084 [Brassica oleracea var. oleracea]
106326523	5.18288	8.45633e-11	5.18288	8.45633e-11	XP_013619943.1|4.5e-155|PREDICTED: uncharacterized protein LOC106326523 [Brassica oleracea var. oleracea]
106326722	3.96846	1.46564e-31	3.96846	1.46564e-31	XP_013675757.1|1.7e-201|alpha-galactosidase 1 [Brassica napus]
106326738	-1.10467	1.87984e-05	-1.10467	1.87984e-05	XP_013620114.1|1.3e-120|PREDICTED: protein MKS1-like [Brassica oleracea var. oleracea]
106326798	1.07019	4.48587e-10	1.07019	4.48587e-10	XP_013620174.1|0.0e+00|PREDICTED: myrosinase [Brassica oleracea var. oleracea]
106326827	5.47598	1.36595e-203	5.47598	1.36595e-203	XP_013620214.1|5.7e-121|PREDICTED: MLP-like protein 31 [Brassica oleracea var. oleracea]
106326828	-1.83706	6.28284e-23	-1.83706	6.28284e-23	XP_013620216.1|5.5e-88|PREDICTED: MLP-like protein 43 [Brassica oleracea var. oleracea]
106326829	-1.38128	4.85858e-16	-1.38128	4.85858e-16	XP_013620217.1|5.7e-87|PREDICTED: MLP-like protein 31 [Brassica oleracea var. oleracea]
106326888	2.28024	6.0088e-10	2.28024	6.0088e-10	XP_013620297.1|0.0e+00|PREDICTED: glucan endo-1,3-beta-glucosidase 6-like [Brassica oleracea var. oleracea]
106326932	1.14624	9.35938e-14	1.14624	9.35938e-14	XP_013620354.1|9.3e-165|PREDICTED: chlorophyll a-b binding protein CP29.1, chloroplastic [Brassica oleracea var. oleracea]
106326940	3.18905	6.34891e-53	3.18905	6.34891e-53	VDD27969.1|9.0e-159|unnamed protein product, partial [Brassica oleracea]
106326994	4.65104	1.64611e-154	4.65104	1.64611e-154	XP_013620436.1|3.6e-114|PREDICTED: germin-like protein 1 [Brassica oleracea var. oleracea]
106327090	2.16885	8.77518e-12	2.16885	8.77518e-12	XP_013620569.1|1.1e-153|PREDICTED: chlorophyll a-b binding protein 13, chloroplastic-like [Brassica oleracea var. oleracea]
106327091	-3.8358	5.97544e-18	-3.8358	5.97544e-18	XP_013620573.1|3.4e-282|PREDICTED: B3 domain-containing protein REM1-like [Brassica oleracea var. oleracea]
106327106	1.35609	1.25747e-12	1.35609	1.25747e-12	XP_013620597.1|0.0e+00|PREDICTED: protein LONGIFOLIA 1 [Brassica oleracea var. oleracea]
106327204	3.23961	1.52967e-48	3.23961	1.52967e-48	VDD22587.1|0.0e+00|unnamed protein product, partial [Brassica oleracea]
106327224	3.02076	1.31901e-84	3.02076	1.31901e-84	XP_013620769.1|0.0e+00|PREDICTED: primary amine oxidase-like [Brassica oleracea var. oleracea]
106327257	1.21555	0.00390237	1.21555	0.00390237	XP_013620857.1|0.0e+00|PREDICTED: callose synthase 9-like [Brassica oleracea var. oleracea]
106327285	-4.93926	2.55459e-06	-4.93926	2.55459e-06	XP_013620861.1|2.0e-275|PREDICTED: O-acyltransferase WSD1-like [Brassica oleracea var. oleracea]
106327314	2.39571	2.28718e-53	2.39571	2.28718e-53	XP_013620895.1|6.2e-212|PREDICTED: nitrilase 2-like [Brassica oleracea var. oleracea]
106327325	1.83169	1.59928e-07	1.83169	1.59928e-07	XP_009126971.1|1.9e-125|PREDICTED: calcineurin B-like protein 2 [Brassica rapa]
106327458	1.32672	4.50586e-10	1.32672	4.50586e-10	XP_013621066.1|1.1e-288|PREDICTED: scarecrow-like transcription factor PAT1 [Brassica oleracea var. oleracea]
106327478	3.09781	5.16202e-60	3.09781	5.16202e-60	XP_013621093.1|1.3e-277|PREDICTED: kinesin-like protein KIF11 isoform X2 [Brassica oleracea var. oleracea]
106327500	-1.01123	4.70982e-09	-1.01123	4.70982e-09	VDD27561.1|0.0e+00|unnamed protein product, partial [Brassica oleracea]
106327505	1.65261	1.17103e-34	1.65261	1.17103e-34	XP_022562620.1|1.2e-187|oxygen-evolving enhancer protein 1-1, chloroplastic-like isoform X1 [Brassica napus]
106327529	1.23085	1.08324e-17	1.23085	1.08324e-17	XP_013621143.1|1.7e-160|PREDICTED: chlorophyll a-b binding protein CP26, chloroplastic-like [Brassica oleracea var. oleracea]
106327546	1.44141	2.95238e-08	1.44141	2.95238e-08	ESQ38130.1|2.3e-206|hypothetical protein EUTSA_v10029134mg [Eutrema salsugineum]
106327565	1.0173	0.00233887	1.0173	0.00233887	XP_013621189.1|7.5e-206|PREDICTED: bifunctional nitrilase/nitrile hydratase NIT4 [Brassica oleracea var. oleracea]
106327614	2.12009	6.13386e-05	2.12009	6.13386e-05	XP_013621259.1|8.6e-230|PREDICTED: RNA polymerase sigma factor sigD, chloroplastic [Brassica oleracea var. oleracea]
106327654	1.1848	0.000294158	1.1848	0.000294158	XP_013621328.1|3.2e-188|PREDICTED: cytosolic sulfotransferase 12-like [Brassica oleracea var. oleracea]
106327697	1.70038	2.6347e-09	1.70038	2.6347e-09	XP_013621381.1|1.3e-250|PREDICTED: CBL-interacting serine/threonine-protein kinase 14 [Brassica oleracea var. oleracea]
106327711	2.47452	6.34733e-26	2.47452	6.34733e-26	XP_009129247.1|6.3e-131|PREDICTED: uncharacterized protein At1g66480-like [Brassica rapa]
106327817	4.941	1.80881e-31	4.941	1.80881e-31	XP_013621545.1|0.0e+00|PREDICTED: cyclic nucleotide-gated ion channel 4 [Brassica oleracea var. oleracea]
106327842	1.60034	7.29654e-07	1.60034	7.29654e-07	XP_013621576.1|3.5e-283|PREDICTED: UDP-glycosyltransferase 72B1-like [Brassica oleracea var. oleracea]
106327875	1.90411	5.76239e-26	1.90411	5.76239e-26	XP_012085555.1|8.6e-204|probable pectate lyase 5 [Jatropha curcas]
106327911	1.48063	1.1418e-07	1.48063	1.1418e-07	XP_010537035.1|1.1e-201|PREDICTED: probable aminotransferase TAT2 [Tarenaya hassleriana]
106327931	1.52575	5.76779e-08	1.52575	5.76779e-08	XP_013621707.1|4.1e-78|PREDICTED: uncharacterized protein LOC106327931 [Brassica oleracea var. oleracea]
106328007	-1.4057	2.70885e-05	-1.4057	2.70885e-05	XP_013621808.1|0.0e+00|PREDICTED: F-box/LRR-repeat protein 3 [Brassica oleracea var. oleracea]
106328018	3.15342	2.30968e-22	3.15342	2.30968e-22	XP_013621820.1|4.8e-271|PREDICTED: (Z)-3-hexen-1-ol acetyltransferase [Brassica oleracea var. oleracea]
106328064	3.96749	1.19781e-10	3.96749	1.19781e-10	XP_013621875.1|1.0e-223|PREDICTED: GATA transcription factor 21-like [Brassica oleracea var. oleracea]
106328154	4.43784	2.84904e-43	4.43784	2.84904e-43	XP_013621990.1|9.6e-65|PREDICTED: protein COLD-REGULATED 15B, chloroplastic-like [Brassica oleracea var. oleracea]
106328248	2.03419	6.37166e-08	2.03419	6.37166e-08	XP_013622102.1|6.4e-186|PREDICTED: PI-PLC X-box domain-containing protein DDB_G0293730 [Brassica oleracea var. oleracea]
106328280	-3.17815	1.75124e-24	-3.17815	1.75124e-24	XP_006410581.1|4.1e-242|protein DETOXIFICATION 15 [Eutrema salsugineum]
106328290	4.23586	1.67988e-15	4.23586	1.67988e-15	XP_013622160.1|0.0e+00|PREDICTED: two pore calcium channel protein 1-like [Brassica oleracea var. oleracea]
106328324	1.15222	3.05907e-08	1.15222	3.05907e-08	XP_013622202.1|6.6e-199|PREDICTED: putative inactive flavonol synthase 2 [Brassica oleracea var. oleracea]
106328364	-4.10948	1.56997e-38	-4.10948	1.56997e-38	XP_013622249.1|1.6e-70|PREDICTED: glutaredoxin-C7 [Brassica oleracea var. oleracea]
106328370	2.66195	2.54888e-10	2.66195	2.54888e-10	XP_013622254.1|1.0e-300|PREDICTED: uncharacterized protein LOC106328370 isoform X1 [Brassica oleracea var. oleracea]
106328398	1.57687	4.99926e-11	1.57687	4.99926e-11	XP_021909987.1|0.0e+00|potassium transporter 1 [Carica papaya]
106328432	1.44553	1.06789e-09	1.44553	1.06789e-09	XP_013622327.1|5.5e-146|PREDICTED: ethylene-responsive transcription factor RAP2-3-like [Brassica oleracea var. oleracea]
106328456	5.13005	4.32901e-105	5.13005	4.32901e-105	RID69638.1|2.6e-59|hypothetical protein BRARA_C01720 [Brassica rapa]
106328461	2.26832	2.05313e-11	2.26832	2.05313e-11	XP_013622358.1|1.4e-227|PREDICTED: transcription factor FAMA-like [Brassica oleracea var. oleracea]
106328473	-1.62277	2.90769e-05	-1.62277	2.90769e-05	XP_013622374.1|4.3e-213|PREDICTED: putative clathrin assembly protein At4g40080 [Brassica oleracea var. oleracea]
106328501	1.19126	1.63498e-06	1.19126	1.63498e-06	XP_013622408.1|1.6e-72|PREDICTED: ocs element-binding factor 1-like [Brassica oleracea var. oleracea]
106328528	1.31269	8.92801e-08	1.31269	8.92801e-08	VDC88997.1|2.5e-217|unnamed protein product, partial [Brassica oleracea]
106328540	1.10646	1.39834e-13	1.10646	1.39834e-13	XP_013622455.1|3.4e-251|PREDICTED: protein ASPARTIC PROTEASE IN GUARD CELL 2-like [Brassica oleracea var. oleracea]
106328632	2.12203	3.47527e-21	2.12203	3.47527e-21	XP_013622567.1|1.0e-211|PREDICTED: (R,S)-reticuline 7-O-methyltransferase-like [Brassica oleracea var. oleracea]
106328656	1.14744	0.00583235	1.14744	0.00583235	XP_013622595.1|0.0e+00|PREDICTED: glycerophosphodiester phosphodiesterase GDPDL4-like isoform X2 [Brassica oleracea var. oleracea]
106328662	1.14053	2.30419e-07	1.14053	2.30419e-07	XP_013622602.1|3.2e-192|PREDICTED: B3 domain-containing transcription factor VRN1-like [Brassica oleracea var. oleracea]
106328680	3.67811	2.44441e-16	3.67811	2.44441e-16	XP_013622625.1|5.6e-187|PREDICTED: PI-PLC X-box domain-containing protein DDB_G0293730 [Brassica oleracea var. oleracea]
106328681	-1.38226	4.19996e-13	-1.38226	4.19996e-13	XP_013622626.1|8.1e-282|PREDICTED: protein DEK-like [Brassica oleracea var. oleracea]
106328748	1.80138	7.29189e-22	1.80138	7.29189e-22	XP_013622711.1|5.3e-84|PREDICTED: photosystem I reaction center subunit V, chloroplastic-like [Brassica oleracea var. oleracea]
106328770	2.45897	1.58236e-33	2.45897	1.58236e-33	NP_173924.1|1.2e-245|Transmembrane amino acid transporter family protein [Arabidopsis thaliana]
106328802	1.29798	0.000203949	1.29798	0.000203949	XP_013622774.1|0.0e+00|PREDICTED: 1-deoxy-D-xylulose-5-phosphate synthase, chloroplastic-like [Brassica oleracea var. oleracea]
106328978	1.54453	8.20584e-17	1.54453	8.20584e-17	XP_013622986.1|4.6e-64|PREDICTED: photosystem I reaction center subunit psaK, chloroplastic-like [Brassica oleracea var. oleracea]
106329066	2.2735	3.40433e-31	2.2735	3.40433e-31	XP_013623096.1|2.6e-255|PREDICTED: endochitinase CH25-like [Brassica oleracea var. oleracea]
106329095	1.84083	1.51642e-05	1.84083	1.51642e-05	XP_013623140.1|4.1e-185|PREDICTED: RING finger and CHY zinc finger domain-containing protein 1 [Brassica oleracea var. oleracea]
106329112	-1.0003	0.000529567	-1.0003	0.000529567	XP_013623158.1|0.0e+00|PREDICTED: cysteine-rich receptor-like protein kinase 11 [Brassica oleracea var. oleracea]
106329170	2.66753	6.68749e-15	2.66753	6.68749e-15	XP_013623236.1|4.7e-242|PREDICTED: arogenate dehydratase 4, chloroplastic [Brassica oleracea var. oleracea]
106329203	3.59836	2.5504e-14	3.59836	2.5504e-14	XP_013623267.1|5.4e-265|PREDICTED: UDP-glycosyltransferase 74D1 [Brassica oleracea var. oleracea]
106329205	2.14036	7.46849e-31	2.14036	7.46849e-31	XP_013623269.1|6.0e-114|PREDICTED: germin-like protein subfamily 3 member 3 [Brassica oleracea var. oleracea]
106329281	5.68585	7.49655e-14	5.68585	7.49655e-14	XP_013623371.1|7.1e-184|PREDICTED: B3 domain-containing transcription factor NGA1-like [Brassica oleracea var. oleracea]
106329284	-5.83	6.37992e-27	-5.83	6.37992e-27	XP_013623376.1|1.0e-235|PREDICTED: B3 domain-containing protein REM8-like [Brassica oleracea var. oleracea]
106329331	2.66336	0.000620401	2.66336	0.000620401	XP_013623426.1|2.0e-290|PREDICTED: UDP-glycosyltransferase 73C5-like [Brassica oleracea var. oleracea]
106329340	2.11777	1.05208e-06	2.11777	1.05208e-06	XP_013623436.1|7.8e-222|PREDICTED: sinapine esterase-like isoform X1 [Brassica oleracea var. oleracea]
106329384	4.1596	7.15537e-13	4.1596	7.15537e-13	XP_013623481.1|2.7e-144|PREDICTED: agamous-like MADS-box protein AGL15 isoform X1 [Brassica oleracea var. oleracea]
106329434	1.43286	0.00207628	1.43286	0.00207628	XP_013623541.1|3.0e-262|PREDICTED: UDP-glycosyltransferase 74F2-like [Brassica oleracea var. oleracea]
106329447	1.17619	1.5517e-06	1.17619	1.5517e-06	XP_013623587.1|0.0e+00|PREDICTED: homeobox-leucine zipper protein MERISTEM L1-like isoform X1 [Brassica oleracea var. oleracea]
106330987	-4.39171	4.84948e-67	-4.39171	4.84948e-67	XP_013624815.1|1.5e-164|PREDICTED: protein FD-like [Brassica oleracea var. oleracea]
106331291	2.74936	1.10059e-56	2.74936	1.10059e-56	RID50974.1|3.4e-278|hypothetical protein BRARA_H01669 [Brassica rapa]
106331294	4.51845	2.05606e-31	4.51845	2.05606e-31	XP_013625068.1|4.2e-188|PREDICTED: transcription factor BEE 2 isoform X1 [Brassica oleracea var. oleracea]
106331357	6.37991	4.0547e-135	6.37991	4.0547e-135	XP_013625146.1|4.4e-206|PREDICTED: GDSL esterase/lipase At2g04570 [Brassica oleracea var. oleracea]
106331374	2.88302	1.29611e-46	2.88302	1.29611e-46	XP_013625167.1|8.9e-151|PREDICTED: developmental protein SEPALLATA 1 [Brassica oleracea var. oleracea]
106331418	-1.00192	0.000135739	-1.00192	0.000135739	XP_013625223.1|3.3e-153|PREDICTED: tropinone reductase homolog At2g29310 isoform X2 [Brassica oleracea var. oleracea]
106331423	4.59883	5.52274e-23	4.59883	5.52274e-23	XP_013625230.1|4.2e-176|PREDICTED: transcription factor MYB44-like [Brassica oleracea var. oleracea]
106331527	-1.57583	7.79284e-06	-1.57583	7.79284e-06	XP_013625360.1|2.0e-178|PREDICTED: transcription factor bHLH137 [Brassica oleracea var. oleracea]
106331584	-1.73316	4.13962e-11	-1.73316	4.13962e-11	XP_013625424.1|3.3e-216|PREDICTED: uncharacterized protein LOC106331584 isoform X1 [Brassica oleracea var. oleracea]
106331588	-2.48712	1.09978e-20	-2.48712	1.09978e-20	VDC85999.1|9.8e-206|unnamed protein product [Brassica oleracea]
106331699	1.50668	0.00130662	1.50668	0.00130662	VDC84981.1|9.1e-60|unnamed protein product [Brassica oleracea]
106331773	-2.72228	5.73322e-47	-2.72228	5.73322e-47	XP_013625640.1|1.4e-199|PREDICTED: peroxidase 22-like [Brassica oleracea var. oleracea]
106331886	2.93169	1.0107e-10	2.93169	1.0107e-10	XP_013625774.1|6.3e-165|PREDICTED: dihydrodipicolinate reductase-like protein CRR1, chloroplastic [Brassica oleracea var. oleracea]
106331907	4.24134	3.55624e-32	4.24134	3.55624e-32	XP_013625798.1|2.0e-138|PREDICTED: uncharacterized protein LOC106331907 [Brassica oleracea var. oleracea]
106331916	2.43335	1.07816e-24	2.43335	1.07816e-24	XP_013625805.1|2.9e-34|PREDICTED: uncharacterized protein LOC106331916 [Brassica oleracea var. oleracea]
106331938	-2.56564	2.28658e-05	-2.56564	2.28658e-05	XP_013625833.1|1.1e-174|PREDICTED: plant cysteine oxidase 1 [Brassica oleracea var. oleracea]
106331940	-2.07607	4.69458e-11	-2.07607	4.69458e-11	XP_013625835.1|4.7e-237|PREDICTED: probable N-acetyltransferase HLS1 [Brassica oleracea var. oleracea]
106331948	1.62109	0.00696677	1.62109	0.00696677	XP_013625845.1|2.2e-81|PREDICTED: protein GLUTAMINE DUMPER 3-like [Brassica oleracea var. oleracea]
106331951	2.69766	8.04749e-10	2.69766	8.04749e-10	XP_013625848.1|1.4e-137|PREDICTED: short-chain dehydrogenase/reductase SDRA-like [Brassica oleracea var. oleracea]
106331960	5.37597	5.72282e-20	5.37597	5.72282e-20	XP_013625855.1|3.7e-192|PREDICTED: myb-related protein Hv1-like [Brassica oleracea var. oleracea]
106331977	3.12892	5.20613e-21	3.12892	5.20613e-21	XP_013625873.1|7.5e-118|PREDICTED: glutathione S-transferase F2 [Brassica oleracea var. oleracea]
106331989	1.0608	8.93256e-05	1.0608	8.93256e-05	XP_013625884.1|1.8e-223|PREDICTED: GDSL esterase/lipase At4g01130 [Brassica oleracea var. oleracea]
106332078	2.11412	1.46999e-33	2.11412	1.46999e-33	ESQ30229.1|5.3e-78|hypothetical protein EUTSA_v10011814mg [Eutrema salsugineum]
106332109	-1.05977	0.00752989	-1.05977	0.00752989	XP_013626034.1|4.8e-309|PREDICTED: histone-lysine N-methyltransferase ASHR3 [Brassica oleracea var. oleracea]
106332168	7.41747	3.61494e-47	7.41747	3.61494e-47	XP_013626093.1|5.1e-169|PREDICTED: floral homeotic protein AGAMOUS-like isoform X6 [Brassica oleracea var. oleracea]
106332204	-2.84362	1.31359e-06	-2.84362	1.31359e-06	XP_013626138.1|4.8e-186|PREDICTED: peroxidase 71 [Brassica oleracea var. oleracea]
106332205	-1.03667	0.0045981	-1.03667	0.0045981	XP_013626139.1|3.0e-81|PREDICTED: peptide methionine sulfoxide reductase B5-like [Brassica oleracea var. oleracea]
106332232	-1.6587	8.05029e-12	-1.6587	8.05029e-12	XP_018488423.1|3.4e-259|PREDICTED: alanine--glyoxylate aminotransferase 2 homolog 3, mitochondrial isoform X1 [Raphanus sativus]
106332267	-1.25571	2.76498e-06	-1.25571	2.76498e-06	XP_013626195.1|3.8e-66|PREDICTED: histone H2B.7 [Brassica oleracea var. oleracea]
106332273	-2.92781	1.54747e-20	-2.92781	1.54747e-20	XP_013626200.1|3.7e-175|PREDICTED: WRKY transcription factor 18 [Brassica oleracea var. oleracea]
106332350	3.56032	0.00109645	3.56032	0.00109645	XP_013626274.1|1.2e-92|PREDICTED: uncharacterized protein LOC106332350 [Brassica oleracea var. oleracea]
106332378	-4.00041	1.63927e-31	-4.00041	1.63927e-31	XP_013626300.1|2.4e-162|PREDICTED: basic endochitinase CHB4-like [Brassica oleracea var. oleracea]
106332386	5.48077	5.06069e-121	5.48077	5.06069e-121	XP_009131786.1|1.3e-113|PREDICTED: floral homeotic protein PISTILLATA isoform X1 [Brassica rapa]
106332393	3.19607	1.24955e-21	3.19607	1.24955e-21	XP_013626314.1|3.5e-72|PREDICTED: cyclin-dependent protein kinase inhibitor SIM-like [Brassica oleracea var. oleracea]
106332439	1.41692	1.78063e-13	1.41692	1.78063e-13	XP_013626352.1|1.1e-110|PREDICTED: 21 kDa protein-like [Brassica oleracea var. oleracea]
106332451	1.79834	3.24884e-11	1.79834	3.24884e-11	XP_013626363.1|9.9e-32|PREDICTED: arabinogalactan peptide 16-like [Brassica oleracea var. oleracea]
106332459	2.31529	2.89739e-05	2.31529	2.89739e-05	XP_022555538.1|9.9e-231|glucan endo-1,3-beta-glucosidase 11-like [Brassica napus]
106332464	2.02432	0.00159191	2.02432	0.00159191	XP_013626375.1|2.3e-118|PREDICTED: uncharacterized protein LOC106332464 [Brassica oleracea var. oleracea]
106332573	3.43954	1.09978e-20	3.43954	1.09978e-20	VDC88930.1|2.3e-99|unnamed protein product [Brassica oleracea]
106332868	2.3611	8.66414e-08	2.3611	8.66414e-08	XP_013626818.1|7.7e-83|PREDICTED: two-component response regulator ARR1-like isoform X1 [Brassica oleracea var. oleracea]
106333022	-2.27497	7.76158e-12	-2.27497	7.76158e-12	XP_013626961.1|2.0e-148|PREDICTED: uncharacterized protein LOC106333022 [Brassica oleracea var. oleracea]
106333044	2.02072	6.97896e-08	2.02072	6.97896e-08	VDC87388.1|0.0e+00|unnamed protein product [Brassica oleracea]
106333088	3.81403	0.00125301	3.81403	0.00125301	XP_013627024.1|4.3e-67|PREDICTED: uncharacterized protein LOC106333088 [Brassica oleracea var. oleracea]
106333174	-2.14991	9.73284e-07	-2.14991	9.73284e-07	XP_013627108.1|2.8e-73|PREDICTED: probable calcium-binding protein CML40 [Brassica oleracea var. oleracea]
106333187	-1.69468	1.61997e-18	-1.69468	1.61997e-18	XP_013627119.1|2.6e-129|PREDICTED: LOB domain-containing protein 11-like [Brassica oleracea var. oleracea]
106333188	2.79999	4.18891e-20	2.79999	4.18891e-20	XP_009130713.1|4.4e-59|PREDICTED: uncharacterized protein LOC103855476 [Brassica rapa]
106333345	4.33742	1.90256e-23	4.33742	1.90256e-23	XP_013627254.1|7.5e-200|PREDICTED: WAT1-related protein At5g64700-like [Brassica oleracea var. oleracea]
106333622	1.61376	0.00136728	1.61376	0.00136728	XP_013627499.1|2.4e-109|PREDICTED: uncharacterized protein LOC106333622 [Brassica oleracea var. oleracea]
106333721	-1.63417	0.00424993	-1.63417	0.00424993	XP_013681016.1|5.2e-167|probably inactive leucine-rich repeat receptor-like protein kinase At5g48380 [Brassica napus]
106333771	-2.51566	0.000161885	-2.51566	0.000161885	XP_013655010.2|4.5e-72|VQ motif-containing protein 29-like isoform X1 [Brassica napus]
106334203	-2.47437	1.51386e-26	-2.47437	1.51386e-26	XP_013627974.1|0.0e+00|PREDICTED: ABC transporter E family member 1-like [Brassica oleracea var. oleracea]
106334421	2.43118	7.01738e-38	2.43118	7.01738e-38	XP_013628157.1|9.8e-108|PREDICTED: uncharacterized protein LOC106334421 [Brassica oleracea var. oleracea]
106334422	1.01358	3.2793e-05	1.01358	3.2793e-05	XP_013628158.1|1.0e-91|PREDICTED: probable glutathione peroxidase 2 [Brassica oleracea var. oleracea]
106334496	5.12637	2.62875e-26	5.12637	2.62875e-26	XP_013628237.1|5.4e-204|PREDICTED: peroxisomal (S)-2-hydroxy-acid oxidase GLO2-like isoform X1 [Brassica oleracea var. oleracea]
106334582	2.62819	6.61678e-108	2.62819	6.61678e-108	XP_013628336.1|4.5e-153|PREDICTED: chlorophyll a-b binding protein 1, chloroplastic [Brassica oleracea var. oleracea]
106334611	1.7884	4.62242e-24	1.7884	4.62242e-24	XP_013628381.1|0.0e+00|PREDICTED: receptor-like protein kinase At5g59670 [Brassica oleracea var. oleracea]
106334612	1.88688	0.000347646	1.88688	0.000347646	XP_013628382.1|0.0e+00|PREDICTED: receptor-like protein kinase At5g59670 [Brassica oleracea var. oleracea]
106334628	-2.43294	4.21109e-29	-2.43294	4.21109e-29	XP_013628400.1|6.3e-269|PREDICTED: AP2-like ethylene-responsive transcription factor AIL7 [Brassica oleracea var. oleracea]
106334694	1.45615	6.01284e-13	1.45615	6.01284e-13	XP_013628475.1|0.0e+00|PREDICTED: phototropin-2-like isoform X1 [Brassica oleracea var. oleracea]
106334711	-2.31548	6.77739e-38	-2.31548	6.77739e-38	XP_013628501.1|4.3e-167|PREDICTED: basic endochitinase CHB4-like [Brassica oleracea var. oleracea]
106334774	-2.3546	4.31256e-11	-2.3546	4.31256e-11	XP_013628585.1|2.1e-41|PREDICTED: uncharacterized protein LOC106334774 [Brassica oleracea var. oleracea]
106334848	2.80275	5.51057e-18	2.80275	5.51057e-18	VDC85103.1|6.6e-251|unnamed protein product, partial [Brassica oleracea]
106334915	-1.62394	3.74472e-12	-1.62394	3.74472e-12	KFK28219.1|3.3e-257|hypothetical protein AALP_AA8G488100 [Arabis alpina]
106334924	1.66923	8.62474e-09	1.66923	8.62474e-09	XP_013628772.1|0.0e+00|PREDICTED: phototropin-1 [Brassica oleracea var. oleracea]
106334925	1.91323	1.73021e-20	1.91323	1.73021e-20	XP_013628809.1|5.1e-38|PREDICTED: phytosulfokines 3-like [Brassica oleracea var. oleracea]
106335006	1.07901	8.92296e-14	1.07901	8.92296e-14	XP_009149912.1|3.0e-144|PREDICTED: chlorophyll a-b binding protein 4, chloroplastic [Brassica rapa]
106335088	-1.12677	7.07307e-11	-1.12677	7.07307e-11	XP_013628965.1|0.0e+00|PREDICTED: probable mediator of RNA polymerase II transcription subunit 37c [Brassica oleracea var. oleracea]
106335131	-1.83014	1.56436e-44	-1.83014	1.56436e-44	RDY08823.1|3.2e-61|hypothetical protein CR513_06908, partial [Mucuna pruriens]
106335350	1.00893	7.22029e-05	1.00893	7.22029e-05	XP_013684269.2|0.0e+00|LOW QUALITY PROTEIN: serine/threonine-protein phosphatase 6 regulatory ankyrin repeat subunit B [Brassica napus]
106335359	2.8441	5.22298e-30	2.8441	5.22298e-30	VDC93847.1|0.0e+00|unnamed protein product, partial [Brassica oleracea]
106335374	-1.49183	2.78431e-27	-1.49183	2.78431e-27	XP_013629337.1|0.0e+00|PREDICTED: primary amine oxidase [Brassica oleracea var. oleracea]
106335461	5.53364	2.30809e-28	5.53364	2.30809e-28	XP_013629437.1|0.0e+00|PREDICTED: CDPK-related kinase 2-like [Brassica oleracea var. oleracea]
106335465	1.80973	3.54601e-08	1.80973	3.54601e-08	XP_013629440.1|1.8e-256|PREDICTED: LOW QUALITY PROTEIN: UDP-glycosyltransferase 76E11-like [Brassica oleracea var. oleracea]
106335495	2.30999	0.000217415	2.30999	0.000217415	XP_010551870.1|1.4e-135|PREDICTED: hypersensitive-induced response protein 3 [Tarenaya hassleriana]
106335655	1.6638	1.20222e-19	1.6638	1.20222e-19	XP_013629692.1|0.0e+00|PREDICTED: putative E3 ubiquitin-protein ligase LIN-1 isoform X2 [Brassica oleracea var. oleracea]
106335676	1.20668	1.47891e-07	1.20668	1.47891e-07	XP_013629712.1|1.1e-311|PREDICTED: probable pectinesterase/pectinesterase inhibitor 44 [Brassica oleracea var. oleracea]
106335792	3.32097	4.06628e-66	3.32097	4.06628e-66	XP_013629862.1|2.9e-138|PREDICTED: probable peroxygenase 3 [Brassica oleracea var. oleracea]
106335834	1.75897	9.29775e-23	1.75897	9.29775e-23	XP_013629917.1|4.2e-292|PREDICTED: aldehyde dehydrogenase family 2 member C4 [Brassica oleracea var. oleracea]
106335857	1.62347	6.36032e-19	1.62347	6.36032e-19	XP_013629956.1|2.3e-90|PREDICTED: photosystem I reaction center subunit N, chloroplastic isoform X1 [Brassica oleracea var. oleracea]
106335904	4.99859	2.92782e-34	4.99859	2.92782e-34	XP_013630036.1|1.8e-243|PREDICTED: transcription factor TCP4-like [Brassica oleracea var. oleracea]
106335930	-1.66763	5.75696e-12	-1.66763	5.75696e-12	XP_013630072.1|5.7e-294|PREDICTED: cytochrome P450 89A9 [Brassica oleracea var. oleracea]
106335949	2.27533	4.29714e-14	2.27533	4.29714e-14	XP_013630097.1|9.1e-250|PREDICTED: protein NETWORKED 4B-like [Brassica oleracea var. oleracea]
106335963	1.76175	8.22703e-14	1.76175	8.22703e-14	XP_013630115.1|6.3e-275|PREDICTED: ACT domain-containing protein ACR1 isoform X1 [Brassica oleracea var. oleracea]
106335967	1.39399	3.27713e-05	1.39399	3.27713e-05	XP_013630120.1|1.8e-282|PREDICTED: UDP-glycosyltransferase 71B2-like [Brassica oleracea var. oleracea]
106336067	1.26975	2.67432e-15	1.26975	2.67432e-15	XP_013630240.1|0.0e+00|PREDICTED: putative cell division cycle ATPase [Brassica oleracea var. oleracea]
106336080	1.93518	4.9025e-22	1.93518	4.9025e-22	VDC93471.1|2.5e-210|unnamed protein product [Brassica oleracea]
106336081	1.37297	1.52883e-05	1.37297	1.52883e-05	XP_013630257.1|8.6e-131|PREDICTED: transcription factor TCP21-like [Brassica oleracea var. oleracea]
106336093	-1.08364	8.0222e-05	-1.08364	8.0222e-05	XP_013630271.1|0.0e+00|PREDICTED: probable leucine-rich repeat receptor-like protein kinase At1g35710 [Brassica oleracea var. oleracea]
106336123	1.18378	0.00712834	1.18378	0.00712834	VDC99249.1|0.0e+00|unnamed protein product [Brassica oleracea]
106336154	1.47629	4.01951e-10	1.47629	4.01951e-10	XP_013630354.1|0.0e+00|PREDICTED: formin-like protein 2 [Brassica oleracea var. oleracea]
106336186	2.87142	5.84957e-08	2.87142	5.84957e-08	XP_013630391.1|0.0e+00|PREDICTED: LOW QUALITY PROTEIN: BEL1-like homeodomain protein 2 [Brassica oleracea var. oleracea]
106336277	2.0777	4.2118e-18	2.0777	4.2118e-18	XP_013630517.1|0.0e+00|PREDICTED: serine/threonine-protein kinase HT1 isoform X1 [Brassica oleracea var. oleracea]
106336327	1.26872	5.26112e-14	1.26872	5.26112e-14	XP_013630582.1|9.8e-51|PREDICTED: photosystem II 5 kDa protein, chloroplastic-like [Brassica oleracea var. oleracea]
106336329	1.35434	7.74576e-23	1.35434	7.74576e-23	XP_013630583.1|9.0e-154|PREDICTED: chlorophyll a-b binding protein 151, chloroplastic [Brassica oleracea var. oleracea]
106336340	1.7397	1.20827e-09	1.7397	1.20827e-09	XP_013630598.1|0.0e+00|PREDICTED: uncharacterized protein LOC106336340 [Brassica oleracea var. oleracea]
106336362	1.31765	2.98215e-12	1.31765	2.98215e-12	XP_013630628.1|1.8e-120|PREDICTED: peptidyl-prolyl cis-trans isomerase CYP20-1-like [Brassica oleracea var. oleracea]
106336381	1.63755	7.01055e-07	1.63755	7.01055e-07	XP_013630659.1|0.0e+00|PREDICTED: uncharacterized protein LOC106336381 isoform X2 [Brassica oleracea var. oleracea]
106336385	-1.18088	4.40471e-07	-1.18088	4.40471e-07	XP_013630664.1|0.0e+00|PREDICTED: BTB/POZ domain-containing protein NPY5-like [Brassica oleracea var. oleracea]
106336416	1.43241	2.77083e-12	1.43241	2.77083e-12	XP_013630706.1|8.3e-242|PREDICTED: probable serine/threonine-protein kinase Cx32, chloroplastic [Brassica oleracea var. oleracea]
106336420	5.17025	5.54262e-14	5.17025	5.54262e-14	XP_013630708.1|0.0e+00|PREDICTED: subtilisin-like protease SBT5.3 [Brassica oleracea var. oleracea]
106336494	4.32051	8.06829e-10	4.32051	8.06829e-10	XP_013630786.1|1.5e-264|PREDICTED: protein IQ-DOMAIN 1 isoform X2 [Brassica oleracea var. oleracea]
106336523	2.87916	2.17446e-53	2.87916	2.17446e-53	XP_013736757.1|1.6e-67|glycine-rich protein 3 short isoform isoform X2 [Brassica napus]
106336630	2.19026	1.66909e-13	2.19026	1.66909e-13	VDC98625.1|6.2e-289|unnamed protein product, partial [Brassica rapa]
106336690	-2.19153	8.67161e-11	-2.19153	8.67161e-11	XP_013631060.1|9.1e-129|PREDICTED: MADS-box protein SVP-like [Brassica oleracea var. oleracea]
106336708	2.66421	7.23779e-05	2.66421	7.23779e-05	XP_013631079.1|0.0e+00|PREDICTED: uncharacterized protein LOC106336708 [Brassica oleracea var. oleracea]
106336721	1.94542	2.07946e-06	1.94542	2.07946e-06	XP_013631101.1|0.0e+00|PREDICTED: receptor-like protein 12 [Brassica oleracea var. oleracea]
106336743	1.06932	0.000430563	1.06932	0.000430563	XP_013631126.1|2.2e-253|PREDICTED: putative sodium-coupled neutral amino acid transporter 7 [Brassica oleracea var. oleracea]
106336771	1.69965	9.2162e-12	1.69965	9.2162e-12	CDY43933.1|2.4e-35|BnaC04g21770D [Brassica napus]
106336801	1.61858	5.18451e-07	1.61858	5.18451e-07	XP_013631196.1|4.1e-267|PREDICTED: UDP-glycosyltransferase 74D1 [Brassica oleracea var. oleracea]
106336835	1.57165	1.26501e-17	1.57165	1.26501e-17	XP_013631231.1|1.4e-273|PREDICTED: serine carboxypeptidase-like 26 [Brassica oleracea var. oleracea]
106336847	1.93955	1.74791e-19	1.93955	1.74791e-19	XP_013631257.1|2.6e-211|PREDICTED: uncharacterized protein LOC106336847 [Brassica oleracea var. oleracea]
106336851	3.53107	1.42729e-34	3.53107	1.42729e-34	XP_013631262.1|1.7e-208|PREDICTED: nitrile-specifier protein 2-like [Brassica oleracea var. oleracea]
106336890	2.46177	9.90938e-05	2.46177	9.90938e-05	VDD10718.1|0.0e+00|unnamed protein product [Brassica oleracea]
106336999	1.26836	2.19998e-09	1.26836	2.19998e-09	XP_013631464.1|3.6e-166|PREDICTED: uncharacterized protein LOC106336999 [Brassica oleracea var. oleracea]
106337057	1.12622	1.54721e-10	1.12622	1.54721e-10	OAO90982.1|1.0e-100|hypothetical protein AXX17_AT5G36240 [Arabidopsis thaliana]
106337068	1.3323	3.37382e-13	1.3323	3.37382e-13	XP_013631192.1|1.3e-66|PREDICTED: photosystem II reaction center W protein, chloroplastic-like [Brassica oleracea var. oleracea]
106337098	1.47193	2.2076e-10	1.47193	2.2076e-10	XP_013631584.1|4.5e-138|PREDICTED: V-type proton ATPase subunit D-like [Brassica oleracea var. oleracea]
106337101	-1.32051	1.294e-20	-1.32051	1.294e-20	XP_013714770.1|1.4e-144|40S ribosomal protein S3-2 [Brassica napus]
106337167	-2.15255	2.66997e-09	-2.15255	2.66997e-09	XP_013631676.1|7.8e-271|PREDICTED: two-component response regulator-like APRR9 isoform X1 [Brassica oleracea var. oleracea]
106337187	1.01601	0.000748458	1.01601	0.000748458	XP_013631702.1|7.0e-210|PREDICTED: uncharacterized protein LOC106337187 [Brassica oleracea var. oleracea]
106337215	5.64493	7.18444e-09	5.64493	7.18444e-09	XP_013631735.1|1.1e-176|PREDICTED: B3 domain-containing transcription factor NGA1-like [Brassica oleracea var. oleracea]
106337238	2.4563	1.02617e-06	2.4563	1.02617e-06	XP_013631765.1|2.7e-207|PREDICTED: 3-hydroxyisobutyryl-CoA hydrolase 1-like isoform X2 [Brassica oleracea var. oleracea]
106337282	1.88334	0.00334739	1.88334	0.00334739	RQL86159.1|4.9e-31|hypothetical protein DY000_00012254 [Brassica cretica]
106337311	3.79106	4.62722e-16	3.79106	4.62722e-16	XP_013631858.1|2.1e-171|PREDICTED: B3 domain-containing transcription factor NGA1 [Brassica oleracea var. oleracea]
106337388	3.60206	1.94036e-26	3.60206	1.94036e-26	XP_013631939.1|1.2e-269|PREDICTED: serine carboxypeptidase-like 46 [Brassica oleracea var. oleracea]
106337395	2.58936	2.23212e-14	2.58936	2.23212e-14	XP_013631946.1|2.7e-173|PREDICTED: transcription factor DIVARICATA-like [Brassica oleracea var. oleracea]
106337405	1.75494	1.32833e-05	1.75494	1.32833e-05	XP_013631962.1|4.3e-188|PREDICTED: probable RNA-binding protein ARP1 isoform X2 [Brassica oleracea var. oleracea]
106337449	1.42331	7.53949e-24	1.42331	7.53949e-24	XP_013632008.1|1.4e-65|PREDICTED: calvin cycle protein CP12-1, chloroplastic-like [Brassica oleracea var. oleracea]
106337498	1.45631	7.0255e-09	1.45631	7.0255e-09	XP_013632062.1|4.3e-254|PREDICTED: protein ABSCISIC ACID-INSENSITIVE 5 [Brassica oleracea var. oleracea]
106337538	-1.98743	0.000249425	-1.98743	0.000249425	XP_013632095.1|7.8e-142|PREDICTED: heme-binding-like protein At3g10130, chloroplastic [Brassica oleracea var. oleracea]
106337602	5.8284	6.04335e-27	5.8284	6.04335e-27	XP_013632162.1|1.9e-102|PREDICTED: putative uncharacterized protein DDB_G0277255 [Brassica oleracea var. oleracea]
106337625	2.09957	0.00171771	2.09957	0.00171771	XP_013632188.1|3.0e-208|PREDICTED: probable trehalose-phosphate phosphatase E [Brassica oleracea var. oleracea]
106337628	1.97277	4.68237e-19	1.97277	4.68237e-19	XP_013632192.1|2.5e-76|PREDICTED: squamosa promoter-binding-like protein 3 [Brassica oleracea var. oleracea]
106337675	3.81869	1.4635e-08	3.81869	1.4635e-08	XP_013734259.1|9.6e-243|protein DETOXIFICATION 15-like [Brassica napus]
106337701	1.9123	0.000210962	1.9123	0.000210962	XP_006411071.1|0.0e+00|vacuolar-sorting receptor 1 [Eutrema salsugineum]
106337706	1.17215	0.00679487	1.17215	0.00679487	XP_013632296.1|9.2e-263|PREDICTED: UDP-glycosyltransferase 74F1 [Brassica oleracea var. oleracea]
106337711	3.92726	0.000764372	3.92726	0.000764372	XP_013622880.1|5.1e-74|PREDICTED: abscisic acid receptor PYL8 [Brassica oleracea var. oleracea]
106337763	2.76471	6.1393e-06	2.76471	6.1393e-06	XP_013632341.1|0.0e+00|PREDICTED: LOW QUALITY PROTEIN: transcription factor GLABRA 3 [Brassica oleracea var. oleracea]
106337772	2.75714	2.34895e-29	2.75714	2.34895e-29	XP_013632350.1|1.3e-82|PREDICTED: transcription factor bHLH61 [Brassica oleracea var. oleracea]
106339259	1.08137	1.76304e-09	1.08137	1.76304e-09	XP_013633500.1|1.4e-264|PREDICTED: uncharacterized protein LOC106339259 isoform X2 [Brassica oleracea var. oleracea]
106339274	1.34675	5.31498e-10	1.34675	5.31498e-10	XP_013633515.1|4.8e-112|PREDICTED: uncharacterized protein LOC106339274 [Brassica oleracea var. oleracea]
106339347	1.45599	0.000108826	1.45599	0.000108826	XP_013633593.1|1.3e-128|PREDICTED: uncharacterized protein LOC106339347 [Brassica oleracea var. oleracea]
106339361	1.1371	0.000116546	1.1371	0.000116546	XP_013633605.1|6.5e-102|PREDICTED: uncharacterized protein LOC106339361 [Brassica oleracea var. oleracea]
106339383	3.8125	2.15222e-10	3.8125	2.15222e-10	XP_013633635.1|1.4e-199|PREDICTED: WAT1-related protein At5g40230-like [Brassica oleracea var. oleracea]
106339412	-2.29931	1.70831e-18	-2.29931	1.70831e-18	XP_013633667.1|2.7e-166|PREDICTED: plant cysteine oxidase 2 [Brassica oleracea var. oleracea]
106339432	2.92589	3.46634e-06	2.92589	3.46634e-06	XP_013633690.1|4.9e-220|PREDICTED: WAT1-related protein At2g40900-like [Brassica oleracea var. oleracea]
106339483	-2.3377	5.9285e-08	-2.3377	5.9285e-08	XP_013633760.1|5.0e-205|PREDICTED: nitrilase 2-like [Brassica oleracea var. oleracea]
106339525	3.08554	1.91255e-23	3.08554	1.91255e-23	XP_013633806.1|1.1e-107|PREDICTED: protein YLS3-like [Brassica oleracea var. oleracea]
106339572	-1.0612	0.000652786	-1.0612	0.000652786	XP_013633858.1|0.0e+00|PREDICTED: protease Do-like 10, mitochondrial [Brassica oleracea var. oleracea]
106339665	1.61624	1.60081e-07	1.61624	1.60081e-07	XP_013633971.1|1.8e-197|PREDICTED: 3-hydroxyisobutyryl-CoA hydrolase 1-like isoform X2 [Brassica oleracea var. oleracea]
106339701	4.60141	7.06139e-08	4.60141	7.06139e-08	XP_013634014.1|2.6e-250|PREDICTED: protein IQ-DOMAIN 1 [Brassica oleracea var. oleracea]
106339887	2.06958	2.82539e-19	2.06958	2.82539e-19	XP_018435026.1|0.0e+00|PREDICTED: CTP synthase 1 isoform X1 [Raphanus sativus]
106339892	2.04397	3.69136e-09	2.04397	3.69136e-09	XP_013634212.1|9.3e-95|PREDICTED: AIG2-like protein [Brassica oleracea var. oleracea]
106339893	-1.53479	1.69516e-14	-1.53479	1.69516e-14	XP_013634213.1|1.0e-71|PREDICTED: classical arabinogalactan protein 2 [Brassica oleracea var. oleracea]
106339900	3.01423	1.23278e-16	3.01423	1.23278e-16	XP_013634221.1|1.2e-152|PREDICTED: GATA transcription factor 2-like [Brassica oleracea var. oleracea]
106339905	-1.71945	7.59651e-11	-1.71945	7.59651e-11	XP_013690625.1|9.8e-140|transcription factor bHLH106-like [Brassica napus]
106339936	5.29704	5.88237e-125	5.29704	5.88237e-125	XP_013634258.1|7.4e-126|PREDICTED: floral homeotic protein APETALA 3-like [Brassica oleracea var. oleracea]
106339953	2.49	1.4088e-05	2.49	1.4088e-05	XP_013634270.1|2.6e-151|PREDICTED: probable esterase KAI2 [Brassica oleracea var. oleracea]
106340112	2.24346	0.000470801	2.24346	0.000470801	XP_013634429.1|1.1e-86|PREDICTED: uncharacterized protein LOC106340112 [Brassica oleracea var. oleracea]
106340113	7.89615	8.10451e-61	7.89615	8.10451e-61	XP_018462919.1|4.3e-198|PREDICTED: GDSL esterase/lipase At2g42990 [Raphanus sativus]
106340146	1.3588	0.00145608	1.3588	0.00145608	XP_013634461.1|6.6e-148|PREDICTED: callose synthase 2-like [Brassica oleracea var. oleracea]
106340179	-5.44245	4.45687e-10	-5.44245	4.45687e-10	NP_565726.1|3.6e-35|neuronal acetylcholine receptor subunit alpha-5 [Arabidopsis thaliana]
106340189	4.68786	8.71406e-11	4.68786	8.71406e-11	VDD09100.1|1.9e-111|unnamed protein product [Brassica oleracea]
106340257	2.01509	6.30348e-17	2.01509	6.30348e-17	VDD11264.1|4.2e-261|unnamed protein product, partial [Brassica oleracea]
106340273	-1.32816	0.00620664	-1.32816	0.00620664	XP_013634605.1|1.3e-129|PREDICTED: protein YLS9 [Brassica oleracea var. oleracea]
106340531	2.37083	0.00350987	2.37083	0.00350987	XP_013634853.1|3.7e-115|PREDICTED: cytokinin riboside 5'-monophosphate phosphoribohydrolase LOG3-like [Brassica oleracea var. oleracea]
106340689	1.13407	1.4545e-05	1.13407	1.4545e-05	XP_013634988.1|3.5e-258|PREDICTED: serine carboxypeptidase-like 13 isoform X5 [Brassica oleracea var. oleracea]
106340704	-1.33416	0.00495147	-1.33416	0.00495147	XP_013635005.1|3.9e-274|PREDICTED: BTB/POZ domain-containing protein NPY4 [Brassica oleracea var. oleracea]
106340760	-1.33343	3.33394e-05	-1.33343	3.33394e-05	XP_013635058.1|9.5e-224|PREDICTED: WUSCHEL-related homeobox 9 [Brassica oleracea var. oleracea]
106340848	-5.68876	5.70646e-09	-5.68876	5.70646e-09	XP_013635133.1|4.8e-163|PREDICTED: basic endochitinase CHB4-like [Brassica oleracea var. oleracea]
106340880	4.30978	1.12482e-12	4.30978	1.12482e-12	XP_013635167.1|0.0e+00|PREDICTED: laccase-2 [Brassica oleracea var. oleracea]
106341201	-6.9403	2.15997e-66	-6.9403	2.15997e-66	XP_013635463.1|1.1e-267|PREDICTED: transcriptional regulator STERILE APETALA [Brassica oleracea var. oleracea]
106341349	1.24195	0.00637691	1.24195	0.00637691	XP_013635583.1|0.0e+00|PREDICTED: CSC1-like protein RXW8 isoform X1 [Brassica oleracea var. oleracea]
106341376	-1.76859	2.27754e-15	-1.76859	2.27754e-15	VDD05625.1|1.1e-223|unnamed protein product [Brassica oleracea]
106341380	1.73325	2.09644e-12	1.73325	2.09644e-12	XP_013635620.1|0.0e+00|PREDICTED: pentatricopeptide repeat-containing protein MRL1, chloroplastic isoform X2 [Brassica oleracea var. oleracea]
106341397	1.78588	4.2343e-28	1.78588	4.2343e-28	VDD47998.1|0.0e+00|unnamed protein product [Brassica oleracea]
106341431	3.00844	8.04692e-43	3.00844	8.04692e-43	XP_013635658.1|9.6e-153|PREDICTED: chlorophyll a-b binding protein 1, chloroplastic-like [Brassica oleracea var. oleracea]
106341432	1.54043	2.83688e-34	1.54043	2.83688e-34	XP_013635659.1|2.3e-152|PREDICTED: chlorophyll a-b binding protein 1, chloroplastic-like [Brassica oleracea var. oleracea]
106341470	-2.90181	1.53467e-05	-2.90181	1.53467e-05	XP_013635691.1|3.0e-135|PREDICTED: homeobox-leucine zipper protein ATHB-22 isoform X1 [Brassica oleracea var. oleracea]
106341492	1.71621	1.12103e-23	1.71621	1.12103e-23	XP_013635733.1|3.1e-191|PREDICTED: meiotic recombination protein DMC1 homolog [Brassica oleracea var. oleracea]
106341493	3.9694	3.22306e-24	3.9694	3.22306e-24	XP_013635709.1|1.5e-228|PREDICTED: chloroplast stem-loop binding protein of 41 kDa a, chloroplastic [Brassica oleracea var. oleracea]
106341654	3.14339	4.47755e-21	3.14339	4.47755e-21	XP_013635814.1|0.0e+00|PREDICTED: ABC transporter G family member 17 [Brassica oleracea var. oleracea]
106341696	-2.84767	9.47867e-14	-2.84767	9.47867e-14	XP_013725942.2|2.0e-90|(E,E)-geranyllinalool synthase-like [Brassica napus]
106341726	8.23501	3.75749e-134	8.23501	3.75749e-134	XP_013635884.1|6.0e-73|PREDICTED: ribulose bisphosphate carboxylase small chain F1, chloroplastic isoform X2 [Brassica oleracea var. oleracea]
106341727	8.07836	6.42337e-29	8.07836	6.42337e-29	XP_013635885.1|2.9e-102|PREDICTED: ribulose bisphosphate carboxylase small chain F1, chloroplastic-like [Brassica oleracea var. oleracea]
106341747	1.26708	3.49558e-16	1.26708	3.49558e-16	KFK32452.1|0.0e+00|hypothetical protein AALP_AA6G243800 [Arabis alpina]
106341752	1.51824	9.74537e-13	1.51824	9.74537e-13	VDD04431.1|4.8e-256|unnamed protein product, partial [Brassica oleracea]
106341759	1.90841	3.06644e-08	1.90841	3.06644e-08	APD25548.1|1.7e-165|aldo-keto reductase [Brassica rapa subsp. chinensis]
106341793	1.27604	2.8086e-08	1.27604	2.8086e-08	XP_013635965.1|0.0e+00|PREDICTED: paramyosin [Brassica oleracea var. oleracea]
106341816	-3.28733	8.50585e-31	-3.28733	8.50585e-31	XP_013635997.1|0.0e+00|PREDICTED: beta-glucosidase 32-like [Brassica oleracea var. oleracea]
106341901	6.5727	1.59968e-229	6.5727	1.59968e-229	XP_013636102.1|6.1e-230|PREDICTED: protein STRICTOSIDINE SYNTHASE-LIKE 13 isoform X1 [Brassica oleracea var. oleracea]
106341939	6.55394	6.74038e-31	6.55394	6.74038e-31	XP_009143557.1|1.5e-283|PREDICTED: UDP-glycosyltransferase 73C5-like [Brassica rapa]
106341940	3.25457	0.00083786	3.25457	0.00083786	RID61682.1|9.6e-284|hypothetical protein BRARA_E00813 [Brassica rapa]
106342117	3.31001	5.68161e-12	3.31001	5.68161e-12	XP_013729092.1|0.0e+00|receptor-like protein 12 isoform X1 [Brassica napus]
106342219	1.6732	6.23534e-09	1.6732	6.23534e-09	XP_013636545.1|3.9e-64|PREDICTED: acyl carrier protein 4, chloroplastic [Brassica oleracea var. oleracea]
106342235	2.01904	1.28045e-06	2.01904	1.28045e-06	XP_013636558.1|0.0e+00|PREDICTED: BEL1-like homeodomain protein 4 [Brassica oleracea var. oleracea]
106342243	4.26434	7.27844e-34	4.26434	7.27844e-34	XP_018484029.1|0.0e+00|PREDICTED: beta-galactosidase 2 [Raphanus sativus]
106342263	1.20651	1.07323e-20	1.20651	1.07323e-20	XP_013636588.1|0.0e+00|PREDICTED: 3-ketoacyl-CoA synthase 10 [Brassica oleracea var. oleracea]
106342305	1.4467	1.92235e-12	1.4467	1.92235e-12	OAP19080.1|0.0e+00|KUP10 [Arabidopsis thaliana]
106342314	1.0849	2.02209e-10	1.0849	2.02209e-10	XP_013636657.1|6.7e-155|PREDICTED: chlorophyll a-b binding protein 8, chloroplastic [Brassica oleracea var. oleracea]
106342342	1.9843	3.4786e-48	1.9843	3.4786e-48	VDD08363.1|0.0e+00|unnamed protein product [Brassica oleracea]
106342441	2.02402	1.63145e-12	2.02402	1.63145e-12	XP_013636832.1|1.7e-174|PREDICTED: palmitoyl-protein thioesterase 1-like [Brassica oleracea var. oleracea]
106342464	-1.15741	0.00143374	-1.15741	0.00143374	XP_013636863.1|1.1e-263|PREDICTED: 5'-adenylylsulfate reductase 2, chloroplastic [Brassica oleracea var. oleracea]
106342479	2.1153	2.40483e-13	2.1153	2.40483e-13	VDD03969.1|1.1e-263|unnamed protein product [Brassica oleracea]
106342520	2.15265	1.3429e-19	2.15265	1.3429e-19	XP_013636933.1|6.0e-296|PREDICTED: inositol-3-phosphate synthase-like [Brassica oleracea var. oleracea]
106342530	2.28407	4.51907e-09	2.28407	4.51907e-09	XP_013636946.1|5.4e-280|PREDICTED: uncharacterized protein LOC106342530 isoform X1 [Brassica oleracea var. oleracea]
106342587	5.31224	1.56455e-39	5.31224	1.56455e-39	XP_013637018.1|4.6e-198|PREDICTED: transcription factor MYB34-like [Brassica oleracea var. oleracea]
106342605	1.40028	2.0309e-07	1.40028	2.0309e-07	XP_013637035.1|6.3e-310|PREDICTED: vacuolar amino acid transporter 1-like [Brassica oleracea var. oleracea]
106342607	4.59704	1.16007e-20	4.59704	1.16007e-20	XP_013637043.1|7.7e-83|PREDICTED: lysine-rich arabinogalactan protein 19 [Brassica oleracea var. oleracea]
106342614	2.2264	2.18909e-24	2.2264	2.18909e-24	XP_013637057.1|8.9e-127|PREDICTED: rhodanese-like domain-containing protein 9, chloroplastic isoform X2 [Brassica oleracea var. oleracea]
106342672	3.4538	1.7718e-24	3.4538	1.7718e-24	XP_013734583.1|1.4e-257|ribulose bisphosphate carboxylase/oxygenase activase, chloroplastic isoform X1 [Brassica napus]
106342673	1.11057	2.12904e-11	1.11057	2.12904e-11	XP_013637132.1|6.6e-243|PREDICTED: phospholipase A1-IIdelta [Brassica oleracea var. oleracea]
106342703	2.2331	4.33597e-05	2.2331	4.33597e-05	AAB17007.1|0.0e+00|voltage-gated chloride channel [Arabidopsis thaliana]
106342757	-1.53395	1.33922e-05	-1.53395	1.33922e-05	XP_022557321.1|2.4e-67|protein LITTLE ZIPPER 1-like [Brassica napus]
106342791	1.73476	2.38216e-12	1.73476	2.38216e-12	XP_013637279.1|1.6e-261|PREDICTED: vacuolar cation/proton exchanger 1-like [Brassica oleracea var. oleracea]
106342828	1.76244	2.90602e-20	1.76244	2.90602e-20	XP_013637320.1|9.6e-229|PREDICTED: S-adenosylmethionine synthase 2-like [Brassica oleracea var. oleracea]
106342850	2.44834	2.27722e-06	2.44834	2.27722e-06	VDD15497.1|4.4e-162|unnamed protein product, partial [Brassica oleracea]
106342882	2.44652	3.60011e-36	2.44652	3.60011e-36	XP_013637392.1|3.5e-162|PREDICTED: aquaporin PIP2-2-like [Brassica oleracea var. oleracea]
106342884	-1.83379	3.54844e-16	-1.83379	3.54844e-16	XP_013637395.1|0.0e+00|PREDICTED: pentatricopeptide repeat-containing protein At2g31400, chloroplastic-like [Brassica oleracea var. oleracea]
106342891	5.0685	1.89939e-111	5.0685	1.89939e-111	XP_013637401.1|2.9e-102|PREDICTED: ribulose bisphosphate carboxylase small chain F1, chloroplastic-like [Brassica oleracea var. oleracea]
106342898	3.76921	2.75139e-24	3.76921	2.75139e-24	AVG72433.1|7.0e-266|glycerol-3-phosphate dehydrogenase [Brassica napus]
106342903	-1.8351	0.00307569	-1.8351	0.00307569	XP_013637419.1|2.3e-124|PREDICTED: glutathione S-transferase F13 [Brassica oleracea var. oleracea]
106342905	5.02169	9.71253e-80	5.02169	9.71253e-80	XP_013637421.1|5.5e-208|PREDICTED: transcription factor TCP10 [Brassica oleracea var. oleracea]
106342912	2.22775	1.77224e-11	2.22775	1.77224e-11	XP_013637431.1|3.2e-169|PREDICTED: pyridoxal 5'-phosphate synthase subunit PDX1.1 [Brassica oleracea var. oleracea]
106342931	1.90024	7.86698e-44	1.90024	7.86698e-44	XP_013637451.1|4.2e-149|PREDICTED: chlorophyll a-b binding protein, chloroplastic-like [Brassica oleracea var. oleracea]
106342936	4.01293	2.43056e-37	4.01293	2.43056e-37	XP_013637457.1|7.0e-263|PREDICTED: uncharacterized protein LOC106342936 isoform X1 [Brassica oleracea var. oleracea]
106342948	5.22504	2.10871e-24	5.22504	2.10871e-24	VDD07383.1|4.7e-180|unnamed protein product [Brassica oleracea]
106342963	-2.44748	8.64879e-45	-2.44748	8.64879e-45	VDD11173.1|2.4e-237|unnamed protein product, partial [Brassica oleracea]
106342964	1.909	1.07047e-07	1.909	1.07047e-07	XP_013637497.1|0.0e+00|PREDICTED: uncharacterized protein LOC106342964 [Brassica oleracea var. oleracea]
106343006	2.24425	1.06301e-19	2.24425	1.06301e-19	XP_013637554.1|2.2e-225|PREDICTED: sedoheptulose-1,7-bisphosphatase, chloroplastic isoform X1 [Brassica oleracea var. oleracea]
106343018	2.30659	1.87074e-10	2.30659	1.87074e-10	XP_013637573.1|6.9e-232|PREDICTED: haloalkane dehalogenase 2 [Brassica oleracea var. oleracea]
106343102	-5.36801	2.10943e-11	-5.36801	2.10943e-11	XP_013637690.1|8.7e-245|PREDICTED: LOW QUALITY PROTEIN: probable E3 ubiquitin-protein ligase XBOS36 [Brassica oleracea var. oleracea]
106343141	1.03585	0.00441697	1.03585	0.00441697	RQL96446.1|0.0e+00|hypothetical protein DY000_00022783 [Brassica cretica]
106343215	1.92011	1.79266e-16	1.92011	1.79266e-16	XP_013637824.1|2.2e-88|PREDICTED: glycine cleavage system H protein 3, mitochondrial-like [Brassica oleracea var. oleracea]
106343216	2.21916	0.000700223	2.21916	0.000700223	XP_013637829.1|2.2e-150|PREDICTED: probable strigolactone esterase D14 homolog [Brassica oleracea var. oleracea]
106343217	-2.26605	2.814e-17	-2.26605	2.814e-17	XP_013656875.1|1.3e-47|uncharacterized protein LOC106361640 [Brassica napus]
106343265	-1.53991	0.00457738	-1.53991	0.00457738	XP_013637887.1|2.7e-219|PREDICTED: protein NtpR [Brassica oleracea var. oleracea]
106343323	-1.21428	1.72846e-06	-1.21428	1.72846e-06	XP_013637954.1|1.0e-168|PREDICTED: uncharacterized protein LOC106343323 [Brassica oleracea var. oleracea]
106343325	-1.61987	8.72997e-17	-1.61987	8.72997e-17	XP_013637957.1|0.0e+00|PREDICTED: type IV inositol polyphosphate 5-phosphatase 6 [Brassica oleracea var. oleracea]
106343328	-1.12709	6.92084e-11	-1.12709	6.92084e-11	XP_016576242.1|3.0e-52|PREDICTED: uncharacterized protein LOC107873824 [Capsicum annuum]
106343329	-1.12522	9.8703e-08	-1.12522	9.8703e-08	XP_013637963.1|1.8e-309|PREDICTED: pentatricopeptide repeat-containing protein At1g20300, mitochondrial [Brassica oleracea var. oleracea]
106343360	1.85582	5.28826e-32	1.85582	5.28826e-32	XP_013637994.1|1.9e-75|PREDICTED: photosystem I reaction center subunit VI-1, chloroplastic [Brassica oleracea var. oleracea]
106343370	-1.16673	1.01165e-15	-1.16673	1.01165e-15	XP_010540326.1|2.3e-247|PREDICTED: glucose-1-phosphate adenylyltransferase large subunit 2, chloroplastic [Tarenaya hassleriana]
106343434	-1.08414	3.72702e-11	-1.08414	3.72702e-11	XP_013638093.1|3.0e-277|PREDICTED: NAC domain-containing protein 8 [Brassica oleracea var. oleracea]
106343439	-1.0102	4.25834e-13	-1.0102	4.25834e-13	XP_013638105.1|8.8e-302|PREDICTED: pre-mRNA-processing factor 19 homolog 1 [Brassica oleracea var. oleracea]
106343442	-1.12787	1.61703e-14	-1.12787	1.61703e-14	VDD42571.1|0.0e+00|unnamed protein product, partial [Brassica oleracea]
106343461	-1.31943	7.93812e-21	-1.31943	7.93812e-21	VDD42311.1|4.4e-272|unnamed protein product, partial [Brassica oleracea]
106343462	1.61819	1.5729e-10	1.61819	1.5729e-10	XP_013638136.1|6.0e-302|PREDICTED: IRK-interacting protein-like [Brassica oleracea var. oleracea]
106343472	1.97161	2.38854e-38	1.97161	2.38854e-38	XP_013638151.1|0.0e+00|PREDICTED: CAS1 domain-containing protein 1 isoform X2 [Brassica oleracea var. oleracea]
106343476	-2.08918	4.90022e-08	-2.08918	4.90022e-08	XP_018468163.1|6.0e-297|PREDICTED: calcium-dependent protein kinase 10-like [Raphanus sativus]
106343481	-1.38907	1.71907e-14	-1.38907	1.71907e-14	XP_013638164.1|3.6e-252|PREDICTED: ACT domain-containing protein ACR8 [Brassica oleracea var. oleracea]
106343482	-1.17909	1.30169e-07	-1.17909	1.30169e-07	XP_013638166.1|7.9e-135|PREDICTED: uncharacterized protein At2g39795, mitochondrial [Brassica oleracea var. oleracea]
106343496	1.91348	1.59971e-18	1.91348	1.59971e-18	XP_013638180.1|0.0e+00|PREDICTED: ABC transporter G family member 15 isoform X1 [Brassica oleracea var. oleracea]
106343533	-1.76768	0.00431151	-1.76768	0.00431151	XP_013638225.1|7.0e-197|PREDICTED: mediator of RNA polymerase II transcription subunit 15a-like isoform X2 [Brassica oleracea var. oleracea]
106343611	-1.12494	3.7147e-15	-1.12494	3.7147e-15	XP_013638328.1|1.2e-154|PREDICTED: prohibitin-2, mitochondrial-like [Brassica oleracea var. oleracea]
106343612	-1.08254	2.28363e-14	-1.08254	2.28363e-14	XP_013638331.1|4.3e-235|PREDICTED: LOW QUALITY PROTEIN: arogenate dehydratase/prephenate dehydratase 1, chloroplastic [Brassica oleracea var. oleracea]
106343623	-1.67823	7.29013e-18	-1.67823	7.29013e-18	XP_013638343.1|2.2e-147|PREDICTED: protein SAWADEE HOMEODOMAIN HOMOLOG 1 [Brassica oleracea var. oleracea]
106343659	-1.56308	7.38933e-25	-1.56308	7.38933e-25	XP_013638385.1|1.0e-311|PREDICTED: non-specific phospholipase C3 [Brassica oleracea var. oleracea]
106343674	-2.27311	2.875e-33	-2.27311	2.875e-33	XP_013638405.1|8.4e-307|PREDICTED: lysine histidine transporter-like 8 [Brassica oleracea var. oleracea]
106343675	1.57473	1.15319e-07	1.57473	1.15319e-07	XP_013638406.1|5.2e-50|PREDICTED: photosystem II 5 kDa protein, chloroplastic [Brassica oleracea var. oleracea]
106343759	-1.17607	1.53408e-08	-1.17607	1.53408e-08	XP_013638514.1|0.0e+00|PREDICTED: chromosome transmission fidelity protein 18 homolog [Brassica oleracea var. oleracea]
106343805	2.03789	1.86983e-06	2.03789	1.86983e-06	XP_013638572.1|4.7e-266|PREDICTED: NAC domain-containing protein 5-like isoform X1 [Brassica oleracea var. oleracea]
106343851	1.56195	0.00472961	1.56195	0.00472961	XP_013638634.1|4.4e-169|PREDICTED: RNA-binding protein 24-like [Brassica oleracea var. oleracea]
106343859	-1.14924	4.76036e-07	-1.14924	4.76036e-07	XP_013638647.1|0.0e+00|PREDICTED: uncharacterized protein LOC106343859 [Brassica oleracea var. oleracea]
106343895	3.65178	3.46297e-15	3.65178	3.46297e-15	XP_013638702.1|1.3e-301|PREDICTED: beta-glucosidase 11 isoform X2 [Brassica oleracea var. oleracea]
106343896	-1.16746	2.00891e-11	-1.16746	2.00891e-11	XP_013638703.1|7.4e-89|PREDICTED: uncharacterized protein LOC106343896 [Brassica oleracea var. oleracea]
106343897	-1.47592	0.000256152	-1.47592	0.000256152	XP_013638705.1|8.8e-160|PREDICTED: lectin-like protein At3g16530 [Brassica oleracea var. oleracea]
106343926	4.94195	2.6422e-14	4.94195	2.6422e-14	XP_013638739.1|1.0e-203|PREDICTED: B3 domain-containing transcription factor NGA3 [Brassica oleracea var. oleracea]
106343945	1.03399	0.000675266	1.03399	0.000675266	RID63771.1|2.8e-92|hypothetical protein BRARA_E02746 [Brassica rapa]
106343962	-1.0817	2.02909e-14	-1.0817	2.02909e-14	XP_013638782.1|0.0e+00|PREDICTED: protein TPX2-like [Brassica oleracea var. oleracea]
106343992	2.92689	7.28806e-14	2.92689	7.28806e-14	XP_013638818.1|3.3e-166|PREDICTED: random slug protein 5-like [Brassica oleracea var. oleracea]
106344002	-1.97201	1.52452e-27	-1.97201	1.52452e-27	XP_013638829.1|4.1e-99|PREDICTED: squamosa promoter-binding-like protein 5 [Brassica oleracea var. oleracea]
106344064	2.51359	4.08034e-09	2.51359	4.08034e-09	XP_013638899.1|8.8e-198|PREDICTED: uncharacterized serine-rich protein C215.13-like [Brassica oleracea var. oleracea]
106344080	-4.01162	2.2186e-99	-4.01162	2.2186e-99	XP_013638914.1|5.7e-259|PREDICTED: ankyrin repeat-containing protein At3g12360 [Brassica oleracea var. oleracea]
106344082	8.32343	5.19052e-44	8.32343	5.19052e-44	XP_013638917.1|8.3e-275|PREDICTED: transcription factor TGA2 isoform X1 [Brassica oleracea var. oleracea]
106344111	2.06522	0.000614082	2.06522	0.000614082	XP_013638954.1|7.8e-185|PREDICTED: probable transcription factor KAN3 [Brassica oleracea var. oleracea]
106344114	6.98329	3.40131e-19	6.98329	3.40131e-19	XP_013638953.1|7.0e-142|PREDICTED: developmental protein SEPALLATA 3 isoform X1 [Brassica oleracea var. oleracea]
106344135	1.07014	0.000280229	1.07014	0.000280229	RQL87174.1|1.5e-46|hypothetical protein DY000_00013289 [Brassica cretica]
106344170	-1.83783	1.47811e-17	-1.83783	1.47811e-17	XP_013639033.1|3.8e-146|PREDICTED: phosphoglycerate mutase-like protein 1 isoform X1 [Brassica oleracea var. oleracea]
106344183	-4.15049	2.58034e-124	-4.15049	2.58034e-124	XP_013639051.1|2.9e-301|PREDICTED: cytochrome P450 78A5 [Brassica oleracea var. oleracea]
106344324	-2.87072	0.00156017	-2.87072	0.00156017	XP_013639179.1|7.2e-188|PREDICTED: ethylene-responsive transcription factor ESR1-like [Brassica oleracea var. oleracea]
106344340	4.58718	1.04687e-28	4.58718	1.04687e-28	XP_013639192.1|7.9e-80|PREDICTED: Golgi SNAP receptor complex member 1-1-like [Brassica oleracea var. oleracea]
106344566	2.39145	1.88412e-41	2.39145	1.88412e-41	XP_013639378.1|1.8e-61|PREDICTED: non-specific lipid-transfer protein 5-like [Brassica oleracea var. oleracea]
106344708	2.10555	2.03238e-20	2.10555	2.03238e-20	XP_009137456.1|1.2e-59|PREDICTED: uncharacterized protein LOC103861489 [Brassica rapa]
106344802	1.45016	3.75478e-05	1.45016	3.75478e-05	XP_013639567.1|5.1e-119|PREDICTED: transcription factor bHLH126-like isoform X1 [Brassica oleracea var. oleracea]
106344831	2.99437	2.33811e-32	2.99437	2.33811e-32	XP_013639591.1|5.8e-143|PREDICTED: developmental protein SEPALLATA 2-like [Brassica oleracea var. oleracea]
106344851	2.7113	6.57623e-09	2.7113	6.57623e-09	XP_013639607.1|1.3e-130|PREDICTED: zinc-finger homeodomain protein 2 [Brassica oleracea var. oleracea]
BGI_novel_G000153	1.50773	0.00321676	1.50773	0.00321676
BGI_novel_G000303	2.94174	0.00176322	2.94174	0.00176322
BGI_novel_G000565	-2.08477	2.25313e-18	-2.08477	2.25313e-18
BGI_novel_G000579	-2.69939	0.00341882	-2.69939	0.00341882
BGI_novel_G000600	2.50329	2.77881e-26	2.50329	2.77881e-26
BGI_novel_G000724	-2.30188	1.21798e-09	-2.30188	1.21798e-09
BGI_novel_G000732	-1.88859	0.00262949	-1.88859	0.00262949
BGI_novel_G000766	-5.24455	2.567e-07	-5.24455	2.567e-07
BGI_novel_G000767	2.44825	1.2922e-20	2.44825	1.2922e-20
BGI_novel_G000771	1.14647	0.0098056	1.14647	0.0098056
BGI_novel_G000774	2.25184	1.60491e-13	2.25184	1.60491e-13
BGI_novel_G000827	2.2003	4.47873e-12	2.2003	4.47873e-12
BGI_novel_G000854	3.06568	0.000891596	3.06568	0.000891596
BGI_novel_G000876	2.61566	8.50041e-05	2.61566	8.50041e-05
BGI_novel_G001023	-2.02443	0.0093054	-2.02443	0.0093054
BGI_novel_G001029	4.02505	0.000502395	4.02505	0.000502395
BGI_novel_G001175	1.47264	1.73183e-05	1.47264	1.73183e-05
BGI_novel_G001204	1.5031	2.16809e-07	1.5031	2.16809e-07
BGI_novel_G001210	-4.19269	0.000224477	-4.19269	0.000224477
BGI_novel_G001211	4.37103	4.00478e-38	4.37103	4.00478e-38
BGI_novel_G001256	2.9455	9.73119e-08	2.9455	9.73119e-08
BGI_novel_G001276	1.95413	0.00182472	1.95413	0.00182472
BGI_novel_G001382	4.48112	1.92644e-13	4.48112	1.92644e-13
BGI_novel_G001391	5.09686	1.06443e-35	5.09686	1.06443e-35
BGI_novel_G001424	2.42204	7.27805e-13	2.42204	7.27805e-13
BGI_novel_G001456	2.2242	3.05416e-22	2.2242	3.05416e-22
BGI_novel_G001468	-1.90786	0.000131574	-1.90786	0.000131574
BGI_novel_G001478	-1.07968	1.0465e-05	-1.07968	1.0465e-05
BGI_novel_G001565	-1.39053	3.73802e-06	-1.39053	3.73802e-06
BGI_novel_G001578	-1.54383	1.18655e-05	-1.54383	1.18655e-05
BGI_novel_G001710	-4.02966	0.000499495	-4.02966	0.000499495
BGI_novel_G001918	5.58434	1.58984e-08	5.58434	1.58984e-08
BGI_novel_G001919	4.35849	2.06442e-05	4.35849	2.06442e-05
BGI_novel_G002002	-1.17226	0.000690281	-1.17226	0.000690281
BGI_novel_G002027	4.61868	1.03223e-06	4.61868	1.03223e-06
BGI_novel_G002028	1.9795	0.00350853	1.9795	0.00350853
BGI_novel_G002058	2.52842	1.77523e-22	2.52842	1.77523e-22
BGI_novel_G002131	1.92762	6.77967e-05	1.92762	6.77967e-05
BGI_novel_G002139	-2.64365	4.40145e-05	-2.64365	4.40145e-05
BGI_novel_G002237	1.55191	6.05315e-06	1.55191	6.05315e-06
BGI_novel_G002300	5.76143	5.16479e-34	5.76143	5.16479e-34
BGI_novel_G002301	-5.37879	8.32029e-08	-5.37879	8.32029e-08
BGI_novel_G002477	-2.12413	3.73134e-18	-2.12413	3.73134e-18
BGI_novel_G002519	4.55224	1.01193e-34	4.55224	1.01193e-34
