# Supplementary material for: Transcriptome profiling reveals key regulatory factors and metabolic pathways associated with curd formation and development in broccoli
Source: Front Plant Sci. 2024 Jul 12;15:1418319. doi: 10.3389/fpls.2024.1418319 (PMC11273133; doi:10.3389/fpls.2024.1418319)
Supplement: Supplementary file 1 [file DataSheet_1.zip › Additional file 2 (Supplementary tables)/Table S3.xlsx]

## Sheet: Sheet1
Supplementary Table S3 DEGs identified in the comparison of SAM vs. ES, SAM vs. FS and SAM vs. MS
Gene ID	log2FoldChange(FS/SAM)	Qvalue(SAM-vs-FS)	log2FoldChange(ES/SAM)	Qvalue(SAM-vs-ES)	log2FoldChange(MS/SAM)	Qvalue(SAM-vs-MS)	Function annoation
106292302	3.86408	4.74307e-30	2.40538	2.76555e-07	2.35853	6.69678e-08	VDD47799.1|4.0e-210|unnamed protein product, partial [Brassica oleracea]
106292471	1.2547	2.55747e-13	1.76514	9.5909e-17	1.04995	0.000134858	VDD59080.1|1.6e-48|unnamed protein product, partial [Brassica oleracea]
106292569	1.77978	5.15236e-08	1.47809	9.34463e-05	1.41365	5.35791e-05	XP_013583646.1|9.7e-170|PREDICTED: uncharacterized protein LOC106292569 isoform X2 [Brassica oleracea var. oleracea]
106292620	-2.23758	3.70391e-22	-2.64602	4.59362e-14	-3.86646	2.27253e-50	XP_013583693.1|1.6e-135|PREDICTED: transcription factor DIVARICATA isoform X1 [Brassica oleracea var. oleracea]
106292625	-1.76265	2.88343e-06	-1.70219	1.19756e-12	-2.585	4.08174e-17	XP_013583701.1|5.3e-85|PREDICTED: chaperone protein dnaJ 11, chloroplastic-like [Brassica oleracea var. oleracea]
106292636	-1.36228	1.02343e-09	-1.07178	0.00259949	-2.02699	4.93588e-19	XP_013583715.1|8.0e-127|PREDICTED: glutathione S-transferase U25-like [Brassica oleracea var. oleracea]
106292653	1.13613	2.22488e-05	1.20844	0.000133216	1.47881	4.54993e-08	XP_013583742.1|1.9e-109|PREDICTED: uncharacterized protein LOC106292653 isoform X1 [Brassica oleracea var. oleracea]
106292658	-3.42274	6.83837e-21	-2.35152	7.9082e-07	-1.05599	0.00429168	XP_013583745.1|1.7e-124|PREDICTED: bark lectin isoform 2-like [Brassica oleracea var. oleracea]
106292693	-1.46825	8.45548e-05	-1.46332	0.000401314	-1.15772	0.00732725	XP_013583789.1|4.1e-196|PREDICTED: SNF1-related protein kinase regulatory subunit gamma-like PV42a [Brassica oleracea var. oleracea]
106292706	-2.90017	5.1825e-24	-2.28041	1.14608e-11	-1.8262	1.95947e-11	XP_013583802.1|3.6e-220|PREDICTED: putative pectate lyase 21 [Brassica oleracea var. oleracea]
106292708	-1.24647	2.6645e-08	-2.4336	7.93666e-21	-3.25636	1.98894e-44	XP_013583805.1|3.5e-97|PREDICTED: uncharacterized protein LOC106292708 [Brassica oleracea var. oleracea]
106292749	-1.87498	1.7002e-11	-1.25111	9.658e-05	-1.09867	0.000120041	VDD61120.1|2.5e-22|unnamed protein product [Brassica oleracea]
106292759	-2.8661	5.28439e-27	-3.54654	1.20728e-21	-2.17283	1.0875e-19	XP_013583864.1|2.1e-198|PREDICTED: homocysteine S-methyltransferase 3 [Brassica oleracea var. oleracea]
106292802	1.40934	5.64271e-06	1.3527	0.000198701	1.09326	0.00198972	XP_013583912.1|2.5e-119|PREDICTED: probable calcium-binding protein CML36 [Brassica oleracea var. oleracea]
106292878	-2.05989	7.61402e-07	-1.79415	0.000362021	-1.9585	8.46379e-07	XP_013657291.1|1.4e-187|serine/threonine-protein phosphatase PP1 isozyme 9-like [Brassica napus]
106292972	3.67086	1.15787e-06	3.96249	2.28457e-08	3.72197	8.94281e-07	XP_013584104.1|3.1e-184|PREDICTED: short-chain dehydrogenase TIC 32, chloroplastic [Brassica oleracea var. oleracea]
106292985	-3.66229	3.26437e-05	-3.01365	0.000366311	-4.15602	6.25728e-06	XP_013584111.1|4.2e-159|PREDICTED: LOW QUALITY PROTEIN: transcription factor HFR1 [Brassica oleracea var. oleracea]
106293060	3.78549	2.12521e-26	3.87932	8.33089e-24	2.91729	1.65793e-12	XP_013584189.1|0.0e+00|PREDICTED: uncharacterized protein LOC106293060 isoform X2 [Brassica oleracea var. oleracea]
106293065	-2.66968	0.000830385	-2.31932	0.00220982	-3.85302	2.43718e-06	XP_013584195.1|1.7e-271|PREDICTED: UDP-glycosyltransferase 71B1 [Brassica oleracea var. oleracea]
106293070	-5.00731	5.46977e-27	-2.84636	9.45691e-10	-2.6504	3.6138e-11	XP_013584199.1|1.2e-130|PREDICTED: 21 kDa protein [Brassica oleracea var. oleracea]
106293089	1.75593	0.00476899	2.10866	0.000277831	1.72378	0.00694072	XP_013584215.1|2.7e-209|PREDICTED: protein Jade-1-like isoform X2 [Brassica oleracea var. oleracea]
106293103	-1.68876	1.70184e-11	-1.12039	0.000214007	-1.83674	1.08797e-12	XP_013584229.1|0.0e+00|PREDICTED: uncharacterized protein LOC106293103 [Brassica oleracea var. oleracea]
106293121	3.39863	8.48471e-21	3.16774	2.50861e-15	2.00896	4.31225e-05	XP_013584249.1|2.6e-205|PREDICTED: protein SHI RELATED SEQUENCE 7 [Brassica oleracea var. oleracea]
106293150	-4.58097	3.31638e-08	-4.45156	4.69922e-08	-2.30309	0.000525559	XP_013584279.1|2.4e-190|PREDICTED: transcription factor bHLH87 [Brassica oleracea var. oleracea]
106293159	4.40502	1.92661e-15	5.17466	2.26913e-21	3.34576	2.81416e-07	XP_013584285.1|6.6e-172|PREDICTED: transcription factor MYB24 [Brassica oleracea var. oleracea]
106293191	-1.55981	3.19578e-13	-1.30017	1.5882e-05	-1.68662	3.41404e-07	XP_013584309.1|3.3e-50|PREDICTED: uncharacterized protein LOC106293191 isoform X2 [Brassica oleracea var. oleracea]
106293233	4.11109	1.06815e-19	3.28091	2.61479e-09	2.68739	2.71192e-06	XP_013584341.1|0.0e+00|PREDICTED: protein NRT1/ PTR FAMILY 8.3-like [Brassica oleracea var. oleracea]
106293255	-2.41523	8.89943e-23	-2.1606	1.12906e-15	-2.96151	1.42979e-30	XP_013584365.1|4.7e-77|PREDICTED: uncharacterized protein LOC106293255 [Brassica oleracea var. oleracea]
106293264	2.91003	1.76076e-19	1.47231	0.00199689	1.70218	6.44244e-05	XP_013584374.1|1.2e-167|PREDICTED: CRAL-TRIO domain-containing protein YKL091C [Brassica oleracea var. oleracea]
106293362	1.71312	2.92452e-11	1.94591	1.23346e-09	1.2082	8.65752e-05	XP_013584492.1|4.4e-92|PREDICTED: early nodulin-like protein 1 [Brassica oleracea var. oleracea]
106293382	3.34287	4.81915e-06	4.7732	8.51127e-26	3.67871	1.66443e-06	XP_013584520.1|1.9e-59|PREDICTED: non-specific lipid-transfer protein 6 [Brassica oleracea var. oleracea]
106293397	3.28633	1.52994e-40	2.19607	1.57097e-13	1.33924	2.59192e-05	XP_013584533.1|2.8e-89|PREDICTED: uncharacterized protein LOC106293397 [Brassica oleracea var. oleracea]
106293420	1.95664	9.51237e-05	2.24131	6.89847e-06	2.52242	4.86119e-09	VDD47448.1|1.1e-21|unnamed protein product [Brassica oleracea]
106293425	-2.52097	3.59415e-12	-2.49541	4.76783e-10	-1.72527	5.14297e-08	XP_013584556.1|5.9e-70|PREDICTED: uncharacterized protein LOC106293425 [Brassica oleracea var. oleracea]
106293447	2.11533	0.00165068	3.07011	9.96874e-08	2.10181	0.00225929	XP_013584581.1|1.1e-103|PREDICTED: EPIDERMAL PATTERNING FACTOR-like protein 5 [Brassica oleracea var. oleracea]
106293468	5.35708	3.53467e-11	8.10784	2.83482e-36	8.801	2.14271e-39	XP_013584599.1|3.3e-141|PREDICTED: developmental protein SEPALLATA 2 [Brassica oleracea var. oleracea]
106293486	-2.27671	6.92143e-13	-2.82805	3.72003e-09	-1.19752	0.000197753	VDD49419.1|5.7e-51|unnamed protein product [Brassica oleracea]
106293495	1.7445	4.39908e-08	2.51048	2.37997e-13	1.86033	5.35136e-09	XP_013584626.1|5.3e-97|PREDICTED: cell wall / vacuolar inhibitor of fructosidase 1-like [Brassica oleracea var. oleracea]
106293497	3.87561	2.05627e-06	4.61318	2.47589e-10	4.84412	4.00997e-11	VDD41407.1|5.0e-125|unnamed protein product [Brassica oleracea]
106293500	4.56379	2.88343e-06	6.06236	2.86097e-14	7.35151	6.40552e-20	XP_013584632.1|2.6e-205|PREDICTED: bifunctional epoxide hydrolase 2 [Brassica oleracea var. oleracea]
106293522	3.67039	2.41049e-21	2.86845	2.02517e-09	2.84211	3.34477e-10	XP_013584654.1|1.1e-154|PREDICTED: uncharacterized protein LOC106293522 [Brassica oleracea var. oleracea]
106293536	4.16588	1.96199e-31	3.46209	1.05769e-16	3.72229	8.05524e-22	XP_013584672.1|6.2e-85|PREDICTED: uncharacterized protein LOC106293536 [Brassica oleracea var. oleracea]
106293566	2.60797	0.000687708	3.15933	3.6943e-06	3.87036	3.61752e-11	XP_013584698.1|1.9e-221|PREDICTED: protein IQ-DOMAIN 14 [Brassica oleracea var. oleracea]
106293702	-5.00185	6.09645e-18	-4.57969	1.06183e-15	-5.09636	4.44031e-19	XP_013584819.1|4.3e-34|PREDICTED: uncharacterized protein LOC106293702 [Brassica oleracea var. oleracea]
106293730	-2.16529	3.42991e-14	-1.89075	4.99281e-05	-2.05942	9.63692e-11	XP_013584842.1|0.0e+00|PREDICTED: uncharacterized protein LOC106293730 [Brassica oleracea var. oleracea]
106293781	4.20458	3.41181e-16	4.43717	5.10777e-17	3.95454	1.8665e-13	XP_013584882.1|6.2e-108|PREDICTED: uncharacterized protein LOC106293781 [Brassica oleracea var. oleracea]
106293835	-1.54546	2.72932e-06	-1.68249	9.81423e-06	-1.75376	7.31113e-06	XP_013584928.1|1.6e-203|PREDICTED: pectin acetylesterase 5-like [Brassica oleracea var. oleracea]
106293892	1.51581	1.00968e-05	1.48996	8.01495e-05	1.69665	3.52109e-07	XP_013584978.1|0.0e+00|PREDICTED: WEB family protein At3g02930, chloroplastic-like [Brassica oleracea var. oleracea]
106293901	2.4218	6.56353e-05	2.72059	4.23376e-05	2.89986	8.24511e-08	XP_013584991.1|0.0e+00|PREDICTED: uncharacterized protein LOC106293901 [Brassica oleracea var. oleracea]
106293919	-5.11781	1.63604e-08	-3.69095	0.000384564	-4.84178	4.52449e-08	XP_013585006.1|5.7e-109|PREDICTED: WUSCHEL-related homeobox 5 [Brassica oleracea var. oleracea]
106293994	6.26864	4.97602e-20	6.80812	1.25285e-26	5.99076	1.51793e-16	XP_013585073.1|5.6e-176|PREDICTED: B3 domain-containing protein At3g17010-like [Brassica oleracea var. oleracea]
106294027	4.48624	5.21062e-06	3.69232	0.000324888	4.54189	8.46238e-06	XP_013585099.1|2.8e-188|PREDICTED: zinc finger protein WIP6 [Brassica oleracea var. oleracea]
106294198	-2.16929	0.00555485	-4.91712	3.79749e-08	-3.12206	1.73555e-05	XP_013585235.1|1.1e-92|PREDICTED: uncharacterized protein LOC106294198 [Brassica oleracea var. oleracea]
106294324	6.1624	2.20731e-13	6.27738	1.45932e-15	4.13361	0.000109186	XP_013585335.1|1.7e-148|PREDICTED: cathepsin L1-like [Brassica oleracea var. oleracea]
106294384	-1.797	1.11566e-05	-1.32748	0.00444658	-1.20077	0.00496706	XP_018434119.1|1.2e-272|PREDICTED: amino acid permease 1-like [Raphanus sativus]
106294406	4.23826	1.43198e-25	4.15114	2.57924e-21	4.46425	1.98015e-29	XP_013585417.1|5.0e-263|PREDICTED: uncharacterized protein LOC106294406 [Brassica oleracea var. oleracea]
106294447	-3.62037	2.34621e-07	-2.21668	0.00106516	-1.67612	0.00964162	VDD51900.1|5.8e-78|unnamed protein product [Brassica oleracea]
106294505	3.23866	2.40398e-05	2.41006	0.00951803	3.04213	0.000159399	XP_013585524.1|0.0e+00|PREDICTED: FRIGIDA-like protein 5 [Brassica oleracea var. oleracea]
106294506	1.27918	9.88609e-06	1.18202	0.000463102	1.61301	1.02502e-10	XP_013585526.1|0.0e+00|PREDICTED: uncharacterized protein LOC106294506 [Brassica oleracea var. oleracea]
106294636	-3.31379	1.30074e-29	-2.44212	3.84736e-14	-1.84536	9.36615e-11	VDD47162.1|2.3e-94|unnamed protein product [Brassica oleracea]
106294659	1.96499	0.00494075	1.98895	0.00525305	1.89224	0.00931169	XP_006393981.1|9.2e-123|inactive LRR receptor-like serine/threonine-protein kinase BIR2 [Eutrema salsugineum]
106294685	-1.36857	9.19911e-07	-1.44118	4.23103e-05	-1.82856	1.69073e-14	XP_013585757.1|7.5e-191|PREDICTED: gibberellin 2-beta-dioxygenase 6 [Brassica oleracea var. oleracea]
106294715	-1.96666	0.000185303	-2.06934	0.000220449	-1.68587	0.000849464	XP_013585797.1|6.1e-130|PREDICTED: probable disease resistance protein At1g12290 [Brassica oleracea var. oleracea]
106294731	2.50557	9.8911e-07	3.69527	5.04442e-18	3.71739	1.50906e-17	VDD47249.1|2.2e-302|unnamed protein product [Brassica oleracea]
106294983	1.68081	5.2047e-09	1.16726	0.00171114	1.48408	4.07005e-07	VDD16587.1|0.0e+00|unnamed protein product [Brassica rapa]
106295033	2.37151	4.99394e-17	1.80162	6.80474e-07	1.21791	0.00128405	XP_013586246.1|0.0e+00|PREDICTED: WPP domain-associated protein-like isoform X1 [Brassica oleracea var. oleracea]
106295062	-1.61155	1.54507e-11	-1.6534	8.37147e-09	-2.67718	1.88012e-25	XP_018481900.1|6.1e-265|PREDICTED: sugar transporter ERD6-like [Raphanus sativus]
106295065	2.04537	3.84587e-26	1.26364	5.6099e-05	1.01634	2.01736e-06	XP_013586296.1|0.0e+00|PREDICTED: cellulose synthase-like protein D5 [Brassica oleracea var. oleracea]
106295102	-1.92174	8.16867e-22	-1.59178	5.67552e-05	-2.39641	1.58667e-20	XP_013586346.1|1.8e-149|PREDICTED: transcription factor bHLH27-like isoform X1 [Brassica oleracea var. oleracea]
106295152	2.86822	3.78582e-23	1.61298	7.71412e-05	1.30675	0.00116275	XP_013697207.1|1.1e-214|squamosa promoter-binding-like protein 10 isoform X1 [Brassica napus]
106295158	2.20989	1.52385e-09	1.94198	3.27254e-06	1.42294	0.00142278	XP_013586433.1|0.0e+00|PREDICTED: receptor-like protein kinase BRI1-like 3 [Brassica oleracea var. oleracea]
106295176	2.44488	1.26972e-06	1.81567	0.00386451	2.22507	2.62924e-05	XP_013586462.1|3.5e-246|PREDICTED: zinc finger CCCH domain-containing protein 6-like [Brassica oleracea var. oleracea]
106295189	-3.05857	0.00518379	-2.92954	0.00696775	-2.91272	0.0090929	XP_013586485.1|2.6e-148|PREDICTED: uncharacterized protein LOC106295189 isoform X2 [Brassica oleracea var. oleracea]
106295272	-1.56632	1.871e-27	-1.19289	9.65748e-09	-2.58685	3.67692e-38	XP_013586582.1|7.3e-268|PREDICTED: ATP sulfurylase 1, chloroplastic-like [Brassica oleracea var. oleracea]
106295274	-2.38502	5.80048e-36	-1.78221	1.63756e-14	-2.16396	1.26851e-27	XP_013586584.1|0.0e+00|PREDICTED: calmodulin-binding transcription activator 6 [Brassica oleracea var. oleracea]
106295279	-1.62522	0.00290463	-1.58244	0.00159954	-1.79249	7.56651e-05	XP_018440967.1|0.0e+00|PREDICTED: putative acyl-coenzyme A oxidase 3.2, peroxisomal [Raphanus sativus]
106295321	1.06901	0.00133179	1.41632	0.000105311	1.13454	0.000830029	CDY49515.1|0.0e+00|BnaC05g03270D [Brassica napus]
106295349	-1.6132	7.01175e-05	-2.42855	2.79256e-06	-2.13085	5.7049e-05	XP_013586677.1|0.0e+00|PREDICTED: alpha-dioxygenase 1-like isoform X1 [Brassica oleracea var. oleracea]
106295363	-3.06743	2.48946e-24	-3.0962	4.31917e-16	-1.45666	0.000902074	XP_013586700.1|1.8e-293|PREDICTED: cytochrome P450 705A5-like [Brassica oleracea var. oleracea]
106295365	2.86545	4.52674e-31	2.64685	1.54377e-19	2.24	1.64839e-12	XP_013586702.1|3.5e-279|PREDICTED: amino acid permease 5-like [Brassica oleracea var. oleracea]
106295366	2.13257	2.52841e-13	1.82448	1.33853e-06	1.81753	3.64217e-09	XP_013586703.1|4.2e-256|PREDICTED: cyclin-A1-1 [Brassica oleracea var. oleracea]
106295410	-2.0937	1.3445e-06	-2.44642	1.00293e-07	-2.0286	0.00011054	XP_006408273.1|0.0e+00|cationic amino acid transporter 4, vacuolar [Eutrema salsugineum]
106295421	-5.08386	2.33429e-10	-4.01798	1.66664e-08	-2.11854	0.000915355	XP_013586768.1|3.5e-163|PREDICTED: zinc transporter 5 isoform X2 [Brassica oleracea var. oleracea]
106295434	-1.27776	1.24954e-08	-1.23637	1.31011e-05	-1.44302	8.36026e-10	XP_013586785.1|0.0e+00|PREDICTED: filament-like plant protein 3 [Brassica oleracea var. oleracea]
106295444	-3.52735	1.48381e-31	-2.61673	2.80772e-16	-1.98212	8.54119e-13	XP_013586797.1|0.0e+00|PREDICTED: protein NRT1/ PTR FAMILY 6.4 [Brassica oleracea var. oleracea]
106295499	-1.98645	2.27868e-10	-1.82157	3.549e-07	-1.72569	4.65369e-08	XP_013586875.1|4.8e-128|PREDICTED: glutathione S-transferase U17 [Brassica oleracea var. oleracea]
106295589	1.88878	1.33697e-28	1.35675	8.55101e-08	1.16918	9.17672e-10	XP_013586976.1|1.1e-302|PREDICTED: patellin-4 [Brassica oleracea var. oleracea]
106295596	1.89948	5.34881e-07	1.95237	7.32932e-07	1.43601	0.000529921	XP_013586988.1|0.0e+00|PREDICTED: isoamylase 2, chloroplastic [Brassica oleracea var. oleracea]
106295606	-1.31399	1.46093e-18	-2.41742	3.26145e-24	-3.25702	7.22518e-110	XP_009149607.1|3.5e-269|PREDICTED: extensin-3 [Brassica rapa]
106295786	-1.22008	6.94256e-08	-1.294	1.99288e-05	-1.32317	1.66427e-08	XP_013587223.1|4.7e-231|PREDICTED: uncharacterized protein LOC106295786 [Brassica oleracea var. oleracea]
106295841	-1.39538	1.2829e-08	-1.34045	2.18248e-05	-2.1151	3.01669e-18	XP_013587288.1|1.6e-291|PREDICTED: UDP-glycosyltransferase 84A2-like [Brassica oleracea var. oleracea]
106295905	-2.81794	6.45188e-14	-1.79659	0.000606065	-1.70873	7.13756e-06	XP_013677246.1|5.2e-289|cytochrome P450 72A13-like [Brassica napus]
106295922	1.18962	0.000207425	1.0182	0.00677157	1.37597	6.1164e-06	XP_013587385.1|2.5e-100|PREDICTED: E3 ubiquitin-protein ligase RNF4 [Brassica oleracea var. oleracea]
106295986	-1.9724	1.42755e-21	-1.45416	5.04617e-10	-1.09793	4.51084e-09	XP_010552708.1|3.9e-303|PREDICTED: probable sulfate transporter 3.3 [Tarenaya hassleriana]
106295993	-3.03824	1.17488e-41	-1.60433	2.92393e-10	-1.09845	9.26979e-08	XP_022560700.1|1.3e-310|protein indeterminate-domain 11 isoform X1 [Brassica napus]
106296078	-4.19529	5.85554e-10	-4.56572	2.82758e-23	-3.24403	3.87034e-15	XP_013587581.1|3.0e-252|PREDICTED: root phototropism protein 3 [Brassica oleracea var. oleracea]
106296140	1.50884	5.5871e-14	1.75859	6.36486e-13	1.18853	4.13343e-08	XP_013587662.1|4.0e-137|PREDICTED: uncharacterized protein LOC106296140 [Brassica oleracea var. oleracea]
106296219	-1.27474	3.84692e-07	-1.11798	0.000219623	-1.5136	1.01266e-09	XP_013587754.1|8.1e-308|PREDICTED: endoglucanase 10-like [Brassica oleracea var. oleracea]
106296220	1.58703	1.01188e-05	2.19953	8.97665e-10	2.1514	8.54437e-13	VDD64068.1|3.3e-279|unnamed protein product [Brassica oleracea]
106296222	-1.80597	2.7746e-19	-1.33012	1.17595e-07	-1.08415	4.46254e-07	XP_013587758.1|1.3e-164|PREDICTED: persulfide dioxygenase ETHE1 homolog, mitochondrial [Brassica oleracea var. oleracea]
106296254	2.95035	1.53705e-19	2.79353	3.22328e-13	1.60538	2.47162e-05	XP_010552688.1|2.6e-257|PREDICTED: endoglucanase 8 isoform X2 [Tarenaya hassleriana]
106296272	1.94293	3.57121e-06	1.77773	0.00567071	2.31558	1.79053e-09	XP_013587829.1|1.4e-82|PREDICTED: uncharacterized protein LOC106296272 [Brassica oleracea var. oleracea]
106296330	-3.9877	8.67927e-09	-2.59678	0.000212612	-3.45843	2.78341e-08	XP_010428905.1|0.0e+00|PREDICTED: sulfate transporter 1.2-like isoform X2 [Camelina sativa]
106296345	2.04089	3.51098e-10	2.54025	2.82027e-12	2.27338	6.84739e-14	XP_013587917.1|0.0e+00|PREDICTED: probable LRR receptor-like serine/threonine-protein kinase At4g36180 [Brassica oleracea var. oleracea]
106296364	3.02394	9.98483e-19	3.79483	1.06156e-23	3.05978	7.55402e-18	XP_002954263.1|2.0e-23|extracellular matrix glycoprotein pherophorin-V40 [Volvox carteri f. nagariensis]
106296415	-3.6352	3.27309e-30	-1.13251	0.00294336	-3.51188	6.86002e-29	OAP18240.1|0.0e+00|SULTR2 [Arabidopsis thaliana]
106296423	2.14996	2.07389e-06	2.76361	2.98157e-11	3.06991	9.71623e-17	VDD61981.1|1.6e-61|unnamed protein product, partial [Brassica oleracea]
106296431	-5.91643	6.87796e-14	-3.45427	2.23712e-08	1.21256	0.00294506	XP_013588019.1|1.2e-102|PREDICTED: ribulose bisphosphate carboxylase small chain F1, chloroplastic-like [Brassica oleracea var. oleracea]
106296532	-2.09656	2.232e-05	-2.54506	8.72997e-07	-3.13655	3.51012e-10	XP_013588133.1|6.4e-276|PREDICTED: epidermis-specific secreted glycoprotein EP1-like [Brassica oleracea var. oleracea]
106296556	2.2777	5.14285e-09	2.30991	1.07111e-08	2.39445	3.09967e-11	VDD64554.1|1.3e-297|unnamed protein product [Brassica oleracea]
106296589	2.84183	3.42068e-16	1.75895	0.000147103	3.61907	2.00046e-32	XP_013588208.1|2.5e-113|PREDICTED: agamous-like MADS-box protein AGL93 [Brassica oleracea var. oleracea]
106296645	-3.8584	2.07059e-43	-2.42111	4.20583e-12	-3.41687	1.70417e-32	XP_013588279.1|2.9e-251|PREDICTED: piriformospora indica-insensitive protein 2 [Brassica oleracea var. oleracea]
106296654	-2.40196	0.00131373	-3.43309	1.61854e-05	-3.93411	1.23636e-06	XP_013588296.1|1.1e-109|PREDICTED: protein LIGHT-DEPENDENT SHORT HYPOCOTYLS 2-like [Brassica oleracea var. oleracea]
106296660	2.30679	3.69504e-07	2.05835	5.8897e-05	1.7225	0.00099996	XP_013588305.1|7.9e-60|PREDICTED: uncharacterized protein LOC106296660 isoform X2 [Brassica oleracea var. oleracea]
106296668	-1.67365	5.63274e-14	-1.87107	7.64242e-12	-4.77223	4.96623e-93	XP_013588314.1|0.0e+00|PREDICTED: beta-D-glucopyranosyl abscisate beta-glucosidase-like [Brassica oleracea var. oleracea]
106296669	-3.47342	3.61329e-10	-3.77054	7.0662e-10	-3.11143	9.51721e-09	XP_013588315.1|4.6e-256|PREDICTED: root phototropism protein 3 [Brassica oleracea var. oleracea]
106296725	-6.3706	3.7759e-19	-6.33815	4.95482e-41	-3.61275	7.07945e-24	XP_013588400.1|1.4e-193|PREDICTED: glucan endo-1,3-beta-glucosidase, acidic isoform-like [Brassica oleracea var. oleracea]
106296747	1.90514	7.81217e-12	1.51626	2.86442e-05	1.37156	8.23221e-06	XP_013588425.1|0.0e+00|PREDICTED: chromatin assembly factor 1 subunit FAS1 [Brassica oleracea var. oleracea]
106296759	1.90877	1.34889e-07	1.80693	6.59064e-06	2.1694	1.80533e-10	XP_013588440.1|1.1e-309|PREDICTED: sodium/hydrogen exchanger 6 [Brassica oleracea var. oleracea]
106296762	1.33956	0.00282171	2.14286	4.70645e-08	2.33185	6.81636e-12	XP_013588443.1|4.1e-266|PREDICTED: LOW QUALITY PROTEIN: uncharacterized protein At3g49140 [Brassica oleracea var. oleracea]
106296771	-1.93942	5.07954e-15	-1.53099	5.78071e-05	-1.82581	5.25365e-12	XP_013588455.1|1.7e-307|PREDICTED: uncharacterized protein LOC106296771 [Brassica oleracea var. oleracea]
106296806	-1.20006	0.000192836	-1.07525	0.00812512	-1.10929	0.000532466	XP_013698820.1|5.3e-233|LOW QUALITY PROTEIN: proton pump-interactor 4-like [Brassica napus]
106296851	1.61796	4.73004e-05	1.92076	1.81893e-06	1.37822	0.00068073	XP_013588536.1|0.0e+00|PREDICTED: uncharacterized protein LOC106296851 [Brassica oleracea var. oleracea]
106296853	-1.05079	1.73564e-06	-1.07506	0.00219425	-1.24272	1.55039e-07	XP_013588539.1|2.9e-277|PREDICTED: IAA-amino acid hydrolase ILR1-like 6 [Brassica oleracea var. oleracea]
106296864	-1.12174	3.84751e-08	-1.61757	1.20215e-06	-1.55973	4.2187e-14	XP_010500762.1|3.4e-221|PREDICTED: IAA-amino acid hydrolase ILR1-like 4 [Camelina sativa]
106296872	1.1563	0.000343089	1.67	1.84389e-05	1.25741	3.63817e-05	CDY11735.1|6.6e-216|BnaC06g13430D [Brassica napus]
106296894	-1.1035	9.55393e-05	-1.45285	3.12472e-05	-1.18536	1.09849e-05	VDD62635.1|1.6e-251|unnamed protein product [Brassica oleracea]
106296968	-1.9683	2.144e-16	-1.7508	0.000113145	-3.11246	2.03571e-24	XP_013588686.1|2.0e-180|PREDICTED: serine acetyltransferase 1, chloroplastic-like [Brassica oleracea var. oleracea]
106297004	3.8142	0.000317022	3.05719	0.00621757	3.94182	0.000309973	XP_013647805.1|3.2e-167|20S-pre-rRNA D-site endonuclease nob1-like [Brassica napus]
106297013	4.05398	5.16253e-43	3.83135	9.08865e-27	3.47351	1.51126e-27	XP_013588743.1|0.0e+00|PREDICTED: ABC transporter G family member 13 [Brassica oleracea var. oleracea]
106297032	4.72987	2.79021e-09	4.7804	3.09726e-10	4.78272	3.03181e-09	XP_013588764.1|3.2e-44|PREDICTED: ribosomal RNA small subunit methyltransferase B-like isoform X1 [Brassica oleracea var. oleracea]
106297044	-1.74443	7.35918e-19	-2.1761	9.9455e-20	-2.46025	4.69115e-33	XP_013588778.1|0.0e+00|PREDICTED: uncharacterized protein LOC106297044 [Brassica oleracea var. oleracea]
106297045	-3.18907	2.72456e-13	-2.80247	2.73462e-10	-2.79984	9.67132e-12	XP_013588779.1|3.6e-67|PREDICTED: macrophage erythroblast attacher-like [Brassica oleracea var. oleracea]
106297058	1.05242	0.00133383	1.42982	2.16707e-05	1.21952	8.58677e-05	XP_013588796.1|3.3e-217|PREDICTED: uncharacterized protein LOC106297058 [Brassica oleracea var. oleracea]
106297073	1.56482	2.87378e-09	2.01198	6.99557e-12	1.28666	2.4659e-06	XP_013588810.1|2.6e-236|PREDICTED: uncharacterized protein LOC106297073 [Brassica oleracea var. oleracea]
106297091	-4.05944	1.67245e-16	-3.51137	1.92391e-12	-1.97069	5.93793e-07	XP_013588824.1|0.0e+00|PREDICTED: protein NRT1/ PTR FAMILY 5.7-like [Brassica oleracea var. oleracea]
106297096	-2.37667	0.00152332	-2.63775	0.000263192	-2.4952	0.00093324	XP_013588829.1|0.0e+00|PREDICTED: probable LRR receptor-like serine/threonine-protein kinase At1g51860 [Brassica oleracea var. oleracea]
106297281	-2.23861	0.000783584	-3.91133	2.45088e-07	-4.20158	5.1284e-08	XP_013589012.1|1.7e-121|PREDICTED: agamous-like MADS-box protein AGL21 [Brassica oleracea var. oleracea]
106297735	1.99798	2.47997e-13	1.93019	1.63136e-10	1.42728	6.35083e-08	XP_027334576.1|3.5e-208|probable pectate lyase 18 [Abrus precatorius]
106298209	1.08472	3.14721e-05	1.36823	1.09416e-05	1.12541	8.49197e-06	XP_013589742.1|5.0e-134|PREDICTED: transcription factor MYB1R1 [Brassica oleracea var. oleracea]
106298286	7.22149	7.22755e-25	8.64188	2.26819e-43	8.92819	4.796e-41	RQL87800.1|8.3e-151|hypothetical protein DY000_00013930 [Brassica cretica]
106298312	7.41434	6.70047e-66	5.76205	6.88939e-32	2.46501	0.00305455	VDD64591.1|1.1e-212|unnamed protein product, partial [Brassica oleracea]
106298334	1.56533	0.000340106	2.2296	1.47465e-08	1.4801	0.00247253	XP_009105748.1|1.6e-89|PREDICTED: protein C2-DOMAIN ABA-RELATED 7 [Brassica rapa]
106298339	-4.408	3.40486e-43	-3.19878	1.19606e-16	1.33348	1.36184e-10	XP_013589897.1|7.8e-147|PREDICTED: pathogenesis-related protein 5-like [Brassica oleracea var. oleracea]
106298348	-1.79338	2.13812e-08	-1.43555	9.62785e-05	-1.63427	9.58095e-09	XP_013589909.1|9.0e-187|PREDICTED: transcription factor TCP15-like [Brassica oleracea var. oleracea]
106298355	-4.40045	2.31081e-10	-2.45153	1.08327e-05	-1.46188	0.00390962	XP_013589916.1|2.9e-172|PREDICTED: uncharacterized protein LOC106298355 [Brassica oleracea var. oleracea]
106298383	-1.89828	7.5177e-13	-1.51586	1.75358e-06	-1.25838	2.30625e-06	XP_006390641.1|7.8e-57|protein ELF4-LIKE 2 isoform X1 [Eutrema salsugineum]
106298401	-1.33941	6.61082e-07	-1.58505	8.76779e-05	-3.51226	2.2339e-27	XP_013589973.1|3.9e-292|PREDICTED: cytochrome P450 81F1-like [Brassica oleracea var. oleracea]
106298417	4.74694	1.5855e-09	4.90589	8.42834e-11	5.17616	1.64841e-11	XP_013589989.1|1.9e-140|PREDICTED: uncharacterized protein LOC106298417 isoform X2 [Brassica oleracea var. oleracea]
106298428	-4.05406	3.46854e-07	-4.40169	1.17e-07	-3.03283	5.93718e-05	XP_013590010.1|1.2e-33|PREDICTED: uncharacterized protein LOC106298428 [Brassica oleracea var. oleracea]
106298443	-4.2998	4.11505e-14	-3.41514	9.12042e-09	-2.89718	1.81778e-09	XP_013590024.1|4.3e-97|PREDICTED: uncharacterized protein LOC106298443 [Brassica oleracea var. oleracea]
106298463	3.04889	0.00162644	5.01695	5.52911e-12	4.5418	4.86119e-09	XP_009106229.1|7.4e-53|PREDICTED: gibberellin-regulated protein 1 [Brassica rapa]
106298564	-1.96631	1.54327e-07	-3.12944	4.36256e-15	-4.26401	9.69768e-25	RID40487.1|1.4e-200|hypothetical protein BRARA_J00527 [Brassica rapa]
106298608	-1.31023	0.00787846	-1.51314	0.0033146	-1.65871	0.000491691	XP_013590197.1|1.3e-121|PREDICTED: uncharacterized protein At1g66480 isoform X1 [Brassica oleracea var. oleracea]
106298611	-1.72277	0.0007843	-1.8305	0.000957688	-2.55051	8.43757e-07	XP_013590203.1|2.6e-191|PREDICTED: probably inactive receptor-like protein kinase At5g41680 [Brassica oleracea var. oleracea]
106298620	2.66501	2.68261e-11	2.29608	9.27885e-07	1.92669	1.86713e-05	XP_013590213.1|2.8e-152|PREDICTED: zinc-finger homeodomain protein 11-like [Brassica oleracea var. oleracea]
106298677	-2.55903	7.24009e-09	-1.68099	0.000113193	-1.98031	1.09788e-06	XP_013702821.1|1.4e-96|uncharacterized protein LOC106406668 isoform X1 [Brassica napus]
106298695	8.81787	2.27785e-35	9.46142	5.49389e-48	8.98586	1.91456e-34	XP_013590290.1|3.0e-145|PREDICTED: floral homeotic protein APETALA 1 C [Brassica oleracea var. oleracea]
106298699	2.72615	2.68108e-15	3.16187	4.25541e-20	2.10405	5.71885e-06	XP_013590295.1|1.4e-168|PREDICTED: inorganic pyrophosphatase 1-like [Brassica oleracea var. oleracea]
106298715	2.1101	3.17977e-16	1.93007	2.25217e-09	1.23853	0.000231732	XP_013590312.1|7.9e-110|PREDICTED: myb-related protein 308 [Brassica oleracea var. oleracea]
106298722	-3.3996	2.24563e-13	-2.645	6.72638e-09	-2.08442	5.93471e-07	XP_013590320.1|9.6e-99|PREDICTED: E3 ubiquitin-protein ligase RHA1B-like [Brassica oleracea var. oleracea]
106298731	1.65897	3.95557e-05	1.52891	0.00174152	1.31707	0.00439069	XP_013590335.1|2.2e-86|PREDICTED: ethylene-responsive transcription factor ERF070-like [Brassica oleracea var. oleracea]
106298742	2.74668	0.0075456	3.10412	0.00109851	3.33658	0.000537116	VDD60325.1|0.0e+00|unnamed protein product [Brassica oleracea]
106298781	3.03984	6.6361e-06	3.45678	3.08122e-08	5.23649	6.84284e-26	XP_013590373.1|4.0e-95|PREDICTED: blue copper protein [Brassica oleracea var. oleracea]
106298796	2.02589	8.71324e-05	2.86325	5.92836e-10	2.39138	1.32709e-06	XP_013590387.1|6.1e-126|PREDICTED: uncharacterized protein LOC106298796 [Brassica oleracea var. oleracea]
106298858	-2.50481	8.3449e-35	-4.25973	9.56008e-46	-4.83999	5.76477e-77	XP_013590446.1|1.5e-128|PREDICTED: beta carbonic anhydrase 3-like [Brassica oleracea var. oleracea]
106298893	-1.64483	7.44577e-06	-1.25933	0.00554649	-1.53386	3.8274e-05	XP_013590477.1|1.6e-156|PREDICTED: nonsense-mediated mRNA decay protein 2-like [Brassica oleracea var. oleracea]
106298895	6.3936	2.51729e-52	6.01718	4.44311e-40	3.98074	7.74164e-11	XP_013590479.1|9.7e-208|PREDICTED: protein SHI RELATED SEQUENCE 5 [Brassica oleracea var. oleracea]
106298905	-1.59265	0.00047481	-2.02984	1.74e-05	-2.98765	1.91489e-10	XP_013590489.1|5.9e-145|PREDICTED: beta carbonic anhydrase 3-like [Brassica oleracea var. oleracea]
106298914	2.22627	0.00204426	3.40539	1.93119e-08	2.84847	1.43186e-05	XP_013590498.1|5.9e-98|PREDICTED: squamosa promoter-binding-like protein 4 [Brassica oleracea var. oleracea]
106298944	5.79186	4.68629e-21	4.36318	5.48419e-10	2.68699	0.00724195	XP_013590528.1|1.8e-202|PREDICTED: transcription factor TCP1-like [Brassica oleracea var. oleracea]
106298985	-5.15368	1.18111e-19	-3.00286	4.34523e-11	-4.0698	4.35519e-18	XP_009105394.1|2.0e-44|PREDICTED: uncharacterized protein LOC103831261 [Brassica rapa]
106298994	5.09222	9.78949e-10	5.11272	1.08465e-10	3.34893	0.0018713	XP_013590576.1|7.2e-197|PREDICTED: protein SHI RELATED SEQUENCE 5-like [Brassica oleracea var. oleracea]
106299007	3.52865	1.12946e-07	2.83663	0.000193109	2.4532	0.0037242	XP_013590590.1|2.3e-108|PREDICTED: protein LIGHT-DEPENDENT SHORT HYPOCOTYLS 7-like [Brassica oleracea var. oleracea]
106299014	-3.32559	0.000414082	-3.75095	0.000103467	-4.18082	2.58345e-05	XP_013590595.1|6.6e-113|PREDICTED: ethylene-responsive transcription factor ERF014 [Brassica oleracea var. oleracea]
106299027	-1.2406	2.57427e-05	-1.49088	9.55036e-07	-1.79669	1.02673e-09	XP_013590615.1|1.6e-169|PREDICTED: putative Delta(7)-sterol-C5(6)-desaturase 2 [Brassica oleracea var. oleracea]
106299069	4.06387	2.52209e-26	3.48445	2.7556e-15	3.60106	2.54289e-18	XP_009103881.1|5.0e-55|PREDICTED: 60S ribosomal protein L36-2 [Brassica rapa]
106299165	-1.57122	0.00939033	-2.35441	0.000313725	-1.83698	0.00789258	XP_013590750.1|4.0e-96|PREDICTED: VQ motif-containing protein 11-like [Brassica oleracea var. oleracea]
106299246	2.70042	0.00644574	4.08886	4.09875e-08	5.27962	1.38197e-15	VDD63949.1|3.7e-199|unnamed protein product, partial [Brassica oleracea]
106299261	3.90562	1.01334e-05	3.19222	0.000886822	5.08144	6.63255e-11	XP_013590834.1|2.5e-98|PREDICTED: protein FLOWERING LOCUS T-like [Brassica oleracea var. oleracea]
106299407	2.96328	3.52857e-09	3.38856	1.52119e-11	2.0517	0.00167907	XP_013590953.1|3.0e-163|PREDICTED: BEL1-like homeodomain protein 11 [Brassica oleracea var. oleracea]
106299534	4.38917	9.89447e-06	3.97675	5.57161e-05	4.08117	0.00014626	VDD62526.1|8.0e-38|unnamed protein product, partial [Brassica oleracea]
106299601	-2.6243	6.95506e-12	-3.56278	1.90923e-14	-3.07813	1.40497e-15	XP_013591118.1|5.4e-80|PREDICTED: thioredoxin H8-like [Brassica oleracea var. oleracea]
106299864	1.38318	0.0001407	1.92167	4.03102e-07	2.06224	6.11907e-10	XP_013591327.1|0.0e+00|PREDICTED: receptor-like serine/threonine-protein kinase SD1-6 [Brassica oleracea var. oleracea]
106299912	-1.37781	0.00142416	-1.63345	0.000626655	-1.55507	0.00034513	XP_013591381.1|0.0e+00|PREDICTED: probable LRR receptor-like serine/threonine-protein kinase At1g74360 isoform X2 [Brassica oleracea var. oleracea]
106300064	-2.12436	0.00389622	-3.34886	2.39156e-16	-2.72875	0.000110625	XP_013591579.1|0.0e+00|PREDICTED: nitrate reductase [NADH], clone PBNBR1405 [Brassica oleracea var. oleracea]
106300102	-2.00031	5.5196e-24	-1.96829	2.19781e-16	-2.43513	9.15787e-28	XP_013591631.1|1.3e-74|PREDICTED: serine carboxypeptidase-like 3 isoform X1 [Brassica oleracea var. oleracea]
106300122	-3.23997	4.98682e-12	-3.74689	5.43018e-14	-5.6084	5.18424e-18	XP_013591656.1|2.9e-84|PREDICTED: uncharacterized protein At4g30180 [Brassica oleracea var. oleracea]
106300127	1.03165	1.0898e-05	1.02798	0.000830888	1.11053	1.607e-06	XP_013649135.1|0.0e+00|alpha,alpha-trehalose-phosphate synthase [UDP-forming] 6 [Brassica napus]
106300147	1.38635	7.3214e-13	1.48538	2.47485e-10	1.34394	2.42157e-11	XP_013591686.1|0.0e+00|PREDICTED: alpha-xylosidase 1 [Brassica oleracea var. oleracea]
106300202	-2.38824	2.27157e-33	-2.70996	4.9472e-31	-1.63127	1.20488e-12	XP_013591752.1|0.0e+00|PREDICTED: nitrate reductase [NADH], clone PBNBR1412 [Brassica oleracea var. oleracea]
106300203	-3.44408	9.07607e-31	-2.23332	3.95485e-12	-2.34386	1.00396e-10	XP_013591753.1|0.0e+00|PREDICTED: auxin efflux carrier component 3 [Brassica oleracea var. oleracea]
106300254	1.25227	3.16966e-06	1.75176	5.18268e-08	1.28624	2.36055e-06	XP_013591812.1|3.5e-269|PREDICTED: geranylgeranyl diphosphate reductase, chloroplastic [Brassica oleracea var. oleracea]
106300287	-1.14547	8.93853e-09	-1.20768	8.17468e-07	-1.20409	2.70953e-09	XP_013591850.1|4.8e-217|PREDICTED: probable fructokinase-6, chloroplastic [Brassica oleracea var. oleracea]
106300322	-4.69577	5.37897e-45	-3.09115	6.3564e-18	-2.53867	2.00019e-16	XP_013591894.1|0.0e+00|PREDICTED: auxin efflux carrier component 3 [Brassica oleracea var. oleracea]
106300350	1.57129	1.33798e-06	1.44999	3.08853e-05	1.20238	0.000363104	XP_013591929.1|9.3e-235|PREDICTED: protein IQ-DOMAIN 1 isoform X2 [Brassica oleracea var. oleracea]
106300427	1.50441	8.1118e-05	1.93132	1.47598e-07	4.7423	5.43134e-87	XP_013592016.1|4.3e-185|PREDICTED: tetraketide alpha-pyrone reductase 2 [Brassica oleracea var. oleracea]
106300431	-1.49239	3.17855e-08	-1.43237	4.63125e-05	-1.77313	9.09407e-12	XP_013592023.1|0.0e+00|PREDICTED: cellulose synthase-like protein E1 [Brassica oleracea var. oleracea]
106300433	-2.28218	1.36825e-12	-2.66933	2.76188e-13	-2.9673	1.80008e-17	XP_013592028.1|6.2e-82|PREDICTED: uncharacterized protein LOC106300433 [Brassica oleracea var. oleracea]
106300440	-1.57625	1.01285e-14	-1.43804	1.57724e-08	-1.02351	1.07802e-06	VDD61024.1|0.0e+00|unnamed protein product [Brassica oleracea]
106300448	1.68273	2.01469e-16	1.12623	0.000224529	1.00828	4.23342e-05	XP_013592046.1|0.0e+00|PREDICTED: DNA replication licensing factor MCM2 [Brassica oleracea var. oleracea]
106300473	4.94851	1.24564e-13	5.25262	4.31917e-16	4.1617	3.02563e-08	XP_013592080.1|5.8e-225|PREDICTED: uncharacterized protein LOC106300473 [Brassica oleracea var. oleracea]
106300533	-1.32311	3.3367e-12	-1.13727	3.57728e-06	-1.21398	8.20882e-14	XP_009147822.1|4.1e-304|PREDICTED: scarecrow-like protein 5 [Brassica rapa]
106300556	1.8592	1.65417e-07	1.58613	0.000117571	2.40411	2.11269e-14	XP_013592176.1|0.0e+00|PREDICTED: non-lysosomal glucosylceramidase [Brassica oleracea var. oleracea]
106300654	-1.42631	3.75705e-10	-1.56133	1.14432e-08	-1.49427	1.46677e-11	XP_013592302.1|9.8e-297|PREDICTED: ammonium transporter 1 member 1 [Brassica oleracea var. oleracea]
106300679	-5.78223	3.70811e-13	-4.52811	8.59667e-12	-3.21971	1.1174e-08	XP_013592334.1|0.0e+00|PREDICTED: trihelix transcription factor GT-2 [Brassica oleracea var. oleracea]
106300684	-2.38831	4.37186e-09	-2.10588	4.45813e-08	-2.71465	2.26051e-13	XP_013592340.1|1.0e-121|PREDICTED: MLP-like protein 43 [Brassica oleracea var. oleracea]
106300698	2.60545	3.82592e-09	2.86985	1.07163e-09	2.69478	6.18666e-10	XP_013640752.1|0.0e+00|uncharacterized protein LOC106346056 [Brassica napus]
106300766	3.2999	0.000236808	3.83183	1.86625e-06	3.4518	0.000137534	XP_013642066.1|3.1e-11|translation initiation factor IF3-1, mitochondrial [Brassica napus]
106300843	-2.68596	7.82775e-20	-1.99011	9.63076e-07	-1.2066	0.000311967	RID55550.1|0.0e+00|hypothetical protein BRARA_G02804 [Brassica rapa]
106300874	-2.11019	2.78656e-11	-5.00346	5.59474e-28	-7.81215	2.16676e-23	RQL93349.1|1.7e-51|hypothetical protein DY000_00019611 [Brassica cretica]
106300905	-2.31319	8.61105e-13	-2.1131	1.63878e-09	-1.57873	1.05142e-06	XP_013592621.1|3.1e-244|PREDICTED: uncharacterized protein LOC106300905 [Brassica oleracea var. oleracea]
106300964	3.22016	5.71495e-25	3.15109	3.89747e-20	1.90925	2.8854e-06	XP_013592711.1|0.0e+00|PREDICTED: protein argonaute 7-like [Brassica oleracea var. oleracea]
106300972	-3.27807	2.50521e-25	-1.91748	4.77515e-07	-1.69569	4.60304e-08	XP_009104647.1|5.4e-171|PREDICTED: extensin-3-like [Brassica rapa]
106301075	-1.33165	5.20842e-07	-1.42971	6.25268e-07	-1.31946	6.50413e-07	XP_013592838.1|1.3e-290|PREDICTED: cytochrome P450 94B3-like [Brassica oleracea var. oleracea]
106301112	-3.0052	2.96244e-21	-2.79657	1.589e-12	-1.76237	1.66646e-09	XP_013592891.1|0.0e+00|PREDICTED: probable acyl-activating enzyme 4 [Brassica oleracea var. oleracea]
106301113	2.14444	2.04638e-39	2.67975	1.70991e-35	1.79459	3.44483e-26	XP_010552688.1|1.8e-258|PREDICTED: endoglucanase 8 isoform X2 [Tarenaya hassleriana]
106301155	2.01656	2.83773e-18	2.82329	5.38281e-31	1.57063	2.72566e-10	XP_013592946.1|2.0e-307|PREDICTED: two-component response regulator-like APRR2 [Brassica oleracea var. oleracea]
106301166	2.0012	3.77051e-16	1.16369	0.000853865	1.19165	5.28409e-05	XP_013592965.1|0.0e+00|PREDICTED: DNA replication licensing factor MCM6 isoform X2 [Brassica oleracea var. oleracea]
106301211	-3.01746	1.44979e-20	-1.76584	1.87764e-06	-1.20156	6.97166e-05	VDC67919.1|1.7e-188|unnamed protein product [Brassica rapa]
106301220	-1.31454	2.49841e-09	-1.72438	1.61856e-08	-1.90519	9.54916e-17	CDY46728.1|0.0e+00|BnaC07g42330D [Brassica napus]
106301235	-1.8993	2.66426e-11	-1.96883	2.21567e-06	-1.2477	0.000133022	XP_013593042.1|1.6e-302|PREDICTED: beta-glucosidase 9-like [Brassica oleracea var. oleracea]
106301248	-3.38261	6.63672e-107	-1.4858	2.60126e-05	-3.74037	1.53788e-116	VDD38854.1|8.4e-195|unnamed protein product [Brassica oleracea]
106301314	1.87852	4.17737e-10	1.59873	1.18422e-05	1.23506	0.000432241	XP_013593132.1|1.5e-269|PREDICTED: COBRA-like protein 2 [Brassica oleracea var. oleracea]
106301367	-1.73697	1.20956e-13	-1.20747	1.58271e-05	-1.12944	7.78784e-06	XP_013593199.1|8.8e-251|PREDICTED: floral homeotic protein APETALA 2-like isoform X1 [Brassica oleracea var. oleracea]
106301398	2.69945	2.80912e-22	2.67235	2.5513e-13	2.58276	2.77867e-18	XP_013593241.1|0.0e+00|PREDICTED: uncharacterized protein LOC106301398 isoform X2 [Brassica oleracea var. oleracea]
106301405	-4.07702	1.02058e-43	-4.01828	3.6556e-38	-3.58537	6.56454e-42	XP_013593247.1|2.1e-146|PREDICTED: LOB domain-containing protein 37-like [Brassica oleracea var. oleracea]
106301411	1.62344	9.96812e-08	1.67087	1.82046e-06	2.39125	2.47533e-17	XP_013593252.1|0.0e+00|PREDICTED: protein ENHANCED DOWNY MILDEW 2 [Brassica oleracea var. oleracea]
106301431	-1.39808	3.95744e-11	-1.97104	1.12491e-08	-2.87932	7.15117e-39	XP_013593278.1|3.9e-273|PREDICTED: abscisic acid 8'-hydroxylase 1 [Brassica oleracea var. oleracea]
106301464	-2.60532	3.30367e-19	-2.57941	5.6775e-14	-2.07465	1.68392e-12	XP_013593319.1|8.2e-120|PREDICTED: dehydrin ERD10-like [Brassica oleracea var. oleracea]
106301496	-2.28395	6.05716e-18	-3.29193	7.88136e-26	-1.33642	2.42022e-06	VDD48660.1|0.0e+00|unnamed protein product, partial [Brassica oleracea]
106301626	2.7454	3.94343e-20	2.4117	4.39702e-12	2.0962	3.52919e-10	KCW83228.1|1.2e-205|hypothetical protein EUGRSUZ_B00168 [Eucalyptus grandis]
106301635	1.3207	0.000750252	1.51463	0.000344675	1.27042	0.00124649	XP_013593539.1|5.1e-286|PREDICTED: protein TPX2-like isoform X3 [Brassica oleracea var. oleracea]
106301672	1.47206	1.2633e-07	1.65649	5.40133e-06	1.29429	1.91719e-05	KFK39995.1|1.9e-247|hypothetical protein AALP_AA3G316500 [Arabis alpina]
106301717	-1.06749	1.89074e-12	-1.23199	4.47029e-09	-1.35892	1.13058e-06	VDD41130.1|0.0e+00|unnamed protein product, partial [Brassica oleracea]
106301720	2.43242	9.29554e-05	3.33502	1.13902e-10	3.29229	1.245e-10	XP_013593626.1|3.6e-286|PREDICTED: scarecrow-like transcription factor PAT1 isoform X1 [Brassica oleracea var. oleracea]
106301742	1.00284	4.57359e-09	1.17928	1.02241e-07	1.18072	5.63803e-10	XP_013593661.1|2.5e-116|PREDICTED: HMG-Y-related protein A-like [Brassica oleracea var. oleracea]
106301752	3.08854	4.60718e-28	2.25727	1.69436e-10	1.7313	7.16882e-07	XP_013593674.1|0.0e+00|PREDICTED: probable inactive leucine-rich repeat receptor-like protein kinase At1g66830 [Brassica oleracea var. oleracea]
106301777	-1.25652	5.63274e-14	-2.27265	6.66003e-18	-1.26822	3.6443e-05	XP_013703416.1|5.2e-111|lysine-rich arabinogalactan protein 18 [Brassica napus]
106301806	-3.83649	9.39604e-19	-2.99376	4.5417e-09	-2.17034	2.53075e-07	XP_013593736.1|0.0e+00|PREDICTED: putative receptor-like protein kinase At1g72540 isoform X1 [Brassica oleracea var. oleracea]
106301813	3.79007	1.59137e-52	3.9054	7.69149e-36	3.73071	4.29054e-52	XP_013655874.1|0.0e+00|CTP synthase isoform X1 [Brassica napus]
106301840	1.9501	1.43545e-17	1.31641	1.3361e-05	1.35595	4.98672e-07	XP_013593777.1|0.0e+00|PREDICTED: kinesin-like protein KIF22 isoform X1 [Brassica oleracea var. oleracea]
106301935	-1.72596	5.04801e-07	-1.21999	0.00728103	-1.33216	0.000127444	XP_013593878.1|3.6e-206|PREDICTED: peroxisomal (S)-2-hydroxy-acid oxidase GLO5 [Brassica oleracea var. oleracea]
106301936	-3.14121	3.65084e-24	-3.13285	7.63431e-09	-3.48245	1.06175e-20	XP_013593877.1|1.1e-194|PREDICTED: caffeic acid 3-O-methyltransferase-like [Brassica oleracea var. oleracea]
106301939	3.38397	2.42487e-39	2.32065	9.75272e-11	1.9647	2.14626e-09	XP_013593880.1|1.1e-127|PREDICTED: dof zinc finger protein DOF5.8 [Brassica oleracea var. oleracea]
106301956	-2.27035	0.00223016	-2.11336	0.0064439	-2.69806	0.000291618	VDC68669.1|0.0e+00|unnamed protein product [Brassica rapa]
106301958	3.30132	9.99574e-12	5.02347	1.07531e-31	4.01986	8.96806e-17	XP_013593908.1|9.0e-171|PREDICTED: uncharacterized protein LOC106301958 [Brassica oleracea var. oleracea]
106301965	-1.49504	0.00541669	-2.85621	8.76735e-08	-3.04331	2.43867e-09	XP_013593916.1|1.6e-284|PREDICTED: transcription factor bHLH78 [Brassica oleracea var. oleracea]
106302031	-1.94862	9.76673e-21	-1.48086	2.31517e-05	-1.51886	8.53052e-10	XP_013593998.1|2.6e-275|PREDICTED: aspartic proteinase nepenthesin-2-like [Brassica oleracea var. oleracea]
106302090	1.1223	0.00023872	1.22228	0.00031846	1.02498	0.00106078	XP_013594059.1|1.5e-254|PREDICTED: FRIGIDA-like protein 5 [Brassica oleracea var. oleracea]
106302096	2.2397	1.41572e-10	2.54379	2.74014e-12	1.51093	0.000287044	XP_013594065.1|0.0e+00|PREDICTED: protein STICHEL-like 2 [Brassica oleracea var. oleracea]
106302104	1.21264	1.81228e-05	1.4564	4.08797e-06	1.31125	9.4912e-06	XP_013594076.1|3.2e-207|PREDICTED: (S)-coclaurine N-methyltransferase-like [Brassica oleracea var. oleracea]
106302120	-1.28255	1.32424e-12	-1.86544	8.24733e-11	-3.52229	1.794e-07	XP_013594093.1|3.3e-189|PREDICTED: inositol oxygenase 2 [Brassica oleracea var. oleracea]
106302133	1.81565	1.05685e-07	2.38569	6.0453e-09	1.81168	3.14911e-07	XP_013594109.1|1.2e-154|PREDICTED: expansin-B3-like [Brassica oleracea var. oleracea]
106302136	2.56367	7.07041e-20	1.87709	3.48761e-08	1.95952	1.06784e-10	XP_013594117.1|3.6e-179|PREDICTED: ethylene-responsive transcription factor CRF2 [Brassica oleracea var. oleracea]
106302148	-5.11518	4.83706e-16	-5.02106	2.55917e-15	-4.71359	6.46647e-16	XP_013594129.1|1.8e-116|PREDICTED: agamous-like MADS-box protein AGL19 [Brassica oleracea var. oleracea]
106302149	3.39788	1.1719e-09	3.53488	1.69988e-10	3.39723	4.99627e-09	XP_013594132.1|6.6e-112|PREDICTED: uncharacterized protein LOC106302149 [Brassica oleracea var. oleracea]
106302154	1.28279	7.88663e-05	1.12961	0.00322422	1.10987	0.00143051	NP_850878.2|1.3e-232|Pectinacetylesterase family protein [Arabidopsis thaliana]
106302172	-1.54823	1.42391e-22	-1.32213	2.92005e-10	-2.15785	2.66912e-12	XP_013594157.1|5.4e-167|PREDICTED: adenylyl-sulfate kinase 2, chloroplastic-like [Brassica oleracea var. oleracea]
106302202	-1.22136	6.7114e-05	-1.26024	0.000287614	-2.32257	2.85427e-12	XP_013594194.1|1.5e-202|PREDICTED: uncharacterized protein LOC106302202 isoform X1 [Brassica oleracea var. oleracea]
106302212	-4.89715	1.03964e-08	-5.15277	3.25512e-09	-4.47909	2.29721e-08
106302219	-2.08911	1.5186e-15	-1.37928	0.00746376	-1.13664	0.00150356	XP_013594208.1|3.7e-254|PREDICTED: uncharacterized protein LOC106302219 [Brassica oleracea var. oleracea]
106302238	-1.64303	1.30264e-18	-2.22254	1.29883e-15	-4.51417	1.94093e-43	XP_013594236.1|1.5e-291|PREDICTED: cytochrome P450 76C4-like [Brassica oleracea var. oleracea]
106302267	-2.13678	0.00249176	-3.22178	5.00344e-11	-1.79144	5.65469e-06	XP_013594263.1|1.2e-213|PREDICTED: (R,S)-reticuline 7-O-methyltransferase-like [Brassica oleracea var. oleracea]
106302269	6.28223	4.79553e-14	6.83018	1.06285e-19	6.93476	4.61791e-17	XP_013594265.1|3.8e-127|PREDICTED: MADS-box transcription factor ANR1 isoform X1 [Brassica oleracea var. oleracea]
106303209	-4.53308	3.69313e-07	-4.8006	1.04694e-07	-5.27504	3.39984e-08	XP_013594994.1|1.2e-142|PREDICTED: putative glutathione-specific gamma-glutamylcyclotransferase 2, partial [Brassica oleracea var. oleracea]
106303513	-1.82112	5.80658e-20	-1.07195	4.75824e-05	-1.34581	7.24484e-11	XP_013595230.1|0.0e+00|PREDICTED: protein NLP7-like [Brassica oleracea var. oleracea]
106303573	-1.39921	6.42461e-07	-1.48077	0.000449156	-1.36656	1.05563e-06	XP_013595297.1|3.7e-146|PREDICTED: uncharacterized protein LOC106303573 isoform X1 [Brassica oleracea var. oleracea]
106303671	-1.67486	7.18165e-12	-1.19237	4.54492e-05	-3.33592	9.88232e-30	RQL79066.1|8.6e-160|hypothetical protein DY000_00005007, partial [Brassica cretica]
106303713	2.10677	1.26677e-26	1.68533	1.03279e-10	1.30616	1.02516e-08	XP_013595471.1|7.1e-85|PREDICTED: uncharacterized protein At5g48480 [Brassica oleracea var. oleracea]
106303721	1.1985	2.60765e-06	1.4173	5.85337e-06	1.00526	0.000218609	XP_013595482.1|6.4e-175|PREDICTED: (S)-ureidoglycine aminohydrolase [Brassica oleracea var. oleracea]
106303731	-2.97339	1.99848e-20	-2.67783	6.37076e-14	-2.90263	2.59027e-20	VDC97075.1|4.8e-218|unnamed protein product, partial [Brassica rapa]
106303775	-3.37518	2.97378e-18	-1.98073	7.68519e-08	1.24965	7.79736e-07	XP_013595545.1|4.5e-168|PREDICTED: bidirectional sugar transporter SWEET4 [Brassica oleracea var. oleracea]
106303817	-2.50151	8.73135e-19	-1.91129	2.97793e-08	-2.90075	2.42685e-24	VDC68024.1|1.9e-116|unnamed protein product [Brassica rapa]
106303819	1.7618	3.69313e-07	1.58365	0.000172544	1.25052	0.00112563	XP_013595603.1|0.0e+00|PREDICTED: uncharacterized protein LOC106303819 isoform X1 [Brassica oleracea var. oleracea]
106303834	1.99548	1.63357e-15	1.62715	2.36966e-07	1.87449	1.59703e-11	XP_013595623.1|1.1e-97|PREDICTED: GATA transcription factor 17-like [Brassica oleracea var. oleracea]
106303835	2.24305	0.00321613	4.34534	5.81097e-17	4.09777	2.64981e-14	XP_013595624.1|2.3e-269|PREDICTED: omega-hydroxypalmitate O-feruloyl transferase [Brassica oleracea var. oleracea]
106303848	2.41353	5.37118e-29	1.99043	3.83852e-14	1.28144	1.16163e-06	XP_013595644.1|4.9e-93|PREDICTED: uncharacterized protein LOC106303848 [Brassica oleracea var. oleracea]
106303891	-1.06993	0.00821085	-1.34778	2.35227e-06	-2.56923	2.14026e-22	XP_013595695.1|2.8e-128|PREDICTED: NEP1-interacting protein 1-like [Brassica oleracea var. oleracea]
106303894	-1.83062	8.17868e-16	-1.17842	0.000867054	-1.96982	1.24306e-18	XP_013595698.1|5.2e-200|PREDICTED: probable galacturonosyltransferase-like 2 [Brassica oleracea var. oleracea]
106303916	2.9741	2.84709e-16	2.93661	2.06773e-14	3.38135	2.26895e-23	XP_013595731.1|0.0e+00|PREDICTED: uncharacterized protein LOC106303916 isoform X3 [Brassica oleracea var. oleracea]
106304001	-4.01998	0.000114199	-2.85267	0.00398133	-3.17479	0.0013698	XP_009101924.1|4.8e-53|PREDICTED: auxin-induced protein 15A-like [Brassica rapa]
106304011	-1.18363	1.12098e-05	-1.17421	0.000218183	-1.33141	9.40483e-07	XP_013595835.1|6.8e-100|PREDICTED: uncharacterized protein LOC106304011 [Brassica oleracea var. oleracea]
106304016	-1.61916	2.12434e-05	-2.362	1.94146e-08	-1.45544	0.000259529	XP_013738561.1|3.3e-129|ras-related protein RABH1c [Brassica napus]
106304047	-1.4142	6.12342e-09	-1.05627	0.000165358	-3.83236	1.01729e-51	RID53621.1|9.2e-226|hypothetical protein BRARA_G01003 [Brassica rapa]
106304090	2.08746	0.00627827	3.90942	7.42076e-13	2.24001	0.00170627	XP_013595932.1|6.9e-236|PREDICTED: probable WRKY transcription factor 14 [Brassica oleracea var. oleracea]
106304095	-5.8736	3.00092e-12	-4.77384	7.62751e-10	-2.40881	0.000769306	XP_013595937.1|7.8e-228|PREDICTED: zinc finger CCCH domain-containing protein 61-like [Brassica oleracea var. oleracea]
106304140	-3.57264	7.98537e-06	-2.28523	0.00398161	4.10458	6.02542e-44	XP_013595993.1|0.0e+00|PREDICTED: cytochrome P450 86B1 [Brassica oleracea var. oleracea]
106304168	-4.74213	4.0697e-60	-1.39357	1.26605e-05	-6.37329	1.5124e-59	XP_013596017.1|6.6e-43|PREDICTED: uncharacterized protein LOC106304168 [Brassica oleracea var. oleracea]
106304178	-4.94666	4.01568e-12	-3.5525	7.99919e-09	-2.87441	1.96044e-06	XP_013596028.1|2.6e-223|PREDICTED: putative GATA transcription factor 22 [Brassica oleracea var. oleracea]
106304187	1.70121	5.60819e-05	2.88497	2.57962e-15	1.34529	0.00474053	XP_013596038.1|7.8e-170|PREDICTED: transcription factor bHLH94-like [Brassica oleracea var. oleracea]
106304188	4.35338	1.52773e-07	4.25519	1.68257e-07	3.96329	1.0544e-05	XP_013596039.1|1.6e-151|PREDICTED: pheophorbidase-like [Brassica oleracea var. oleracea]
106304192	4.07924	9.6031e-33	3.92409	7.39649e-23	1.8984	4.2349e-05	XP_013596042.1|1.7e-186|PREDICTED: cyclin-D3-3-like [Brassica oleracea var. oleracea]
106304233	2.00715	0.00363722	3.17041	5.15105e-08	3.10044	4.88704e-09	XP_013596095.1|3.1e-241|PREDICTED: growth-regulating factor 8-like isoform X2 [Brassica oleracea var. oleracea]
106304238	4.29349	8.52494e-31	2.83515	1.90019e-08	2.18361	3.89635e-05	XP_013596100.1|5.2e-149|PREDICTED: protein MIZU-KUSSEI 1 [Brassica oleracea var. oleracea]
106304248	-3.32195	9.40532e-10	-2.84597	1.74995e-08	-3.20522	7.57346e-11	XP_026400747.1|3.0e-43|glycine-rich cell wall structural protein 2-like [Papaver somniferum]
106304255	-2.07999	8.71324e-05	-2.68283	1.69762e-05	-1.94696	0.00015438	XP_013596118.1|4.3e-217|PREDICTED: uncharacterized protein LOC106304255 [Brassica oleracea var. oleracea]
106304256	-2.69132	6.69615e-22	-3.12065	7.8696e-21	-2.35341	2.05945e-17	XP_013596119.1|2.7e-82|PREDICTED: agamous-like MADS-box protein AGL80 [Brassica oleracea var. oleracea]
106304337	2.3233	1.47417e-08	3.01451	5.29333e-14	1.43793	0.00832154	XP_013596199.1|2.2e-120|PREDICTED: protein FD [Brassica oleracea var. oleracea]
106304363	-4.90366	2.17742e-07	-4.71497	2.21646e-07	-4.35289	5.1041e-07	XP_013596225.1|5.9e-185|PREDICTED: probable protein phosphatase 2C 61 [Brassica oleracea var. oleracea]
106304406	2.57493	1.21672e-07	2.98689	4.57322e-08	2.2312	2.5523e-05	XP_013596269.1|4.2e-57|PREDICTED: auxin-induced protein 15A-like [Brassica oleracea var. oleracea]
106304412	-2.37517	0.00061976	-4.99239	1.86008e-08	-3.93021	3.1452e-07	XP_013596276.1|3.5e-250|PREDICTED: scarecrow-like protein 32 [Brassica oleracea var. oleracea]
106304481	1.42598	0.00210319	1.50109	0.00649144	1.81459	2.14263e-05	XP_013596342.1|1.1e-148|PREDICTED: uncharacterized protein LOC106304481 [Brassica oleracea var. oleracea]
106304512	3.46702	8.08556e-17	3.52759	5.56896e-15	2.07096	0.000124181	XP_013596371.1|1.6e-178|PREDICTED: transcription repressor OFP7-like [Brassica oleracea var. oleracea]
106304559	1.41727	0.00171568	1.44076	0.00439851	1.59133	0.000234653	XP_013596412.1|4.0e-149|PREDICTED: transcription initiation factor TFIID subunit 14 isoform X2 [Brassica oleracea var. oleracea]
106304575	1.75167	1.22345e-07	2.01931	3.23949e-08	1.83085	3.23985e-08	XP_013596434.1|5.9e-150|PREDICTED: uncharacterized protein LOC106304575 [Brassica oleracea var. oleracea]
106304687	-3.35032	0.00142731	-3.20749	0.00200095	-3.61057	0.00068662	XP_013596539.1|2.0e-144|PREDICTED: truncated transcription factor CAULIFLOWER A-like [Brassica oleracea var. oleracea]
106304695	7.40393	7.71231e-22	7.86736	8.15199e-29	6.91727	6.0198e-17	XP_013596546.1|1.8e-141|PREDICTED: agamous-like MADS-box protein AGL3 [Brassica oleracea var. oleracea]
106304709	-5.36913	3.32443e-09	-4.77402	1.07104e-08	-3.60604	6.9287e-07	XP_013596559.1|2.3e-120|PREDICTED: transcription factor HEC1-like [Brassica oleracea var. oleracea]
106304792	1.28706	6.46307e-08	1.65697	4.35033e-09	1.05718	3.52634e-05	XP_013596641.1|0.0e+00|PREDICTED: probable RNA-dependent RNA polymerase 5 isoform X2 [Brassica oleracea var. oleracea]
106304905	-3.13829	0.00197656	-3.82285	0.000159649	-2.68589	0.00660543	XP_013596750.1|2.5e-146|PREDICTED: auxin-responsive protein IAA29-like [Brassica oleracea var. oleracea]
106304910	4.04606	8.64069e-05	5.51783	4.47452e-11	5.16622	7.07791e-08	VDD37030.1|3.5e-151|unnamed protein product [Brassica oleracea]
106304932	-1.00591	0.000513739	-1.25256	0.000122312	-1.05621	0.000210374	XP_013596773.1|0.0e+00|PREDICTED: ABC transporter B family member 23, mitochondrial [Brassica oleracea var. oleracea]
106305003	6.51818	4.73285e-32	6.04659	1.05612e-26	4.75324	4.11673e-13	XP_013596838.1|8.3e-204|PREDICTED: autophagy-related protein 11-like isoform X2 [Brassica oleracea var. oleracea]
106305004	4.12738	1.02579e-06	3.69841	2.36024e-05	2.40082	0.000372801	VDC67948.1|1.4e-63|unnamed protein product, partial [Brassica rapa]
106305006	1.13956	0.0063929	2.16127	1.49133e-10	1.97733	1.86952e-09	XP_013596840.1|6.3e-82|PREDICTED: 14.7 kDa heat shock protein-like [Brassica oleracea var. oleracea]
106305083	-2.01094	7.75258e-14	-1.9556	7.10177e-07	-2.16308	3.66761e-13	XP_013704194.1|5.9e-56|putative methyltransferase At1g22800, mitochondrial, partial [Brassica napus]
106305102	3.42469	1.0304e-05	2.68714	0.00268482	2.76488	0.00210196	XP_013705799.1|1.6e-108|factor of DNA methylation 5-like [Brassica napus]
106305228	-1.6742	0.000283533	-1.63568	0.00114714	-1.64834	0.00372082	CDY38987.1|4.9e-51|BnaC07g18330D [Brassica napus]
106305350	-1.59477	7.48143e-09	-1.24149	5.82108e-05	-1.00157	0.00328944	XP_013597184.1|1.6e-287|PREDICTED: cytochrome P450 81D1-like [Brassica oleracea var. oleracea]
106305373	-1.78107	5.61532e-22	-1.16074	0.00297653	-1.70218	1.197e-21	XP_013597207.1|0.0e+00|PREDICTED: early nodulin-like protein 2 isoform X2 [Brassica oleracea var. oleracea]
106305459	1.20948	0.00245796	1.9915	2.77869e-08	1.56213	9.23916e-06	XP_013597278.1|0.0e+00|PREDICTED: probable LRR receptor-like serine/threonine-protein kinase At1g29720 isoform X2 [Brassica oleracea var. oleracea]
106305600	-2.57149	4.13996e-10	-3.68952	2.98371e-14	-2.69262	8.5655e-11	VDD38618.1|1.5e-303|unnamed protein product [Brassica oleracea]
106305653	2.48279	2.12545e-07	2.53733	2.14567e-06	3.56889	1.14102e-16	XP_013597456.1|6.1e-82|PREDICTED: 14.7 kDa heat shock protein [Brassica oleracea var. oleracea]
106305666	2.07212	3.34351e-07	1.47963	0.00333268	1.56296	0.000613678	XP_013597471.1|1.4e-293|PREDICTED: heat shock protein DDB_G0288861 isoform X1 [Brassica oleracea var. oleracea]
106305723	-1.16012	0.000129981	-1.51611	2.10007e-06	-1.1094	8.49855e-05	XP_013597532.1|7.7e-231|PREDICTED: uncharacterized protein LOC106305723 [Brassica oleracea var. oleracea]
106305738	1.95081	0.000189389	2.7293	2.31144e-08	1.99523	0.000118967	XP_013597554.1|1.7e-201|PREDICTED: histone-lysine N-methyltransferase ATXR6 [Brassica oleracea var. oleracea]
106305763	3.18336	3.81411e-07	5.36232	2.93964e-29	3.95191	5.89146e-13	XP_013597591.1|0.0e+00|PREDICTED: cadmium/zinc-transporting ATPase HMA2-like isoform X2 [Brassica oleracea var. oleracea]
106305782	-2.90052	4.22476e-21	-1.53981	7.32722e-06	-1.45391	0.000121268	XP_013597619.1|6.2e-110|PREDICTED: ethylene-responsive transcription factor ERF107 [Brassica oleracea var. oleracea]
106305830	1.23353	1.79882e-06	1.59513	1.84658e-08	1.22621	3.63137e-08	XP_009137929.2|0.0e+00|PREDICTED: probable LRR receptor-like serine/threonine-protein kinase At4g30520 [Brassica rapa]
106305993	-1.65588	1.40252e-25	-1.75514	1.05757e-11	-2.14868	6.07393e-31	XP_013597893.1|1.5e-246|PREDICTED: CBL-interacting serine/threonine-protein kinase 6-like [Brassica oleracea var. oleracea]
106306007	-4.69261	1.38321e-37	-3.13772	4.53493e-18	-1.8833	1.97779e-08	XP_013597909.1|0.0e+00|PREDICTED: nephrocystin-3 isoform X1 [Brassica oleracea var. oleracea]
106306052	3.14598	0.00331788	5.47744	5.83802e-12	5.8067	1.88036e-11	XP_013597958.1|5.8e-185|PREDICTED: inositol oxygenase 4 [Brassica oleracea var. oleracea]
106306064	-2.28505	1.87412e-25	-1.89261	2.18648e-07	-3.74191	1.33068e-56	XP_013597983.1|2.2e-83|PREDICTED: heavy metal-associated isoprenylated plant protein 26-like [Brassica oleracea var. oleracea]
106306097	1.99774	9.24887e-15	2.10409	2.69438e-11	1.39744	9.07586e-07	XP_013598024.1|0.0e+00|PREDICTED: probable LRR receptor-like serine/threonine-protein kinase At4g36180 [Brassica oleracea var. oleracea]
106306111	-1.50192	5.39936e-12	-1.26961	2.53137e-09	-1.22452	1.13947e-12	XP_013598040.1|0.0e+00|PREDICTED: EIN3-binding F-box protein 2 [Brassica oleracea var. oleracea]
106306185	1.29204	8.37511e-15	1.09537	2.19095e-06	1.21328	1.23234e-09	XP_013598155.1|0.0e+00|PREDICTED: uncharacterized protein LOC106306185 [Brassica oleracea var. oleracea]
106306241	-1.91497	4.51744e-25	-1.03553	0.00308511	-1.45498	7.46869e-13	RID76362.1|5.1e-244|hypothetical protein BRARA_B03337 [Brassica rapa]
106306246	1.33208	2.27408e-10	1.38361	8.56934e-09	1.24255	4.73017e-10	XP_002870086.1|0.0e+00|alpha,alpha-trehalose-phosphate synthase [UDP-forming] 5 [Arabidopsis lyrata subsp. lyrata]
106306256	-2.07301	1.48082e-36	-3.28666	1.11659e-25	-1.72536	1.94769e-19	RQL74970.1|0.0e+00|hypothetical protein DY000_00000828 [Brassica cretica]
106306265	1.00022	0.00299317	1.54932	1.1604e-07	1.07938	0.000265376	XP_013598277.1|6.8e-94|PREDICTED: uncharacterized protein LOC106306265 [Brassica oleracea var. oleracea]
106306347	1.56884	3.71837e-05	1.95956	1.24729e-07	1.73164	1.65094e-06	XP_013598378.1|0.0e+00|PREDICTED: uncharacterized protein LOC106306347 isoform X1 [Brassica oleracea var. oleracea]
106306365	-1.56753	2.86552e-19	-1.58596	5.93114e-11	-2.49859	6.13042e-41	XP_010531064.1|0.0e+00|PREDICTED: beta-galactosidase 3 [Tarenaya hassleriana]
106306413	1.95506	0.000240484	2.67733	1.14615e-07	1.74931	0.00168477	XP_013598477.1|0.0e+00|PREDICTED: probable LRR receptor-like serine/threonine-protein kinase At1g29720 isoform X1 [Brassica oleracea var. oleracea]
106306434	-1.04674	2.94042e-05	-1.01248	0.000317533	-1.16146	5.63255e-05	XP_009129042.1|0.0e+00|PREDICTED: phospholipid-transporting ATPase 10 [Brassica rapa]
106306529	1.45927	5.88692e-06	1.72503	1.91838e-06	1.35529	3.85113e-05	XP_013598633.1|2.0e-197|PREDICTED: acyl-CoA-binding domain-containing protein 3-like isoform X1 [Brassica oleracea var. oleracea]
106306540	-1.63927	1.38407e-05	-1.46593	0.000352516	-1.58949	2.12996e-05	XP_024004590.1|5.0e-277|berberine bridge enzyme-like 19 isoform X2 [Eutrema salsugineum]
106306587	1.2288	3.16008e-05	2.42937	1.13449e-15	1.88473	8.89103e-14	VDD39041.1|0.0e+00|unnamed protein product [Brassica oleracea]
106306606	-2.45291	3.75471e-22	-2.16544	5.24544e-14	-1.44423	5.49697e-09	VDD38546.1|0.0e+00|unnamed protein product [Brassica oleracea]
106306615	-1.13215	8.91821e-12	-2.20585	2.60165e-26	-1.59857	4.87489e-21	XP_013598744.1|4.2e-107|PREDICTED: cold-regulated 413 plasma membrane protein 1-like [Brassica oleracea var. oleracea]
106306623	-1.37866	5.07331e-06	-2.42825	1.88593e-11	-2.1572	2.0504e-12	XP_019056879.1|8.7e-176|PREDICTED: cinnamyl alcohol dehydrogenase 5-like [Tarenaya hassleriana]
106306626	-1.06815	0.000330534	-1.67073	5.59875e-05	-1.40779	8.40462e-07	XP_013598758.1|4.1e-152|PREDICTED: PXMP2/4 family protein 4 [Brassica oleracea var. oleracea]
106306633	2.73728	1.52484e-09	1.94844	0.00081494	2.40385	1.22429e-06	XP_013598766.1|0.0e+00|PREDICTED: ubiquitin carboxyl-terminal hydrolase 21-like [Brassica oleracea var. oleracea]
106306647	-1.61885	1.05278e-21	-2.14013	5.12533e-25	-2.88279	5.6502e-25	XP_013598783.1|2.2e-284|PREDICTED: extensin-3-like [Brassica oleracea var. oleracea]
106306700	-1.39967	2.78034e-13	-1.90124	1.30841e-18	-1.69886	4.51686e-22	XP_018483012.1|1.8e-277|PREDICTED: cytochrome P450 81D11-like [Raphanus sativus]
106306713	2.06001	3.08029e-06	1.70244	0.000853829	1.54962	0.00232693	XP_013598888.1|7.6e-227|PREDICTED: serine/threonine-protein kinase HT1 [Brassica oleracea var. oleracea]
106306718	-1.0226	0.0039547	-1.37328	0.000706386	-1.79339	1.14795e-07	XP_013598894.1|0.0e+00|PREDICTED: protein CHUP1, chloroplastic-like isoform X1 [Brassica oleracea var. oleracea]
106306719	-3.01178	9.9856e-09	-3.30822	1.3294e-09	-2.80084	8.90312e-09	XP_018450096.1|0.0e+00|PREDICTED: cationic amino acid transporter 1-like [Raphanus sativus]
106306776	1.87342	1.9711e-11	1.29999	4.7725e-05	1.65742	3.02413e-08	VDD39651.1|0.0e+00|unnamed protein product [Brassica oleracea]
106306780	-1.27617	6.79888e-05	-1.35556	0.000284631	-2.19984	1.05672e-10	RIA05075.1|0.0e+00|hypothetical protein BRARA_K00680 [Brassica rapa]
106306790	-1.13468	3.29857e-08	-1.17144	1.28724e-05	-1.21236	1.02699e-08	XP_013598995.1|3.7e-251|PREDICTED: U-box domain-containing protein 4-like [Brassica oleracea var. oleracea]
106306807	-2.70331	5.97794e-20	-1.84515	3.07293e-09	-2.7868	3.31837e-23	XP_013599016.1|1.3e-301|PREDICTED: cytochrome P450 84A1-like [Brassica oleracea var. oleracea]
106306860	1.31211	0.000255302	1.50201	0.000180643	1.33502	0.000190445	XP_013599087.1|0.0e+00|PREDICTED: SNF2 domain-containing protein CLASSY 4 [Brassica oleracea var. oleracea]
106306881	1.22156	1.86438e-06	2.40295	1.93549e-14	1.8533	7.52842e-11	VDD37855.1|5.5e-220|unnamed protein product, partial [Brassica oleracea]
106306941	-3.26017	5.58641e-37	-2.32918	2.66124e-12	-1.17184	4.57714e-06	XP_013599199.1|0.0e+00|PREDICTED: trihelix transcription factor GTL2-like [Brassica oleracea var. oleracea]
106306950	-2.95626	7.42516e-51	-2.94603	4.38197e-26	-3.30112	1.58539e-44	VDD40290.1|8.9e-40|unnamed protein product, partial [Brassica oleracea]
106306964	-3.95409	8.1662e-20	-2.40473	1.36467e-07	-4.21441	3.47487e-21	XP_013599224.1|8.2e-271|PREDICTED: flavin-containing monooxygenase FMO GS-OX-like 8 isoform X2 [Brassica oleracea var. oleracea]
106306968	-7.15922	3.64927e-19	-6.31554	2.58044e-19	-4.55667	3.99097e-17	XP_013599228.1|2.2e-302|PREDICTED: protein indeterminate-domain 4, chloroplastic-like [Brassica oleracea var. oleracea]
106306987	-3.05149	4.29885e-82	-3.69094	1.88278e-32	-3.19292	4.92625e-56	XP_013599265.1|2.6e-200|PREDICTED: bark storage protein A-like [Brassica oleracea var. oleracea]
106307006	-2.92785	1.03801e-38	-2.07031	1.18333e-17	-1.30098	1.05775e-09	XP_013599286.1|2.7e-302|PREDICTED: cytochrome P450 84A1 [Brassica oleracea var. oleracea]
106307018	1.19767	3.24775e-05	2.79253	1.50524e-27	2.58868	4.88124e-30	XP_013599300.1|1.3e-257|PREDICTED: myb-like protein Q [Brassica oleracea var. oleracea]
106307026	-1.65771	0.00600606	1.7975	0.000342898	2.43991	4.23e-09	XP_013599314.1|7.5e-287|PREDICTED: proline dehydrogenase 1, mitochondrial [Brassica oleracea var. oleracea]
106307028	2.13713	3.08828e-08	1.66317	0.000332938	2.51623	1.10364e-12	XP_013599317.1|6.9e-99|PREDICTED: adenine phosphoribosyltransferase 3 isoform X1 [Brassica oleracea var. oleracea]
106307051	2.22617	1.01233e-20	2.80527	2.8106e-20	3.61928	8.69951e-61	XP_013599342.1|1.1e-268|PREDICTED: BAHD acyltransferase DCR [Brassica oleracea var. oleracea]
106307092	-5.66425	1.02511e-33	-4.50161	1.00195e-22	-4.80059	3.84824e-08	XP_013599405.1|4.3e-226|PREDICTED: transcription activator GLK2 [Brassica oleracea var. oleracea]
106307093	1.89327	0.000366606	1.99895	0.00049874	3.23099	4.52375e-17	XP_013599406.1|1.8e-240|PREDICTED: uncharacterized protein LOC106307093 [Brassica oleracea var. oleracea]
106307124	-1.9199	1.27615e-09	-1.1604	0.00356194	-1.32173	3.72398e-05	XP_013599452.1|1.2e-299|PREDICTED: cytochrome P450 81D11-like [Brassica oleracea var. oleracea]
106307154	2.35868	2.60077e-05	2.04623	0.00118931	2.99342	1.37678e-09	XP_013599482.1|0.0e+00|PREDICTED: sister chromatid cohesion 1 protein 3 [Brassica oleracea var. oleracea]
106307160	1.37128	0.00785702	2.16972	4.99657e-06	3.04666	1.37445e-16	XP_013599488.1|0.0e+00|PREDICTED: kinesin-like protein BC2 [Brassica oleracea var. oleracea]
106307179	-1.47362	7.45913e-10	-1.65228	3.80665e-11	-1.67844	1.68252e-17	XP_013599509.1|2.0e-193|PREDICTED: AP2/ERF and B3 domain-containing transcription factor RAV1-like [Brassica oleracea var. oleracea]
106307190	-3.13516	3.39741e-13	-3.2627	1.92067e-12	-1.77254	2.24632e-05	XP_009110301.1|0.0e+00|PREDICTED: uncharacterized protein LOC103835866 [Brassica rapa]
106307207	-6.03022	4.60083e-27	-2.30949	2.43606e-05	-2.83789	3.66761e-13	VDD55375.1|4.0e-190|unnamed protein product [Brassica oleracea]
106307233	1.74561	1.4445e-05	1.76873	6.76078e-05	1.86051	2.72951e-06	XP_013599585.1|0.0e+00|PREDICTED: probable glutamate carboxypeptidase 2 [Brassica oleracea var. oleracea]
106307265	-1.35766	1.98084e-14	-1.41979	1.58106e-09	-1.96658	1.43445e-27	XP_020873208.1|0.0e+00|beta-galactosidase 3 [Arabidopsis lyrata subsp. lyrata]
106307278	-2.85655	7.92063e-15	-1.66925	0.000169255	-2.11392	4.67274e-09	XP_013599641.1|2.4e-311|PREDICTED: xylogalacturonan beta-1,3-xylosyltransferase [Brassica oleracea var. oleracea]
106307285	-1.62982	0.00215209	-1.76986	0.00600244	-3.31323	9.71704e-10	XP_013599651.1|3.6e-300|PREDICTED: probable myosin-binding protein 5 [Brassica oleracea var. oleracea]
106307290	-2.42423	2.53767e-30	-2.27059	4.77019e-15	-2.13779	1.55789e-22	VDD56034.1|1.1e-79|unnamed protein product [Brassica oleracea]
106307301	-2.54992	1.28648e-16	-1.37608	0.00150994	-3.11607	3.68851e-25	XP_013599673.1|1.1e-109|PREDICTED: miraculin-like [Brassica oleracea var. oleracea]
106307305	1.83965	4.79361e-11	2.37564	4.23826e-15	1.24489	8.03493e-05	XP_013599676.1|0.0e+00|PREDICTED: phosphate transporter PHO1 homolog 3-like [Brassica oleracea var. oleracea]
106307306	-3.22294	1.21841e-40	-2.89801	2.67117e-21	-5.33845	1.62347e-87	XP_013599677.1|1.8e-241|PREDICTED: probable sodium-coupled neutral amino acid transporter 6 [Brassica oleracea var. oleracea]
106307360	-2.40111	3.36371e-51	-1.05889	3.4077e-06	-1.70393	2.80431e-24	XP_013599747.1|0.0e+00|PREDICTED: pectinesterase/pectinesterase inhibitor 18 [Brassica oleracea var. oleracea]
106307377	-1.079	1.76256e-06	-1.32806	1.74564e-06	-3.29632	9.49356e-40	XP_013599768.1|8.0e-230|PREDICTED: monoglyceride lipase-like [Brassica oleracea var. oleracea]
106307387	1.42936	3.23418e-06	1.39476	7.00765e-05	1.03775	0.00174904	XP_013599779.1|1.0e-307|PREDICTED: lysine histidine transporter-like 8 [Brassica oleracea var. oleracea]
106307390	2.09831	5.37419e-07	3.16036	5.91921e-15	1.38239	0.00557405	XP_013599783.1|3.0e-256|PREDICTED: F-box/kelch-repeat protein At1g26930 [Brassica oleracea var. oleracea]
106307463	-1.02856	2.5152e-06	-1.22888	8.66712e-06	-1.42533	1.10069e-12	RQM02121.1|1.7e-101|hypothetical protein DY000_00028588 [Brassica cretica]
106307483	-3.63913	2.59847e-12	-4.67498	3.81577e-17	-1.18038	0.00789258	KFK34430.1|0.0e+00|hypothetical protein AALP_AA5G143800 [Arabis alpina]
106307518	1.28772	2.80529e-05	1.3087	0.000265182	1.35442	3.91898e-06	XP_013599952.1|0.0e+00|PREDICTED: CDPK-related kinase 8 isoform X2 [Brassica oleracea var. oleracea]
106307583	-2.3221	0.000199985	-3.29868	1.59485e-06	-2.4357	0.00027558	XP_013600025.1|6.1e-236|PREDICTED: putative disease resistance protein At4g11170 [Brassica oleracea var. oleracea]
106307600	-3.65749	5.78428e-61	-3.415	3.16528e-42	-3.37273	1.62219e-51	XP_018441296.1|4.5e-215|PREDICTED: tyrosine aminotransferase-like [Raphanus sativus]
106307634	-1.91473	5.95684e-06	-1.84914	0.000158318	-1.78804	0.000104	XP_013600092.1|4.3e-281|PREDICTED: protein indeterminate-domain 6, chloroplastic-like [Brassica oleracea var. oleracea]
106307708	1.68842	1.48241e-15	1.82077	2.07508e-12	1.19307	3.52109e-07	XP_024013733.1|8.3e-269|probable pectate lyase 12 [Eutrema salsugineum]
106307725	-1.8719	6.68913e-26	-1.6425	2.14456e-12	-2.20461	4.66733e-33	XP_013600215.1|0.0e+00|PREDICTED: cylicin-1-like [Brassica oleracea var. oleracea]
106307742	1.45047	0.000140095	2.74021	1.06609e-17	2.97993	3.1848e-26	XP_013600231.1|8.7e-150|PREDICTED: uncharacterized protein LOC106307742 [Brassica oleracea var. oleracea]
106307783	2.00079	3.36734e-13	1.40443	0.000167633	1.48575	5.83124e-06	XP_013600288.1|0.0e+00|PREDICTED: DNA replication licensing factor MCM2-like [Brassica oleracea var. oleracea]
106307792	-4.9179	1.58777e-09	-4.34158	1.03155e-08	-5.17374	3.25266e-10	ESQ35335.1|4.3e-171|hypothetical protein EUTSA_v10008148mg [Eutrema salsugineum]
106307860	4.89744	1.0679e-25	5.33932	1.30223e-27	3.67086	1.07411e-08	VDD54873.1|1.9e-189|unnamed protein product, partial [Brassica oleracea]
106307905	1.28192	0.00305194	2.36751	5.86679e-09	1.42643	0.000417976	XP_013600451.1|7.6e-237|PREDICTED: zinc finger protein WIP2 [Brassica oleracea var. oleracea]
106307908	2.74413	5.22796e-18	2.05623	2.59321e-07	1.73273	7.61823e-06	XP_013600453.1|0.0e+00|PREDICTED: uncharacterized protein LOC106307908 [Brassica oleracea var. oleracea]
106307912	-2.31706	2.47022e-08	-1.56855	0.000696665	-1.16623	0.00750486	XP_013600461.1|0.0e+00|PREDICTED: probable LRR receptor-like serine/threonine-protein kinase At4g26540 [Brassica oleracea var. oleracea]
106307926	-6.08096	5.01115e-48	-3.76509	1.88619e-16	-6.34448	1.27873e-50	XP_013600472.1|3.2e-278|PREDICTED: flavin-containing monooxygenase FMO GS-OX-like 2 [Brassica oleracea var. oleracea]
106307953	-1.24701	0.00134553	-1.22973	0.00264655	-2.68269	2.21499e-11	XP_013600507.1|1.8e-257|PREDICTED: cytochrome b561 and DOMON domain-containing protein At3g61750 [Brassica oleracea var. oleracea]
106307955	-1.73688	2.01345e-10	-1.31259	0.000171565	-1.05464	0.000291628	XP_013600512.1|0.0e+00|PREDICTED: probable carotenoid cleavage dioxygenase 4, chloroplastic [Brassica oleracea var. oleracea]
106308066	1.69236	2.39275e-11	1.1981	0.000469966	1.08602	0.000291258	XP_013600639.1|0.0e+00|PREDICTED: condensin complex subunit 1 [Brassica oleracea var. oleracea]
106308069	1.3305	0.000755343	1.40533	0.00058959	1.20318	0.00206855	XP_013600643.1|1.6e-82|PREDICTED: uncharacterized protein LOC106308069 [Brassica oleracea var. oleracea]
106308073	-1.57848	6.31832e-16	-1.16456	5.37581e-08	-1.55581	1.36067e-20	XP_013600648.1|3.2e-63|PREDICTED: thioredoxin H-type [Brassica oleracea var. oleracea]
106308092	-1.35228	0.00377941	-1.1465	0.00717197	-1.22754	0.00119448	XP_013600668.1|1.9e-136|PREDICTED: nucleolin-like [Brassica oleracea var. oleracea]
106308115	-1.89338	4.23494e-07	-1.96518	5.63114e-06	-2.15001	9.14131e-09	XP_013600704.1|2.4e-139|PREDICTED: B-box zinc finger protein 24 isoform X2 [Brassica oleracea var. oleracea]
106308118	3.1806	4.48843e-06	4.05863	1.16884e-18	3.06703	6.78404e-06	XP_013600706.1|0.0e+00|PREDICTED: polygalacturonase At1g48100-like [Brassica oleracea var. oleracea]
106308125	-3.02574	7.22657e-29	-1.25762	0.000259689	-2.86669	1.65479e-26	XP_013600710.1|4.0e-278|PREDICTED: UDP-glycosyltransferase 75D1-like [Brassica oleracea var. oleracea]
106308144	2.12436	2.30592e-06	3.27125	2.42777e-19	3.04832	1.34152e-18	XP_013600728.1|0.0e+00|PREDICTED: ribonucleoside-diphosphate reductase large subunit-like [Brassica oleracea var. oleracea]
106308145	-1.30815	8.59035e-06	-1.40464	3.88635e-05	-1.70168	6.84876e-09	XP_013722055.2|1.4e-136|ras-related protein RABG3b [Brassica napus]
106308183	1.2803	0.00942989	1.78823	0.000231781	2.42248	1.89224e-08	XP_013600771.1|0.0e+00|PREDICTED: polygalacturonase At1g48100-like [Brassica oleracea var. oleracea]
106308195	-4.48517	1.25341e-17	-2.27265	7.27715e-05	-1.30183	0.00867064	XP_013600783.1|8.1e-103|PREDICTED: RING-H2 finger protein ATL79 [Brassica oleracea var. oleracea]
106308197	-1.26379	0.00116412	-1.56764	0.000184479	-1.63313	2.92332e-05	XP_013600784.1|2.5e-129|PREDICTED: glutathione S-transferase U18-like [Brassica oleracea var. oleracea]
106308229	2.34079	0.000349941	2.86058	6.57964e-06	2.85763	9.80006e-07	XP_018433334.1|2.2e-206|PREDICTED: branched-chain-amino-acid aminotransferase 1, mitochondrial-like isoform X1 [Raphanus sativus]
106308247	-2.80236	3.03794e-05	-1.92216	0.00765374	-3.39941	8.47052e-07	XP_013600845.1|1.5e-252|PREDICTED: polyadenylate-binding protein RBP47A-like [Brassica oleracea var. oleracea]
106308249	-4.02444	4.77033e-05	-3.81372	9.76946e-05	-2.70721	0.00470561	XP_013600847.1|3.7e-256|PREDICTED: mucin-5AC [Brassica oleracea var. oleracea]
106308257	-3.04939	2.13652e-23	-1.56305	0.000171565	-3.3956	4.65633e-28	XP_013600858.1|1.8e-121|PREDICTED: glutathione S-transferase U24 [Brassica oleracea var. oleracea]
106308260	3.38342	3.17689e-21	3.32225	2.74291e-16	2.71312	5.30465e-11	XP_013600862.1|0.0e+00|PREDICTED: protein BONZAI 3 isoform X2 [Brassica oleracea var. oleracea]
106308276	2.03773	6.29052e-12	1.77542	4.70669e-06	1.41335	7.49642e-05	XP_013600880.1|0.0e+00|PREDICTED: rop guanine nucleotide exchange factor 6 [Brassica oleracea var. oleracea]
106308325	-1.5479	7.52413e-12	-2.48905	9.53902e-11	-2.63846	1.96082e-25	XP_013600939.1|4.5e-288|PREDICTED: ultraviolet-B receptor UVR8 [Brassica oleracea var. oleracea]
106308330	3.07092	2.60465e-07	4.4489	5.72451e-17	2.06201	0.00628805	XP_013600946.1|6.9e-207|PREDICTED: putative 12-oxophytodienoate reductase-like protein 1 isoform X2 [Brassica oleracea var. oleracea]
106308469	2.15212	9.06029e-20	1.68657	2.78369e-08	1.13653	2.20657e-05	XP_013601090.1|0.0e+00|PREDICTED: DNA topoisomerase 2 [Brassica oleracea var. oleracea]
106308593	-2.67729	4.38059e-29	-5.41602	3.48501e-108	-3.80614	1.09681e-44	XP_013601197.1|4.4e-246|PREDICTED: squalene synthase [Brassica oleracea var. oleracea]
106308651	-2.61842	1.79557e-22	-1.31379	3.01125e-05	-2.08655	6.53633e-14	XP_013601248.1|0.0e+00|PREDICTED: beta-amylase 3, chloroplastic-like [Brassica oleracea var. oleracea]
106308720	3.11415	1.67001e-26	1.64512	7.97569e-05	2.82851	2.50566e-18	XP_013601305.1|3.2e-154|PREDICTED: uncharacterized protein LOC106308720 [Brassica oleracea var. oleracea]
106309003	1.21198	2.78201e-05	1.48915	1.3648e-05	1.7094	8.34283e-09	XP_013601550.1|2.3e-98|PREDICTED: GATA transcription factor 17-like [Brassica oleracea var. oleracea]
106309126	-2.63216	2.47001e-09	-1.86803	0.0051506	-2.65745	1.1445e-06	XP_013601650.1|3.3e-283|PREDICTED: UDP-glycosyltransferase 75D1-like [Brassica oleracea var. oleracea]
106309328	3.08505	0.00421373	3.47902	0.000371372	3.11577	0.00535529	XP_024021912.1|5.9e-48|vegetative cell wall protein gp1-like [Morus notabilis]
106309443	-1.76336	9.67785e-06	-2.44562	8.64408e-09	-1.91274	7.38083e-07	XP_013601919.1|0.0e+00|PREDICTED: G-type lectin S-receptor-like serine/threonine-protein kinase At1g11330 isoform X2 [Brassica oleracea var. oleracea]
106309449	1.45821	7.93776e-09	1.74987	1.37462e-10	1.34652	2.46711e-08	XP_013601926.1|0.0e+00|PREDICTED: protein STRUBBELIG [Brassica oleracea var. oleracea]
106309451	-2.37248	2.80182e-19	-2.82624	6.35516e-22	-1.96261	4.86147e-14	XP_010458516.1|1.2e-292|PREDICTED: sugar transport protein 1-like isoform X1 [Camelina sativa]
106309461	2.04288	2.86431e-16	2.35961	8.01899e-16	1.11577	0.000902554	XP_013601940.1|6.5e-197|PREDICTED: transcription factor bHLH74-like [Brassica oleracea var. oleracea]
106309509	-2.05387	1.00918e-29	-1.44241	3.66188e-06	-2.23143	1.42392e-29	XP_013602004.1|1.9e-109|PREDICTED: 21 kDa protein-like [Brassica oleracea var. oleracea]
106309614	-3.86142	1.3531e-66	-4.41178	1.26805e-65	-6.40693	2.23135e-144	XP_013602130.1|4.3e-284|PREDICTED: probable apyrase 5 [Brassica oleracea var. oleracea]
106309671	1.73593	2.78146e-07	1.87488	1.03772e-06	1.48505	0.000145759	XP_013602208.1|0.0e+00|PREDICTED: BRCA1-associated RING domain protein 1 isoform X1 [Brassica oleracea var. oleracea]
106309675	-1.38512	2.74112e-05	-1.54192	2.98657e-05	-1.2912	0.000140479	XP_013602215.1|6.7e-149|PREDICTED: protein REVERSION-TO-ETHYLENE SENSITIVITY1 [Brassica oleracea var. oleracea]
106309692	1.61567	1.34102e-06	1.72514	7.11798e-06	1.34471	0.000201186	XP_013602239.1|3.3e-241|PREDICTED: F-box protein At1g10780 isoform X1 [Brassica oleracea var. oleracea]
106309745	-1.13068	1.23035e-07	-1.14156	6.64713e-06	-1.26086	1.54192e-08	XP_013602313.1|1.9e-140|PREDICTED: short-chain dehydrogenase reductase 3a isoform X1 [Brassica oleracea var. oleracea]
106309746	-2.30958	2.11628e-22	-1.3873	0.00486625	-2.19897	9.94542e-12	XP_013602316.1|3.5e-214|PREDICTED: quercetin 3-O-methyltransferase 1-like [Brassica oleracea var. oleracea]
106309774	1.73138	7.45645e-09	1.35207	0.000196897	1.09985	0.00118701	XP_013602360.1|0.0e+00|PREDICTED: protein TPX2 [Brassica oleracea var. oleracea]
106309782	-1.13541	1.49852e-09	-1.54706	4.34523e-11	-1.34442	4.93263e-12	XP_013602368.1|3.6e-78|PREDICTED: uncharacterized protein LOC106309782 [Brassica oleracea var. oleracea]
106309855	5.55888	3.94451e-10	5.58172	1.88101e-11	5.23276	3.72923e-08	XP_013602452.1|6.1e-186|PREDICTED: delta-9 acyl-lipid desaturase 1-like [Brassica oleracea var. oleracea]
106309861	-3.10362	4.55793e-46	-1.99358	3.55297e-17	-3.42584	3.82829e-46	XP_024008442.1|6.2e-17|uncharacterized protein LOC112084076 [Eutrema salsugineum]
106309877	2.60536	1.30784e-20	3.0531	1.62627e-21	1.94335	1.381e-09	XP_013602474.1|2.9e-114|PREDICTED: uncharacterized protein LOC106309877 [Brassica oleracea var. oleracea]
106309940	5.61864	1.74056e-10	8.70148	5.83856e-38	10.0871	1.9636e-47	XP_013602555.1|2.6e-129|PREDICTED: floral homeotic protein APETALA 3 isoform X1 [Brassica oleracea var. oleracea]
106309965	-2.4058	9.10032e-18	-2.10422	2.86269e-08	-1.47254	6.33077e-08	XP_013602594.1|4.5e-83|PREDICTED: universal stress protein A-like protein [Brassica oleracea var. oleracea]
106309969	1.86941	3.61346e-07	1.288	0.00696775	1.41179	0.000721462	XP_013602598.1|0.0e+00|PREDICTED: putative cyclin-B3-1 isoform X2 [Brassica oleracea var. oleracea]
106309976	-1.84228	2.03165e-09	-1.17793	0.00289159	-1.25682	0.000174169	XP_013602606.1|1.1e-152|PREDICTED: transcription factor MYB34-like isoform X1 [Brassica oleracea var. oleracea]
106309983	2.45418	6.63113e-07	1.85531	0.00213598	3.15065	7.98457e-14	XP_013602621.1|1.1e-175|PREDICTED: transcription factor bHLH67 [Brassica oleracea var. oleracea]
106310001	-1.52352	3.4564e-15	-1.81631	2.72123e-08	-2.33007	2.87036e-39	XP_013602646.1|1.6e-78|PREDICTED: uncharacterized protein LOC106310001 [Brassica oleracea var. oleracea]
106310019	4.11652	9.15152e-06	4.65979	2.07721e-08	3.68678	0.000318675	XP_013602666.1|2.5e-115|PREDICTED: soluble inorganic pyrophosphatase 1-like [Brassica oleracea var. oleracea]
106310049	-2.36406	7.51974e-11	-2.3961	4.61366e-09	-1.93526	1.03881e-08	XP_013602693.1|5.1e-95|PREDICTED: auxin-responsive protein SAUR36-like [Brassica oleracea var. oleracea]
106310052	-4.94485	6.88737e-09	-5.19487	2.1905e-09	-4.3389	1.05641e-08	XP_013602697.1|0.0e+00|PREDICTED: BTB/POZ domain-containing protein At5g67385-like isoform X2 [Brassica oleracea var. oleracea]
106310061	-1.58995	4.63854e-06	-1.29963	0.00162431	-1.76905	4.1257e-11	XP_013602709.1|6.8e-100|PREDICTED: nudix hydrolase 18, mitochondrial-like [Brassica oleracea var. oleracea]
106310088	-2.92582	7.29788e-16	-2.13399	1.76352e-07	-2.48315	3.20323e-11	XP_013602745.1|5.5e-65|PREDICTED: uncharacterized protein LOC106310088 [Brassica oleracea var. oleracea]
106310104	4.44963	6.1535e-07	5.01568	4.65189e-10	5.49528	4.25686e-11	XP_013602764.1|2.3e-184|PREDICTED: delta-9 desaturase-like 5 protein [Brassica oleracea var. oleracea]
106310167	3.49119	7.64579e-22	2.99828	3.55925e-09	2.0095	1.16811e-05	XP_013602838.1|4.1e-160|PREDICTED: inorganic pyrophosphatase 2-like [Brassica oleracea var. oleracea]
106310209	-4.35937	1.63915e-06	-4.22193	1.89903e-06	-2.32272	0.00226298	XP_013602892.1|1.7e-257|PREDICTED: LOW QUALITY PROTEIN: spermidine sinapoyl CoA acyltransferase [Brassica oleracea var. oleracea]
106310236	1.97459	1.41516e-05	3.35592	4.90542e-20	2.49448	5.77982e-09	XP_013602925.1|6.1e-112|PREDICTED: CASP-like protein 2A1 [Brassica oleracea var. oleracea]
106310238	-1.16696	0.000158505	-1.45208	7.71412e-05	-3.16524	7.74468e-21	XP_013726857.1|7.5e-188|probable WRKY transcription factor 28 [Brassica napus]
106310255	2.48071	1.11056e-16	2.24923	6.91146e-08	2.12766	2.50815e-10	XP_013602946.1|2.2e-113|PREDICTED: ethylene-responsive transcription factor ERF023-like [Brassica oleracea var. oleracea]
106310256	-4.57035	1.86261e-15	-3.26373	4.03917e-09	-2.21264	1.1364e-05	XP_013602947.1|4.4e-148|PREDICTED: zinc finger protein GIS [Brassica oleracea var. oleracea]
106310382	1.59634	0.00928087	2.17713	4.48242e-05	2.03969	0.000113657	XP_013603072.1|4.9e-114|PREDICTED: zinc finger protein ZAT9-like [Brassica oleracea var. oleracea]
106310413	-1.66677	9.86944e-06	-1.44501	0.00756114	-2.66383	3.32567e-11	CDY57499.1|7.5e-170|BnaC08g48920D [Brassica napus]
106310556	-4.41857	2.39448e-06	-3.70184	3.39156e-05	-4.31739	3.59062e-06	XP_013603240.1|6.5e-260|PREDICTED: probable aminotransferase TAT3 [Brassica oleracea var. oleracea]
106310584	-1.83996	1.02579e-06	-1.87033	1.6082e-05	-3.29043	9.41618e-13	XP_013603268.1|1.8e-93|PREDICTED: uncharacterized protein LOC106310584 [Brassica oleracea var. oleracea]
106310725	2.07794	0.00482805	2.70901	5.57695e-05	2.16829	0.00266722	XP_013603400.1|1.7e-47|PREDICTED: elicitor peptide 6 [Brassica oleracea var. oleracea]
106310843	3.25312	1.17727e-28	2.47523	4.70365e-12	1.40623	0.00129213	XP_013603524.1|4.7e-291|PREDICTED: WD-40 repeat-containing protein MSI4-like [Brassica oleracea var. oleracea]
106310869	-4.6675	9.57921e-15	-3.03386	4.01173e-09	-2.52592	2.1748e-08	XP_013603556.1|5.2e-239|PREDICTED: scarecrow-like protein 32 [Brassica oleracea var. oleracea]
106310889	3.65962	0.000208666	4.0612	5.77846e-06	4.84457	3.50724e-08	XP_022558658.1|4.3e-159|B3 domain-containing protein At3g17010-like [Brassica napus]
106310969	-3.91349	6.33699e-07	-3.64319	2.07072e-06	-5.01345	1.43275e-08	XP_013603649.1|1.3e-169|PREDICTED: uncharacterized protein LOC106310969 [Brassica oleracea var. oleracea]
106311030	-4.12367	7.31951e-16	-3.68913	7.27926e-12	-2.20523	2.57358e-06	XP_013603714.1|6.0e-70|PREDICTED: homeobox protein knotted-1-like 12 [Brassica oleracea var. oleracea]
106311033	-1.91925	4.85428e-06	-1.74878	0.000108308	-2.75825	1.77301e-12	XP_013603716.1|3.9e-26|PREDICTED: uncharacterized protein LOC106311033 [Brassica oleracea var. oleracea]
106311422	-3.51216	6.77537e-18	-7.01126	6.80891e-47	-7.58943	3.10724e-48	XP_013604061.1|6.1e-122|PREDICTED: WAT1-related protein At4g28040-like [Brassica oleracea var. oleracea]
106311477	-3.58116	2.69027e-27	-3.21453	3.59836e-19	-2.88111	1.49512e-19	XP_013604115.1|5.9e-304|PREDICTED: beta-glucosidase 10-like [Brassica oleracea var. oleracea]
106311478	-1.86907	2.53235e-26	-1.36858	5.88199e-09	-2.35716	1.04505e-38	XP_013604116.1|6.9e-303|PREDICTED: beta-glucosidase 10-like [Brassica oleracea var. oleracea]
106311498	1.08737	0.000474802	1.4551	1.8637e-06	1.33102	4.38381e-06	XP_013604134.1|5.6e-105|PREDICTED: PLASMODESMATA CALLOSE-BINDING PROTEIN 3-like [Brassica oleracea var. oleracea]
106311532	-3.04461	5.74774e-34	-1.46018	6.6398e-06	-3.03618	8.52076e-33	XP_013604176.1|2.5e-246|PREDICTED: uncharacterized protein LOC106311532 [Brassica oleracea var. oleracea]
106311537	-1.9712	5.9649e-15	-1.22643	0.00142803	-1.77995	8.34405e-13	VDD05435.1|1.3e-272|unnamed protein product [Brassica rapa]
106311567	-1.02857	0.000802475	-1.00122	0.00275977	-1.32368	1.82643e-07	XP_013604224.1|5.1e-184|PREDICTED: uncharacterized protein LOC106311567 [Brassica oleracea var. oleracea]
106311624	-2.1422	5.29775e-14	-1.18201	0.00378384	-1.35101	5.952e-07	XP_013604312.1|3.6e-227|PREDICTED: F-box protein At2g32560-like [Brassica oleracea var. oleracea]
106311630	1.42486	2.64979e-11	1.65077	1.89728e-11	1.73739	2.61629e-13	XP_013604318.1|0.0e+00|PREDICTED: lipase-like PAD4 [Brassica oleracea var. oleracea]
106311646	1.76333	1.99375e-10	1.52889	6.47978e-05	1.11716	0.000895092	VDD55090.1|4.9e-169|unnamed protein product, partial [Brassica oleracea]
106311700	-1.8879	1.24574e-15	-1.07614	0.00968847	-1.48171	1.98345e-07	XP_013604410.1|4.4e-197|PREDICTED: serine carboxypeptidase-like 10 isoform X2 [Brassica oleracea var. oleracea]
106311708	1.775	1.5443e-12	1.74779	2.41239e-08	1.35767	7.863e-07	XP_013604422.1|0.0e+00|PREDICTED: uncharacterized protein LOC106311708 [Brassica oleracea var. oleracea]
106311723	2.23758	2.76258e-09	1.94843	1.18422e-05	1.68342	0.00011978	XP_013604445.1|0.0e+00|PREDICTED: uncharacterized protein LOC106311723 [Brassica oleracea var. oleracea]
106311732	-2.50218	1.10555e-63	-2.18845	1.21571e-20	-2.21999	3.51772e-38	XP_013604460.1|2.4e-157|PREDICTED: methylesterase 9-like [Brassica oleracea var. oleracea]
106311734	-2.68152	1.36012e-13	-2.21078	1.90019e-08	-1.77806	7.72739e-07	XP_013604461.1|5.9e-257|PREDICTED: transcription factor SCREAM2-like [Brassica oleracea var. oleracea]
106311749	3.04244	5.46525e-16	2.49323	3.74264e-09	1.90685	3.29807e-05	XP_013604476.1|0.0e+00|PREDICTED: uncharacterized protein LOC106311749 [Brassica oleracea var. oleracea]
106311750	-3.06415	3.2219e-18	-1.98256	8.12013e-07	1.29719	4.35617e-06	XP_013604477.1|0.0e+00|PREDICTED: wall-associated receptor kinase 1-like [Brassica oleracea var. oleracea]
106311763	-1.27169	2.83111e-07	-1.29922	6.92462e-06	-2.17397	2.41847e-15	XP_013604490.1|9.8e-282|PREDICTED: probable WRKY transcription factor 4 [Brassica oleracea var. oleracea]
106311779	-2.41279	5.60317e-06	-4.07023	5.43546e-10	-3.49162	1.34421e-09	XP_013604516.1|2.3e-74|PREDICTED: uncharacterized protein LOC106311779 [Brassica oleracea var. oleracea]
106311858	-4.10733	1.76665e-31	-3.9741	5.98984e-25	-3.28539	4.30699e-22	VDD47991.1|0.0e+00|unnamed protein product, partial [Brassica oleracea]
106311879	-4.17436	8.67921e-16	-3.1289	1.97551e-07	-1.22427	0.00188915	XP_013604657.1|1.4e-163|PREDICTED: LOW QUALITY PROTEIN: endochitinase PR4-like [Brassica oleracea var. oleracea]
106311891	-4.54103	1.49973e-50	-2.99374	9.59815e-11	-1.66186	1.92326e-08	XP_013604669.1|0.0e+00|PREDICTED: ABC transporter G family member 18-like [Brassica oleracea var. oleracea]
106311942	-2.60412	3.01194e-52	-2.03375	3.44537e-09	-1.27356	8.13788e-13	XP_013604747.1|3.8e-241|PREDICTED: protein phosphatase 2C 56-like [Brassica oleracea var. oleracea]
106311954	2.1115	1.45652e-08	2.3568	7.495e-10	2.79612	1.83634e-17	XP_013604760.1|0.0e+00|PREDICTED: 116 kDa U5 small nuclear ribonucleoprotein component-like [Brassica oleracea var. oleracea]
106312053	-2.66417	6.33827e-16	-1.44837	0.000409199	-1.04473	0.00289828	XP_013604881.1|1.0e-149|PREDICTED: random slug protein 5-like [Brassica oleracea var. oleracea]
106312102	-1.02973	3.11202e-06	-1.23712	1.01954e-05	-1.68307	1.0785e-14	XP_013604944.1|0.0e+00|PREDICTED: glutamate receptor 3.2 [Brassica oleracea var. oleracea]
106312140	-2.32998	2.12089e-56	-1.60502	8.5787e-07	-2.263	2.29005e-31	XP_013604993.1|5.2e-279|PREDICTED: cysteine proteinase RD21a-like [Brassica oleracea var. oleracea]
106312234	-2.70317	2.79968e-20	-2.41548	1.17595e-07	-3.85334	1.31877e-27	XP_013605133.1|0.0e+00|PREDICTED: 5' exonuclease Apollo [Brassica oleracea var. oleracea]
106312250	-1.33393	6.86963e-06	-1.59564	0.000151038	-1.19014	6.24587e-05	XP_013605149.1|4.6e-214|PREDICTED: F-box protein AFR [Brassica oleracea var. oleracea]
106312330	-2.97464	1.73135e-22	-3.10685	8.89632e-20	-3.13364	1.4522e-20	XP_013605267.1|2.4e-256|PREDICTED: transcription factor PIF5 [Brassica oleracea var. oleracea]
106312371	-4.63123	1.91732e-12	-2.54053	0.000207441	-3.35214	4.50461e-09	XP_013605327.1|6.1e-207|PREDICTED: putative GATA transcription factor 22 isoform X1 [Brassica oleracea var. oleracea]
106312386	-3.86593	1.50288e-28	-2.26728	1.12533e-09	-1.59119	8.10988e-08	XP_013605344.1|0.0e+00|PREDICTED: BEL1-like homeodomain protein 4 [Brassica oleracea var. oleracea]
106312418	-2.1882	1.67533e-12	-2.26991	8.18081e-10	-3.7019	5.81467e-48	XP_013605390.1|1.1e-248|PREDICTED: basic 7S globulin-like [Brassica oleracea var. oleracea]
106312427	1.15795	9.25998e-05	1.9187	7.57129e-10	1.20521	0.000111268	XP_013605406.1|7.3e-291|PREDICTED: auxin transporter-like protein 2 [Brassica oleracea var. oleracea]
106312428	2.10165	4.51404e-16	1.98284	8.55175e-11	1.22213	5.29466e-05	XP_002305502.1|1.2e-70|glycine-rich protein 2 [Populus trichocarpa]
106312496	1.22264	1.56436e-05	1.30124	0.00013183	1.20148	0.000174502	XP_013664660.1|0.0e+00|probable inactive purple acid phosphatase 1 [Brassica napus]
106312519	1.42459	0.00036153	2.2576	4.92194e-08	2.32449	1.96935e-09	VDC63167.1|2.4e-273|unnamed protein product [Brassica rapa]
106312572	-1.23538	6.31074e-07	-1.2892	3.01125e-05	-1.6201	5.12755e-11	XP_013605597.1|0.0e+00|PREDICTED: transcription factor MYC4 [Brassica oleracea var. oleracea]
106312589	1.864	0.000200687	1.69	0.00425717	1.53449	0.00623819	XP_013605941.1|6.8e-113|PREDICTED: nudix hydrolase 16, mitochondrial-like [Brassica oleracea var. oleracea]
106312613	1.4969	1.49852e-09	1.03382	0.00260318	1.22219	3.77817e-06	XP_013605650.1|0.0e+00|PREDICTED: mitotic spindle assembly checkpoint protein MAD1 isoform X2 [Brassica oleracea var. oleracea]
106312619	2.47478	6.57693e-27	2.31666	2.35079e-16	1.72535	6.53805e-12	XP_013605659.1|1.1e-248|PREDICTED: protein ASPARTIC PROTEASE IN GUARD CELL 2-like [Brassica oleracea var. oleracea]
106312644	-3.80633	1.20993e-30	-2.36571	6.03923e-14	-1.12111	0.000122984	XP_013605691.1|7.7e-220|PREDICTED: serine/threonine-protein kinase CDL1-like isoform X1 [Brassica oleracea var. oleracea]
106312734	-1.11806	2.29544e-07	-1.19777	1.47633e-07	-1.14023	2.137e-09	XP_013605809.1|5.9e-241|PREDICTED: palmitoyl-acyl carrier protein thioesterase, chloroplastic-like [Brassica oleracea var. oleracea]
106312851	-2.52322	0.00126708	-3.14397	6.91348e-05	1.38256	0.00196987	XP_013605982.1|1.4e-226|PREDICTED: chalcone synthase 3 [Brassica oleracea var. oleracea]
106312862	-2.96837	2.05202e-11	-1.85697	2.96407e-08	-2.6338	4.60833e-16	XP_013605995.1|0.0e+00|PREDICTED: phosphoinositide phospholipase C 1 isoform X2 [Brassica oleracea var. oleracea]
106312924	-6.30949	1.27383e-17	-4.8214	1.48563e-22	-3.64007	4.66012e-18	XP_013606072.1|8.5e-226|PREDICTED: GATA transcription factor 21-like [Brassica oleracea var. oleracea]
106312938	-2.11961	5.83447e-23	-1.38341	4.82859e-08	-2.00997	1.5659e-25	XP_013606094.1|2.7e-277|PREDICTED: protein ZINC INDUCED FACILITATOR-LIKE 1 [Brassica oleracea var. oleracea]
106312940	2.9453	6.48329e-37	2.92558	4.20882e-26	1.53654	7.99575e-08	XP_009122816.1|0.0e+00|PREDICTED: BEL1-like homeodomain protein 9 [Brassica rapa]
106312966	-4.79775	4.28909e-50	-5.24731	1.35833e-50	-1.25699	3.07896e-06	XP_013606131.1|1.7e-141|PREDICTED: uncharacterized protein LOC106312966 [Brassica oleracea var. oleracea]
106312983	-3.65597	3.23119e-05	-2.37307	0.0062751	1.64964	0.000121423	VDC91957.1|1.6e-277|unnamed protein product [Brassica oleracea]
106312988	-1.13878	1.56568e-09	-1.17086	5.77566e-06	-1.44846	2.56369e-13	XP_013606158.1|1.6e-300|PREDICTED: uncharacterized protein At1g04910-like [Brassica oleracea var. oleracea]
106312995	-2.6717	8.91079e-05	-1.9333	0.00577584	-1.92534	0.00454388	XP_013606165.1|1.8e-292|PREDICTED: vacuolar-processing enzyme beta-isozyme-like [Brassica oleracea var. oleracea]
106312998	-1.54549	3.15225e-19	-1.30342	7.32235e-06	-1.48692	6.49114e-16	XP_013606168.1|1.1e-93|PREDICTED: probable phospholipid hydroperoxide glutathione peroxidase 6, mitochondrial [Brassica oleracea var. oleracea]
106313032	-1.88124	7.57191e-12	-1.93421	6.39538e-13	-1.07378	3.60791e-06	VDD20361.1|7.7e-278|unnamed protein product [Brassica rapa]
106313036	-2.23149	2.31817e-22	-1.72416	1.10905e-08	-1.06081	0.000184223	XP_013606210.1|0.0e+00|PREDICTED: L-ascorbate oxidase-like [Brassica oleracea var. oleracea]
106313040	2.27724	7.56676e-29	1.55885	1.63325e-08	1.08172	4.39394e-06	XP_013606217.1|1.9e-259|PREDICTED: high mobility group B protein 6 [Brassica oleracea var. oleracea]
106313051	5.72298	1.14116e-15	8.26126	1.32995e-42	8.88657	1.20707e-47	XP_013606232.1|2.9e-141|PREDICTED: developmental protein SEPALLATA 1 [Brassica oleracea var. oleracea]
106313058	-1.99787	2.64847e-22	-2.15016	1.12663e-18	-1.77407	2.08664e-16	XP_013606241.1|0.0e+00|PREDICTED: G-type lectin S-receptor-like serine/threonine-protein kinase SD1-29 [Brassica oleracea var. oleracea]
106313091	-1.97191	9.05843e-19	-1.30939	0.000568968	-1.31626	5.41693e-06	XP_013606283.1|5.2e-242|PREDICTED: protein phosphatase 2C 77 [Brassica oleracea var. oleracea]
106313113	-4.24443	7.51357e-17	-1.75915	0.00255873	-2.12478	2.03974e-05	XP_013606308.1|4.5e-153|PREDICTED: expansin-A5 [Brassica oleracea var. oleracea]
106313115	2.06122	6.35159e-21	2.53761	8.42383e-25	2.10187	5.33687e-21	XP_013606309.1|0.0e+00|PREDICTED: probable polygalacturonase non-catalytic subunit At1g60390 [Brassica oleracea var. oleracea]
106313139	1.89573	3.64156e-11	1.38274	0.000201099	1.50729	3.23634e-06	XP_013606334.1|0.0e+00|PREDICTED: protein timeless homolog isoform X2 [Brassica oleracea var. oleracea]
106313227	1.43567	2.35112e-05	1.51125	0.000147103	2.24157	1.67974e-12	XP_013606438.1|0.0e+00|PREDICTED: leucine-rich repeat receptor protein kinase EMS1 [Brassica oleracea var. oleracea]
106313251	1.38822	0.00056739	1.55679	0.000528436	1.68159	5.84024e-06	XP_013606472.1|0.0e+00|PREDICTED: origin of replication complex subunit 1B-like [Brassica oleracea var. oleracea]
106313275	2.48283	2.86355e-18	1.99934	5.53697e-08	1.1442	0.00298121	XP_013606498.1|3.9e-211|PREDICTED: LOW QUALITY PROTEIN: high mobility group B protein 13 [Brassica oleracea var. oleracea]
106313299	1.644	2.91367e-12	1.29262	4.25181e-05	1.06214	2.81244e-05	XP_013606538.1|0.0e+00|PREDICTED: uncharacterized protein LOC106313299 [Brassica oleracea var. oleracea]
106313309	1.16334	0.00324641	2.63306	2.23701e-11	2.61755	2.6935e-14	VDD27793.1|4.1e-306|unnamed protein product [Brassica oleracea]
106313324	-2.24016	1.45753e-22	-1.8031	5.58634e-10	-1.02114	0.00028815	XP_013606568.1|2.3e-239|PREDICTED: ABSCISIC ACID-INSENSITIVE 5-like protein 6 [Brassica oleracea var. oleracea]
106313330	-2.37479	2.34658e-10	-1.77368	0.00177634	-1.89906	2.12619e-06	XP_013606579.1|2.1e-106|PREDICTED: outer membrane lipoprotein Blc [Brassica oleracea var. oleracea]
106313342	1.58728	0.00900804	2.50304	8.09349e-06	2.21098	2.54197e-05	XP_013606626.1|7.6e-212|PREDICTED: salicylate carboxymethyltransferase-like [Brassica oleracea var. oleracea]
106313347	1.21814	0.00905209	2.77079	5.39098e-10	3.12664	1.46957e-22	XP_018463757.1|1.6e-157|PREDICTED: bifunctional L-3-cyanoalanine synthase/cysteine synthase D2-like isoform X1 [Raphanus sativus]
106313403	-1.24052	0.00161644	-1.66725	0.000418877	-1.85742	9.79467e-07	XP_013606657.1|0.0e+00|PREDICTED: tetrahydrocannabinolic acid synthase-like [Brassica oleracea var. oleracea]
106313404	1.57574	1.34131e-06	1.49764	2.47146e-06	1.13833	0.000349565	XP_013606659.1|1.9e-258|PREDICTED: uncharacterized protein LOC106313404 [Brassica oleracea var. oleracea]
106313423	1.90046	5.28563e-10	2.83275	2.75493e-17	2.47075	4.10434e-17	XP_013703249.1|1.3e-282|fatty acyl-CoA reductase 1-like [Brassica napus]
106313440	-1.35513	1.33317e-20	-1.50976	4.87211e-10	-2.1063	4.79306e-40	CDY50106.1|7.1e-287|BnaC01g43540D [Brassica napus]
106313441	1.12357	0.00178498	1.27078	0.000440111	1.22027	0.000225607	XP_013606696.1|1.4e-107|PREDICTED: protein DEHYDRATION-INDUCED 19 homolog 7-like isoform X2 [Brassica oleracea var. oleracea]
106313462	-3.61244	0.000350487	-3.46993	0.00048453	-4.37468	3.30241e-05	XP_013606719.1|1.5e-184|PREDICTED: transcription factor HBI1-like [Brassica oleracea var. oleracea]
106313466	1.66774	1.20101e-10	1.20956	0.000561342	1.46541	5.99936e-08	XP_013606725.1|0.0e+00|PREDICTED: carboxy-terminal kinesin 2-like [Brassica oleracea var. oleracea]
106313481	-2.05885	6.68888e-08	-2.40101	8.82506e-10	-1.0535	0.00235505	XP_013606744.1|2.2e-293|PREDICTED: glutamate decarboxylase 1-like [Brassica oleracea var. oleracea]
106313551	-1.56254	8.90176e-14	-1.36721	5.85557e-07	-1.77992	5.5568e-17	XP_013606841.1|4.1e-206|PREDICTED: putative lipase ROG1 [Brassica oleracea var. oleracea]
106313555	-2.36477	8.52125e-10	-1.36967	0.00567172	-2.30935	1.57727e-08	NP_001303211.1|1.1e-113|ethylene-responsive transcription factor ERF106-like [Brassica napus]
106313561	1.047	0.00189982	1.18035	0.000718111	1.02532	0.00159931	XP_013606858.1|0.0e+00|PREDICTED: LRR receptor-like serine/threonine-protein kinase FEI 1 isoform X1 [Brassica oleracea var. oleracea]
106313570	1.56672	7.21398e-09	1.16631	0.00172795	1.09233	0.000318438	XP_013606870.1|0.0e+00|PREDICTED: 65-kDa microtubule-associated protein 3-like [Brassica oleracea var. oleracea]
106313580	-1.50761	1.98801e-09	-1.01843	0.00353537	-1.47005	2.62817e-08	XP_013664527.1|2.0e-250|methionine gamma-lyase-like [Brassica napus]
106313583	1.89554	3.73919e-16	1.34412	2.71338e-06	1.19269	6.52762e-06	XP_013722830.1|0.0e+00|DNA replication licensing factor MCM7 [Brassica napus]
106313641	-1.33706	1.46346e-10	-1.40065	2.66682e-08	-2.14551	1.27064e-18	VDD28213.1|1.2e-225|unnamed protein product [Brassica oleracea]
106313678	2.26434	2.27343e-18	2.14511	5.59271e-11	2.2273	2.86195e-18	XP_013607017.1|6.2e-292|PREDICTED: sulfoquinovosyl transferase SQD2 [Brassica oleracea var. oleracea]
106313689	3.26411	0.00180971	5.78334	9.56243e-15	7.10353	2.32187e-22	XP_013607033.1|0.0e+00|PREDICTED: restin homolog [Brassica oleracea var. oleracea]
106313702	-3.9652	6.98988e-17	-3.3472	1.49341e-13	-1.70192	2.93228e-05	XP_013607052.1|7.7e-293|PREDICTED: sodium transporter HKT1-like [Brassica oleracea var. oleracea]
106313709	1.81416	2.3856e-15	1.24479	0.000618911	1.11638	0.000532635	XP_013607058.1|0.0e+00|PREDICTED: replication protein A 70 kDa DNA-binding subunit D [Brassica oleracea var. oleracea]
106313718	-2.65535	1.34494e-35	-2.50813	6.42738e-13	-2.73998	8.9783e-43	XP_013607067.1|1.3e-265|PREDICTED: glucan endo-1,3-beta-glucosidase 13 [Brassica oleracea var. oleracea]
106313731	-1.24451	6.89821e-06	-1.46713	1.18929e-05	-2.31583	9.2067e-19	XP_013607083.1|2.9e-240|PREDICTED: equilibrative nucleotide transporter 3 [Brassica oleracea var. oleracea]
106313745	-1.11489	0.000196695	-2.40483	3.86785e-10	-1.22435	0.000196253	XP_013607099.1|1.4e-195|PREDICTED: polygalacturonase inhibitor 1-like [Brassica oleracea var. oleracea]
106313752	1.25061	6.7598e-06	1.43547	1.76818e-05	1.49784	1.00597e-08	XP_013607108.1|2.9e-206|PREDICTED: collagen alpha-5(IV) chain [Brassica oleracea var. oleracea]
106313788	-1.51337	0.000461954	-1.64325	0.000636166	-2.18188	7.626e-07	XP_013607156.1|2.6e-216|PREDICTED: protein REVEILLE 1-like [Brassica oleracea var. oleracea]
106313810	-2.6596	2.86148e-48	-2.30738	1.73037e-25	-1.16985	4.07285e-07	XP_013607176.1|2.6e-291|PREDICTED: alkane hydroxylase MAH1-like [Brassica oleracea var. oleracea]
106313814	-1.65517	4.03911e-09	-1.57495	1.96036e-06	-2.12729	2.81373e-13	EOA27401.1|8.4e-167|hypothetical protein CARUB_v10023534mg, partial [Capsella rubella]
106313853	-1.19225	0.000695968	-2.10262	8.37443e-08	-2.8617	3.20323e-11	XP_013607228.1|2.7e-92|PREDICTED: copper transporter 1-like [Brassica oleracea var. oleracea]
106313854	3.9864	0.00012219	3.92608	7.73181e-05	5.96677	1.95306e-11	VDD28167.1|0.0e+00|unnamed protein product [Brassica oleracea]
106313885	-2.32276	6.66478e-15	-1.47182	7.59045e-05	-1.24864	1.17834e-05	AIS36118.1|1.5e-187|MYB transcription factor 43-1 [Brassica napus]
106313899	2.40248	1.507e-12	3.34564	5.19619e-26	1.64337	0.000141621	XP_013607282.1|1.9e-278|PREDICTED: uncharacterized protein LOC106313899 [Brassica oleracea var. oleracea]
106313900	3.16153	5.44741e-25	2.8131	3.30445e-15	1.30916	0.00652214	RID42256.1|3.8e-217|hypothetical protein BRARA_J02160 [Brassica rapa]
106313974	-2.73435	9.75744e-29	-1.69819	3.76987e-08	-1.74959	2.71099e-13	XP_013607372.1|1.7e-160|PREDICTED: guanine nucleotide-binding protein subunit gamma 3-like isoform X2 [Brassica oleracea var. oleracea]
106313978	4.27276	2.3464e-111	3.64986	1.28156e-35	3.22313	5.87301e-51	XP_013607377.1|1.7e-131|PREDICTED: agamous-like MADS-box protein AGL8 [Brassica oleracea var. oleracea]
106313996	1.20467	0.000928641	4.41124	6.66722e-51	2.3122	8.01207e-12	XP_013607401.1|1.1e-300|PREDICTED: LOW QUALITY PROTEIN: cytochrome P450 84A4-like [Brassica oleracea var. oleracea]
106314013	1.40853	1.37786e-06	1.19258	0.00126883	1.00639	0.00267066	XP_013607416.1|0.0e+00|PREDICTED: ARMADILLO BTB ARABIDOPSIS PROTEIN 1-like [Brassica oleracea var. oleracea]
106314104	6.51609	9.54829e-41	6.01533	5.07234e-29	2.84434	0.000438865	XP_013607493.1|2.0e-182|PREDICTED: uncharacterized protein LOC106314104 [Brassica oleracea var. oleracea]
106314129	3.27084	7.89405e-15	2.70978	1.99716e-08	2.70569	9.20094e-09	XP_013607518.1|0.0e+00|PREDICTED: uncharacterized protein LOC106314129 [Brassica oleracea var. oleracea]
106314152	-1.41608	3.28618e-07	-1.9936	1.12426e-17	-1.19741	1.18807e-09	XP_013607539.1|0.0e+00|PREDICTED: pheophorbide a oxygenase, chloroplastic [Brassica oleracea var. oleracea]
106314195	-1.90026	2.59164e-11	-1.84383	1.10123e-08	-1.75296	1.48669e-11	RQL74336.1|1.8e-293|hypothetical protein DY000_00000180 [Brassica cretica]
106314351	-5.27287	5.91591e-27	-4.34184	6.9536e-22	-2.64804	9.55373e-13	XP_013607687.1|0.0e+00|PREDICTED: protein NRT1/ PTR FAMILY 6.4-like [Brassica oleracea var. oleracea]
106314490	-1.0841	4.53759e-05	-1.59178	2.67627e-07	-1.76789	1.28436e-21	XP_013607811.1|8.5e-177|PREDICTED: omega-3 fatty acid desaturase, chloroplastic-like [Brassica oleracea var. oleracea]
106314991	1.58338	2.01989e-05	1.82856	2.47879e-06	1.55487	3.73766e-05	XP_013695791.1|6.1e-133|nardilysin-like [Brassica napus]
106315154	3.49741	0.000553505	4.28013	1.43716e-06	3.15147	0.00464124	XP_013608364.1|8.5e-100|PREDICTED: thermospermine synthase ACAULIS5-like [Brassica oleracea var. oleracea]
106315157	-2.86212	2.81245e-23	-1.33391	0.000187793	-4.27151	1.57856e-31	XP_013608368.1|4.7e-153|PREDICTED: basic 7S globulin-like [Brassica oleracea var. oleracea]
106315306	1.87591	6.52424e-18	2.52231	1.08779e-24	1.72092	2.01319e-16	XP_013608495.1|0.0e+00|PREDICTED: transcription factor BIM1-like [Brassica oleracea var. oleracea]
106315368	1.60565	7.6774e-09	2.11666	7.5406e-13	1.66974	4.64353e-07	XP_013608550.1|2.3e-160|PREDICTED: exocyst complex component EXO70A1-like [Brassica oleracea var. oleracea]
106315385	-1.9668	6.20761e-10	-1.47821	0.000246891	-2.83277	8.38285e-19	XP_013608566.1|2.4e-301|PREDICTED: probable mitochondrial chaperone BCS1-B [Brassica oleracea var. oleracea]
106315506	-2.52302	1.9145e-27	-2.15691	4.84181e-14	-2.27145	6.4806e-21	XP_013608703.1|0.0e+00|PREDICTED: phototropin-2 isoform X1 [Brassica oleracea var. oleracea]
106315624	-1.8429	5.03783e-11	-1.31164	0.00963324	-1.84057	3.19354e-11	XP_013608871.1|1.6e-86|PREDICTED: calmodulin [Brassica oleracea var. oleracea]
106315631	1.91384	6.31805e-16	2.31678	7.6022e-17	1.67655	4.12938e-08	XP_013608879.1|2.9e-211|PREDICTED: GDSL esterase/lipase At5g45670-like [Brassica oleracea var. oleracea]
106315640	2.12803	7.3623e-22	2.32728	3.16631e-19	1.84649	9.80672e-15	XP_013608887.1|2.5e-113|PREDICTED: probable tyrosine-protein phosphatase At1g05000 isoform X1 [Brassica oleracea var. oleracea]
106315642	1.25971	1.3656e-05	1.17865	0.000366311	1.41976	1.42992e-07	XP_013608892.1|2.5e-202|PREDICTED: afadin- and alpha-actinin-binding protein isoform X1 [Brassica oleracea var. oleracea]
106315666	1.40408	0.0010342	1.65938	0.000115023	1.47621	0.000194868	XP_013608919.1|1.8e-205|PREDICTED: uncharacterized protein LOC106315666 [Brassica oleracea var. oleracea]
106315694	1.81988	0.00562641	4.11203	1.20839e-13	4.10861	4.09181e-22	XP_013608948.1|8.7e-274|PREDICTED: sugar transporter ERD6-like 16 [Brassica oleracea var. oleracea]
106315712	1.71669	1.86545e-11	1.58394	1.17008e-06	1.01936	0.000743919	XP_013608969.1|2.2e-178|PREDICTED: uncharacterized protein LOC106315712 [Brassica oleracea var. oleracea]
106315759	2.89962	4.69234e-24	2.38943	1.6532e-10	1.15014	0.00359434	XP_013609037.1|2.9e-140|PREDICTED: homeobox-leucine zipper protein HAT2-like [Brassica oleracea var. oleracea]
106315765	-3.29018	3.45582e-28	-2.30886	1.83376e-12	-1.10349	0.00014211	XP_013609043.1|4.3e-195|PREDICTED: GDSL esterase/lipase At5g03610-like [Brassica oleracea var. oleracea]
106315770	1.62183	7.61969e-12	2.46521	1.39358e-22	1.92246	8.99335e-11	XP_013609047.1|2.7e-200|PREDICTED: adenosine deaminase-like protein [Brassica oleracea var. oleracea]
106315788	-1.80174	5.90892e-08	-1.71351	2.86442e-05	-1.03215	0.00207776	XP_013609064.1|1.7e-211|PREDICTED: uncharacterized protein LOC106315788 [Brassica oleracea var. oleracea]
106315792	-2.17373	2.68957e-34	-1.51457	6.06604e-11	-4.0423	1.85234e-88	XP_013609069.1|2.4e-289|PREDICTED: UDP-glycosyltransferase 90A1 [Brassica oleracea var. oleracea]
106315852	-1.97627	6.5819e-05	-3.05804	1.47492e-09	-1.80585	3.20857e-05	XP_013609134.1|4.5e-70|PREDICTED: LOB domain-containing protein 25 [Brassica oleracea var. oleracea]
106315888	-4.61361	5.39583e-31	-6.06915	7.99193e-29	-4.94154	3.1215e-34	XP_013609175.1|2.6e-116|PREDICTED: agamous-like MADS-box protein AGL14 [Brassica oleracea var. oleracea]
106315911	-1.04328	6.3785e-05	-1.28895	0.00020535	-1.88884	4.93701e-11	VDD18750.1|1.8e-19|unnamed protein product, partial [Brassica rapa]
106315985	-3.17063	2.3746e-27	-2.31132	9.54517e-11	-2.13299	0.00203352	XP_013609293.1|9.0e-120|PREDICTED: ethylene-responsive transcription factor TINY-like [Brassica oleracea var. oleracea]
106316010	-1.58801	4.80769e-06	-2.55374	9.4938e-10	-2.33162	1.68727e-14	XP_013609324.1|1.1e-163|PREDICTED: bidirectional sugar transporter SWEET13 [Brassica oleracea var. oleracea]
106316015	-1.9008	4.36871e-07	-1.14352	0.00627497	-1.68344	3.52754e-06	XP_013609327.1|1.7e-154|PREDICTED: nuclear transcription factor Y subunit A-10 isoform X1 [Brassica oleracea var. oleracea]
106316059	-3.00517	3.57657e-10	-2.07123	7.72397e-06	-2.33783	1.1975e-07	XP_013609377.1|1.0e-158|PREDICTED: ethylene-responsive transcription factor ERF061 [Brassica oleracea var. oleracea]
106316100	1.54648	1.11618e-06	1.73379	7.53581e-07	1.83648	8.0782e-10	XP_013609420.1|5.3e-64|PREDICTED: uncharacterized protein LOC106316100 [Brassica oleracea var. oleracea]
106316103	-4.7328	4.98564e-10	-3.61183	2.73794e-15	-5.22101	1.21606e-29	XP_013609427.1|8.4e-180|PREDICTED: uncharacterized protein LOC106316103 isoform X2 [Brassica oleracea var. oleracea]
106316128	4.55857	1.11082e-08	4.26095	2.74805e-08	4.62	2.99185e-09	XP_006409706.1|1.1e-252|monogalactosyldiacylglycerol synthase 3, chloroplastic isoform X2 [Eutrema salsugineum]
106316141	3.77281	1.03688e-14	3.97272	1.99713e-16	2.88653	1.29345e-06	XP_013609471.1|0.0e+00|PREDICTED: glycerophosphodiester phosphodiesterase GDPDL4-like [Brassica oleracea var. oleracea]
106316157	-3.7371	1.70555e-19	-4.05556	1.2739e-18	-2.76775	1.31907e-12	XP_013609484.1|3.7e-217|PREDICTED: cytosolic sulfotransferase 15-like [Brassica oleracea var. oleracea]
106316184	-5.41879	2.28741e-198	-2.36049	6.03923e-14	-6.7494	3.95866e-253	XP_013609505.1|3.5e-117|PREDICTED: peptide methionine sulfoxide reductase A2 [Brassica oleracea var. oleracea]
106316190	-2.04254	1.28535e-10	-1.84481	7.8119e-09	-1.65522	5.82791e-07	XP_013609512.1|1.9e-153|PREDICTED: gibberellin-regulated protein 14 isoform X1 [Brassica oleracea var. oleracea]
106316254	2.95354	0.000632808	3.1389	0.000147352	6.2644	2.60462e-27	RQL82285.1|5.1e-233|hypothetical protein DY000_00008285, partial [Brassica cretica]
106316275	-2.17401	3.91175e-05	-2.09551	0.000886461	-4.14987	3.38251e-11	XP_013609604.1|6.6e-145|PREDICTED: NAC domain-containing protein 83-like isoform X1 [Brassica oleracea var. oleracea]
106316284	-5.55305	1.61416e-08	-6.93914	1.01902e-18	-5.91078	3.77304e-09	XP_005763555.1|1.6e-16|hypothetical protein EMIHUDRAFT_311627 [Emiliania huxleyi CCMP1516]
106316321	3.24698	7.23882e-12	3.99456	1.1925e-19	2.36543	2.89622e-05	XP_013609650.1|1.9e-118|PREDICTED: ras-related protein RABA5a [Brassica oleracea var. oleracea]
106316327	-1.88461	7.87342e-07	-2.16431	2.1687e-07	-2.37797	2.32427e-10	XP_013609657.1|9.4e-139|PREDICTED: myrosinase-binding protein 2-like [Brassica oleracea var. oleracea]
106316337	3.7467	3.36275e-05	4.78801	3.60756e-10	5.07479	2.63484e-10	XP_013609669.1|8.5e-144|PREDICTED: agamous-like MADS-box protein AGL3 isoform X2 [Brassica oleracea var. oleracea]
106316354	-1.88804	5.82719e-24	-2.74921	6.54533e-33	-3.00136	2.95743e-56	XP_013609685.1|1.7e-290|PREDICTED: cytochrome P450 71A1-like [Brassica oleracea var. oleracea]
106316363	3.19386	6.605e-20	3.17813	1.34728e-15	1.61015	0.000917627	XP_013609693.1|0.0e+00|PREDICTED: protein NRT1/ PTR FAMILY 1.1-like [Brassica oleracea var. oleracea]
106316431	-3.0235	1.99474e-10	-2.32614	2.67015e-07	-1.24779	0.00203596	XP_013609774.1|2.0e-120|PREDICTED: uncharacterized protein LOC106316431 [Brassica oleracea var. oleracea]
106316472	-6.96473	1.53592e-49	-2.5189	7.91744e-09	-8.144	2.59643e-42	XP_013609820.1|9.8e-127|PREDICTED: putative glutathione-specific gamma-glutamylcyclotransferase 2 [Brassica oleracea var. oleracea]
106316494	2.56073	0.0020128	5.33041	8.25071e-23	2.76832	0.000591696	XP_013609881.1|0.0e+00|PREDICTED: cadmium/zinc-transporting ATPase HMA2 [Brassica oleracea var. oleracea]
106316512	-2.07601	1.29234e-40	-3.06177	2.00189e-37	-2.47278	2.29562e-32	XP_013609872.1|6.7e-301|PREDICTED: polyol transporter 5-like [Brassica oleracea var. oleracea]
106316595	-5.92602	2.40434e-30	-3.32071	7.88364e-13	-6.02387	1.16228e-32	XP_022566457.1|7.6e-205|GDSL esterase/lipase At5g03610-like [Brassica napus]
106316747	-3.12922	9.00295e-06	-3.0153	1.14293e-05	-2.70438	7.58726e-05	XP_013610075.1|9.9e-68|PREDICTED: uncharacterized protein LOC106316747 [Brassica oleracea var. oleracea]
106316858	-1.88738	7.45033e-15	-2.26819	3.60896e-10	-2.79997	4.60713e-32	XP_013610180.1|1.9e-141|PREDICTED: allene oxide cyclase 2, chloroplastic-like [Brassica oleracea var. oleracea]
106316937	2.99578	0.00613039	5.4658	9.12093e-13	3.29659	0.00257371	XP_013610256.1|7.8e-100|PREDICTED: protein LIGHT-DEPENDENT SHORT HYPOCOTYLS 5-like [Brassica oleracea var. oleracea]
106317012	-3.53709	4.66611e-11	-1.4165	0.00284971	-4.20432	7.79792e-14	XP_013610327.1|0.0e+00|PREDICTED: homeobox-leucine zipper protein HDG10 [Brassica oleracea var. oleracea]
106317050	6.24728	7.37838e-14	3.57598	0.000565121	5.32592	1.51758e-08	XP_013610365.1|3.5e-192|PREDICTED: protein WUSCHEL-like [Brassica oleracea var. oleracea]
106317098	-4.52154	4.3968e-06	-2.4658	0.0052815	-2.8959	0.000544903	VDD30724.1|4.2e-209|unnamed protein product [Brassica oleracea]
106317145	-6.91461	3.68401e-18	-4.57857	1.96907e-15	-7.1923	1.19138e-18	XP_013610456.1|1.6e-172|PREDICTED: protein SULFUR DEFICIENCY-INDUCED 1 [Brassica oleracea var. oleracea]
106317174	-2.07383	3.48565e-38	-1.55734	3.55159e-10	-1.4131	2.93831e-15	XP_013610488.1|0.0e+00|PREDICTED: pectinesterase/pectinesterase inhibitor 3-like isoform X2 [Brassica oleracea var. oleracea]
106317339	-3.35235	1.66406e-06	-2.62991	0.000630152	-1.98807	0.00149659	CDY64782.1|3.7e-33|BnaCnng44880D [Brassica napus]
106317462	3.85593	1.11256e-38	-2.5715	0.00211659	-2.72134	0.000923717	XP_013610730.1|6.2e-218|PREDICTED: basic 7S globulin 2-like [Brassica oleracea var. oleracea]
106317638	-1.61576	2.36524e-07	-3.19413	1.74809e-17	-4.92075	2.96424e-29	RID42522.1|7.7e-28|hypothetical protein BRARA_J02400 [Brassica rapa]
106317799	-1.26882	2.7639e-08	-1.05752	0.000285804	-1.53657	2.10644e-11	XP_013611026.1|0.0e+00|PREDICTED: protein NETWORKED 4A-like [Brassica oleracea var. oleracea]
106317840	1.59059	2.68828e-05	1.97258	1.45127e-06	1.54044	7.93998e-05	VDD33926.1|0.0e+00|unnamed protein product [Brassica oleracea]
106317952	-1.39049	2.46587e-07	-1.28984	0.000141808	-1.23818	5.12615e-06	XP_013611226.1|0.0e+00|PREDICTED: disease resistance protein RML1A-like isoform X1 [Brassica oleracea var. oleracea]
106317965	1.61535	1.63591e-06	2.00605	1.79874e-08	1.16452	0.00245881	XP_013611247.1|2.3e-225|PREDICTED: probable pectinesterase 53 [Brassica oleracea var. oleracea]
106317978	4.21768	3.22591e-05	3.08467	0.00557729	3.9439	0.000306277	XP_013611261.1|1.5e-61|PREDICTED: uncharacterized protein LOC106317978 [Brassica oleracea var. oleracea]
106318029	-5.08149	7.28906e-08	-3.31918	0.000105074	1.70301	0.00157261	XP_013611316.1|3.2e-90|PREDICTED: photosystem I reaction center subunit N, chloroplastic-like [Brassica oleracea var. oleracea]
106318073	-2.86155	3.645e-21	-2.04801	3.74769e-09	-3.40534	4.79628e-28	XP_013611375.1|5.7e-171|PREDICTED: uncharacterized protein LOC106318073 [Brassica oleracea var. oleracea]
106318166	1.5085	6.31849e-07	1.3142	0.000196897	1.20932	0.000156342	XP_013611491.1|5.1e-125|PREDICTED: elongation factor 1-beta 1 [Brassica oleracea var. oleracea]
106318199	-1.12952	3.91491e-12	-1.05273	5.5234e-06	-1.13367	6.31889e-12	XP_013611530.1|4.0e-287|PREDICTED: mediator of RNA polymerase II transcription subunit 15 [Brassica oleracea var. oleracea]
106318229	-3.95594	9.85743e-23	-2.02398	5.86863e-07	-1.38881	0.000131049	XP_013675646.1|0.0e+00|LRR receptor-like serine/threonine-protein kinase [Brassica napus]
106318306	-2.70589	3.12013e-22	-1.86864	1.40576e-08	-1.75091	2.41868e-09	XP_013611677.1|0.0e+00|PREDICTED: LRR receptor-like serine/threonine-protein kinase FLS2 [Brassica oleracea var. oleracea]
106318326	-4.40697	3.84737e-18	-3.65898	2.0208e-14	-4.82419	1.94763e-20	XP_013611709.1|5.4e-239|PREDICTED: salicylate/benzoate carboxyl methyltransferase-like isoform X1 [Brassica oleracea var. oleracea]
106318486	-2.24651	1.97787e-09	-1.35697	0.00183982	-1.08013	0.00274283	XP_013611948.1|5.3e-300|PREDICTED: cytochrome P450 76C1-like [Brassica oleracea var. oleracea]
106318514	1.18019	9.55513e-09	1.41407	4.36708e-08	1.2747	2.72141e-10	XP_013611982.1|1.2e-214|PREDICTED: vegetative cell wall protein gp1 [Brassica oleracea var. oleracea]
106318536	1.12065	0.00672682	1.24053	0.00968399	1.25947	0.00120509	XP_013612012.1|2.5e-271|PREDICTED: probable serine/threonine-protein kinase At1g01540 isoform X1 [Brassica oleracea var. oleracea]
106318571	1.16856	2.08393e-09	1.64215	1.0953e-10	1.32845	2.13866e-12	VDD31673.1|0.0e+00|unnamed protein product [Brassica oleracea]
106318572	-2.24629	9.62951e-13	-1.27253	0.00268842	-1.22603	5.36362e-05	XP_013612057.1|0.0e+00|PREDICTED: probably inactive leucine-rich repeat receptor-like protein kinase At3g28040 [Brassica oleracea var. oleracea]
106318583	1.01875	0.0022415	2.14858	1.00624e-09	1.37835	5.77371e-06	XP_013659827.1|1.2e-137|uncharacterized protein LOC106364888 [Brassica napus]
106318604	1.91045	2.34819e-11	1.35809	0.00087007	2.18285	1.56105e-15	XP_010536825.1|1.7e-297|PREDICTED: chaperonin 60 subunit beta 3, chloroplastic [Tarenaya hassleriana]
106318641	-6.81399	2.86511e-29	-7.09805	1.63167e-27	-3.36392	1.20726e-14	XP_013612157.1|3.0e-298|PREDICTED: squalene monooxygenase 1,1 [Brassica oleracea var. oleracea]
106318683	-1.40698	8.89999e-07	-1.15392	0.00691165	-1.52928	1.98618e-08	XP_013612225.1|0.0e+00|PREDICTED: xyloglucan glycosyltransferase 4-like [Brassica oleracea var. oleracea]
106318690	-4.14617	3.81478e-32	-4.7028	5.93082e-33	-6.32193	3.1393e-39	XP_013612235.1|0.0e+00|PREDICTED: L-ascorbate oxidase-like [Brassica oleracea var. oleracea]
106318720	-1.67651	9.28488e-15	-1.2874	8.66164e-05	-1.25877	3.80496e-08	XP_013708157.1|5.2e-201|uncharacterized protein BNAA10G29610D isoform X1 [Brassica napus]
106318728	-2.33109	1.18876e-28	-2.01073	5.06085e-14	-1.75417	5.88631e-13	XP_013612296.1|8.1e-274|PREDICTED: flavin-containing monooxygenase FMO GS-OX2 [Brassica oleracea var. oleracea]
106318770	-1.46983	8.965e-05	-2.45555	6.31782e-10	-2.25214	5.49988e-10	XP_009122236.1|1.5e-117|PREDICTED: cytokinin riboside 5'-monophosphate phosphoribohydrolase LOG7 [Brassica rapa]
106318801	-2.96543	3.29104e-22	-1.79896	2.67667e-06	-1.67326	8.69391e-08	RQL82570.1|0.0e+00|hypothetical protein DY000_00008578, partial [Brassica cretica]
106318810	-1.65056	3.85066e-27	-1.36044	6.26351e-11	-1.82968	4.44354e-21	VDD20205.1|5.9e-278|unnamed protein product [Brassica rapa]
106318811	-1.32698	0.00430586	-1.50533	0.00419124	-1.61164	0.000274351	XP_013612400.1|1.3e-199|PREDICTED: putative clathrin assembly protein At5g10410 [Brassica oleracea var. oleracea]
106318812	-2.95307	8.3936e-17	-1.44053	0.00164176	1.0995	0.000582363	BAJ33858.1|9.1e-235|unnamed protein product [Eutrema halophilum]
106318821	-2.51474	2.40681e-16	-1.00059	0.00476156	-4.00409	1.94415e-29	XP_013612417.1|0.0e+00|PREDICTED: uncharacterized protein LOC106318821 [Brassica oleracea var. oleracea]
106318839	-1.01477	0.000120139	-1.69755	2.15904e-10	-1.34823	2.44906e-05	XP_013612472.1|8.5e-37|PREDICTED: uncharacterized protein LOC106318839 [Brassica oleracea var. oleracea]
106318874	-2.54583	7.94668e-22	-2.24193	8.98697e-15	-1.23693	7.078e-05	XP_013612481.1|0.0e+00|PREDICTED: S-type anion channel SLAH3-like [Brassica oleracea var. oleracea]
106318901	-3.93913	1.69356e-33	-2.83477	2.17703e-19	-1.70367	1.24228e-09	XP_013612515.1|1.1e-209|PREDICTED: flavone 3'-O-methyltransferase 1-like [Brassica oleracea var. oleracea]
106318966	-1.31934	1.27785e-20	-1.12388	0.000186089	-2.10656	2.0272e-42	XP_013612597.1|0.0e+00|PREDICTED: probable indole-3-acetic acid-amido synthetase GH3.5 [Brassica oleracea var. oleracea]
106318992	-2.02763	8.72206e-09	-1.47275	0.000288207	-1.0491	0.00483086	XP_013612631.1|8.5e-290|PREDICTED: serine carboxypeptidase-like 35 [Brassica oleracea var. oleracea]
106319018	-3.32711	2.89298e-29	-2.7947	2.54254e-11	-1.00847	0.000511414	XP_013612672.1|1.1e-292|PREDICTED: alkane hydroxylase MAH1-like [Brassica oleracea var. oleracea]
106319027	-3.47081	4.24659e-22	-1.39963	0.00134119	-1.29015	0.000430904	XP_013612683.1|0.0e+00|PREDICTED: cyclic nucleotide-gated ion channel 4 [Brassica oleracea var. oleracea]
106319078	-1.15907	2.60262e-11	-1.11376	0.000201307	-1.33501	1.03071e-10	XP_012076191.1|9.4e-267|glucomannan 4-beta-mannosyltransferase 2 [Jatropha curcas]
106319084	-1.95592	3.64741e-08	-1.99216	5.56485e-07	-2.97712	2.55126e-10	RID41757.1|0.0e+00|hypothetical protein BRARA_J01692 [Brassica rapa]
106319119	-1.379	7.15194e-12	-1.38637	3.05535e-06	-1.1518	7.70262e-08	XP_013612812.1|1.6e-206|PREDICTED: translation initiation factor IF-2 [Brassica oleracea var. oleracea]
106319139	-1.3346	1.53335e-15	-2.05803	3.61088e-23	-1.35143	4.02296e-15	XP_013612836.1|2.8e-209|PREDICTED: thiol protease aleurain [Brassica oleracea var. oleracea]
106319148	-3.16025	1.42701e-08	-3.20647	2.50637e-08	-1.82161	0.000185626	XP_013612848.1|5.1e-202|PREDICTED: reticulocyte-binding protein 2 homolog a isoform X1 [Brassica oleracea var. oleracea]
106319149	-1.20806	4.29891e-12	-1.54339	2.00838e-12	-1.80403	6.12909e-24	XP_013613220.1|0.0e+00|PREDICTED: phosphatidate phosphatase PAH1-like isoform X1 [Brassica oleracea var. oleracea]
106319167	1.92143	3.50363e-18	1.45806	1.397e-06	1.08946	2.86798e-05	XP_013612870.1|0.0e+00|PREDICTED: serine/threonine-protein kinase ULK4 [Brassica oleracea var. oleracea]
106319184	-3.19797	2.60008e-41	-1.66899	7.13399e-06	-1.40139	9.59172e-07	XP_013612895.1|0.0e+00|PREDICTED: myrosinase-like [Brassica oleracea var. oleracea]
106319193	1.62919	3.19742e-08	2.24144	5.7557e-10	1.43416	5.09454e-09	XP_013612905.1|0.0e+00|PREDICTED: uncharacterized protein LOC106319193 [Brassica oleracea var. oleracea]
106319197	-3.6302	3.19828e-54	-3.80361	9.04783e-42	-3.3723	1.06116e-43	XP_013612908.1|1.5e-205|PREDICTED: zinc finger protein CONSTANS-LIKE 5-like [Brassica oleracea var. oleracea]
106319274	-1.35288	2.40353e-10	-2.2238	9.13232e-19	-1.4388	2.35191e-09	XP_013702207.1|2.4e-250|protein DETOXIFICATION 27-like isoform X2 [Brassica napus]
106319290	-3.4894	1.69991e-17	-3.30863	1.55308e-13	-3.26712	2.32792e-16	XP_013613030.1|9.0e-298|PREDICTED: protein indeterminate-domain 4, chloroplastic [Brassica oleracea var. oleracea]
106319293	-1.72186	8.83109e-16	-1.26181	2.00009e-07	-1.01482	5.4077e-07	XP_013613035.1|6.3e-277|PREDICTED: UDP-glycosyltransferase 72B1 [Brassica oleracea var. oleracea]
106319331	2.55938	5.84097e-06	2.43095	6.38163e-05	2.47002	3.61734e-05	XP_013613073.1|1.4e-60|PREDICTED: putative uncharacterized protein DDB_G0287975 [Brassica oleracea var. oleracea]
106319340	1.90397	2.09394e-19	1.48499	1.07901e-07	1.10601	4.61917e-06	VDD30767.1|0.0e+00|unnamed protein product [Brassica oleracea]
106319517	3.22439	3.57832e-43	3.06481	2.05308e-27	1.39718	1.84246e-07	XP_013613320.1|0.0e+00|PREDICTED: LRR receptor-like serine/threonine-protein kinase ERL2 [Brassica oleracea var. oleracea]
106319545	-5.20848	3.0277e-14	-5.83375	1.9044e-14	-3.57744	7.2118e-09	XP_006394763.1|4.4e-254|cytochrome P450 71B11 [Eutrema salsugineum]
106319654	-1.84119	4.07612e-05	-1.58321	0.00073498	-2.35345	1.57101e-08	XP_013625103.1|3.7e-55|PREDICTED: cysteine-rich receptor-like protein kinase 26 [Brassica oleracea var. oleracea]
106319687	-1.72246	9.18311e-08	-1.87485	2.00077e-07	-2.29558	1.76948e-12	VDD11522.1|3.2e-284|unnamed protein product, partial [Brassica oleracea]
106319779	-2.05483	1.54408e-05	-1.91803	0.00037862	-1.65556	0.000136909	VDD27470.1|2.3e-34|unnamed protein product [Brassica oleracea]
106319899	-1.77988	1.97298e-21	-1.79781	1.13619e-08	-2.1284	2.14652e-27	XP_013613748.1|6.7e-22|PREDICTED: uncharacterized protein LOC106319899 isoform X2 [Brassica oleracea var. oleracea]
106319908	1.37795	1.98997e-08	2.40838	1.49133e-10	2.47055	1.88714e-19	XP_006414762.1|0.0e+00|potassium transporter 9 [Eutrema salsugineum]
106319963	-1.98017	5.5307e-28	-1.17222	0.00101318	-1.67713	4.85341e-19	XP_013613799.1|1.6e-122|PREDICTED: uncharacterized protein LOC106319963 [Brassica oleracea var. oleracea]
106319971	-4.97709	2.29692e-69	-2.64388	8.18081e-10	-1.77303	1.12227e-08	XP_013613804.1|1.5e-121|PREDICTED: kunitz-type trypsin inhibitor-like 1 protein [Brassica oleracea var. oleracea]
106319972	-1.89548	1.75815e-32	-1.34949	3.26555e-05	-1.79459	1.14781e-22	XP_013613805.1|9.1e-122|PREDICTED: uncharacterized protein LOC106319972 [Brassica oleracea var. oleracea]
106320098	1.66411	1.93403e-05	1.76378	1.23256e-05	2.05249	4.49385e-09	XP_013613918.1|0.0e+00|PREDICTED: E3 ubiquitin-protein ligase hel2 [Brassica oleracea var. oleracea]
106320120	7.68283	3.19802e-24	8.11645	1.59865e-31	7.13608	2.65998e-18	XP_013613940.1|4.4e-140|PREDICTED: transcription factor CAULIFLOWER isoform X1 [Brassica oleracea var. oleracea]
106320160	-1.60122	0.00344361	-2.64918	6.32887e-07	-1.8865	0.00412198	XP_013613983.1|3.2e-107|PREDICTED: miraculin-like [Brassica oleracea var. oleracea]
106320212	-3.76178	7.44693e-51	-3.05052	1.03003e-31	-4.22025	3.31149e-66	XP_013614065.1|3.2e-199|PREDICTED: bark storage protein A-like isoform X1 [Brassica oleracea var. oleracea]
106320217	-2.45587	0.000145811	-3.22268	3.81637e-06	-2.13646	0.000895122	XP_013614039.1|0.0e+00|PREDICTED: galactose oxidase-like [Brassica oleracea var. oleracea]
106320315	2.67465	3.33249e-16	3.32168	5.98786e-22	1.35564	0.0032081	XP_013614131.1|5.3e-246|PREDICTED: LOW QUALITY PROTEIN: probable pectate lyase 20 [Brassica oleracea var. oleracea]
106320355	1.80494	1.73261e-06	2.20365	3.03114e-08	2.21693	5.90808e-13	XP_013657626.1|7.8e-164|phosphoenolpyruvate carboxylase kinase 1-like [Brassica napus]
106320382	-1.43481	9.7447e-12	-2.40098	3.7473e-19	-1.83658	8.754e-18	XP_013614193.1|4.3e-182|PREDICTED: flavonol synthase 3-like [Brassica oleracea var. oleracea]
106320489	-2.00765	1.94236e-10	-1.55982	1.3589e-06	-2.556	2.25367e-20	XP_013614309.1|1.0e-182|PREDICTED: uncharacterized protein LOC106320489 [Brassica oleracea var. oleracea]
106320563	-2.2212	9.39623e-07	-1.73074	0.00104145	-1.73452	0.000289338	XP_013614400.1|9.5e-53|PREDICTED: uncharacterized protein LOC106320563 [Brassica oleracea var. oleracea]
106320573	-1.52031	8.18345e-22	-1.09573	5.23912e-07	-2.10478	3.87636e-33	XP_022552938.1|4.9e-199|sugar transporter ERD6-like 18 [Brassica napus]
106320629	-4.38207	2.76377e-60	-2.71453	1.40803e-09	-2.11976	6.91806e-23	XP_013614461.1|2.6e-223|PREDICTED: uncharacterized transporter YBR287W-like isoform X1 [Brassica oleracea var. oleracea]
106320649	2.84435	6.58872e-10	2.1382	0.000230077	2.17232	6.10712e-05	XP_013614476.1|1.4e-165|PREDICTED: transcription factor TCP19 [Brassica oleracea var. oleracea]
106320670	-2.78903	4.13713e-58	-2.84427	1.22702e-19	-3.23119	1.75822e-42	XP_013614490.1|8.6e-292|PREDICTED: cytochrome P450 81F1-like [Brassica oleracea var. oleracea]
106320674	-2.2514	9.24914e-12	-1.30676	0.0095125	-2.32634	1.1859e-12	XP_013662729.2|7.2e-164|expansin-A10 [Brassica napus]
106320718	-2.08549	5.27097e-13	-1.20895	0.000153268	-1.00913	0.00163348	XP_013614543.1|6.0e-242|PREDICTED: protein IQ-DOMAIN 14-like [Brassica oleracea var. oleracea]
106320738	1.62955	1.74917e-06	1.52437	0.000119131	1.21017	0.0014239	XP_013614558.1|1.0e-307|PREDICTED: probable glucose-1-phosphate adenylyltransferase large subunit, chloroplastic [Brassica oleracea var. oleracea]
106320812	-1.27307	3.03093e-08	-1.75599	6.26748e-11	-1.7724	2.91118e-12	ESQ29847.1|0.0e+00|hypothetical protein EUTSA_v10012006mg, partial [Eutrema salsugineum]
106320814	-1.49642	6.81695e-09	-1.51491	6.83501e-06	-2.07114	6.37592e-15	XP_013723801.1|2.1e-172|endoglucanase 11 isoform X1 [Brassica napus]
106320836	-3.52891	0.00134303	-3.34309	0.00191124	-3.28925	0.00309465	XP_013614642.1|1.5e-203|PREDICTED: galactinol synthase 3 [Brassica oleracea var. oleracea]
106320887	2.12688	0.000290744	2.28957	4.96227e-05	1.86137	0.0023269	XP_013614689.1|0.0e+00|PREDICTED: helicase sen1 [Brassica oleracea var. oleracea]
106320924	-2.33909	9.27378e-09	-1.25931	0.00717683	-2.09936	1.48514e-10	XP_013614723.1|2.3e-295|PREDICTED: transcription factor bHLH28-like [Brassica oleracea var. oleracea]
106320928	2.72859	1.61527e-15	2.50065	8.19017e-11	1.32624	0.00545444	ESQ31841.1|4.1e-26|hypothetical protein EUTSA_v10004769mg [Eutrema salsugineum]
106320988	-1.06137	1.58558e-05	-1.40035	5.40019e-07	-2.376	1.2196e-20	ABO32545.1|0.0e+00|LOX [Brassica oleracea var. gemmifera]
106321023	-1.2453	1.01659e-06	-1.36804	0.00246485	-1.2462	4.7114e-07	XP_013614800.1|1.7e-102|PREDICTED: calcium-binding protein CML42 [Brassica oleracea var. oleracea]
106321077	2.41052	1.12891e-10	1.9294	2.31517e-05	1.23034	0.00717004	XP_013614847.1|7.2e-129|PREDICTED: uncharacterized protein LOC106321077 [Brassica oleracea var. oleracea]
106321078	-4.57541	3.82626e-09	-3.52736	2.51975e-07	-3.13359	4.98906e-07	XP_013614848.1|9.7e-143|PREDICTED: uncharacterized protein LOC106321078 [Brassica oleracea var. oleracea]
106321086	-1.78899	0.000172937	-2.56621	6.36648e-07	-1.76535	0.000214724	VDD51660.1|6.3e-197|unnamed protein product, partial [Brassica oleracea]
106321351	1.00516	0.000389923	1.40615	1.67592e-06	1.25002	2.89749e-06	XP_013615089.1|0.0e+00|PREDICTED: homeobox-leucine zipper protein HDG5-like [Brassica oleracea var. oleracea]
106321356	-1.64668	5.85097e-25	-1.0994	6.78711e-07	-1.70725	8.90013e-18	XP_013615098.1|7.1e-221|PREDICTED: probable protein phosphatase 2C 73 [Brassica oleracea var. oleracea]
106321398	1.37284	1.68123e-07	2.15243	4.91191e-17	1.55398	5.26415e-10	VDD13751.1|1.8e-284|unnamed protein product [Brassica rapa]
106321402	-1.83855	6.6337e-12	-2.44192	1.48004e-18	-3.03245	4.26131e-36	VDD63446.1|1.2e-181|unnamed protein product [Brassica oleracea]
106321618	3.65094	0.00106994	3.64939	0.000713312	4.45424	7.18746e-05	XP_013615315.1|1.1e-148|PREDICTED: uncharacterized protein LOC106321618 [Brassica oleracea var. oleracea]
106321648	-1.16857	1.99375e-10	-1.27116	0.000255071	-1.63505	2.04616e-18	VDD34377.1|2.4e-238|unnamed protein product [Brassica oleracea]
106321668	1.63738	0.000802864	2.46399	2.13699e-09	1.5153	0.00304101	XP_013605863.1|2.8e-201|PREDICTED: transcription factor PIF6 isoform X1 [Brassica oleracea var. oleracea]
106321687	-5.08493	4.89577e-15	-1.73211	1.18795e-05	-3.44139	2.37679e-27	XP_013622795.1|1.4e-209|PREDICTED: hyoscyamine 6-dioxygenase-like [Brassica oleracea var. oleracea]
106321748	-3.6995	0.000687629	-3.45528	0.00125723	-2.92051	0.00784191	XP_013615444.1|1.3e-118|PREDICTED: kunitz-type serine protease inhibitor DrTI-like [Brassica oleracea var. oleracea]
106321755	-2.83622	3.39576e-36	-1.6468	2.67592e-10	-2.41663	1.42871e-45	VDC97209.1|0.0e+00|unnamed protein product [Brassica oleracea]
106321770	2.6314	0.000118774	2.78375	2.39112e-05	3.24534	7.5113e-08	XP_022561353.1|3.8e-256|putative cadmium/zinc-transporting ATPase HMA4 [Brassica napus]
106321773	2.71918	5.35365e-08	3.0701	1.25831e-10	3.49826	4.18994e-16	XP_022561353.1|2.0e-252|putative cadmium/zinc-transporting ATPase HMA4 [Brassica napus]
106321782	1.38259	3.84948e-08	1.0837	0.000552602	1.15368	9.9352e-06	XP_013615476.1|2.1e-221|PREDICTED: uncharacterized protein LOC106321782 isoform X1 [Brassica oleracea var. oleracea]
106321911	-2.4871	3.44298e-19	-2.72294	1.43456e-28	-2.03219	3.76482e-24	XP_013615580.1|0.0e+00|PREDICTED: trihelix transcription factor GTL2-like [Brassica oleracea var. oleracea]
106322027	-1.30693	6.69427e-09	-2.20006	9.87645e-12	-1.23152	1.19294e-07	XP_013615678.1|4.0e-191|PREDICTED: F-box protein At5g50450 [Brassica oleracea var. oleracea]
106322077	-1.12601	2.39159e-07	-1.68883	6.06604e-11	-1.67025	4.9308e-12	XP_013615709.1|8.0e-95|PREDICTED: AB hydrolase superfamily protein YfhM-like [Brassica oleracea var. oleracea]
106322226	-3.39183	3.07421e-09	-1.8218	0.00366153	-3.70566	3.05345e-11	XP_013685925.2|8.0e-101|venom phosphodiesterase 2-like [Brassica napus]
106322289	-1.32263	0.00109558	-1.5987	0.000237393	-1.68714	0.000640942	XP_013615840.1|6.1e-50|PREDICTED: cysteine proteinase inhibitor 1 [Brassica oleracea var. oleracea]
106322464	1.39179	1.76365e-10	1.22367	1.04822e-05	1.01493	2.32942e-05	XP_018448459.1|9.2e-295|PREDICTED: endoglucanase 17 [Raphanus sativus]
106322528	4.08695	4.36704e-80	3.15093	2.1296e-31	2.18073	3.54859e-14	XP_013616036.1|4.2e-81|PREDICTED: uncharacterized protein At5g48480-like [Brassica oleracea var. oleracea]
106322551	2.19582	9.89447e-06	3.13958	1.86497e-13	2.14053	1.9028e-05	CDY45741.1|1.7e-221|BnaC02g42410D [Brassica napus]
106322558	-1.42251	1.2309e-05	-1.23641	0.000525078	-1.41623	9.32575e-06	RID73450.1|1.4e-311|hypothetical protein BRARA_B00603 [Brassica rapa]
106322581	-3.37875	1.9367e-52	-2.14277	4.25827e-15	-2.31926	8.33353e-26
106322609	-1.37513	1.91451e-06	-1.79422	2.48253e-08	-2.01649	1.57992e-10	XP_013616135.1|5.1e-310|PREDICTED: probable inorganic phosphate transporter 1-9 [Brassica oleracea var. oleracea]
106322629	-2.19113	2.54915e-15	-2.47618	5.72851e-12	-1.47001	2.00327e-08	XP_013616162.1|2.9e-200|PREDICTED: myb-related protein 306-like [Brassica oleracea var. oleracea]
106322637	-3.01861	1.36191e-20	-3.26049	1.86497e-13	-4.36779	2.92063e-35	XP_013616172.1|7.9e-284|PREDICTED: probable WRKY transcription factor 3 [Brassica oleracea var. oleracea]
106322655	-4.56399	3.50536e-78	-2.85179	2.93751e-24	-3.96569	6.62341e-74	XP_013616207.1|7.1e-132|PREDICTED: auxin-responsive protein IAA16-like [Brassica oleracea var. oleracea]
106322664	1.42381	1.69291e-08	1.69942	1.84587e-07	1.09607	0.000111989	CDY68249.1|7.0e-232|BnaC02g47760D [Brassica napus]
106322711	-1.75604	3.2017e-12	-1.32082	1.2335e-05	-1.76769	1.27858e-12	XP_013616284.1|1.7e-143|PREDICTED: NAC domain-containing protein 83-like [Brassica oleracea var. oleracea]
106322734	3.31353	2.6781e-11	3.76574	9.42736e-15	4.11115	2.8494e-21	XP_013616312.1|2.8e-285|PREDICTED: O-acyltransferase WSD1-like [Brassica oleracea var. oleracea]
106322768	-2.50741	1.03214e-18	-2.02431	9.12042e-09	-1.06799	5.1915e-05	XP_013616350.1|1.1e-190|PREDICTED: probable carboxylesterase 120 [Brassica oleracea var. oleracea]
106322788	-3.92592	1.04276e-06	-3.0653	0.000100768	-2.01606	0.00674339	XP_013616378.1|3.9e-230|PREDICTED: protein PHYTOCHROME KINASE SUBSTRATE 1 [Brassica oleracea var. oleracea]
106322799	1.72489	3.10518e-05	1.64729	0.00102006	1.51669	0.000528474	XP_013677231.1|0.0e+00|ubiquitin carboxyl-terminal hydrolase 21-like [Brassica napus]
106322817	-2.53627	8.66703e-21	-2.86171	5.34923e-17	-2.30522	4.67245e-18	XP_013616412.1|1.5e-153|PREDICTED: expansin-A5-like [Brassica oleracea var. oleracea]
106322850	-1.03025	0.000351696	-1.68194	1.84835e-07	-2.08531	1.88847e-12	XP_013616451.1|1.9e-203|PREDICTED: zinc finger protein CONSTANS-LIKE 10-like [Brassica oleracea var. oleracea]
106322864	1.19869	8.07236e-05	1.45504	1.72554e-07	1.15336	0.000291618	XP_013616463.1|3.0e-222|PREDICTED: putative E3 ubiquitin-protein ligase XBAT34 [Brassica oleracea var. oleracea]
106322867	-1.37866	2.38853e-12	-1.50411	4.77673e-09	-2.09864	4.31347e-25	XP_013616465.1|1.9e-303|PREDICTED: SNF1-related protein kinase catalytic subunit alpha KIN11-like [Brassica oleracea var. oleracea]
106322870	-2.01634	4.84828e-13	-1.59004	2.4288e-06	-1.33492	1.5761e-06	XP_013616473.1|4.9e-206|PREDICTED: uncharacterized protein LOC106322870 [Brassica oleracea var. oleracea]
106322876	-1.78119	2.04468e-05	-1.6875	0.000251671	-2.413	4.03814e-07	XP_006390080.1|4.9e-187|indole glucosinolate O-methyltransferase 4 [Eutrema salsugineum]
106322880	2.06139	8.09366e-11	1.88923	3.01814e-06	1.73275	1.27741e-08	XP_013616481.1|0.0e+00|PREDICTED: suppressor of Mek1-like isoform X1 [Brassica oleracea var. oleracea]
106322900	2.48776	4.14712e-09	2.99804	5.36924e-11	1.62604	0.00208908	RID75797.1|0.0e+00|hypothetical protein BRARA_B02820 [Brassica rapa]
106322927	4.27686	6.98123e-29	4.38327	1.90209e-28	2.53973	1.6842e-06	XP_013616536.1|1.4e-156|PREDICTED: protein UPSTREAM OF FLC [Brassica oleracea var. oleracea]
106322941	1.90339	0.00159737	2.1814	0.000169141	1.7796	0.00405605	XP_013616546.1|0.0e+00|PREDICTED: uncharacterized protein LOC106322941 [Brassica oleracea var. oleracea]
106322948	2.6809	5.16767e-10	2.28136	1.89504e-05	2.30951	7.67688e-07	XP_013616553.1|0.0e+00|PREDICTED: DNA polymerase alpha subunit B [Brassica oleracea var. oleracea]
106322968	-1.20592	0.00810833	-2.14022	0.00023216	-2.32219	1.21738e-06	XP_013616572.1|1.0e-81|PREDICTED: 17.6 kDa class II heat shock protein [Brassica oleracea var. oleracea]
106322971	-2.15644	1.97603e-17	-2.43976	6.52779e-10	-3.63188	3.62189e-55	XP_013616576.1|1.2e-222|PREDICTED: ethylene-responsive transcription factor ABR1-like [Brassica oleracea var. oleracea]
106323014	-3.79618	6.42829e-14	-2.2039	4.72118e-07	-1.36903	0.00046912	XP_009127444.1|5.4e-114|PREDICTED: LOB domain-containing protein 6 [Brassica rapa]
106323034	-1.12076	8.93275e-06	-1.00006	0.00273639	-1.69186	9.57765e-13	XP_013616649.1|1.0e-240|PREDICTED: uncharacterized protein LOC106323034 [Brassica oleracea var. oleracea]
106323041	1.94209	5.70235e-10	2.74118	2.07053e-16	2.59339	5.75882e-18	XP_013616656.1|9.5e-92|PREDICTED: uncharacterized protein LOC106323041 [Brassica oleracea var. oleracea]
106323045	-2.2827	0.000397236	-3.24885	5.35952e-06	-2.53724	6.66147e-05	XP_013685710.2|1.3e-251|transcription activator GLK2-like [Brassica napus]
106323052	2.66516	2.43851e-15	2.17541	7.31906e-06	2.41576	8.29125e-12	XP_013616674.1|1.4e-248|PREDICTED: cyclin-A1-1-like [Brassica oleracea var. oleracea]
106323082	2.39551	1.01164e-06	4.61108	4.04941e-25	3.20858	9.21912e-11	XP_013616704.1|2.7e-43|PREDICTED: defensin-like protein 3 [Brassica oleracea var. oleracea]
106323129	4.45346	3.29578e-11	4.61339	1.13466e-12	4.18667	3.00311e-09	XP_013616748.1|1.5e-237|PREDICTED: probable cysteine proteinase At3g43960 [Brassica oleracea var. oleracea]
106323172	1.99857	1.09786e-17	1.48331	2.14631e-06	1.42948	4.27091e-08	XP_013616786.1|0.0e+00|PREDICTED: abnormal spindle-like microcephaly-associated protein homolog isoform X1 [Brassica oleracea var. oleracea]
106323195	2.53422	6.02502e-11	2.56298	1.23919e-09	1.85366	3.59111e-05	XP_013616813.1|5.0e-190|PREDICTED: uncharacterized protein LOC106323195 isoform X2 [Brassica oleracea var. oleracea]
106323223	-1.7281	6.52141e-09	-1.3021	0.000171205	-1.0407	0.000337594	XP_013616826.1|0.0e+00|PREDICTED: disease resistance protein TAO1-like [Brassica oleracea var. oleracea]
106323242	-2.48444	1.85601e-11	-3.12356	5.38986e-11	-3.32108	7.42333e-15	XP_013616847.1|7.0e-202|PREDICTED: NAC domain-containing protein 92-like [Brassica oleracea var. oleracea]
106323462	-1.55447	3.87537e-07	-1.96039	3.60367e-13	-1.78397	1.28521e-14	CDY50106.1|1.6e-145|BnaC01g43540D [Brassica napus]
106323631	-1.5414	5.64655e-06	-1.6468	2.34194e-06	-1.74394	9.85976e-17	XP_013617177.1|3.7e-183|PREDICTED: uncharacterized protein LOC106323631 [Brassica oleracea var. oleracea]
106323707	2.14735	0.00216843	2.4595	0.000160674	3.82151	1.28642e-14	XP_013617244.1|0.0e+00|PREDICTED: histidine--tRNA ligase, cytoplasmic-like [Brassica oleracea var. oleracea]
106323793	-3.85226	1.98493e-15	-1.89006	1.11575e-05	1.05069	0.000328743	XP_013617318.1|6.6e-201|PREDICTED: uncharacterized protein LOC106323793 [Brassica oleracea var. oleracea]
106323808	-1.07918	0.00155868	-1.24127	0.000905875	-1.25345	0.000113918	VDD49662.1|1.3e-188|unnamed protein product, partial [Brassica oleracea]
106323849	-4.23452	5.30864e-15	-2.13082	0.00194839	-2.48889	4.03604e-07	XP_013617359.1|1.6e-151|PREDICTED: probable esterase KAI2 [Brassica oleracea var. oleracea]
106323960	1.69364	9.58482e-12	1.48367	1.23482e-06	1.36159	2.51078e-07	XP_013617451.1|0.0e+00|PREDICTED: microtubule-associated protein TORTIFOLIA1 [Brassica oleracea var. oleracea]
106324004	7.20094	2.96702e-48	7.90783	6.81624e-63	7.67568	1.73222e-56	XP_013617488.1|7.1e-228|PREDICTED: probable vacuolar amino acid transporter YPQ3 [Brassica oleracea var. oleracea]
106324189	-2.88749	3.35686e-31	-2.81832	4.99321e-27	-3.11126	1.68748e-39	XP_013617657.1|1.5e-274|PREDICTED: protein indeterminate-domain 9-like [Brassica oleracea var. oleracea]
106324358	1.33876	6.00065e-05	1.32594	0.00264033	1.33932	5.60601e-05	XP_013617794.1|1.9e-221|PREDICTED: uncharacterized protein LOC106324358 isoform X1 [Brassica oleracea var. oleracea]
106324435	-2.99889	9.70918e-27	-1.88748	2.51975e-07	-5.15605	1.21183e-41	XP_013617858.1|1.1e-284|PREDICTED: UDP-glycosyltransferase 73B3-like [Brassica oleracea var. oleracea]
106324620	-1.21209	1.54907e-05	-3.4091	1.82779e-20	-1.87756	1.5019e-07	XP_013618014.1|1.2e-217|PREDICTED: caffeic acid 3-O-methyltransferase-like [Brassica oleracea var. oleracea]
106324715	-2.79169	6.90517e-23	-2.11656	5.37552e-11	-1.97463	1.40378e-12	VDD27540.1|0.0e+00|unnamed protein product [Brassica oleracea]
106324734	1.69068	6.72033e-10	2.30687	1.26663e-13	1.12942	0.000545343	XP_013618159.1|1.8e-284|PREDICTED: ATP-dependent zinc metalloprotease FtsH-like [Brassica oleracea var. oleracea]
106324747	1.65412	5.64998e-14	2.06482	1.68217e-16	1.51066	2.16599e-08	XP_013618175.1|1.5e-153|PREDICTED: dof zinc finger protein DOF5.3-like [Brassica oleracea var. oleracea]
106324765	-4.50542	2.93451e-16	-2.64015	4.25461e-06	-2.10021	2.77835e-06	XP_013618198.1|6.5e-186|PREDICTED: uncharacterized protein LOC106324765 [Brassica oleracea var. oleracea]
106324813	1.34567	1.28045e-07	2.08365	4.85326e-13	1.5114	9.82363e-10	XP_013618252.1|2.4e-249|PREDICTED: uncharacterized protein LOC106324813 [Brassica oleracea var. oleracea]
106324835	1.40106	1.16868e-05	2.14867	1.46432e-09	2.18373	2.85263e-17	XP_013618278.1|2.5e-187|PREDICTED: zinc-finger homeodomain protein 3 isoform X1 [Brassica oleracea var. oleracea]
106324837	-1.64741	0.000318263	-1.4719	0.000193965	-1.44205	4.94034e-05	XP_013618284.1|3.2e-131|PREDICTED: protein BFR2 [Brassica oleracea var. oleracea]
106324853	-2.64508	3.80285e-15	-2.27677	1.83042e-10	-2.97327	1.89501e-16	XP_013618299.1|1.9e-177|PREDICTED: B-box zinc finger protein 21-like [Brassica oleracea var. oleracea]
106324918	1.65674	2.54978e-08	1.25596	0.00322513	1.94691	2.27465e-12	XP_013618377.1|0.0e+00|PREDICTED: ARMADILLO BTB ARABIDOPSIS PROTEIN 1 [Brassica oleracea var. oleracea]
106324950	-5.12444	8.98451e-32	-1.65831	6.60077e-05	-4.1903	2.55748e-29	XP_013618406.1|1.7e-169|PREDICTED: protein SULFUR DEFICIENCY-INDUCED 1-like [Brassica oleracea var. oleracea]
106324995	2.27491	2.89131e-06	2.34585	1.95932e-06	2.39818	2.94044e-07	XP_013618458.1|2.9e-182|PREDICTED: 2,3-bisphosphoglycerate-dependent phosphoglycerate mutase-like [Brassica oleracea var. oleracea]
106325007	2.1497	3.58048e-20	2.46216	3.12227e-17	1.73963	7.25337e-10	VDD21417.1|1.4e-52|unnamed protein product [Brassica oleracea]
106325046	1.40175	2.411e-06	1.15162	0.000986177	1.35662	2.79653e-06	XP_013618526.1|0.0e+00|PREDICTED: probable serine/threonine-protein kinase cdc7 [Brassica oleracea var. oleracea]
106325058	-3.08453	1.34793e-45	-5.56983	1.51946e-32	-7.20272	7.77142e-168	XP_013618538.1|1.6e-152|PREDICTED: vegetative storage protein 2 [Brassica oleracea var. oleracea]
106325065	-1.61728	0.000291259	-2.32125	4.03226e-08	-3.2834	1.13366e-15	XP_013618544.1|9.3e-150|PREDICTED: putative Myb family transcription factor At1g14600 [Brassica oleracea var. oleracea]
106325078	3.5901	2.1179e-06	4.67501	9.62341e-13	4.19352	2.21168e-09	XP_013618557.1|1.3e-146|PREDICTED: agamous-like MADS-box protein AGL3 [Brassica oleracea var. oleracea]
106325114	1.79643	1.00681e-06	1.98041	1.66184e-07	1.37734	0.000916017	XP_013618595.1|5.2e-152|PREDICTED: zinc-finger homeodomain protein 11 [Brassica oleracea var. oleracea]
106325142	-3.05518	3.19359e-31	-2.80543	7.19863e-29	-2.94897	1.50887e-51	XP_026662256.1|1.6e-17|keratin, type I cytoskeletal 9-like [Phoenix dactylifera]
106325150	-5.52055	1.35801e-09	-5.27345	2.07944e-09	-5.35713	1.34485e-09	XP_013618626.1|5.8e-36|PREDICTED: root meristem growth factor 9-like [Brassica oleracea var. oleracea]
106325172	-2.38719	2.32275e-12	-1.64983	1.81424e-06	-2.37266	2.3335e-12	XP_013618649.1|6.9e-87|PREDICTED: uncharacterized protein At5g65660-like [Brassica oleracea var. oleracea]
106325193	2.26571	1.32169e-11	1.25588	0.00844189	1.583	0.000335644	XP_013618674.1|2.1e-281|PREDICTED: uncharacterized protein LOC106325193 isoform X2 [Brassica oleracea var. oleracea]
106325198	4.26691	2.219e-19	4.61819	3.77299e-21	3.35348	1.55651e-09	XP_013618677.1|3.5e-205|PREDICTED: protein SHI RELATED SEQUENCE 5-like [Brassica oleracea var. oleracea]
106325225	2.30904	0.00337023	4.1428	2.35603e-13	4.53438	2.20601e-18	VDD19659.1|1.5e-281|unnamed protein product [Brassica oleracea]
106325255	1.98009	1.95204e-06	1.85284	6.11687e-05	1.5368	0.00116291	XP_013618745.1|0.0e+00|PREDICTED: protein DYAD isoform X2 [Brassica oleracea var. oleracea]
106325277	-2.21016	1.22175e-08	-1.69341	4.2039e-05	-1.97025	3.62447e-09	XP_013618767.1|4.9e-136|PREDICTED: ribonuclease 1 [Brassica oleracea var. oleracea]
106325319	-3.87993	0.000167066	-7.12653	2.18147e-24	-7.58633	5.09245e-25	XP_013618813.1|1.8e-216|PREDICTED: cytosolic sulfotransferase 15-like [Brassica oleracea var. oleracea]
106325342	2.33191	1.48537e-08	1.77002	0.000927928	1.76665	0.000162589	XP_013618844.1|0.0e+00|PREDICTED: probable inactive receptor kinase At5g67200 [Brassica oleracea var. oleracea]
106325384	2.89999	0.000249084	3.01753	0.000120933	6.17666	1.95268e-30	XP_013618893.1|0.0e+00|PREDICTED: histone acetyltransferase HAC2 [Brassica oleracea var. oleracea]
106325403	3.00584	0.00291719	4.44641	1.6872e-08	5.07468	6.40596e-11	XP_018470506.1|7.9e-267|PREDICTED: monogalactosyldiacylglycerol synthase 2, chloroplastic [Raphanus sativus]
106325424	-3.81061	8.50079e-05	-4.25728	1.50919e-05	-3.06195	0.00153389	XP_013618923.1|1.7e-81|PREDICTED: uncharacterized protein LOC106325424 [Brassica oleracea var. oleracea]
106325434	-1.76303	3.85728e-07	-1.38095	0.00177634	-1.40528	6.98513e-05	XP_013618934.1|1.9e-280|PREDICTED: D-xylose-proton symporter-like 1 [Brassica oleracea var. oleracea]
106325467	2.82751	9.36335e-10	2.64275	6.49521e-07	2.90575	4.65778e-10	RQL74428.1|5.9e-70|hypothetical protein DY000_00000272 [Brassica cretica]
106325556	-4.90492	2.60561e-15	-2.94121	1.39322e-06	-3.58808	2.40654e-12	XP_013619059.1|1.5e-44|PREDICTED: uncharacterized protein LOC106325556 isoform X2 [Brassica oleracea var. oleracea]
106325585	3.51881	0.000509425	5.06322	2.35528e-10	4.20058	1.17976e-05	XP_013619082.1|4.1e-157|PREDICTED: hypersensitive-induced response protein 1 [Brassica oleracea var. oleracea]
106325586	4.07984	7.1064e-09	2.51415	0.00691853	3.53397	5.05956e-06	XP_013619084.1|9.2e-55|PREDICTED: 60S acidic ribosomal protein P2-3-like [Brassica oleracea var. oleracea]
106325617	-2.77807	2.55843e-06	-2.41727	1.62951e-05	-1.66676	0.0011264	XP_013619116.1|2.1e-66|PREDICTED: uncharacterized protein LOC106325617 [Brassica oleracea var. oleracea]
106325693	6.16591	3.69904e-13	6.88781	2.24463e-19	4.37988	2.94207e-05	XP_013619207.1|5.9e-145|PREDICTED: SPX domain-containing protein 1 [Brassica oleracea var. oleracea]
106325717	2.92977	0.000592404	2.66148	0.00315923	3.31188	4.05172e-05	XP_013619228.1|2.3e-289|PREDICTED: uncharacterized protein LOC106325717 [Brassica oleracea var. oleracea]
106325760	-5.19959	1.41058e-100	-5.46476	9.73084e-35	-9.53741	6.82803e-138	XP_013619265.1|1.0e-233|PREDICTED: 3-isopropylmalate dehydrogenase 2, chloroplastic-like [Brassica oleracea var. oleracea]
106325770	2.54134	1.99286e-22	2.49995	3.003e-16	1.30332	6.56737e-05	XP_013619273.1|7.5e-188|PREDICTED: homeobox protein knotted-1-like 2 [Brassica oleracea var. oleracea]
106325812	5.87942	8.88404e-42	5.48063	3.70062e-29	4.71361	7.84514e-23	XP_013619317.1|1.4e-218|PREDICTED: protein CUP-SHAPED COTYLEDON 2 [Brassica oleracea var. oleracea]
106325815	-2.033	0.000252798	-3.39495	6.77286e-12	-4.45609	1.09922e-15	XP_013619319.1|5.2e-146|PREDICTED: ethylene-responsive transcription factor ERF114-like [Brassica oleracea var. oleracea]
106325818	-5.65788	1.30815e-16	-3.74751	7.30792e-13	-6.18282	1.16518e-17	XP_013619320.1|9.0e-45|PREDICTED: uncharacterized protein LOC106325818 [Brassica oleracea var. oleracea]
106325830	1.38306	0.00411221	2.66484	1.3187e-12	1.89409	2.48042e-06	VDD22592.1|8.2e-152|unnamed protein product, partial [Brassica oleracea]
106325846	-1.65406	0.000100442	-2.00409	3.9067e-05	-2.96505	2.40885e-07	XP_013619351.1|2.0e-37|PREDICTED: uncharacterized protein LOC106325846 [Brassica oleracea var. oleracea]
106325892	4.07654	1.5997e-23	3.6965	2.4603e-16	4.27663	2.77794e-25	XP_013619395.1|2.2e-169|PREDICTED: B3 domain-containing protein At5g57720 [Brassica oleracea var. oleracea]
106325908	5.2829	9.94441e-22	6.01894	1.81371e-30	4.23865	1.84121e-11	VDD21419.1|3.2e-52|unnamed protein product, partial [Brassica oleracea]
106325928	-2.40755	1.93768e-35	-1.78469	1.4236e-14	-2.33191	1.31612e-23	XP_013619433.1|3.9e-193|PREDICTED: protein STAY-GREEN 1, chloroplastic-like isoform X1 [Brassica oleracea var. oleracea]
106326015	1.30978	0.00209244	1.69786	7.59045e-05	1.61996	2.98517e-05	XP_013619512.1|4.8e-54|PREDICTED: 50S ribosomal protein 6, chloroplastic-like [Brassica oleracea var. oleracea]
106326018	-4.26197	1.49652e-09	-2.26645	0.00499615	-2.0182	0.00303897	XP_013619517.1|3.9e-183|PREDICTED: probable isoaspartyl peptidase/L-asparaginase 2 [Brassica oleracea var. oleracea]
106326120	-2.1851	2.99291e-09	-2.36053	1.92432e-08	-1.11402	0.00208148	XP_013619600.1|1.0e-156|PREDICTED: GATA transcription factor 3-like [Brassica oleracea var. oleracea]
106326167	3.11762	0.00681738	7.67805	9.07528e-27	9.90581	4.48714e-45	XP_013619642.1|7.3e-117|PREDICTED: floral homeotic protein PISTILLATA-like isoform X2 [Brassica oleracea var. oleracea]
106326210	-3.40247	0.000209212	-2.81573	0.00102314	2.33931	1.29169e-09	XP_013619687.1|1.4e-194|PREDICTED: transcription factor bHLH63 [Brassica oleracea var. oleracea]
106326229	1.98492	1.28902e-10	1.2937	0.00153076	1.21605	0.000780119	XP_013619710.1|0.0e+00|PREDICTED: protein CYPRO4 [Brassica oleracea var. oleracea]
106326285	-4.56778	5.96372e-30	-2.53121	1.65517e-08	-3.32235	3.7482e-17	XP_009135444.1|2.9e-279|PREDICTED: protein DETOXIFICATION 39-like [Brassica rapa]
106326670	2.0085	0.0052725	1.85144	0.000124096	1.2821	0.0072106	XP_013620041.1|3.6e-113|PREDICTED: GRF1-interacting factor 1-like isoform X2 [Brassica oleracea var. oleracea]
106326757	2.80982	7.36647e-32	2.37255	1.10701e-17	1.11328	0.00022097	XP_013620130.1|0.0e+00|PREDICTED: BEL1-like homeodomain protein 9 [Brassica oleracea var. oleracea]
106326764	-1.87777	6.99286e-23	-1.95067	3.22803e-18	-3.47036	6.17971e-82	XP_013620140.1|3.1e-80|PREDICTED: uncharacterized protein LOC106326764 [Brassica oleracea var. oleracea]
106326798	-3.35196	7.44193e-45	-1.99324	8.23381e-09	-2.32934	1.46669e-19	XP_013620174.1|0.0e+00|PREDICTED: myrosinase [Brassica oleracea var. oleracea]
106326829	-2.2583	9.39045e-53	-4.53587	5.05708e-83	-3.66837	5.82959e-82	XP_013620217.1|5.7e-87|PREDICTED: MLP-like protein 31 [Brassica oleracea var. oleracea]
106326848	-3.64751	8.27588e-28	-3.32184	1.15285e-11	-4.99062	3.67983e-53	XP_018484006.1|1.3e-210|PREDICTED: 12-oxophytodienoate reductase 1 [Raphanus sativus]
106326929	2.08432	6.56785e-06	2.89556	1.74347e-11	1.7302	0.000550362	XP_013620351.1|1.5e-73|PREDICTED: protein cornichon homolog 5 [Brassica oleracea var. oleracea]
106326936	-2.77501	3.39562e-05	-3.0944	9.43277e-06	-1.6595	0.00911719	XP_013620356.1|3.0e-278|PREDICTED: receptor-like cytosolic serine/threonine-protein kinase RBK1 isoform X1 [Brassica oleracea var. oleracea]
106326953	4.62654	7.80981e-23	4.65885	8.0917e-23	2.52114	9.67516e-05	RID73705.1|1.2e-217|hypothetical protein BRARA_B00839 [Brassica rapa]
106326971	-1.46113	1.15985e-15	-1.85079	1.49363e-08	-3.02666	9.99102e-32	XP_013620408.1|4.1e-230|PREDICTED: ATP phosphoribosyltransferase 1, chloroplastic [Brassica oleracea var. oleracea]
106326985	1.40243	1.61846e-09	1.17151	7.368e-05	1.26824	1.88396e-07	CDY14091.1|9.8e-244|BnaC02g02080D [Brassica napus]
106327001	-1.56909	6.28157e-08	-1.1813	0.0010854	-1.08516	0.000325806	XP_013620446.1|0.0e+00|PREDICTED: auxin response factor 7 isoform X1 [Brassica oleracea var. oleracea]
106327034	-1.55252	1.55848e-13	-1.0985	6.57964e-06	-1.21077	8.6763e-10	XP_013620486.1|8.9e-265|PREDICTED: UDP-glycosyltransferase 78D2-like [Brassica oleracea var. oleracea]
106327042	-5.73714	6.3776e-11	-4.37447	1.69902e-09	2.96423	1.65534e-24	XP_013620501.1|8.0e-146|PREDICTED: beta carbonic anhydrase 2, chloroplastic [Brassica oleracea var. oleracea]
106327105	1.48896	4.0699e-08	1.404	0.000153268	1.96101	5.81162e-15	XP_013620596.1|0.0e+00|PREDICTED: receptor-like kinase TMK3 [Brassica oleracea var. oleracea]
106327176	2.79249	7.94582e-19	3.35423	1.21626e-25	3.24797	3.29176e-24	VDD24077.1|9.3e-281|unnamed protein product, partial [Brassica oleracea]
106327178	-1.03942	4.12749e-05	-2.01854	1.10516e-11	-3.41654	4.71312e-30	XP_013620707.1|4.4e-129|PREDICTED: agamous-like MADS-box protein AGL16 [Brassica oleracea var. oleracea]
106327216	-1.48822	9.08597e-06	-1.48277	0.000163965	-1.14768	0.000666552	XP_013620758.1|0.0e+00|PREDICTED: exocyst complex component SEC5A isoform X2 [Brassica oleracea var. oleracea]
106327258	-3.19451	6.04684e-58	-3.0746	2.08522e-24	-1.92407	6.85691e-27	XP_013620820.1|6.3e-202|PREDICTED: flavanone 3-dioxygenase-like [Brassica oleracea var. oleracea]
106327299	2.04014	6.97066e-10	1.58988	0.000175694	1.36554	0.000393276	XP_013620876.1|0.0e+00|PREDICTED: uncharacterized protein LOC106327299 [Brassica oleracea var. oleracea]
106327314	-3.37313	3.634e-37	-1.29398	0.00266574	-1.04722	0.000601558	XP_013620895.1|6.2e-212|PREDICTED: nitrilase 2-like [Brassica oleracea var. oleracea]
106327343	-1.42085	2.41245e-05	-1.6033	3.97025e-05	-1.44615	3.64495e-06	VDC89165.1|0.0e+00|unnamed protein product [Brassica rapa]
106327415	-2.10714	1.18585e-28	-1.84489	9.9051e-09	-2.19319	3.70946e-35	XP_013621015.1|0.0e+00|PREDICTED: low-temperature-induced 65 kDa protein-like [Brassica oleracea var. oleracea]
106327421	-1.59644	1.15301e-20	-1.46775	3.64134e-11	-1.75751	1.01398e-19	XP_013621021.1|2.4e-281|PREDICTED: protein indeterminate-domain 1-like [Brassica oleracea var. oleracea]
106327479	-2.35059	4.56437e-52	-1.99072	3.17315e-08	-2.58378	3.93665e-36	XP_013621095.1|7.1e-128|PREDICTED: trypsin inhibitor B-like [Brassica oleracea var. oleracea]
106327550	-4.22287	8.54509e-18	-3.48713	6.6285e-10	-2.32649	2.04201e-08	XP_013621172.1|0.0e+00|PREDICTED: auxin efflux carrier component 4 [Brassica oleracea var. oleracea]
106327555	-1.13495	9.14347e-14	-1.14243	6.64149e-07	-1.56033	4.50762e-23	XP_013701595.1|9.0e-240|protein DETOXIFICATION 16 [Brassica napus]
106327602	1.71849	2.15287e-10	3.14224	1.27661e-25	2.38523	3.87382e-26	XP_013621243.1|0.0e+00|PREDICTED: uncharacterized protein LOC106327602 [Brassica oleracea var. oleracea]
106327622	2.11343	0.000864977	2.12396	0.00100844	2.29267	0.00013397	XP_013621275.1|1.7e-119|PREDICTED: coiled-coil domain-containing protein 25-like isoform X1 [Brassica oleracea var. oleracea]
106327685	-1.76387	2.21128e-17	-1.42306	5.03463e-07	-2.43045	8.19354e-19	XP_013621370.1|4.9e-117|PREDICTED: uncharacterized GPI-anchored protein At3g06035-like [Brassica oleracea var. oleracea]
106327716	-1.5886	0.000718001	-2.81841	8.55101e-08	-1.67453	0.000203897	XP_013621404.1|8.8e-290|PREDICTED: cytochrome P450 71B23-like [Brassica oleracea var. oleracea]
106327792	-2.26304	3.85744e-34	-1.59208	1.83906e-06	-2.69512	6.11979e-56	XP_013621496.1|2.1e-266|PREDICTED: glucan endo-1,3-beta-glucosidase 13-like [Brassica oleracea var. oleracea]
106327842	-2.83051	2.21314e-30	-1.43428	1.73125e-07	-1.26251	9.89516e-06	XP_013621576.1|3.5e-283|PREDICTED: UDP-glycosyltransferase 72B1-like [Brassica oleracea var. oleracea]
106327854	-5.35148	5.71673e-14	-4.68405	5.68866e-13	-1.67262	0.000693737	XP_013621594.1|2.7e-205|PREDICTED: transcription factor MYB28-like [Brassica oleracea var. oleracea]
106327857	-1.85869	0.00256117	-2.51148	0.000123981	-4.08456	3.01058e-08	XP_013621600.1|2.2e-227|PREDICTED: uncharacterized protein LOC106327857 [Brassica oleracea var. oleracea]
106327869	-3.4375	4.11935e-28	-3.16661	4.4379e-24	-2.49375	2.15955e-18	XP_013621617.1|6.7e-198|PREDICTED: zinc finger protein CONSTANS-LIKE 5 [Brassica oleracea var. oleracea]
106327890	1.71746	9.96273e-16	1.50047	4.08131e-09	1.30852	4.62017e-09	XP_013621647.1|5.0e-294|PREDICTED: interactor of constitutive active ROPs 3-like [Brassica oleracea var. oleracea]
106327904	-3.94725	4.29969e-26	-2.78401	4.00358e-11	-3.37339	4.90479e-18	XP_013621668.1|1.9e-297|PREDICTED: cytochrome P450 71B19 [Brassica oleracea var. oleracea]
106327919	-1.14493	9.85067e-10	-1.28434	4.21089e-07	-1.81369	1.24767e-20	XP_013621688.1|0.0e+00|PREDICTED: succinate dehydrogenase [ubiquinone] flavoprotein subunit 1, mitochondrial-like isoform X2 [Brassica oleracea var. oleracea]
106327920	2.63414	4.77234e-28	2.69879	8.37148e-18	2.25528	1.2247e-17	XP_013678192.1|5.7e-273|BAHD acyltransferase DCR [Brassica napus]
106327954	1.19564	0.000862914	1.93396	7.76325e-08	1.54707	3.08116e-06	XP_013621736.1|0.0e+00|PREDICTED: uncharacterized protein LOC106327954 [Brassica oleracea var. oleracea]
106327971	-3.68928	9.24914e-54	-2.58454	5.64431e-16	-3.23091	6.71711e-43	VDC90560.1|0.0e+00|unnamed protein product [Brassica oleracea]
106327975	1.29085	0.00165279	2.55243	7.27055e-15	1.83475	8.95559e-08	XP_013621762.1|7.4e-112|PREDICTED: ganglioside-induced differentiation-associated protein 2-like [Brassica oleracea var. oleracea]
106328053	1.03508	0.000249359	1.24328	0.000107376	1.27295	1.11881e-06	XP_013621863.1|0.0e+00|PREDICTED: lysM domain receptor-like kinase 3 [Brassica oleracea var. oleracea]
106328063	-1.73792	1.68295e-05	-1.71231	9.59637e-05	-1.31938	0.000646714	XP_013621874.1|1.2e-290|PREDICTED: glucomannan 4-beta-mannosyltransferase 9-like isoform X2 [Brassica oleracea var. oleracea]
106328064	-6.24193	4.37111e-17	-3.49705	3.19366e-13	-3.1455	3.2015e-14	XP_013621875.1|1.0e-223|PREDICTED: GATA transcription factor 21-like [Brassica oleracea var. oleracea]
106328072	2.09019	7.35918e-19	1.96236	7.19314e-12	1.08939	0.000132273	CDY36737.1|0.0e+00|BnaA03g11490D [Brassica napus]
106328122	-3.7918	3.33818e-12	-3.06587	4.08752e-09	-2.59201	3.94649e-06	XP_013621948.1|7.9e-228|PREDICTED: transcription factor UNE10-like [Brassica oleracea var. oleracea]
106328123	-2.7237	7.84768e-20	-1.75957	5.00177e-08	-1.70853	1.64039e-05	VDC97209.1|0.0e+00|unnamed protein product [Brassica oleracea]
106328133	3.71885	5.65065e-19	4.14337	1.232e-23	1.81695	0.00140788	XP_013621962.1|0.0e+00|PREDICTED: auxin response factor 11-like isoform X2 [Brassica oleracea var. oleracea]
106328153	-4.89537	7.90689e-12	-7.75892	7.96728e-45	-5.27136	7.77335e-14	XP_013621988.1|2.0e-71|PREDICTED: protein COLD-REGULATED 15B, chloroplastic-like [Brassica oleracea var. oleracea]
106328181	4.26429	7.04361e-36	3.92092	6.13898e-27	2.44644	2.14732e-08	XP_013622019.1|1.7e-293|PREDICTED: B3 domain-containing protein REM1-like isoform X1 [Brassica oleracea var. oleracea]
106328201	1.01137	0.000439764	1.35716	1.72383e-05	1.15905	2.18206e-05	XP_013622047.1|0.0e+00|PREDICTED: probable inactive leucine-rich repeat receptor-like protein kinase At3g03770 [Brassica oleracea var. oleracea]
106328233	-2.7139	1.19898e-11	-2.90775	5.93302e-12	-3.03748	9.72511e-15	XP_013622089.1|4.7e-147|PREDICTED: tropinone reductase homolog At2g29300-like isoform X2 [Brassica oleracea var. oleracea]
106328234	-2.7868	4.18986e-22	-1.32066	0.000272391	-1.9832	1.62307e-10	VDC98076.1|1.3e-218|unnamed protein product, partial [Brassica oleracea]
106328279	2.19618	1.20531e-30	1.40849	1.87947e-07	1.41597	1.10146e-08	XP_013622147.1|0.0e+00|PREDICTED: DNA replication licensing factor MCM4 [Brassica oleracea var. oleracea]
106328324	-2.51443	5.35899e-29	-1.41779	6.7252e-07	-1.40764	6.90143e-09	XP_013622202.1|6.6e-199|PREDICTED: putative inactive flavonol synthase 2 [Brassica oleracea var. oleracea]
106328341	-1.61638	9.58859e-07	-1.3312	0.000287614	-1.43858	8.61583e-06	RID58492.1|2.5e-180|hypothetical protein BRARA_F01792 [Brassica rapa]
106328371	-4.77252	2.00705e-22	-4.33727	1.02016e-17	-1.87972	7.63118e-06	RID70788.1|2.9e-78|hypothetical protein BRARA_C02772 [Brassica rapa]
106328398	-3.462	6.56931e-44	-2.32354	2.35675e-16	-1.93808	5.72925e-16	XP_021909987.1|0.0e+00|potassium transporter 1 [Carica papaya]
106328407	-2.05328	2.87125e-05	-2.30304	1.1721e-05	-2.48974	3.38464e-07	XP_013622296.1|7.8e-201|PREDICTED: AP2/ERF and B3 domain-containing transcription repressor TEM1 [Brassica oleracea var. oleracea]
106328463	-3.32334	0.000418943	-3.4723	0.000243825	2.96371	1.80078e-10	XP_013622363.1|1.4e-187|PREDICTED: proline-rich protein 4-like [Brassica oleracea var. oleracea]
106328508	-1.17717	2.98218e-11	-1.11514	6.32317e-06	-1.86704	7.01626e-25	VDC89174.1|1.8e-274|unnamed protein product, partial [Brassica oleracea]
106328536	2.57966	3.62594e-27	1.7148	8.56265e-08	1.41017	1.39055e-06	XP_013736748.1|0.0e+00|DNA replication licensing factor MCM5 [Brassica napus]
106328557	-2.09087	4.73285e-32	-2.3657	1.09031e-12	-3.35496	1.00863e-85	XP_013622480.1|5.0e-221|PREDICTED: GDSL esterase/lipase At5g55050-like [Brassica oleracea var. oleracea]
106328560	-3.52802	0.000751327	-3.33922	0.00129561	-3.1953	0.00209917	CDY17963.1|1.2e-282|BnaC03g30350D [Brassica napus]
106328656	2.71761	0.000288812	4.11553	2.69343e-12	3.89926	8.99905e-11	XP_013622595.1|0.0e+00|PREDICTED: glycerophosphodiester phosphodiesterase GDPDL4-like isoform X2 [Brassica oleracea var. oleracea]
106328719	1.48905	3.86447e-08	1.04269	0.00646454	1.44601	1.37514e-08	XP_013622669.1|0.0e+00|PREDICTED: LOW QUALITY PROTEIN: serine/threonine-protein kinase ULK4-like [Brassica oleracea var. oleracea]
106328731	-1.81125	0.000444382	-2.87569	1.1574e-07	-2.31271	2.87431e-06	XP_013622680.1|3.4e-137|PREDICTED: B3 domain-containing protein At3g11580-like [Brassica oleracea var. oleracea]
106328781	4.78073	3.58141e-16	5.39989	4.16203e-41	5.29661	7.43455e-19	XP_013622744.1|6.5e-61|PREDICTED: non-specific lipid-transfer protein 6-like [Brassica oleracea var. oleracea]
106328785	-3.21455	6.76069e-23	-3.47055	8.78915e-27	-1.98634	1.87931e-12	XP_013622748.1|2.5e-271|PREDICTED: multidrug resistance protein 2-like isoform X1 [Brassica oleracea var. oleracea]
106328796	-4.61787	2.61669e-07	-4.16168	9.45053e-07	-2.5156	0.00155813	XP_013622767.1|0.0e+00|PREDICTED: phosphatidylinositol/phosphatidylcholine transfer protein SFH1 isoform X2 [Brassica oleracea var. oleracea]
106328816	1.6622	0.000455265	1.6101	0.00116926	2.43097	1.99095e-10	XP_013622792.1|4.3e-239|PREDICTED: uncharacterized protein LOC106328816 isoform X1 [Brassica oleracea var. oleracea]
106328819	-6.59354	2.04171e-198	-3.23471	1.449e-13	-7.65848	4.8475e-217	XP_013622795.1|1.4e-209|PREDICTED: hyoscyamine 6-dioxygenase-like [Brassica oleracea var. oleracea]
106328820	-2.06984	3.94211e-08	-3.23009	1.00145e-10	-3.01774	2.16949e-07	XP_013622796.1|4.5e-256|PREDICTED: protein indeterminate-domain 9 isoform X1 [Brassica oleracea var. oleracea]
106328834	-2.66655	1.93748e-20	-1.33432	6.35312e-05	-2.12165	2.62396e-14	XP_013622814.1|3.1e-83|PREDICTED: heavy metal-associated isoprenylated plant protein 26 [Brassica oleracea var. oleracea]
106328850	-3.70127	3.77149e-18	-3.05384	1.6114e-11	-1.66621	9.10338e-05	XP_013622833.1|4.4e-23|PREDICTED: hydrophobic protein RCI2A [Brassica oleracea var. oleracea]
106328888	-2.67804	4.22632e-42	-3.6539	1.28245e-44	-2.90271	2.51316e-42	XP_013622881.1|3.7e-255|PREDICTED: uncharacterized protein LOC106328888 [Brassica oleracea var. oleracea]
106328908	3.02992	2.24379e-09	2.95632	5.5206e-08	2.38084	3.77826e-05	XP_020879210.1|0.0e+00|FT-interacting protein 1 [Arabidopsis lyrata subsp. lyrata]
106328915	-5.46048	3.54738e-09	-3.57279	2.88371e-05	-4.99162	1.14074e-08	XP_013622911.1|2.5e-212|PREDICTED: 1-aminocyclopropane-1-carboxylate oxidase homolog 12-like [Brassica oleracea var. oleracea]
106328940	1.73238	2.51916e-14	1.49605	7.04353e-07	1.25389	2.51789e-07	XP_013622941.1|0.0e+00|PREDICTED: 65-kDa microtubule-associated protein 3 [Brassica oleracea var. oleracea]
106328960	-2.24392	2.57842e-45	-2.21146	1.3096e-28	-2.17656	8.33812e-12	XP_013622971.1|6.0e-199|PREDICTED: polygalacturonase inhibitor 2-like [Brassica oleracea var. oleracea]
106328972	-3.34751	0.0027049	-2.57744	0.000183757	-4.35086	1.09132e-14	XP_013622983.1|1.4e-209|PREDICTED: hyoscyamine 6-dioxygenase-like [Brassica oleracea var. oleracea]
106329034	1.46951	8.57535e-05	1.33473	0.000923764	1.34865	0.000207851	XP_017232443.1|4.7e-63|PREDICTED: cold shock protein 2-like isoform X3 [Daucus carota subsp. sativus]
106329037	1.15984	3.17141e-06	1.03887	0.00189484	1.00898	0.000177228	XP_013623059.1|4.9e-223|PREDICTED: uncharacterized protein LOC106329037 [Brassica oleracea var. oleracea]
106329065	1.60443	1.06685e-06	2.31362	9.45551e-10	1.62134	3.80733e-07	XP_013623094.1|1.4e-307|PREDICTED: protein IQ-DOMAIN 1 [Brassica oleracea var. oleracea]
106329066	-5.51213	9.35377e-75	-3.7731	8.01868e-22	-3.31649	3.59615e-26	XP_013623096.1|2.6e-255|PREDICTED: endochitinase CH25-like [Brassica oleracea var. oleracea]
106329116	2.51153	1.42391e-22	1.40416	0.000130972	1.73953	3.92847e-09	XP_013684405.1|0.0e+00|DNA replication licensing factor MCM7 [Brassica napus]
106329189	-2.71051	2.25205e-31	-1.55291	2.55073e-05	-2.31988	2.82438e-25	XP_013623255.1|2.0e-220|PREDICTED: flavonol synthase/flavanone 3-hydroxylase-like [Brassica oleracea var. oleracea]
106329208	3.45923	3.18427e-44	3.42032	7.35941e-32	2.08204	9.34952e-12	XP_013623271.1|1.0e-229|PREDICTED: homeobox protein knotted-1-like 1 isoform X1 [Brassica oleracea var. oleracea]
106329210	-1.4749	3.38305e-06	-1.45627	0.00261577	-3.31406	1.40058e-20	XP_013623273.1|5.3e-244|PREDICTED: ethylene-responsive transcription factor RAP2-7-like [Brassica oleracea var. oleracea]
106329234	-1.77537	8.30257e-09	-1.45634	2.25704e-08	-2.69949	2.18705e-31	XP_013623314.1|8.2e-70|PREDICTED: ARGOS-like protein [Brassica oleracea var. oleracea]
106329302	-2.73948	8.72381e-13	-1.6728	1.08882e-05	-1.72842	1.26223e-07	XP_013623393.1|0.0e+00|PREDICTED: LOW QUALITY PROTEIN: putative inactive disease susceptibility protein LOV1 [Brassica oleracea var. oleracea]
106329308	-2.12521	1.89145e-18	-1.92195	1.56929e-08	-2.14398	1.58004e-25	XP_013623404.1|7.3e-81|PREDICTED: probable desiccation-related protein LEA14 [Brassica oleracea var. oleracea]
106329323	-1.7329	6.05642e-08	-1.46313	3.16917e-05	-2.89283	8.66867e-16	XP_013623417.1|2.1e-203|PREDICTED: flavonol synthase/flavanone 3-hydroxylase-like [Brassica oleracea var. oleracea]
106329336	-2.80751	1.2135e-14	-2.93241	2.48642e-14	-3.35586	1.46296e-19	XP_013623430.1|1.1e-150|PREDICTED: uncharacterized protein LOC106329336 isoform X1 [Brassica oleracea var. oleracea]
106329338	-3.27771	5.2969e-11	-3.6851	1.33693e-11	-1.82963	0.000276357	XP_013623433.1|5.9e-113|PREDICTED: uncharacterized protein LOC106329338 [Brassica oleracea var. oleracea]
106329347	-4.99496	4.09536e-43	-6.20449	1.84714e-41	-6.64263	4.89373e-48	XP_013623445.1|4.3e-117|PREDICTED: agamous-like MADS-box protein AGL19 [Brassica oleracea var. oleracea]
106329349	-3.85185	1.15424e-05	-2.86829	0.00236479	-2.76309	0.000709252	XP_013623448.1|1.8e-129|PREDICTED: probable membrane-associated kinase regulator 6 [Brassica oleracea var. oleracea]
106329352	1.92113	5.14977e-07	2.99079	2.18755e-12	4.62476	5.699e-72	XP_010558733.1|4.3e-169|PREDICTED: GDSL esterase/lipase LTL1 [Tarenaya hassleriana]
106329354	-1.52032	1.09153e-11	-1.31121	0.000838299	-1.63378	1.48147e-10	XP_013623452.1|1.2e-260|PREDICTED: uncharacterized protein LOC106329354 [Brassica oleracea var. oleracea]
106329373	-2.03774	6.30198e-13	-2.99891	1.47225e-12	-2.73125	2.92162e-18	XP_013623470.1|4.2e-290|PREDICTED: MATE efflux family protein 5-like [Brassica oleracea var. oleracea]
106329413	1.41512	1.593e-06	1.62967	4.33045e-06	1.14392	0.000330459	XP_013623515.1|0.0e+00|PREDICTED: uncharacterized protein LOC106329413 [Brassica oleracea var. oleracea]
106329417	-1.11287	0.000115349	-1.48823	0.00118467	-1.68596	1.3304e-07	XP_013623518.1|6.4e-122|PREDICTED: ethylene-responsive transcription factor ERF016-like [Brassica oleracea var. oleracea]
106329425	-4.89728	3.27448e-23	-4.00556	3.24218e-16	-3.18032	3.98438e-10	XP_013623530.1|6.6e-163|PREDICTED: basic endochitinase CHB4 [Brassica oleracea var. oleracea]
106329432	1.32313	0.00234534	2.03385	1.70947e-08	2.14242	4.58721e-11	XP_013623536.1|3.1e-152|PREDICTED: uncharacterized protein LOC106329432 [Brassica oleracea var. oleracea]
106329434	-3.41109	7.4347e-18	-1.54083	0.00447805	-2.04575	1.55001e-08	XP_013623541.1|3.0e-262|PREDICTED: UDP-glycosyltransferase 74F2-like [Brassica oleracea var. oleracea]
106329445	-2.47782	1.71174e-05	-1.87125	0.00047135	-1.63898	0.000941738	XP_013623555.1|3.2e-176|PREDICTED: uncharacterized protein LOC106329445 [Brassica oleracea var. oleracea]
106329455	-2.64285	1.27505e-13	-1.42722	0.000253914	-2.59802	9.21344e-13	XP_013623565.1|6.8e-291|PREDICTED: MATE efflux family protein 1 [Brassica oleracea var. oleracea]
106329459	1.54718	0.00213923	1.95158	7.44362e-05	1.45997	0.00832942	VDC87349.1|5.6e-44|unnamed protein product [Brassica oleracea]
106329479	3.15974	1.31255e-07	4.41251	3.03452e-20	3.65393	2.22149e-12	XP_013623592.1|8.8e-171|PREDICTED: delta(7)-sterol-C5(6)-desaturase 1-like [Brassica oleracea var. oleracea]
106329483	-1.92654	5.79738e-11	-1.58102	0.00198853	-1.07377	0.00869678	XP_013623595.1|1.9e-230|PREDICTED: E3 ubiquitin-protein ligase PUB23 [Brassica oleracea var. oleracea]
106329509	1.92665	2.66801e-12	1.49212	1.36287e-05	1.32052	3.46352e-05	XP_013623638.1|4.2e-215|PREDICTED: F-box/kelch-repeat protein At4g38940-like [Brassica oleracea var. oleracea]
106329530	-1.17322	0.001098	-1.89588	5.99358e-06	-2.35429	9.91663e-11	XP_013623669.1|0.0e+00|PREDICTED: indole-3-acetic acid-amido synthetase GH3.6 [Brassica oleracea var. oleracea]
106329546	-1.46371	0.00375116	-1.50249	0.00319948	-1.54518	0.00338192	VDC94720.1|5.0e-57|unnamed protein product [Brassica oleracea]
106329555	-1.6797	1.55813e-08	-2.35891	3.35469e-10	-2.2273	1.64565e-14	XP_013623693.1|0.0e+00|PREDICTED: endoglucanase 19 isoform X1 [Brassica oleracea var. oleracea]
106329559	-2.86869	2.54525e-06	-2.31141	1.38538e-07	-1.12651	0.0058307	XP_002868953.1|4.7e-190|cinnamyl alcohol dehydrogenase 8 [Arabidopsis lyrata subsp. lyrata]
106329570	-5.86484	1.43894e-30	-4.22674	8.89421e-28	-2.84558	8.83801e-21	XP_013623716.1|6.8e-90|PREDICTED: axial regulator YABBY 5 [Brassica oleracea var. oleracea]
106329571	-2.20585	4.46938e-06	-2.53513	1.66645e-05	-2.45735	3.65603e-06	XP_013623718.1|3.8e-115|PREDICTED: uncharacterized protein LOC106329571 isoform X1 [Brassica oleracea var. oleracea]
106329581	2.91554	1.62675e-19	2.92982	1.64976e-17	1.70442	4.64123e-05	XP_013623729.1|1.3e-212|PREDICTED: cyclin-A2-4-like [Brassica oleracea var. oleracea]
106329935	2.62429	1.09659e-08	2.035	0.00243202	1.74764	0.00180477	XP_013623986.1|9.2e-231|PREDICTED: protein TPX2-like [Brassica oleracea var. oleracea]
106329998	-1.46107	1.37566e-06	-1.10046	0.00636378	-1.44042	5.69027e-07	XP_013624029.1|2.8e-245|PREDICTED: uncharacterized protein LOC106329998 [Brassica oleracea var. oleracea]
106330082	-2.88243	0.000973549	-2.3135	0.00980121	-4.35354	6.11956e-06	XP_013624092.1|2.6e-60|PREDICTED: probable small nuclear ribonucleoprotein Sm D1 [Brassica oleracea var. oleracea]
106330105	-2.13723	2.0016e-06	-2.09952	0.00596883	-1.66492	0.00327736	XP_009114138.2|1.6e-173|PREDICTED: uncharacterized protein LOC103839384 [Brassica rapa]
106330945	-1.53572	8.3628e-14	-2.12575	3.13503e-21	-2.83008	0.00125376	XP_013624785.1|0.0e+00|PREDICTED: cytochrome P450 79B1-like [Brassica oleracea var. oleracea]
106330947	1.91232	7.23235e-10	1.4629	0.000389077	1.23348	0.000714426	XP_013624787.1|0.0e+00|PREDICTED: LOW QUALITY PROTEIN: uncharacterized protein At4g38062 [Brassica oleracea var. oleracea]
106331156	-1.57383	1.58389e-06	-1.99557	2.00077e-07	-2.94823	4.72646e-13	XP_009128001.1|0.0e+00|PREDICTED: ATPase 2, plasma membrane-type [Brassica rapa]
106331279	3.73604	5.86066e-10	4.55592	5.64086e-17	4.12708	6.75909e-13	XP_013625086.1|0.0e+00|PREDICTED: phospholipase D p2 [Brassica oleracea var. oleracea]
106331328	-3.65068	5.39132e-06	-3.56752	8.85763e-07	-2.22315	0.000452587	XP_013625108.1|0.0e+00|PREDICTED: WD repeat-containing protein 11 isoform X3 [Brassica oleracea var. oleracea]
106331365	-2.30775	1.69404e-14	-1.37035	0.000377284	-1.82078	4.86119e-09	XP_013625191.1|4.9e-204|PREDICTED: probable protein phosphatase 2C 34 [Brassica oleracea var. oleracea]
106331374	4.66911	1.15093e-19	7.5173	4.95173e-63	7.49051	1.29682e-65	XP_013625167.1|8.9e-151|PREDICTED: developmental protein SEPALLATA 1 [Brassica oleracea var. oleracea]
106331407	-2.64489	2.35904e-20	-1.83267	1.2113e-07	-2.16104	7.77403e-14	XP_013625208.1|4.0e-156|PREDICTED: auxin-responsive protein IAA26-like [Brassica oleracea var. oleracea]
106331420	-2.82447	4.66679e-23	-1.70266	2.4218e-08	-1.99208	2.36308e-13	XP_013625225.1|2.6e-93|PREDICTED: zinc finger A20 and AN1 domain-containing stress-associated protein 4-like [Brassica oleracea var. oleracea]
106331487	1.53537	5.75758e-06	1.29683	0.00180839	1.11829	0.00486426	VDC93601.1|5.7e-108|unnamed protein product [Brassica oleracea]
106331531	-2.1006	4.02101e-22	-1.85786	1.57724e-08	-2.22047	1.3062e-21	XP_013625364.1|1.4e-127|PREDICTED: protein YLS9-like [Brassica oleracea var. oleracea]
106331549	-1.52262	4.75642e-18	-1.46724	3.31102e-05	-2.37027	3.08789e-28	XP_013625384.1|9.9e-109|PREDICTED: 21 kDa protein-like [Brassica oleracea var. oleracea]
106331608	-3.71284	5.50307e-05	-2.40693	0.00463303	-2.66773	0.00101562	XP_013625451.1|9.2e-129|PREDICTED: transcription factor MYB59 isoform X2 [Brassica oleracea var. oleracea]
106331761	2.66982	4.38643e-13	2.77208	3.22501e-11	2.18465	2.71351e-07	XP_013625626.1|1.5e-281|PREDICTED: serine carboxypeptidase-like 42 [Brassica oleracea var. oleracea]
106331793	2.31898	0.00388635	3.12826	2.76468e-06	2.4672	0.00266555	XP_013625660.1|3.5e-120|PREDICTED: calmodulin-like protein 5 [Brassica oleracea var. oleracea]
106331800	4.8529	3.47602e-21	4.38992	1.20355e-15	2.63296	0.000407384	XP_013625666.1|4.9e-113|PREDICTED: abscisic acid receptor PYL4-like [Brassica oleracea var. oleracea]
106331806	1.75962	1.47448e-12	1.45616	3.21416e-06	1.33347	1.39216e-06	XP_013625674.1|1.9e-243|PREDICTED: cyclin-B1-2-like [Brassica oleracea var. oleracea]
106331820	-1.30511	0.00100791	-2.14161	7.4383e-07	-3.2508	4.8562e-15	XP_013625690.1|3.7e-208|PREDICTED: VQ motif-containing protein 22-like isoform X1 [Brassica oleracea var. oleracea]
106331849	-4.41349	2.10617e-58	-1.45417	0.000866245	-5.73113	5.66393e-60	XP_013625722.1|0.0e+00|PREDICTED: probable sulfate transporter 4.2 [Brassica oleracea var. oleracea]
106331913	-2.41993	6.1263e-08	-1.76521	0.000647964	-3.47892	9.29845e-14	XP_013625803.1|1.2e-144|PREDICTED: uncharacterized protein LOC106331913 [Brassica oleracea var. oleracea]
106331923	1.40699	4.38557e-06	2.02832	3.04435e-09	1.27733	5.64884e-05	RQL75132.1|3.1e-97|hypothetical protein DY000_00000993 [Brassica cretica]
106331955	-3.81435	4.13871e-51	-2.66907	2.19524e-11	-2.46318	8.02803e-22	XP_013625851.1|8.1e-212|PREDICTED: endochitinase CH25-like [Brassica oleracea var. oleracea]
106332021	-2.59663	7.90872e-37	-1.17146	0.000680566	-2.38456	3.65738e-24	XP_013625926.1|1.6e-81|PREDICTED: uncharacterized protein LOC106332021 [Brassica oleracea var. oleracea]
106332035	-2.75411	5.28995e-11	-2.91189	1.26687e-11	-2.93656	1.36195e-14	XP_013625944.1|9.1e-99|PREDICTED: uncharacterized protein LOC106332035 [Brassica oleracea var. oleracea]
106332111	2.25192	6.50847e-08	2.48101	2.52445e-09	1.81941	7.39508e-05	XP_013626035.1|4.4e-58|PREDICTED: gibberellin-regulated protein 7-like [Brassica oleracea var. oleracea]
106332198	2.45521	0.000209554	3.46705	1.4149e-10	2.51536	0.00011082	XP_013626133.1|0.0e+00|PREDICTED: purple acid phosphatase 13 [Brassica oleracea var. oleracea]
106332206	-1.44959	1.76742e-06	-1.30067	0.000176642	-1.87527	2.78004e-09	XP_013626140.1|6.9e-99|PREDICTED: GATA transcription factor 17-like [Brassica oleracea var. oleracea]
106332232	-3.16885	4.66281e-45	-1.88269	5.43403e-09	-4.85382	5.45139e-81	XP_018488423.1|3.4e-259|PREDICTED: alanine--glyoxylate aminotransferase 2 homolog 3, mitochondrial isoform X1 [Raphanus sativus]
106332239	2.03065	3.3204e-10	1.86516	1.0379e-06	1.31133	0.000695856	XP_013626171.1|9.1e-238|PREDICTED: cyclin-B2-1 isoform X2 [Brassica oleracea var. oleracea]
106332258	-1.85296	3.364e-07	-2.19409	2.00077e-07	-3.37691	3.53017e-21	XP_013626188.1|2.9e-227|PREDICTED: GDSL esterase/lipase 5 [Brassica oleracea var. oleracea]
106332260	1.41133	0.00389522	1.60897	0.00429291	1.39225	0.00308296	XP_013626190.1|1.8e-301|PREDICTED: cell division control protein 6 homolog [Brassica oleracea var. oleracea]
106332276	1.50345	3.16275e-05	1.34462	0.00134075	1.32718	0.00109382	XP_013626203.1|1.4e-189|PREDICTED: uncharacterized protein LOC106332276 [Brassica oleracea var. oleracea]
106332281	-3.04407	1.18822e-11	-4.09754	1.7556e-14	-2.44916	2.17357e-08	XP_013626210.1|2.0e-73|PREDICTED: uncharacterized protein LOC106332281 [Brassica oleracea var. oleracea]
106332292	-1.52435	0.000938714	-1.38366	0.00452824	-2.26621	8.68114e-07	XP_013626218.1|1.2e-258|PREDICTED: probable receptor-like protein kinase At5g20050 [Brassica oleracea var. oleracea]
106332304	-1.79124	2.91922e-08	-2.52876	9.33438e-05	-2.9456	2.24807e-20	XP_013626226.1|6.3e-82|PREDICTED: 17.6 kDa class II heat shock protein-like [Brassica oleracea var. oleracea]
106332346	-2.26892	1.86367e-09	-2.15058	5.39149e-08	-2.94223	8.22915e-13	XP_013626270.1|2.1e-136|PREDICTED: uncharacterized protein LOC106332346 [Brassica oleracea var. oleracea]
106332386	4.5012	4.61169e-06	8.28678	3.96022e-33	9.62184	1.19772e-41	XP_009131786.1|1.3e-113|PREDICTED: floral homeotic protein PISTILLATA isoform X1 [Brassica rapa]
106332412	1.68994	9.27163e-08	1.20843	0.00281582	1.23624	0.000496692	XP_013626325.1|3.3e-287|PREDICTED: protein TPX2-like [Brassica oleracea var. oleracea]
106332431	3.8206	8.48471e-21	2.71847	8.42524e-08	3.39338	1.05647e-14	XP_013626342.1|2.4e-76|PREDICTED: uncharacterized protein LOC106332431 [Brassica oleracea var. oleracea]
106332439	1.91734	6.02308e-10	3.05264	6.21738e-22	3.29086	7.15171e-35	XP_013626352.1|1.1e-110|PREDICTED: 21 kDa protein-like [Brassica oleracea var. oleracea]
106332457	-2.00831	6.17292e-05	-1.61144	0.00217208	-2.96154	1.00154e-07	XP_013626368.1|7.6e-157|PREDICTED: adenylyl-sulfate kinase 2, chloroplastic [Brassica oleracea var. oleracea]
106332478	1.74823	2.07464e-10	2.11879	2.1699e-10	1.7439	1.71242e-10	VDC86270.1|5.9e-168|unnamed protein product, partial [Brassica oleracea]
106332498	1.51659	0.00070768	1.5417	0.00153613	1.33586	0.00578136	XP_013626416.1|1.4e-44|PREDICTED: succinate dehydrogenase subunit 7A, mitochondrial-like [Brassica oleracea var. oleracea]
106332504	1.50668	0.000735841	2.30499	6.91146e-08	1.31968	0.00390769	XP_013626425.1|1.2e-101|PREDICTED: myosin heavy chain, skeletal muscle, adult [Brassica oleracea var. oleracea]
106332507	-4.73749	3.05472e-06	-3.39763	0.00142129	-4.60138	4.74077e-15	XP_013626428.1|8.6e-81|PREDICTED: pathogenesis-related protein PR-4-like [Brassica oleracea var. oleracea]
106332527	-2.0726	1.33263e-05	-2.14182	0.000240955	-2.91077	3.52589e-09	XP_013626447.1|2.2e-160|PREDICTED: probable WRKY transcription factor 46 [Brassica oleracea var. oleracea]
106332532	-1.58116	2.99487e-06	-1.47166	0.000178256	-1.25133	0.000208057	XP_013651098.1|3.2e-114|uncharacterized protein LOC106355752 [Brassica napus]
106332547	1.10885	0.00101857	1.88195	3.47807e-08	1.52133	1.22655e-05	XP_013626473.1|0.0e+00|PREDICTED: probable LRR receptor-like serine/threonine-protein kinase At1g29720 isoform X4 [Brassica oleracea var. oleracea]
106332715	1.66321	0.000205354	2.90957	1.09031e-12	1.72952	5.00974e-05	XP_013626654.1|1.0e-249|PREDICTED: protein IQ-DOMAIN 14 isoform X2 [Brassica oleracea var. oleracea]
106332813	3.93006	3.36892e-16	3.41622	1.73826e-09	2.09906	0.000829811	XP_009136313.1|6.3e-57|PREDICTED: auxin-responsive protein SAUR68-like [Brassica rapa]
106332881	4.03125	1.26015e-08	3.01517	0.000942362	3.15833	0.000191495	XP_013626831.1|6.1e-32|PREDICTED: uncharacterized protein LOC106332881 [Brassica oleracea var. oleracea]
106332882	-3.73163	3.41027e-22	-3.922	2.13678e-20	-3.37453	9.21244e-20	XP_010547905.1|4.0e-198|PREDICTED: aminotransferase ALD1 isoform X2 [Tarenaya hassleriana]
106332986	-3.46711	3.27997e-60	-2.39763	9.70766e-17	-3.81026	3.13894e-96	XP_013626918.1|7.2e-269|PREDICTED: venom phosphodiesterase 2-like [Brassica oleracea var. oleracea]
106333019	-1.67324	5.81474e-05	-3.24011	9.62341e-13	-2.04345	4.25441e-06	XP_013626957.1|7.8e-127|PREDICTED: ethylene-responsive transcription factor ERF043-like [Brassica oleracea var. oleracea]
106333023	-2.47805	1.33237e-09	-3.8423	8.48732e-15	-3.65167	1.05758e-15	XP_013626962.1|5.1e-111|PREDICTED: protein LIGHT-DEPENDENT SHORT HYPOCOTYLS 2-like [Brassica oleracea var. oleracea]
106333131	-2.29362	2.28112e-05	-3.28258	2.88315e-07	-4.02171	2.51055e-10	CDY67237.1|7.9e-17|BnaA03g56350D [Brassica napus]
106333147	3.24095	2.175e-07	3.67183	8.21789e-10	2.70726	0.000105451	XP_013627076.1|7.1e-154|PREDICTED: guanine nucleotide-binding protein subunit gamma 3-like [Brassica oleracea var. oleracea]
106333281	4.15008	5.9609e-59	4.61748	1.16793e-65	1.97839	3.43961e-08	XP_013627201.1|3.6e-246|PREDICTED: putative transcription factor BOFH isoform X1 [Brassica oleracea var. oleracea]
106333378	-4.61712	3.93129e-08	-5.14367	6.16914e-09	-5.65533	1.48773e-09	XP_013627286.1|7.4e-108|PREDICTED: transcription factor bHLH36-like [Brassica oleracea var. oleracea]
106333487	-1.6769	8.44847e-22	-1.17442	0.000163477	-1.24541	3.41283e-09	XP_013627380.1|0.0e+00|PREDICTED: myrosinase-binding protein 2-like [Brassica oleracea var. oleracea]
106333488	-1.90682	6.20788e-33	-1.35007	5.23325e-05	-1.4064	2.79293e-12	XP_013627381.1|0.0e+00|PREDICTED: myrosinase-binding protein 2-like [Brassica oleracea var. oleracea]
106333757	-4.19224	3.90776e-05	-4.00612	5.09599e-05	-2.70764	0.00322374
106333855	-2.37716	1.70486e-18	-1.23193	0.00655561	-3.33769	8.4908e-07	XP_013656220.1|1.4e-295|UDP-glucosyl transferase 73B2-like isoform X2 [Brassica napus]
106333856	-3.09919	7.97536e-64	-1.53026	2.73695e-08	-3.12336	1.98894e-44	XP_013627701.1|1.8e-282|PREDICTED: UDP-glucosyl transferase 73B2-like [Brassica oleracea var. oleracea]
106333858	-1.92935	6.33827e-16	-1.5982	5.43774e-09	-1.06978	6.56655e-06	XP_013627702.1|2.2e-123|PREDICTED: CBS domain-containing protein CBSX2, chloroplastic-like [Brassica oleracea var. oleracea]
106333952	2.80816	0.000133066	3.37972	2.04969e-07	3.49935	5.40603e-08	XP_013627785.1|1.8e-284|PREDICTED: O-acyltransferase WSD1-like [Brassica oleracea var. oleracea]
106334388	-3.24913	1.6245e-22	-2.82514	5.25958e-14	-2.43008	3.85079e-14	XP_013628129.1|2.8e-260|PREDICTED: BAHD acyltransferase At3g29680-like [Brassica oleracea var. oleracea]
106334459	1.90025	8.86435e-05	2.23168	4.96572e-06	1.89497	0.000168294	XP_013628197.1|2.6e-110|PREDICTED: deoxyuridine 5'-triphosphate nucleotidohydrolase [Brassica oleracea var. oleracea]
106334475	-1.73378	0.00128206	-2.03343	0.00112288	-3.01982	3.48025e-08	VDC87097.1|3.2e-148|unnamed protein product, partial [Brassica oleracea]
106334483	2.85402	1.03743e-18	2.42652	1.20134e-10	2.54379	1.17028e-12	VDC98779.1|3.6e-202|unnamed protein product, partial [Brassica oleracea]
106334510	1.42985	4.55167e-13	1.24911	2.42108e-05	1.22076	2.07317e-07	XP_013628254.1|2.0e-175|PREDICTED: xyloglucan endotransglucosylase/hydrolase protein 9 [Brassica oleracea var. oleracea]
106334540	-1.92736	2.92022e-11	-1.95213	3.68225e-10	-1.50776	7.24693e-08	XP_006280735.1|2.2e-188|protein NDL1 [Capsella rubella]
106334550	-1.79464	5.97195e-18	-1.44794	1.34465e-09	-1.26383	1.57082e-10	XP_013628303.1|1.2e-226|PREDICTED: BTB/POZ and TAZ domain-containing protein 4 [Brassica oleracea var. oleracea]
106334622	1.12234	1.28663e-06	1.65126	1.59972e-12	1.26223	2.04348e-08	XP_013628393.1|0.0e+00|PREDICTED: formin-like protein 10 [Brassica oleracea var. oleracea]
106334749	1.56722	2.27352e-07	2.95769	3.87027e-26	1.16945	0.000451278	XP_013628551.1|3.7e-60|PREDICTED: gibberellin-regulated protein 4 [Brassica oleracea var. oleracea]
106334800	-2.36551	2.3734e-26	-1.3318	1.02542e-07	-1.56214	7.70752e-18	XP_013628626.1|6.7e-139|PREDICTED: ferritin-1, chloroplastic [Brassica oleracea var. oleracea]
106334914	-2.5111	6.09918e-16	-2.30154	9.08491e-10	-1.70473	7.75034e-09	KFK28219.1|7.9e-249|hypothetical protein AALP_AA8G488100 [Arabis alpina]
106334924	-2.82603	1.10163e-23	-1.58093	9.76976e-06	-1.20411	8.02445e-05	XP_013628772.1|0.0e+00|PREDICTED: phototropin-1 [Brassica oleracea var. oleracea]
106335023	-1.40823	5.82709e-09	-1.98121	3.17777e-12	-1.92732	6.7195e-11	VDC88756.1|0.0e+00|unnamed protein product [Brassica oleracea]
106335032	-1.58641	9.56707e-11	-1.57258	3.53264e-07	-1.55694	1.50496e-10	XP_013628904.1|0.0e+00|PREDICTED: chaperone protein ClpD, chloroplastic isoform X2 [Brassica oleracea var. oleracea]
106335123	3.31105	0.000387933	4.2993	1.21795e-08	3.77161	9.27441e-06	XP_013629008.1|9.6e-33|PREDICTED: uncharacterized protein LOC106335123 [Brassica oleracea var. oleracea]
106335140	-1.99643	5.12263e-26	-1.46405	1.57724e-08	-1.61612	4.59123e-15	XP_013629031.1|7.2e-309|PREDICTED: sialidase-like [Brassica oleracea var. oleracea]
106335147	-2.54699	5.96611e-14	-1.8902	3.78885e-07	-1.278	9.96153e-05	XP_019457441.1|1.0e-203|PREDICTED: probable pectate lyase 18 [Lupinus angustifolius]
106335281	-3.53531	1.92694e-25	-2.39639	6.72956e-07	1.27402	0.000115484	XP_013629214.1|5.4e-289|PREDICTED: proline-rich protein 4-like [Brassica oleracea var. oleracea]
106335310	-1.46443	8.01852e-13	-1.11149	7.32235e-06	-1.50706	9.87007e-14	XP_013629251.1|2.1e-213|PREDICTED: cyclic pyranopterin monophosphate synthase, mitochondrial [Brassica oleracea var. oleracea]
106335326	-2.01203	0.00247771	-3.02978	1.73293e-05	-2.28112	0.000353278	XP_013629278.1|1.4e-127|PREDICTED: peptide methionine sulfoxide reductase A2-like [Brassica oleracea var. oleracea]
106335328	-5.00172	9.2337e-155	-4.75609	1.17589e-97	-8.17982	2.6179e-29	VDC85551.1|5.6e-106|unnamed protein product, partial [Brassica oleracea]
106335329	-5.94608	4.05599e-131	-4.69139	9.04783e-42	-10.4126	1.22916e-51	XP_013629281.1|2.1e-105|PREDICTED: peptide methionine sulfoxide reductase A2-like [Brassica oleracea var. oleracea]
106335331	-7.8129	9.76148e-162	-5.78951	2.99956e-78	-8.38292	1.54395e-148	XP_013629283.1|6.2e-105|PREDICTED: peptide methionine sulfoxide reductase A3-like [Brassica oleracea var. oleracea]
106335342	1.00285	3.0013e-05	1.39543	1.37879e-07	1.01522	0.000396532	XP_013629294.1|0.0e+00|PREDICTED: 4-coumarate--CoA ligase 4 [Brassica oleracea var. oleracea]
106335405	1.91607	1.12273e-15	1.39046	2.57666e-05	1.03638	0.000225607	XP_013629376.1|0.0e+00|PREDICTED: phragmoplast orienting kinesin 2 [Brassica oleracea var. oleracea]
106335408	-1.86634	1.56123e-19	-1.41505	1.03999e-05	-1.46983	4.49017e-12	XP_013629380.1|7.8e-263|PREDICTED: UDP-glucuronate 4-epimerase 6 [Brassica oleracea var. oleracea]
106335425	-2.86121	0.000584755	-2.91385	0.000596986	-3.0168	0.000505331	XP_013689600.2|3.2e-103|uncharacterized protein LOC106393446 [Brassica napus]
106335457	-3.1515	3.30054e-16	-3.65843	2.94722e-14	-3.79175	1.44378e-20	XP_009151412.1|5.4e-100|PREDICTED: two-component response regulator ARR6 [Brassica rapa]
106335476	-2.78127	1.01042e-32	-2.26731	2.3234e-21	-1.57963	1.31668e-12	XP_013629461.1|0.0e+00|PREDICTED: mechanosensitive ion channel protein 5 [Brassica oleracea var. oleracea]
106335552	-1.24411	0.0010289	-1.93016	2.81836e-06	-1.34223	0.000341957	XP_013629553.1|0.0e+00|PREDICTED: uncharacterized protein LOC106335552 isoform X2 [Brassica oleracea var. oleracea]
106335557	-2.16857	0.00141132	-2.80083	0.000448094	-2.5286	0.000945183	XP_013629563.1|4.1e-190|PREDICTED: hybrid signal transduction histidine kinase E-like isoform X2 [Brassica oleracea var. oleracea]
106335592	-1.31244	3.39759e-14	-1.09965	8.27844e-05	-2.15774	1.86638e-35	XP_013629612.1|0.0e+00|PREDICTED: U-box domain-containing protein 45 [Brassica oleracea var. oleracea]
106335636	2.03978	5.73963e-12	1.44596	0.000105978	1.04199	0.00796125	RID50215.1|0.0e+00|hypothetical protein BRARA_H00960 [Brassica rapa]
106335699	-2.57862	1.26263e-34	-1.85768	1.01359e-13	-1.31122	3.48994e-08	XP_013629741.1|1.3e-283|PREDICTED: adenosylhomocysteinase 2 isoform X3 [Brassica oleracea var. oleracea]
106335750	-3.15585	4.59895e-24	-3.16132	4.76395e-19	-2.52559	1.16545e-17	VDC89199.1|0.0e+00|unnamed protein product [Brassica oleracea]
106335762	2.40983	1.64744e-06	2.14349	0.000188315	1.72393	0.00424565	VDC82086.1|0.0e+00|unnamed protein product [Brassica rapa]
106335799	2.3382	1.39201e-24	1.46833	1.06008e-06	1.90912	6.17326e-15	XP_013629869.1|1.4e-232|PREDICTED: F-box protein At4g22390-like [Brassica oleracea var. oleracea]
106335814	1.3819	3.54717e-18	1.55823	7.37819e-10	1.31023	7.30173e-15	XP_013629883.1|1.1e-160|PREDICTED: aquaporin PIP2-7-like [Brassica oleracea var. oleracea]
106335851	-1.58018	9.59711e-06	-2.745	1.14937e-12	-2.34681	2.18125e-13	XP_013629944.1|5.7e-206|PREDICTED: protein SRG1-like [Brassica oleracea var. oleracea]
106335908	-4.23761	1.0536e-16	-2.80974	1.00016e-08	-2.23973	7.44955e-07	RQL85386.1|2.4e-44|hypothetical protein DY000_00011453 [Brassica cretica]
106335966	-2.80895	2.86228e-34	-1.05702	5.70413e-05	-1.9304	2.26738e-20	XP_013630119.1|2.7e-281|PREDICTED: transcription factor TCP14 [Brassica oleracea var. oleracea]
106335968	-1.23324	2.3311e-16	-1.15528	2.09534e-08	-1.29749	1.43725e-16	VDD53431.1|0.0e+00|unnamed protein product [Brassica oleracea]
106336000	-2.60599	7.00253e-11	-1.80483	7.15963e-05	-1.60304	9.5839e-05	XP_013630159.1|0.0e+00|PREDICTED: exocyst complex component EXO70A1-like [Brassica oleracea var. oleracea]
106336013	-1.93318	2.31542e-34	-3.8087	2.78128e-70	-1.71488	8.61026e-22	XP_013630174.1|7.5e-125|PREDICTED: glutathione S-transferase U5-like [Brassica oleracea var. oleracea]
106336052	1.39864	7.30097e-15	1.63494	1.83863e-14	-1.07965	2.20118e-05	NP_197583.1|0.0e+00|sucrose synthase 1 [Arabidopsis thaliana]
106336053	-1.84661	9.03689e-07	-1.84003	1.08882e-05	-2.72904	5.70929e-13	XP_013630222.1|1.2e-261|PREDICTED: cyclic dof factor 3 [Brassica oleracea var. oleracea]
106336078	-2.37212	3.27976e-31	-2.03096	6.04665e-18	-2.08975	1.21391e-25	XP_013630254.1|0.0e+00|PREDICTED: fimbrin-3 [Brassica oleracea var. oleracea]
106336145	-1.49996	5.91287e-17	-1.08895	4.99281e-05	-1.84482	1.22745e-29	XP_013630346.1|5.6e-185|PREDICTED: BAG family molecular chaperone regulator 1-like [Brassica oleracea var. oleracea]
106336152	-2.17277	4.8926e-25	-1.50071	5.26998e-09	-1.47091	4.59475e-13	XP_013630352.1|3.1e-224|PREDICTED: protein IQ-DOMAIN 14 [Brassica oleracea var. oleracea]
106336254	-2.56841	1.34645e-14	-2.55547	2.48195e-12	-2.30843	1.01011e-12	XP_013630523.1|9.3e-216|PREDICTED: U-box domain-containing protein 7-like [Brassica oleracea var. oleracea]
106336262	-1.52957	1.15329e-15	-1.80864	1.30873e-14	-1.51193	1.66427e-13	XP_013630498.1|1.8e-290|PREDICTED: pheophytinase, chloroplastic [Brassica oleracea var. oleracea]
106336296	-3.30588	1.22482e-16	-2.21633	2.95865e-07	-2.37396	6.05238e-10	XP_013630537.1|2.5e-277|PREDICTED: protein trichome birefringence-like 10 [Brassica oleracea var. oleracea]
106336364	1.19668	6.46709e-08	1.80399	5.56896e-15	1.18681	3.10966e-08	XP_013630630.1|0.0e+00|PREDICTED: leucine-rich repeat receptor-like protein kinase PXC1 [Brassica oleracea var. oleracea]
106336386	-2.02184	1.15787e-06	-1.37351	0.0067274	-1.32271	0.00299958	XP_013630667.1|7.0e-268|PREDICTED: WEB family protein At2g40480-like [Brassica oleracea var. oleracea]
106336399	-2.30289	1.27163e-21	-2.33485	5.96364e-16	-3.8274	7.29491e-45	XP_013630681.1|6.2e-264|PREDICTED: UDP-glycosyltransferase 79B6 [Brassica oleracea var. oleracea]
106336464	-3.45784	3.06188e-41	-3.11101	2.05455e-26	-1.75411	2.4699e-11	XP_013630754.1|0.0e+00|PREDICTED: protein NUCLEAR FUSION DEFECTIVE 4-like [Brassica oleracea var. oleracea]
106336475	-2.43535	4.7702e-19	-1.65054	2.76278e-07	-1.7218	4.7155e-10	XP_013630763.1|1.1e-76|PREDICTED: actin-depolymerizing factor 5 [Brassica oleracea var. oleracea]
106336487	-2.22153	8.22536e-08	-1.30095	0.00434965	-1.57356	0.000126152	XP_022554087.1|2.6e-105|dirigent protein 20-like [Brassica napus]
106336519	2.64244	1.45047e-26	1.69518	2.01898e-07	1.06582	0.00076397	XP_013630818.1|0.0e+00|PREDICTED: protein CHROMATIN REMODELING 24 [Brassica oleracea var. oleracea]
106336520	-2.39904	2.71638e-15	-1.36902	0.00168213	-2.78821	1.05147e-18	XP_013630819.1|2.7e-291|PREDICTED: uncharacterized protein LOC106336520 isoform X1 [Brassica oleracea var. oleracea]
106336550	-5.36308	7.81248e-12	-4.03278	4.19226e-09	-1.87718	0.00215675	XP_013630851.1|0.0e+00|PREDICTED: receptor-like protein 12 [Brassica oleracea var. oleracea]
106336551	1.99603	1.40087e-09	1.52081	0.000312292	2.31196	8.02227e-14	XP_013630853.1|0.0e+00|PREDICTED: 65-kDa microtubule-associated protein 4 [Brassica oleracea var. oleracea]
106336560	2.51959	4.18683e-18	1.75778	1.13781e-05	1.27507	0.00353342	XP_013630866.1|4.2e-154|PREDICTED: uncharacterized protein LOC106336560 [Brassica oleracea var. oleracea]
106336671	1.86356	2.63863e-14	1.7227	2.41988e-08	1.556	2.11503e-09	VDD15643.1|1.0e-171|unnamed protein product, partial [Brassica oleracea]
106336675	-1.41824	2.03456e-11	-1.23575	3.0571e-05	-1.94465	1.26937e-28	XP_013631034.1|2.3e-207|PREDICTED: UDP-N-acetylglucosamine diphosphorylase 2 isoform X1 [Brassica oleracea var. oleracea]
106336768	1.18768	4.51087e-08	1.52586	1.40033e-07	1.24384	8.21798e-09	XP_013631156.1|0.0e+00|PREDICTED: copper methylamine oxidase-like [Brassica oleracea var. oleracea]
106336786	-1.22143	3.86754e-08	-1.9117	5.50325e-13	-1.88424	2.62797e-13	XP_018514085.1|1.8e-260|PREDICTED: beta-glucosidase 15-like isoform X2 [Brassica rapa]
106336836	-1.20871	5.0442e-06	-1.70994	4.88868e-08	-2.86481	3.65738e-24	XP_013631233.1|1.5e-260|PREDICTED: ethylene-responsive transcription factor RAP2-7 isoform X2 [Brassica oleracea var. oleracea]
106336850	1.71381	2.29908e-11	1.24055	0.000313278	1.27797	1.31674e-05	XP_013631261.1|0.0e+00|PREDICTED: condensin complex subunit 3 [Brassica oleracea var. oleracea]
106336854	-1.16769	1.43866e-10	-1.05857	9.16272e-05	-1.40707	2.26885e-13	VDD06818.1|0.0e+00|unnamed protein product, partial [Brassica oleracea]
106336874	-1.57962	2.03762e-05	-2.3229	2.18005e-10	-3.14455	4.06632e-11	XP_013687607.1|1.7e-282|UDP-glycosyltransferase 73C1-like [Brassica napus]
106336879	3.49033	6.40532e-15	4.37436	1.54528e-24	3.66918	2.65072e-19	XP_013631299.1|0.0e+00|PREDICTED: uncharacterized protein LOC106336879 [Brassica oleracea var. oleracea]
106336885	-1.21524	1.24215e-08	-1.4691	6.29661e-07	-2.85339	4.26765e-40	XP_013631306.1|3.9e-265|PREDICTED: phenolic glucoside malonyltransferase 1-like [Brassica oleracea var. oleracea]
106336914	-1.72514	4.4531e-16	-1.39379	7.63146e-07	-1.74839	2.9221e-15	XP_006402480.1|2.5e-194|bifunctional L-3-cyanoalanine synthase/cysteine synthase C1, mitochondrial [Eutrema salsugineum]
106336960	-1.07839	1.88666e-05	-1.68567	3.1203e-10	-2.73403	3.25287e-31	XP_013631411.1|6.9e-219|PREDICTED: probable receptor-like protein kinase At3g55450 isoform X1 [Brassica oleracea var. oleracea]
106336991	-1.41859	1.92743e-05	-1.28269	0.000485588	-1.7464	4.15551e-08	NP_191133.1|3.1e-239|proline transporter 2 [Arabidopsis thaliana]
106336996	-1.65621	4.54782e-10	-1.19016	0.000111528	-1.42442	7.01358e-08	XP_013631459.1|3.7e-248|PREDICTED: CBL-interacting serine/threonine-protein kinase 11-like [Brassica oleracea var. oleracea]
106336997	2.38975	1.38994e-36	1.79427	6.34434e-13	1.363	4.01952e-10	XP_013631461.1|2.5e-186|PREDICTED: uncharacterized protein LOC106336997 isoform X2 [Brassica oleracea var. oleracea]
106337043	-1.61749	0.00104549	-2.19999	1.8855e-05	-2.74223	5.40972e-08	XP_013631510.1|0.0e+00|PREDICTED: putative cyclic nucleotide-gated ion channel 15 [Brassica oleracea var. oleracea]
106337107	1.04247	4.32801e-05	1.53582	2.35041e-06	1.63095	8.2208e-11	XP_013631600.1|3.6e-215|PREDICTED: double-stranded RNA-binding protein 5 [Brassica oleracea var. oleracea]
106337112	-4.11939	1.14618e-17	-4.36802	2.25706e-17	-2.79982	6.44686e-11	XP_013631609.1|2.4e-252|PREDICTED: uncharacterized protein LOC106337112 [Brassica oleracea var. oleracea]
106337156	-2.45118	3.41062e-31	-3.17432	1.0471e-37	-5.10682	2.8731e-176	CDY29671.1|1.4e-287|BnaA04g17560D [Brassica napus]
106337168	-3.92678	9.77966e-11	-5.32662	1.09552e-14	-5.01701	5.0569e-15	VDD08070.1|1.0e-141|unnamed protein product, partial [Brassica oleracea]
106337176	2.35915	3.3498e-45	2.49115	8.85999e-19	2.11746	4.26461e-25	VDD16111.1|3.1e-195|unnamed protein product, partial [Brassica oleracea]
106337198	-1.19998	2.47266e-06	-1.02507	0.000981549	-1.24084	1.06196e-06	XP_013631717.1|1.0e-197|PREDICTED: E3 ubiquitin-protein ligase RING1-like [Brassica oleracea var. oleracea]
106337207	-3.96368	6.064e-26	-2.97124	2.32173e-10	-1.01772	0.00506412	XP_013631726.1|4.8e-148|PREDICTED: homeobox-leucine zipper protein ATHB-7 [Brassica oleracea var. oleracea]
106337215	-6.69055	4.64252e-16	-2.45383	5.06344e-05	-1.6516	0.00115793	XP_013631735.1|1.1e-176|PREDICTED: B3 domain-containing transcription factor NGA1-like [Brassica oleracea var. oleracea]
106337256	-3.71392	6.79903e-05	-3.37828	0.000285154	-2.86397	0.00294013	VDD13661.1|1.3e-138|unnamed protein product [Brassica oleracea]
106337260	-3.26057	7.67106e-27	-2.93785	1.39602e-17	-2.10853	1.44534e-11	XP_013631796.1|4.5e-130|PREDICTED: homeobox-leucine zipper protein ATHB-12-like [Brassica oleracea var. oleracea]
106337294	3.45403	7.24618e-14	3.44863	1.06267e-12	3.58089	1.50979e-13	XP_013631835.1|4.4e-148|PREDICTED: probable tyrosine-protein phosphatase At1g05000 isoform X1 [Brassica oleracea var. oleracea]
106337309	-4.94093	6.32908e-24	-3.69781	3.67212e-13	-7.66414	4.63529e-22	XP_013631857.1|0.0e+00|PREDICTED: beta-glucosidase 30-like [Brassica oleracea var. oleracea]
106337329	-1.76514	1.27795e-10	-1.0767	0.000308092	-1.36018	4.91605e-12	XP_013631881.1|3.9e-83|PREDICTED: zinc finger A20 and AN1 domain-containing stress-associated protein 4-like [Brassica oleracea var. oleracea]
106337345	1.69388	5.76333e-12	2.39306	7.10216e-14	1.56812	6.24106e-10	VDC70662.1|1.6e-309|unnamed protein product [Brassica rapa]
106337404	-2.08638	8.77042e-09	-1.93129	1.4931e-06	-2.83032	3.14302e-14	XP_013631959.1|0.0e+00|PREDICTED: uncharacterized protein LOC106337404 isoform X3 [Brassica oleracea var. oleracea]
106337424	1.10303	0.00898014	2.15044	2.31616e-09	2.00376	1.40917e-09	XP_013631983.1|2.6e-182|PREDICTED: probable RNA-binding protein ARP1 isoform X2 [Brassica oleracea var. oleracea]
106337444	1.07927	3.79923e-07	1.98792	2.10001e-12	1.78335	1.30905e-19	XP_013632003.1|1.2e-86|PREDICTED: uncharacterized protein LOC106337444 [Brassica oleracea var. oleracea]
106337455	2.04764	1.08321e-12	1.67926	2.40763e-06	1.35403	4.49469e-05	XP_013632016.1|0.0e+00|PREDICTED: mini-chromosome maintenance complex-binding protein [Brassica oleracea var. oleracea]
106337467	3.48908	5.16647e-21	3.25138	2.9435e-14	2.72129	1.22996e-10	CAN81359.1|2.0e-76|hypothetical protein VITISV_040408 [Vitis vinifera]
106337503	2.2443	6.07493e-05	2.68975	3.12592e-07	2.52921	2.40583e-07	XP_013632065.1|1.3e-306|PREDICTED: cytochrome P450 734A1 [Brassica oleracea var. oleracea]
106337520	4.82604	3.24303e-11	4.86705	5.9474e-12	3.88962	4.53409e-06	XP_013632077.1|6.3e-301|PREDICTED: B3 domain-containing protein REM14-like [Brassica oleracea var. oleracea]
106337558	2.39153	9.29165e-14	3.16631	1.86836e-17	2.51117	7.93007e-14	XP_013632120.1|9.0e-251|PREDICTED: protodermal factor 1-like [Brassica oleracea var. oleracea]
106337559	-6.20871	2.59676e-28	-7.46161	1.53204e-24	-5.66132	2.51359e-28	XP_013632121.1|1.3e-147|PREDICTED: zinc finger protein 8-like [Brassica oleracea var. oleracea]
106337560	-3.11997	4.53561e-27	-2.49777	1.97642e-17	-1.02918	0.000218024	XP_013632122.1|5.1e-62|PREDICTED: non-specific lipid-transfer protein B [Brassica oleracea var. oleracea]
106337566	2.43186	4.61396e-10	2.48576	5.03864e-10	1.83862	3.98709e-05	XP_013632128.1|2.8e-278|PREDICTED: WEB family protein At2g38370-like [Brassica oleracea var. oleracea]
106337567	-2.08053	1.97231e-30	-2.13573	4.21413e-18	-2.1667	2.19867e-28	XP_013632129.1|3.4e-125|PREDICTED: glutathione S-transferase U4-like [Brassica oleracea var. oleracea]
106337574	-2.93789	1.60851e-05	-2.0611	0.00144572	-2.16404	0.000588333	CDY27325.1|0.0e+00|BnaC04g50800D [Brassica napus]
106337605	-1.98902	3.74549e-17	-1.45749	9.76409e-08	-2.7259	6.12993e-25	XP_013632164.1|4.8e-246|PREDICTED: taxadien-5-alpha-ol O-acetyltransferase-like [Brassica oleracea var. oleracea]
106337613	-2.47445	7.21039e-07	-1.58914	0.00675278	-1.94331	2.46792e-05	XP_013632174.1|9.3e-198|PREDICTED: transcription factor bHLH130 [Brassica oleracea var. oleracea]
106337621	-3.1761	0.00382287	-3.39971	0.00160063	-3.02841	0.00748202	XP_013632184.1|1.1e-281|PREDICTED: abscisic acid 8'-hydroxylase 2 isoform X2 [Brassica oleracea var. oleracea]
106337626	1.26353	2.13097e-07	1.66027	2.71334e-10	2.19921	1.27195e-25	XP_013632189.1|2.1e-208|PREDICTED: caffeic acid 3-O-methyltransferase [Brassica oleracea var. oleracea]
106337642	2.59301	3.92341e-05	3.1868	4.87383e-09	3.09795	1.11444e-08	XP_013632218.1|2.0e-144|PREDICTED: probable tyrosine-protein phosphatase At1g05000 [Brassica oleracea var. oleracea]
106337668	-2.19003	6.53376e-18	-1.32946	3.66795e-09	-2.39117	6.45582e-20	VDD12602.1|0.0e+00|unnamed protein product [Brassica oleracea]
106337679	-1.79242	4.7196e-06	-1.73098	2.70857e-05	-2.43094	9.07115e-10	VDD12678.1|1.2e-206|unnamed protein product, partial [Brassica oleracea]
106337714	-2.34918	9.7032e-35	-1.67461	1.20182e-13	-3.63076	3.51304e-51	XP_013632301.1|2.5e-181|PREDICTED: probable xyloglucan endotransglucosylase/hydrolase protein 32 [Brassica oleracea var. oleracea]
106337729	-1.29174	1.82487e-06	-1.67963	0.000342201	-1.96292	1.26343e-06	XP_013632309.1|0.0e+00|PREDICTED: neutral ceramidase-like [Brassica oleracea var. oleracea]
106337750	5.02439	1.23795e-19	4.79622	2.10229e-15	7.57143	6.01931e-59	XP_013632332.1|0.0e+00|PREDICTED: protein CER1-like 2 [Brassica oleracea var. oleracea]
106338184	-2.9487	2.31958e-10	-2.16188	2.20357e-05	-2.25235	1.60852e-07	XP_013632673.1|2.3e-286|PREDICTED: mitogen-activated protein kinase kinase kinase A-like [Brassica oleracea var. oleracea]
106338198	-3.02192	1.22695e-38	-2.58379	1.54557e-37	-2.80727	4.70772e-70	XP_013632683.1|1.6e-118|PREDICTED: glutathione S-transferase U5-like [Brassica oleracea var. oleracea]
106338449	-2.20389	2.65409e-11	-1.46511	4.20621e-07	-2.7349	1.21758e-19	XP_013632876.1|9.2e-111|PREDICTED: E3 ubiquitin-protein ligase RHA1B-like, partial [Brassica oleracea var. oleracea]
106338642	1.75805	1.16093e-05	1.45011	0.00194208	1.47788	0.000672478	XP_013633027.1|7.4e-219|PREDICTED: CDT1-like protein b, partial [Brassica oleracea var. oleracea]
106338708	-1.33326	1.43532e-09	-1.57207	2.87173e-09	-1.57988	1.86868e-12	XP_013633076.1|0.0e+00|PREDICTED: F-box protein At5g25290-like [Brassica oleracea var. oleracea]
106339269	-3.51183	1.00096e-08	-3.94947	1.44417e-09	-3.77987	2.12203e-09	XP_013633512.1|5.4e-141|PREDICTED: B-box zinc finger protein 25-like isoform X2 [Brassica oleracea var. oleracea]
106339295	3.71312	6.66872e-23	4.42328	2.30673e-29	2.21978	1.47662e-05	XP_013633536.1|5.3e-280|PREDICTED: regulatory protein NPR5 [Brassica oleracea var. oleracea]
106339300	-2.49441	4.06247e-25	-2.45106	3.64295e-16	-2.36913	2.26756e-24	XP_013633542.1|3.0e-212|PREDICTED: transcription factor bHLH60-like isoform X1 [Brassica oleracea var. oleracea]
106339322	-2.57695	1.79661e-32	-2.18997	2.29748e-17	-1.88052	2.64605e-14	XP_013633564.1|0.0e+00|PREDICTED: BEL1-like homeodomain protein 1 [Brassica oleracea var. oleracea]
106339344	-1.60566	1.99375e-10	-1.42425	4.00788e-07	-1.09006	8.0087e-06	XP_013633623.1|1.7e-249|PREDICTED: mannose-6-phosphate isomerase 1-like [Brassica oleracea var. oleracea]
106339359	-1.50572	7.75878e-10	-1.08929	0.000399343	-1.46942	1.91016e-07	XP_013633604.1|2.5e-194|PREDICTED: uridine nucleosidase 1-like [Brassica oleracea var. oleracea]
106339398	1.25918	8.59964e-05	1.69387	3.39466e-09	1.32823	2.24533e-07	XP_013633650.1|7.5e-210|PREDICTED: glycerophosphodiester phosphodiesterase GDPD2 isoform X1 [Brassica oleracea var. oleracea]
106339419	-1.77836	6.69979e-12	-1.1573	7.70182e-05	-1.42591	2.9868e-08	XP_013633677.1|1.3e-110|PREDICTED: 21 kDa protein [Brassica oleracea var. oleracea]
106339428	-1.7143	4.39979e-13	-1.36906	3.13124e-07	-1.10867	2.35941e-06	XP_013633683.1|1.5e-161|PREDICTED: peptidyl-prolyl cis-trans isomerase CYP19-1-like [Brassica oleracea var. oleracea]
106339461	-1.28807	4.34779e-05	-1.3362	0.000147315	-1.3196	1.96284e-05	XP_013633733.1|1.2e-142|PREDICTED: uncharacterized protein LOC106339461 [Brassica oleracea var. oleracea]
106339462	-2.36903	2.37245e-05	-2.13897	0.000221847	-2.25257	5.44218e-05	XP_013633734.1|4.5e-186|PREDICTED: transcription factor bHLH130-like [Brassica oleracea var. oleracea]
106339483	-3.2588	6.88705e-23	-5.15686	1.44748e-36	-5.6063	2.13977e-48	XP_013633760.1|5.0e-205|PREDICTED: nitrilase 2-like [Brassica oleracea var. oleracea]
106339496	1.73025	6.26514e-10	1.94221	2.44204e-10	1.96004	2.14393e-12	XP_013633778.1|1.2e-229|PREDICTED: uncharacterized protein LOC106339496 [Brassica oleracea var. oleracea]
106339506	-2.81363	9.16945e-40	-1.34714	0.00014501	-2.77705	4.20525e-36	XP_013633785.1|9.7e-155|PREDICTED: cystinosin homolog [Brassica oleracea var. oleracea]
106339600	1.39379	9.81224e-11	1.14647	3.66828e-05	1.13449	1.75314e-06	XP_013633895.1|1.1e-101|PREDICTED: 50S ribosomal protein HLL, mitochondrial-like isoform X1 [Brassica oleracea var. oleracea]
106339606	-3.99917	2.74046e-14	-3.37753	9.39391e-11	-4.59882	1.15954e-17	XP_013633905.1|5.5e-295|PREDICTED: cytochrome P450 83A1-like [Brassica oleracea var. oleracea]
106339631	-6.87052	4.38792e-46	-6.11989	9.05881e-40	-8.42229	8.11097e-42	XP_013633929.1|3.3e-170|PREDICTED: zinc finger protein 8-like [Brassica oleracea var. oleracea]
106339661	-2.74815	1.36572e-06	-2.85562	4.26366e-06	-2.40816	2.43876e-05	XP_013633966.1|6.6e-133|PREDICTED: ethylene-responsive transcription factor 15-like [Brassica oleracea var. oleracea]
106339672	-4.10195	8.30232e-09	-2.34815	0.000504351	-1.76659	0.00333655	XP_013633974.1|8.3e-185|PREDICTED: B3 domain-containing transcription factor NGA2-like [Brassica oleracea var. oleracea]
106339679	-2.37666	1.30815e-16	-1.70132	2.79181e-08	-1.25147	1.2221e-05	XP_013633985.1|2.6e-161|PREDICTED: uncharacterized protein LOC106339679 [Brassica oleracea var. oleracea]
106339703	3.64553	8.08418e-22	4.38224	2.21771e-24	2.84308	6.40186e-13	VDC69599.1|9.1e-247|unnamed protein product [Brassica rapa]
106339739	-1.83523	8.68269e-05	-2.03891	2.57347e-05	-2.32254	3.51622e-07	XP_013634059.1|3.4e-254|PREDICTED: aspartic proteinase PCS1-like [Brassica oleracea var. oleracea]
106339777	2.23764	3.83495e-12	2.0586	1.28474e-08	1.24749	0.00270054	XP_013634102.1|7.1e-192|PREDICTED: dof zinc finger protein DOF2.4 isoform X1 [Brassica oleracea var. oleracea]
106339817	-1.46851	2.42474e-08	-1.23602	4.75852e-05	-1.54188	1.45676e-07	VDD09492.1|2.3e-271|unnamed protein product [Brassica oleracea]
106339865	-2.84343	1.50848e-08	-1.61366	0.00189599	-3.22846	9.87532e-11	XP_009141006.1|1.1e-137|PREDICTED: glutathione S-transferase U2 [Brassica rapa]
106339887	1.81202	5.3264e-05	3.15639	2.67043e-18	3.85162	4.74911e-34	XP_018435026.1|0.0e+00|PREDICTED: CTP synthase 1 isoform X1 [Raphanus sativus]
106339900	-4.66188	3.74752e-43	-2.16235	9.66049e-09	-1.72222	1.29022e-10	XP_013634221.1|1.2e-152|PREDICTED: GATA transcription factor 2-like [Brassica oleracea var. oleracea]
106339911	3.36975	2.83871e-06	3.97753	1.43994e-09	4.98833	6.43731e-18	XP_013634235.1|2.4e-187|PREDICTED: uncharacterized protein LOC106339911 [Brassica oleracea var. oleracea]
106339926	3.31778	0.00315342	4.36805	3.50908e-06	6.24012	7.41925e-13	XP_013634249.1|0.0e+00|PREDICTED: SNF2 domain-containing protein CLASSY 3 [Brassica oleracea var. oleracea]
106339936	2.3438	0.00124909	6.44964	2.66992e-49	7.6177	9.28016e-79	XP_013634258.1|7.4e-126|PREDICTED: floral homeotic protein APETALA 3-like [Brassica oleracea var. oleracea]
106339948	-2.12373	1.13862e-21	-2.41731	9.37853e-17	-3.3452	1.54835e-50	XP_013634267.1|9.5e-49|PREDICTED: uncharacterized protein LOC106339948 [Brassica oleracea var. oleracea]
106339980	2.9468	7.71352e-09	2.85698	4.01509e-07	2.7203	1.34974e-06	XP_013634288.1|4.0e-271|PREDICTED: uncharacterized protein LOC106339980 [Brassica oleracea var. oleracea]
106339984	1.40436	0.00126784	1.5071	0.00346465	1.40599	0.00134752	XP_013634292.1|5.6e-97|PREDICTED: uncharacterized protein LOC106339984 [Brassica oleracea var. oleracea]
106339985	3.37334	0.00249529	5.61228	1.26687e-11	4.52584	9.3881e-06	CDY47118.1|4.6e-150|BnaC04g13750D [Brassica napus]
106340023	-3.35658	6.93933e-09	-2.32114	1.57759e-05	-2.518	2.15258e-06	XP_013634346.1|1.2e-147|PREDICTED: B3 domain-containing protein At2g36080-like [Brassica oleracea var. oleracea]
106340037	-6.50752	1.59466e-129	-3.21899	0.000897444	-6.50496	2.88738e-120	XP_013634360.1|0.0e+00|PREDICTED: beta-glucosidase 28-like [Brassica oleracea var. oleracea]
106340049	-2.60204	3.69533e-14	-2.07312	7.42286e-07	-2.87122	1.45413e-16	XP_013634373.1|3.8e-122|PREDICTED: cyclin-U2-1 [Brassica oleracea var. oleracea]
106340061	5.03697	1.14976e-55	5.15839	1.38138e-45	4.82899	9.2924e-49	XP_013634383.1|1.5e-143|PREDICTED: agamous-like MADS-box protein AGL6 [Brassica oleracea var. oleracea]
106340066	-3.15271	2.95819e-32	-3.53602	1.27601e-14	-4.85056	2.1142e-90	XP_013634388.1|9.4e-170|PREDICTED: tropinone reductase homolog At2g30670-like [Brassica oleracea var. oleracea]
106340116	-2.19438	0.00139803	-2.02158	0.00460943	-2.04905	0.00169379	XP_013634432.1|6.8e-74|PREDICTED: sigma factor binding protein 2, chloroplastic [Brassica oleracea var. oleracea]
106340140	-1.0276	0.000396983	-1.72275	6.12129e-08	-2.15478	2.01207e-14	XP_013634454.1|2.0e-65|PREDICTED: protein LITTLE ZIPPER 1 [Brassica oleracea var. oleracea]
106340151	-1.54981	2.73915e-11	-1.29592	4.22249e-06	-2.25391	7.21081e-21	XP_013634466.1|1.5e-75|PREDICTED: cytochrome B5 isoform C [Brassica oleracea var. oleracea]
106340164	3.39466	0.000937842	2.87171	0.00809816	4.04521	3.60476e-05	XP_013634480.1|0.0e+00|PREDICTED: ubiquitin carboxyl-terminal hydrolase 2-like [Brassica oleracea var. oleracea]
106340192	3.03093	7.18218e-28	3.63362	1.96358e-31	2.70336	2.60835e-18	XP_013634516.1|6.6e-194|PREDICTED: putative 2-succinyl-6-hydroxy-2,4-cyclohexadiene-1-carboxylate synthase isoform X2 [Brassica oleracea var. oleracea]
106340232	-3.24359	2.08342e-17	-1.16305	0.00702857	-2.16691	1.32201e-08	XP_013634566.1|3.5e-57|PREDICTED: transcription factor PAR1-like [Brassica oleracea var. oleracea]
106340248	-2.39837	1.08852e-15	-2.19754	3.84889e-12	-3.44802	4.21107e-26	XP_013634583.1|2.3e-142|PREDICTED: transcription factor PCL1 [Brassica oleracea var. oleracea]
106340249	-1.1379	1.33573e-07	-1.18375	3.05978e-05	-1.16826	7.27814e-08	XP_013634584.1|2.2e-125|PREDICTED: transcription factor ALC-like isoform X1 [Brassica oleracea var. oleracea]
106340274	4.86156	1.175e-27	5.10919	7.44947e-30	2.93669	2.95007e-07	XP_013634606.1|2.5e-193|PREDICTED: putative 2-succinyl-6-hydroxy-2,4-cyclohexadiene-1-carboxylate synthase [Brassica oleracea var. oleracea]
106340288	3.50279	5.17735e-05	3.5019	3.66828e-05	2.98775	0.00212564	XP_013634621.1|2.6e-241|PREDICTED: probable WRKY transcription factor 35 [Brassica oleracea var. oleracea]
106340312	2.206	6.34264e-06	2.0595	0.000181095	4.34094	2.57421e-29	XP_013634648.1|6.3e-266|PREDICTED: transcription factor bHLH10 [Brassica oleracea var. oleracea]
106340480	2.57632	5.81084e-15	2.43095	5.65894e-07	1.20863	0.00603362	XP_013634813.1|3.9e-137|PREDICTED: SPX domain-containing protein 3 [Brassica oleracea var. oleracea]
106340483	-1.62084	4.22815e-09	-1.62658	2.73358e-05	-3.62827	2.28362e-27	XP_013634815.1|3.2e-45|PREDICTED: uncharacterized protein LOC106340483 [Brassica oleracea var. oleracea]
106340504	-1.23568	9.08936e-05	-1.48241	5.23599e-05	-2.16091	5.95575e-11	XP_013634829.1|1.2e-114|PREDICTED: uncharacterized protein LOC106340504 [Brassica oleracea var. oleracea]
106340519	-2.42692	1.15747e-09	-2.76923	2.91875e-11	-4.2079	4.15516e-24	XP_013744264.2|7.3e-161|glutathione S-transferase U3 [Brassica napus]
106340598	-1.63671	1.05093e-10	-1.56927	4.76523e-07	-1.40245	3.22083e-06	XP_013634904.1|0.0e+00|PREDICTED: beta-glucosidase 32-like [Brassica oleracea var. oleracea]
106340661	-4.27861	5.1909e-12	-4.45757	5.04563e-13	-3.57904	3.03229e-10	XP_013634959.1|5.2e-48|PREDICTED: defensin-like protein 195 [Brassica oleracea var. oleracea]
106340704	4.06864	8.13551e-10	5.15221	1.93979e-18	2.64235	0.00322565	XP_013635005.1|3.9e-274|PREDICTED: BTB/POZ domain-containing protein NPY4 [Brassica oleracea var. oleracea]
106340760	6.31541	2.79197e-20	4.56943	7.12157e-09	5.02705	1.8006e-10	XP_013635058.1|9.5e-224|PREDICTED: WUSCHEL-related homeobox 9 [Brassica oleracea var. oleracea]
106340826	-1.25187	0.00613039	-1.59794	0.000633714	-3.23087	1.34594e-11	XP_013635115.1|9.4e-124|PREDICTED: protein LURP-one-related 17 [Brassica oleracea var. oleracea]
106340886	-2.21333	9.21161e-07	-2.14797	3.46813e-06	-1.30989	0.00203257	VDD11656.1|3.7e-255|unnamed protein product [Brassica oleracea]
106340943	-2.05103	0.00226497	-3.01857	1.80066e-05	-3.81867	1.77515e-07	XP_013635221.1|3.9e-155|PREDICTED: expansin-A6-like [Brassica oleracea var. oleracea]
106341080	-2.23728	1.41176e-05	-2.62436	9.50342e-07	-4.26744	8.06001e-13	XP_013635347.1|5.0e-214|PREDICTED: probable 3-hydroxyisobutyryl-CoA hydrolase 3 isoform X2 [Brassica oleracea var. oleracea]
106341109	-2.39138	0.000405758	-2.65632	0.000171144	-4.25823	4.0442e-08	XP_013635386.1|5.9e-216|PREDICTED: 3-hydroxyisobutyryl-CoA hydrolase 1-like [Brassica oleracea var. oleracea]
106341115	-3.45101	4.81072e-13	-1.75888	0.000130647	-1.23583	0.00313241	XP_013635422.1|0.0e+00|PREDICTED: phosphoinositide phosphatase SAC2-like isoform X1 [Brassica oleracea var. oleracea]
106341129	-3.18968	0.00175753	-3.84218	0.000152482	-2.98566	0.00229963	XP_013635405.1|3.6e-159|PREDICTED: putative expansin-B2 [Brassica oleracea var. oleracea]
106341278	-2.80116	1.29506e-08	-2.20809	7.78465e-06	-3.96817	5.34591e-14	XP_018450302.1|1.1e-291|PREDICTED: reticuline oxidase-like protein [Raphanus sativus]
106341349	1.88099	0.00546794	3.78267	6.91757e-17	3.10611	4.81568e-09	XP_013635583.1|0.0e+00|PREDICTED: CSC1-like protein RXW8 isoform X1 [Brassica oleracea var. oleracea]
106341397	1.211	0.000236662	2.27384	1.41112e-13	2.94873	1.47829e-31	VDD47998.1|0.0e+00|unnamed protein product [Brassica oleracea]
106341406	-2.38743	4.58821e-06	-3.52567	9.43613e-10	-3.93583	5.55885e-13	XP_013635631.1|1.3e-70|PREDICTED: uncharacterized protein LOC106341406 [Brassica oleracea var. oleracea]
106341672	-1.99866	2.17544e-16	-2.61603	3.0978e-20	-2.18548	2.48199e-17	XP_013635832.1|0.0e+00|PREDICTED: cellulose synthase-like protein B3 [Brassica oleracea var. oleracea]
106341722	-1.35623	2.52538e-08	-1.34592	1.87139e-06	-1.57141	4.52526e-11	XP_013635874.1|0.0e+00|PREDICTED: calcium-transporting ATPase 12, plasma membrane-type [Brassica oleracea var. oleracea]
106341749	-1.14711	1.63046e-05	-1.11328	0.00022278	-1.26396	6.68481e-07	XP_013635913.1|0.0e+00|PREDICTED: inactive TPR repeat-containing thioredoxin TTL3-like [Brassica oleracea var. oleracea]
106341751	-1.81181	0.000257352	-1.78865	0.00298685	2.10532	5.92566e-15	XP_009142853.1|3.4e-266|PREDICTED: phosphoenolpyruvate carboxylase 2 [Brassica rapa]
106341796	-2.19355	3.45139e-09	-1.4629	0.00181106	-1.71186	1.09939e-05	XP_013635970.1|0.0e+00|PREDICTED: uncharacterized protein LOC106341796 isoform X1 [Brassica oleracea var. oleracea]
106341810	-6.24826	9.39045e-53	-4.75947	9.54756e-42	-3.01805	9.14876e-31	XP_013635992.1|1.0e-295|PREDICTED: cytochrome P450 76C4-like [Brassica oleracea var. oleracea]
106341811	-2.54063	6.24184e-06	-2.60425	2.43597e-06	-2.65223	2.12562e-06	XP_010506519.1|1.1e-236|PREDICTED: cytochrome P450 76C2 [Camelina sativa]
106341859	-1.16213	0.000625597	-1.71556	4.5176e-06	-1.17623	0.000987277	XP_013636046.1|1.4e-132|PREDICTED: uncharacterized protein LOC106341859 isoform X1 [Brassica oleracea var. oleracea]
106341877	-2.08564	2.58482e-18	-1.31433	6.71218e-06	-2.27303	1.99076e-20	XP_013636068.1|9.4e-241|PREDICTED: protein kinase APK1B, chloroplastic [Brassica oleracea var. oleracea]
106341888	3.26424	0.00391329	4.93536	2.82788e-08	4.57586	6.75835e-06	XP_013636087.1|1.7e-121|PREDICTED: transcriptional regulator SUPERMAN-like [Brassica oleracea var. oleracea]
106341901	-3.42459	7.40195e-38	-1.79537	3.16739e-10	3.078	5.30378e-60	XP_013636102.1|6.1e-230|PREDICTED: protein STRICTOSIDINE SYNTHASE-LIKE 13 isoform X1 [Brassica oleracea var. oleracea]
106341903	1.37408	1.23476e-08	1.74301	9.72273e-13	2.05329	3.31827e-25	XP_013636105.1|0.0e+00|PREDICTED: extensin-2-like [Brassica oleracea var. oleracea]
106341923	-1.18175	8.09725e-08	-1.32567	0.000464626	-1.30574	2.9324e-10	VDD03723.1|1.5e-202|unnamed protein product, partial [Brassica oleracea]
106341970	1.00659	8.24613e-05	1.48154	2.2894e-08	1.20884	2.10541e-07	XP_013636189.1|4.6e-194|PREDICTED: polyadenylate-binding protein-interacting protein 10-like [Brassica oleracea var. oleracea]
106341993	-3.06855	1.04582e-12	-3.18109	4.93699e-11	-2.32221	3.40238e-07	XP_013751221.1|8.8e-110|auxin-responsive protein IAA2-like [Brassica napus]
106342031	-4.06214	1.55246e-09	-3.92842	8.07387e-10	-4.07106	8.70856e-11	XP_013636265.1|3.5e-53|PREDICTED: auxin-induced protein 15A-like [Brassica oleracea var. oleracea]
106342043	1.91432	4.27194e-14	1.51252	6.42416e-06	1.29295	1.05658e-05	XP_013636278.1|0.0e+00|PREDICTED: kinesin-like protein KIF22-A [Brassica oleracea var. oleracea]
106342102	-1.44674	6.33549e-15	-1.33047	1.63798e-09	-1.3667	4.20374e-12	XP_013636387.1|0.0e+00|PREDICTED: neutral ceramidase [Brassica oleracea var. oleracea]
106342111	-1.72181	4.03338e-07	-1.10215	0.00443246	-1.64641	6.0583e-07	XP_013636407.1|2.3e-93|PREDICTED: uncharacterized protein LOC106342111 [Brassica oleracea var. oleracea]
106342119	-5.00953	4.22302e-77	-3.19251	7.67263e-23	-6.23975	1.06135e-85	XP_013636413.1|1.4e-265|PREDICTED: jacalin-related lectin 22-like [Brassica oleracea var. oleracea]
106342133	2.74986	1.41055e-30	2.68691	9.03858e-29	1.08833	1.45397e-05	XP_013636429.1|0.0e+00|PREDICTED: LRR receptor-like serine/threonine-protein kinase GSO1 [Brassica oleracea var. oleracea]
106342147	-1.24546	0.000212815	-1.09018	0.00306652	-1.2552	6.35989e-05	XP_013636454.1|3.1e-79|PREDICTED: microsomal glutathione S-transferase 3-like [Brassica oleracea var. oleracea]
106342157	-2.6799	8.16297e-34	-1.48332	1.49346e-07	-2.48638	5.08785e-24	XP_013636470.1|8.7e-261|PREDICTED: vacuolar cation/proton exchanger 1 [Brassica oleracea var. oleracea]
106342159	1.37496	1.99205e-05	1.10683	0.0029801	1.00491	0.00449995	XP_013636471.1|2.9e-181|PREDICTED: uncharacterized protein LOC106342159 [Brassica oleracea var. oleracea]
106342166	-2.13467	1.31929e-42	-2.36472	1.28092e-34	-3.31029	6.12385e-72	RQL99919.1|0.0e+00|hypothetical protein DY000_00026335 [Brassica cretica]
106342186	-1.25919	2.42161e-05	-1.6557	6.65309e-07	-1.18153	6.44477e-05	RQL87383.1|3.5e-210|hypothetical protein DY000_00013507 [Brassica cretica]
106342193	-4.63733	2.44986e-36	-3.4742	9.35972e-19	-3.18367	4.44434e-24	XP_013636511.1|0.0e+00|PREDICTED: root phototropism protein 2 [Brassica oleracea var. oleracea]
106342203	-1.40587	3.99468e-06	-1.00493	0.00728103	-1.84856	2.23422e-09	XP_013636522.1|0.0e+00|PREDICTED: probable leucine-rich repeat receptor-like protein kinase At2g33170 [Brassica oleracea var. oleracea]
106342235	-5.46965	1.22363e-79	-3.38297	4.39935e-21	-3.50136	5.94363e-50	XP_013636558.1|0.0e+00|PREDICTED: BEL1-like homeodomain protein 4 [Brassica oleracea var. oleracea]
106342243	-6.42354	1.08905e-22	-4.30093	1.05163e-20	-2.89569	6.40419e-15	XP_018484029.1|0.0e+00|PREDICTED: beta-galactosidase 2 [Raphanus sativus]
106342290	1.81193	4.57951e-10	1.66243	2.42986e-06	1.75299	2.31431e-09	VDD10978.1|0.0e+00|unnamed protein product [Brassica rapa]
106342326	-3.66741	9.06553e-42	-3.91368	5.06063e-37	-2.45838	5.71651e-20	XP_013636675.1|0.0e+00|PREDICTED: BEL1-like homeodomain protein 1 isoform X2 [Brassica oleracea var. oleracea]
106342351	-2.59979	1.12723e-37	-1.67252	4.12433e-13	-1.48428	2.42031e-12	XP_013636714.1|3.2e-93|PREDICTED: AIG2-like protein [Brassica oleracea var. oleracea]
106342387	-1.51477	6.60631e-21	-1.80039	3.49489e-15	-1.73846	3.06882e-25	XP_018483937.1|0.0e+00|PREDICTED: potassium channel AKT1 [Raphanus sativus]
106342388	1.37355	0.000100271	2.04108	1.28474e-08	1.76827	3.16832e-08	XP_019096827.1|0.0e+00|PREDICTED: probable sulfate transporter 3.4 isoform X2 [Camelina sativa]
106342437	-4.27587	8.39511e-17	-3.03814	2.74496e-08	-2.5331	6.4368e-10	VDD03967.1|1.2e-93|unnamed protein product [Brassica oleracea]
106342461	-2.41738	1.17234e-36	-1.34865	1.15705e-06	-2.05779	5.23336e-25	XP_013636858.1|0.0e+00|PREDICTED: jasmonic acid-amido synthetase JAR1 [Brassica oleracea var. oleracea]
106342473	1.34699	6.12819e-06	1.73592	1.87875e-07	1.23852	6.92956e-05	XP_013636872.1|4.7e-293|PREDICTED: alpha-L-fucosidase 1 [Brassica oleracea var. oleracea]
106342596	2.12602	2.39469e-09	2.1291	1.31011e-05	1.5118	0.000211292	VDD09702.1|0.0e+00|unnamed protein product, partial [Brassica oleracea]
106342610	-2.10589	0.000279294	-1.53235	0.00838177	-1.55173	0.00346208	XP_013637050.1|0.0e+00|PREDICTED: ABC transporter B family member 4-like [Brassica oleracea var. oleracea]
106342622	-1.55676	4.01729e-19	-1.3768	4.14747e-11	-1.39073	3.60113e-18	RID61977.1|8.5e-261|hypothetical protein BRARA_E01079 [Brassica rapa]
106342623	1.83023	1.05345e-12	1.62583	1.23007e-07	1.062	0.000290848	XP_013637066.1|0.0e+00|PREDICTED: uncharacterized protein At1g65710 [Brassica oleracea var. oleracea]
106342634	-1.20213	4.87394e-10	-1.34547	2.62852e-09	-1.70073	1.46182e-19	VDD14024.1|3.8e-293|unnamed protein product [Brassica oleracea]
106342648	1.75226	5.15772e-11	1.47282	8.70916e-06	1.46291	1.6379e-07	XP_013637101.1|6.4e-228|PREDICTED: cyclin-B1-3 [Brassica oleracea var. oleracea]
106342667	3.3256	0.00308966	4.17777	1.43511e-05	4.71192	2.54377e-06	XP_013637121.1|1.7e-176|PREDICTED: mitochondrial inner membrane protein OXA1-like isoform X1 [Brassica oleracea var. oleracea]
106342669	-3.16172	1.09604e-11	-3.84459	2.88694e-13	-3.2039	1.41879e-09	XP_013637126.1|1.3e-268|PREDICTED: UDP-glycosyltransferase 74C1-like [Brassica oleracea var. oleracea]
106342682	2.7535	0.000122282	3.22995	7.27518e-07	3.22015	1.00245e-06	XP_013637140.1|0.0e+00|PREDICTED: probable disease resistance protein RPP1 [Brassica oleracea var. oleracea]
106342726	2.08439	2.01844e-16	2.28614	1.72181e-16	1.3045	5.22023e-06	XP_013637198.1|0.0e+00|PREDICTED: probable inactive receptor kinase At5g67200 [Brassica oleracea var. oleracea]
106342777	5.5826	8.68693e-27	6.00574	1.57077e-32	5.60984	7.86702e-28	XP_013637266.1|6.4e-196|PREDICTED: purple acid phosphatase 17-like [Brassica oleracea var. oleracea]
106342848	1.1566	2.71174e-12	1.34344	2.93337e-07	1.18861	5.52458e-11	XP_013637343.1|3.7e-253|PREDICTED: aspartic proteinase PCS1 [Brassica oleracea var. oleracea]
106342929	1.30096	1.84668e-09	1.35298	2.63435e-07	1.14752	3.6095e-07	XP_013637447.1|0.0e+00|PREDICTED: nucleobase-ascorbate transporter 12 [Brassica oleracea var. oleracea]
106342937	-3.03821	2.87107e-33	-2.27357	1.37376e-18	-1.41981	1.15448e-08	XP_013637460.1|5.4e-270|PREDICTED: UDP-glycosyltransferase 74C1 [Brassica oleracea var. oleracea]
106343026	-1.48491	1.22484e-08	-1.53671	0.000119131	-1.86721	5.95712e-13	XP_013637586.1|3.8e-247|PREDICTED: probable serine/threonine-protein kinase Cx32, chloroplastic [Brassica oleracea var. oleracea]
106343030	-1.41181	5.853e-16	-1.24811	1.97551e-07	-1.48859	5.21912e-19	VDD14982.1|1.6e-256|unnamed protein product, partial [Brassica rapa]
106343115	-1.78867	2.49813e-21	-2.61666	1.77538e-16	-3.28318	2.85459e-47	XP_006416054.1|7.1e-288|aldehyde dehydrogenase family 2 member B7, mitochondrial [Eutrema salsugineum]
106343134	3.29529	2.93051e-43	3.09874	8.9358e-28	2.43535	1.78588e-17	XP_013637725.1|0.0e+00|PREDICTED: polygalacturonase At1g48100-like [Brassica oleracea var. oleracea]
106343158	-1.24423	4.32228e-05	-2.25371	8.59494e-08	-3.13153	6.20132e-16	XP_013637759.1|7.1e-194|PREDICTED: AP2/ERF and B3 domain-containing transcription factor RAV1 [Brassica oleracea var. oleracea]
106343190	2.12302	9.73361e-12	1.78253	3.26305e-06	2.09226	5.60397e-11	XP_013637791.1|0.0e+00|PREDICTED: kinesin-4 isoform X1 [Brassica oleracea var. oleracea]
106343233	-4.26452	1.07644e-06	-2.71332	0.00639114	-1.70262	0.000256857	XP_013637843.1|3.5e-283|PREDICTED: UDP-glycosyltransferase 71B2-like [Brassica oleracea var. oleracea]
106343240	2.7713	2.06459e-16	3.47058	2.82758e-23	3.33846	2.38148e-29	XP_013637850.1|0.0e+00|PREDICTED: SNF2 domain-containing protein CLASSY 3 [Brassica oleracea var. oleracea]
106343246	2.969	1.00877e-11	2.48136	1.33892e-06	1.80062	0.000594155	XP_013637863.1|5.2e-309|PREDICTED: uncharacterized protein LOC106343246 [Brassica oleracea var. oleracea]
106343297	-1.29697	2.71899e-06	-1.80592	9.01161e-07	1.0892	1.7689e-06	XP_013637921.1|4.6e-212|PREDICTED: ubiquinol oxidase 1a, mitochondrial [Brassica oleracea var. oleracea]
106343330	-1.69118	4.02104e-16	-1.47704	7.07141e-08	-1.64768	1.96912e-14	XP_022552690.1|1.9e-295|cytochrome P450 72A15-like isoform X1 [Brassica napus]
106343355	-1.43339	1.58557e-10	-1.66003	2.09383e-05	-2.44416	8.70547e-20	XP_013637989.1|5.8e-198|PREDICTED: NADP-dependent alkenal double bond reductase P1-like [Brassica oleracea var. oleracea]
106343384	-1.05287	2.2278e-06	-1.58085	1.56025e-10	-2.51347	4.32789e-34	XP_013664439.1|4.8e-265|sugar transporter ERD6-like 4 [Brassica napus]
106343387	-2.82061	9.70654e-21	-2.54086	2.54548e-14	-2.38502	6.97698e-17	XP_013638035.1|4.7e-275|PREDICTED: probable polyamine transporter At3g13620 [Brassica oleracea var. oleracea]
106343424	1.71447	3.17676e-10	2.18071	9.57307e-11	1.05499	0.000711373	XP_013638081.1|1.7e-289|PREDICTED: phosphoethanolamine N-methyltransferase 1 [Brassica oleracea var. oleracea]
106343426	1.0773	8.4031e-06	1.02241	0.00096222	1.35817	1.69656e-09	XP_013638083.1|5.7e-107|PREDICTED: PLASMODESMATA CALLOSE-BINDING PROTEIN 3-like [Brassica oleracea var. oleracea]
106343468	-1.88305	6.74749e-14	-2.10924	1.01359e-13	-1.93625	4.93014e-13	XP_013638149.1|1.0e-171|PREDICTED: alcohol dehydrogenase-like 5 [Brassica oleracea var. oleracea]
106343470	-3.63415	3.53777e-09	-3.59198	9.31065e-09	1.18034	0.00191095	XP_013638146.1|3.3e-239|PREDICTED: uncharacterized protein LOC106343470 [Brassica oleracea var. oleracea]
106343471	1.50585	0.000192106	1.47252	0.000943817	1.29794	0.00331948	XP_013638147.1|5.9e-291|PREDICTED: MATE efflux family protein 1-like [Brassica oleracea var. oleracea]
106343497	2.17741	3.57644e-38	2.10855	3.4045e-22	1.51296	2.56071e-16	XP_013638182.1|2.4e-258|PREDICTED: uncharacterized protein LOC106343497 [Brassica oleracea var. oleracea]
106343507	-1.69842	6.14406e-10	-1.87632	8.6212e-11	-1.33453	1.61596e-09	EOA38214.1|7.7e-151|hypothetical protein CARUB_v10009696mg [Capsella rubella]
106343514	2.9537	3.39726e-26	2.30155	5.16655e-10	2.26307	2.73123e-13	XP_013638206.1|0.0e+00|PREDICTED: uncharacterized protein LOC106343514 [Brassica oleracea var. oleracea]
106343537	-1.69127	0.000999357	-2.54963	6.95891e-06	-2.6107	3.99373e-07	XP_013638231.1|5.3e-166|PREDICTED: protein REVEILLE 8 isoform X2 [Brassica oleracea var. oleracea]
106343557	1.53267	4.0514e-11	2.0917	1.43148e-15	2.26284	2.44424e-24	XP_013638260.1|1.5e-280|PREDICTED: serine carboxypeptidase-like 25 [Brassica oleracea var. oleracea]
106343560	-1.3861	4.80002e-12	-1.50111	3.66476e-07	-1.59149	2.90875e-14	XP_013638263.1|3.7e-144|PREDICTED: uncharacterized protein LOC106343560 [Brassica oleracea var. oleracea]
106343570	-2.12663	0.00169178	-3.34524	2.47147e-06	-3.74147	1.25706e-07	XP_013638276.1|7.3e-112|PREDICTED: zinc finger protein CONSTANS-LIKE 6 [Brassica oleracea var. oleracea]
106343613	-1.68744	1.80575e-08	-2.55918	1.26321e-13	-2.36301	8.6703e-13	XP_013638332.1|7.6e-197|PREDICTED: putative lactoylglutathione lyase [Brassica oleracea var. oleracea]
106343628	2.02565	1.62918e-09	1.65558	5.39659e-05	2.9458	5.53634e-23	XP_013638348.1|6.0e-206|PREDICTED: glutelin type-B 5-like [Brassica oleracea var. oleracea]
106343636	-1.20241	2.29271e-06	-1.29316	5.14506e-06	-1.25491	2.9996e-07	XP_013638394.1|2.2e-187|PREDICTED: U-box domain-containing protein 4-like [Brassica oleracea var. oleracea]
106343638	3.17263	0.000575167	2.84794	0.00307007	5.80844	5.34443e-18	XP_013638359.1|0.0e+00|PREDICTED: probable acyl-activating enzyme 9 [Brassica oleracea var. oleracea]
106343665	-1.15111	0.00164933	-1.81022	2.2716e-05	-1.98068	6.48116e-07	XP_013638392.1|6.9e-198|PREDICTED: E3 ubiquitin-protein ligase BAH1-like [Brassica oleracea var. oleracea]
106343682	-2.31944	0.00124215	-2.80344	0.000133216	-1.91805	0.0048555	XP_026400747.1|1.6e-42|glycine-rich cell wall structural protein 2-like [Papaver somniferum]
106343693	-1.39883	2.26049e-11	-1.45748	0.000885579	-2.24714	6.85524e-08	XP_009123629.1|6.0e-23|PREDICTED: hydrophobic protein RCI2A [Brassica rapa]
106343733	2.28907	1.70729e-13	2.21688	3.13708e-10	1.25976	0.00171438	XP_013638488.1|5.6e-144|PREDICTED: protein ULTRAPETALA 1 [Brassica oleracea var. oleracea]
106343740	1.70997	2.119e-08	1.40989	1.57249e-05	1.74287	7.34495e-09	XP_013638492.1|4.0e-154|PREDICTED: uncharacterized protein LOC106343740 [Brassica oleracea var. oleracea]
106343759	2.40455	5.37886e-21	1.27449	0.000205404	1.19292	0.000181308	XP_013638514.1|0.0e+00|PREDICTED: chromosome transmission fidelity protein 18 homolog [Brassica oleracea var. oleracea]
106343768	2.7242	6.21547e-15	1.79307	0.000535889	1.66364	2.08747e-15	XP_013638525.1|3.1e-183|PREDICTED: WRKY transcription factor 18-like [Brassica oleracea var. oleracea]
106343832	2.15505	4.12534e-06	2.77622	2.03476e-07	2.50444	5.46406e-09	XP_013638612.1|1.7e-191|PREDICTED: peroxidase 29 [Brassica oleracea var. oleracea]
106343859	2.74341	2.03343e-19	1.44135	0.000995248	1.56051	3.58222e-05	XP_013638647.1|0.0e+00|PREDICTED: uncharacterized protein LOC106343859 [Brassica oleracea var. oleracea]
106343868	-1.62376	2.03294e-12	-1.3147	8.55957e-06	-1.4333	3.65695e-10	XP_013638657.1|4.5e-106|PREDICTED: putative axial regulator YABBY 2 [Brassica oleracea var. oleracea]
106343892	-2.99851	3.39828e-25	-1.40272	0.000158538	-3.17045	4.50765e-26	XP_013638699.1|1.4e-273|PREDICTED: UDP-glycosyltransferase 75B1 [Brassica oleracea var. oleracea]
106343901	1.00156	0.00465842	1.90912	7.30832e-09	2.23952	6.02478e-15	XP_013638716.1|1.8e-201|PREDICTED: B3 domain-containing protein At4g34400-like [Brassica oleracea var. oleracea]
106343906	-2.00617	5.82416e-10	-1.10811	0.00301267	1.21554	5.74668e-07	KFK38447.1|3.8e-272|hypothetical protein AALP_AA3G114600 [Arabis alpina]
106343950	5.28369	6.05895e-09	5.18951	1.78728e-09	4.31644	3.68879e-05	XP_013664247.1|4.2e-205|(S)-coclaurine N-methyltransferase [Brassica napus]
106343962	2.42387	2.97095e-34	1.35469	3.54919e-06	1.3061	9.70621e-09	XP_013638782.1|0.0e+00|PREDICTED: protein TPX2-like [Brassica oleracea var. oleracea]
106344002	8.08003	2.07785e-60	6.89068	1.41012e-37	6.16325	6.59005e-29	XP_013638829.1|4.1e-99|PREDICTED: squamosa promoter-binding-like protein 5 [Brassica oleracea var. oleracea]
106344026	2.48592	2.28921e-16	2.09735	3.15455e-07	1.45328	0.000149493	XP_013638854.1|3.6e-258|PREDICTED: nucleolin [Brassica oleracea var. oleracea]
106344051	1.74671	1.52726e-06	1.64714	3.26624e-05	2.1462	2.54385e-10	XP_009101519.1|7.2e-115|PREDICTED: probable E3 ubiquitin-protein ligase ATL45 [Brassica rapa]
106344059	-1.73199	0.000304325	-2.74694	2.97917e-07	-3.03716	7.333e-10	XP_013638894.1|0.0e+00|PREDICTED: U-box domain-containing protein 45-like [Brassica oleracea var. oleracea]
106344060	-1.49878	3.76131e-11	-1.22754	2.03361e-05	-1.02036	7.49856e-05	XP_013638895.1|1.1e-154|PREDICTED: transcription repressor MYB6-like isoform X1 [Brassica oleracea var. oleracea]
106344069	3.69388	0.000171541	5.94474	9.66455e-16	3.88797	8.77413e-05	XP_009148534.1|1.8e-230|PREDICTED: piriformospora indica-insensitive protein 2 [Brassica rapa]
106344104	-1.36164	2.39508e-05	-2.17275	4.1273e-08	-1.78642	1.3512e-06	XP_013638942.1|1.3e-73|PREDICTED: uncharacterized protein At4g22758-like [Brassica oleracea var. oleracea]
106344172	2.77079	1.73574e-25	2.13067	1.50039e-10	1.44803	1.07559e-05	XP_013639040.1|0.0e+00|PREDICTED: uncharacterized protein LOC106344172 [Brassica oleracea var. oleracea]
106344174	2.94288	9.1896e-24	2.40828	3.00503e-11	1.74291	3.39006e-06	XP_013639041.1|5.9e-206|PREDICTED: protein BREVIS RADIX-like [Brassica oleracea var. oleracea]
106344539	-1.29964	0.000875607	-2.00935	2.02311e-08	-2.51963	4.96278e-12	XP_013639359.1|1.8e-154|PREDICTED: nuclear transcription factor Y subunit A-2-like [Brassica oleracea var. oleracea]
106344831	5.92205	1.4871e-16	8.26699	4.62274e-42	8.82007	4.85681e-46	XP_013639591.1|5.8e-143|PREDICTED: developmental protein SEPALLATA 2-like [Brassica oleracea var. oleracea]
106344835	-1.11753	0.000303655	-1.6064	3.05222e-05	-1.29894	2.19152e-05	XP_013639611.1|1.5e-279|PREDICTED: protein TRANSPARENT TESTA 12 [Brassica oleracea var. oleracea]
106345048	-3.1997	2.20257e-07	-2.23809	7.78921e-05	-1.9965	0.000155772	XP_013639774.1|5.1e-26|PREDICTED: uncharacterized protein LOC106345048 [Brassica oleracea var. oleracea]
BGI_novel_G000113	-2.48346	1.96429e-13	-1.64121	8.76422e-06	-2.26612	5.47873e-11
BGI_novel_G000229	-1.3316	7.21039e-07	-2.08568	5.05047e-07	-3.35107	1.54971e-15
BGI_novel_G000277	2.45711	2.06171e-09	2.22967	3.52944e-07	1.41704	0.00947537
BGI_novel_G000380	-2.64943	0.00709352	-3.33135	0.000999785	-2.87247	0.00344218
BGI_novel_G000515	5.76471	3.24086e-11	3.27608	0.00247718	4.97229	3.37069e-07
BGI_novel_G000531	-1.77059	1.01652e-15	-2.22643	1.08382e-19	-2.07774	4.23285e-19
BGI_novel_G000555	-3.21008	4.12226e-05	-2.41126	0.00514509	-2.29968	0.00157409
BGI_novel_G000673	-1.54953	2.05463e-05	-1.8	1.74942e-05	-2.02238	2.94229e-08
BGI_novel_G000742	-2.9189	0.00522619	-3.53344	0.000759645	-4.00112	0.000267261
BGI_novel_G000807	-2.89022	1.69217e-07	-1.48396	0.00688791	-2.94994	4.78219e-08
BGI_novel_G000808	-2.57234	2.13051e-06	-1.77529	0.00132468	-2.96883	1.25659e-06
BGI_novel_G000872	2.84692	1.03012e-06	3.40524	1.11857e-09	2.69691	7.91879e-06
BGI_novel_G000892	-3.58393	2.9003e-06	-3.98953	2.24198e-06	-3.56645	2.25461e-06
BGI_novel_G000895	-2.92388	9.14242e-06	-2.35876	0.000374117	-1.88305	0.0023665
BGI_novel_G000959	1.28146	0.000247607	1.61313	2.16707e-05	1.62851	6.14201e-07
BGI_novel_G001102	-3.49422	6.03883e-10	-3.70191	9.82359e-11	-6.1573	2.30708e-16
BGI_novel_G001103	-2.01727	0.000883042	-2.47205	4.93446e-06	-1.9829	0.000292977
BGI_novel_G001105	-3.03663	0.00162583	-2.56378	0.00721415	1.51294	0.00684506
BGI_novel_G001108	-2.30832	1.62123e-05	-2.74429	0.000305747	-2.92845	9.85076e-07
BGI_novel_G001143	-1.09158	0.000281858	-1.9853	3.82446e-06	-2.63803	1.62049e-22
BGI_novel_G001195	-1.33925	0.000204786	-1.18949	0.00823409	-2.62848	1.11507e-07
BGI_novel_G001264	1.98175	1.04874e-06	1.76468	0.000207564	1.72298	3.90716e-05
BGI_novel_G001309	4.07592	7.73492e-05	4.11358	2.86682e-05	3.86451	0.000466634
BGI_novel_G001351	5.85518	1.73655e-11	5.73881	2.78531e-12	4.65707	6.76578e-06
BGI_novel_G001352	-1.67018	3.97454e-10	-1.94089	2.23414e-06	-1.78094	1.21513e-05
BGI_novel_G001541	-2.77968	3.21877e-08	-2.30328	1.0001e-06	-2.12944	1.08935e-05
BGI_novel_G001659	-4.24911	2.74983e-05	-4.06172	3.55556e-05	-4.53321	1.11901e-05
BGI_novel_G001980	3.07892	0.00782565	4.81391	9.91105e-08	4.27006	5.1915e-05
BGI_novel_G002004	-1.08441	1.01484e-05	-1.35178	9.99743e-06	-1.34176	2.1451e-07
BGI_novel_G002026	-4.24619	3.40582e-08	-2.49809	0.00126455	-1.8121	0.00511579
BGI_novel_G002027	-6.19817	7.55605e-16	-2.16095	0.00215492	-1.96002	2.19512e-05
BGI_novel_G002043	-3.80258	0.000366701	-2.90298	0.00488987	-3.57149	0.000825692
BGI_novel_G002055	-3.65189	1.5745e-14	-3.944	1.35896e-15	-1.99947	1.50383e-06
BGI_novel_G002077	-1.42683	2.75525e-05	-1.27486	0.000492401	-1.00863	0.00376314
BGI_novel_G002095	-1.63039	0.000466031	-2.33241	3.01216e-05	-1.24753	0.00614001
BGI_novel_G002199	-2.99903	1.68668e-50	-2.82935	3.97474e-18	-3.53626	1.74416e-43
BGI_novel_G002265	5.27052	4.00893e-52	6.23612	2.76391e-70	4.993	7.67787e-44
BGI_novel_G002348	-1.99813	3.00606e-05	-2.1619	0.000129188	-3.80076	6.89936e-12
BGI_novel_G002364	-2.43663	4.01127e-08	-2.69025	1.13482e-08	-1.36122	0.00262352
BGI_novel_G002393	-1.74623	4.94491e-05	-1.80081	0.000389243	-1.65797	9.31143e-05
BGI_novel_G002421	-2.48327	2.31943e-09	-2.37649	3.15669e-07	-2.39144	7.58663e-09
BGI_novel_G002500	-1.60318	1.16469e-09	-1.67376	1.51699e-08	-1.56197	1.6521e-09
