# Supplementary material for: Transcriptome profiling reveals key regulatory factors and metabolic pathways associated with curd formation and development in broccoli
Source: Front Plant Sci. 2024 Jul 12;15:1418319. doi: 10.3389/fpls.2024.1418319 (PMC11273133; doi:10.3389/fpls.2024.1418319)
Supplement: Supplementary file 1 [file DataSheet_1.zip › Additional file 2 (Supplementary tables)/Table S2.xlsx]

## Sheet: Sheet1
Supplementary Table S2 Expression levels and basic information of all detected genes
	Normalized expression level
Gene ID	SAM1	SAM2	FS1	FS2	ES1	ES2	MS1	MS2	log2FoldChange(FS/SAM)	Qvalue(SAM-vs-FS)	log2FoldChange(ES/SAM)	Qvalue(SAM-vs-ES)	log2FoldChange(MS/SAM)	Qvalue(SAM-vs-MS)	log2FoldChange(ES/FS)	Qvalue(FS-vs-ES)	log2FoldChange(MS/FS)	Qvalue(FS-vs-MS)	log2FoldChange(MS/ES)	Qvalue(ES-vs-MS)	Function annoation
106333524	0	0	0.6	0.97	0.65	0.47	0.36	0.4	3.05453	0.0085777	2.43259	0.0493802	2.12029	0.132221	-0.350097	0.888457	-0.9728	0.451216	-0.535821	0.826034	XP_013627414.1|2.8e-180|PREDICTED: transcription factor JUNGBRUNNEN 1-like [Brassica oleracea var. oleracea]
106331868	0	0	0	0	0	0	0	0.24					0.390775	0.807801			0.522855	0.741664	0.376172	0.842253	VDC88037.1|1.2e-100|unnamed protein product [Brassica oleracea]
BGI_novel_G001638	1.07	0.45	0.62	0.36	0.53	0.61	0.71	0.25	-0.597515	0.770316	-0.442212	0.87096	-0.747305	0.690753	0.122692	0.965961	-0.115422	0.958258	-0.265794	0.915033
106320197	0	0	0	0.04	0.25	0.1	3.41	6.82	0.211903	0.838087	1.62299	0.265736	6.29309	7.26856e-13	0.999069	0.468494	6.2285	6.4901e-14	4.20159	1.18855e-11	XP_013614019.1|1.9e-308|PREDICTED: importin subunit alpha-1-like [Brassica oleracea var. oleracea]
106319764	1.95	2	2.66	3.04	2.15	2.86	4.28	5.45	0.312144	0.776218	0.149868	0.916059	0.908351	0.123725	-0.158337	0.913785	0.640701	0.239373	0.775849	0.232832	XP_013613611.1|5.2e-158|PREDICTED: NADPH-dependent 1-acyldihydroxyacetone phosphate reductase-like [Brassica oleracea var. oleracea]
BGI_novel_G000957	1.07	0.31	0.81	0.25	1	0	0.92	0.34	-0.481485	0.795388	-0.206953	0.936234	-0.415867	0.819242	-0.0171554	0.997571	0.119982	0.941292	0.0700447	0.98713
106317357	0	0	0.19	0.1	0	0	2.48	2.37	0.745847	0.64618			4.02856	0.00019515	-0.504265	0.744119	3.15674	0.00109763	4.01517	5.67225e-05	XP_013610640.1|6.4e-59|PREDICTED: probable root meristem growth factor 8 isoform X1 [Brassica oleracea var. oleracea]
106341492	8.13	7.48	12.94	13.51	3.45	3.43	46.7	47.94	0.557675	0.102377	-1.31965	0.000940663	2.22785	5.01456e-24	-1.86529	2.08866e-10	1.71621	1.12103e-23	3.59128	2.0209e-54	XP_013635733.1|3.1e-191|PREDICTED: meiotic recombination protein DMC1 homolog [Brassica oleracea var. oleracea]
106312034	19	16.56	18.8	20.67	30.59	26.16	22.71	21.82	-0.0433254	0.915776	0.480109	0.141525	-0.0223757	0.962455	0.518489	0.029507	0.0622044	0.801878	-0.478306	0.0361492	XP_013604857.1|0.0e+00|PREDICTED: protein TOPLESS-like [Brassica oleracea var. oleracea]
106321292	2.88	3.44	3.77	3.27	3.14	2.45	3.13	3.1	-0.0341279	0.974874	-0.348084	0.747978	-0.351949	0.644863	-0.312197	0.806452	-0.281357	0.676109	0.0281041	0.988618	XP_013615045.1|3.9e-86|PREDICTED: uncharacterized protein LOC106321292 [Brassica oleracea var. oleracea]
106325206	9.22	7.42	3.99	3.55	5.8	2.73	43.31	50.5	-1.27222	0.0117026	-1.06808	0.127858	2.10506	4.80798e-13	0.153582	0.934621	3.46532	1.42074e-35	3.19566	3.06898e-17	XP_013618690.1|4.8e-96|PREDICTED: blue copper protein-like [Brassica oleracea var. oleracea]
106334472	87.2	80.21	89.11	88.86	85.18	96.23	91.53	91.96	-0.10328	0.8267	-0.0664038	0.920699	-0.216435	0.534545	0.0313823	0.969213	-0.0725585	0.801878	-0.122556	0.842253	XP_013628209.1|8.3e-57|PREDICTED: dolichyl-diphosphooligosaccharide--protein glycosyltransferase subunit DAD1 [Brassica oleracea var. oleracea]
106296194	6.62	7.51	7.08	6.56	6.41	4.61	6.34	6.5	-0.238981	0.572511	-0.530455	0.248002	-0.474988	0.135419	-0.295066	0.670687	-0.196465	0.587764	0.0886506	0.904646	XP_013587722.1|0.0e+00|PREDICTED: uncharacterized protein At1g51745 [Brassica oleracea var. oleracea]
106337835	0.49	0.88	0	0	0.19	0.09	0.22	0.18	-2.44363	0.0531792	-1.53487	0.320364	-1.64543	0.260874	0.240554	0.885329	0.959057	0.570765	0.147355	0.958379	XP_013632398.1|1.3e-144|PREDICTED: uncharacterized protein LOC106337835 [Brassica oleracea var. oleracea]
106306744	5.68	7.51	3.83	4.81	11.81	9.45	12.38	12.33	-0.781738	0.0287682	0.494859	0.285078	0.556205	0.0811946	1.25526	3.05935e-05	1.38908	3.42288e-09	0.0834018	0.8888	XP_013598929.1|0.0e+00|PREDICTED: gamma-glutamyltranspeptidase 3-like [Brassica oleracea var. oleracea]
106325365	20.35	17.89	28.76	32.59	22.19	22.55	24.46	24.13	0.481637	0.0911706	0.0411972	0.963606	-0.00298019	0.99561	-0.440793	0.146106	-0.44636	0.0387555	-0.0176225	0.984976	XP_013618879.1|7.6e-181|PREDICTED: COP9 signalosome complex subunit 6b-like [Brassica oleracea var. oleracea]
106295621	37.89	33.79	41.96	42.24	26.56	28.39	29.16	30.71	0.0367186	0.924594	-0.560205	0.0652178	-0.602651	0.00712026	-0.601035	0.0050848	-0.600908	8.17348e-05	-0.0119398	0.989869	XP_013587027.1|1.9e-291|PREDICTED: transcription factor VOZ1 isoform X2 [Brassica oleracea var. oleracea]
106317335	0.67	0.84	0.54	1.33	0.66	1.25	1.67	1.27	0.102383	0.956604	0.119776	0.961462	0.54561	0.688953	0.0116807	0.997571	0.479719	0.713572	0.435168	0.819075	XP_022561484.1|2.8e-103|lon protease homolog 1, mitochondrial [Brassica napus]
106305155	96.85	73.15	82.19	89.9	75.66	71.41	97.19	79.96	-0.176515	0.673305	-0.389707	0.360891	-0.287991	0.448582	-0.21937	0.536326	-0.0712814	0.801878	0.131497	0.816041	VDD51097.1|4.8e-260|unnamed protein product [Brassica oleracea]
106343752	56.6	61	61.74	63.91	64.17	61.15	64.45	63.42	-0.0975937	0.823868	-0.0996896	0.87096	-0.234573	0.433537	-0.00732992	0.997571	-0.0968795	0.7414	-0.107137	0.846269	RID63823.1|9.4e-130|hypothetical protein BRARA_E02793 [Brassica rapa]
106334270	0	0	0	0	0	0	4.97	8.99					6.92487	1.18852e-16			7.33304	2.6872e-17	6.84418	6.80132e-19	XP_013628027.1|0.0e+00|PREDICTED: uncharacterized protein LOC106334270 [Brassica oleracea var. oleracea]
106318798	152.48	140.76	136.05	144.17	131.51	120.82	131.47	116.99	-0.257387	0.251255	-0.397438	0.186934	-0.582657	0.00366318	-0.145732	0.757399	-0.285804	0.0738873	-0.155948	0.699425	XP_013612388.1|0.0e+00|PREDICTED: calnexin homolog 1-like [Brassica oleracea var. oleracea]
106307156	38.5	34.27	61.79	62.51	62.56	70.69	50.8	50.1	0.57435	0.00515395	0.678875	0.018608	0.122738	0.768226	0.104053	0.888457	-0.412376	0.00636244	-0.533463	0.0237846	XP_013599485.1|1.5e-246|PREDICTED: oligouridylate-binding protein 1B [Brassica oleracea var. oleracea]
106292731	14.75	14.28	23.9	25.95	15.57	15.5	15.85	13.54	0.578735	0.0506869	-0.0833848	0.915014	-0.325177	0.472131	-0.660117	0.0222931	-0.868534	0.000296334	-0.214197	0.750599	XP_013583831.1|1.2e-136|PREDICTED: pentatricopeptide repeat-containing protein At1g62350 [Brassica oleracea var. oleracea]
106328062	4.43	4.62	12.92	15.91	10.97	8.68	11.7	12.07	1.45515	1.15094e-07	0.90992	0.0150427	1.03249	0.000369992	-0.532609	0.158801	-0.38692	0.154856	0.139517	0.857754	XP_013621872.1|2.2e-280|PREDICTED: putative ubiquitin-conjugating enzyme E2 38 [Brassica oleracea var. oleracea]
106336236	11.18	11.76	13.71	13.99	12.47	12.75	17.27	14.45	0.079646	0.847084	-0.0444678	0.953539	0.121124	0.814362	-0.128132	0.885329	0.0818804	0.801878	0.192321	0.727354	XP_013630461.1|0.0e+00|PREDICTED: 30-kDa cleavage and polyadenylation specificity factor 30-like [Brassica oleracea var. oleracea]
106337373	24.33	26.62	54.14	54.84	37.38	32.36	87.45	97.65	0.897644	2.36886e-05	0.265652	0.618352	1.50229	1.39892e-13	-0.628285	0.0111672	0.647458	0.000123087	1.25896	2.1109e-09	XP_013631926.1|4.3e-99|PREDICTED: selenoprotein H isoform X2 [Brassica oleracea var. oleracea]
106326388	0	0	0	0	0	0	0	0.07					0.208865	0.84539			0.283961	0.801878	0.205209	0.864609	XP_010470181.1|6.7e-24|PREDICTED: serine/threonine-protein phosphatase PP2A-1 catalytic subunit [Camelina sativa]
106317059	14.09	16.56	17.22	18.58	17.56	16.15	17.41	16.84	0.0338953	0.928952	-0.0452567	0.943271	-0.179768	0.587182	-0.0838138	0.888457	-0.17418	0.398936	-0.107146	0.838468	XP_013610373.1|0.0e+00|PREDICTED: ethylene-insensitive protein 2 [Brassica oleracea var. oleracea]
106298353	0	0	0	0	0	0	0	0.04					0.208865	0.84539			0.283961	0.801878	0.205209	0.864609	XP_013589918.1|1.7e-243|PREDICTED: mannan endo-1,4-beta-mannosidase 3-like [Brassica oleracea var. oleracea]
106337782	0	0	0	0.03	0.03	0.08	0.03	0	0.211903	0.838087	0.830971	0.645245	0.215462	0.84539	0.406238	0.875974	-0.025985	0.985569	-0.668247	0.791028	XP_013632356.1|0.0e+00|PREDICTED: kinesin-4-like [Brassica oleracea var. oleracea]
106342816	8.94	10.66	8.75	9.49	9.18	8.81	14.4	13.4	-0.291818	0.366783	-0.29931	0.525477	0.160228	0.704888	-0.0141572	0.997571	0.494288	0.0123608	0.488246	0.0594215	XP_013744162.1|0.0e+00|V-type proton ATPase subunit a1-like [Brassica napus]
106332718	0.34	0.51	0	0	0.08	0	0.5	0.24	-2.01898	0.130792	-1.48578	0.347806	-0.361572	0.853304	0.130956	0.888457	2.03378	0.172939	1.25603	0.490712	XP_013626658.1|6.0e-143|PREDICTED: uncharacterized protein At5g39865-like [Brassica oleracea var. oleracea]
106340521	0.35	0	0	0	0.17	0.84	4.72	1.88	-0.80982	0.606534	0.631115	0.823181	2.97126	0.00278343	1.28872	0.239121	4.91284	3.27022e-06	2.03336	0.0428781	XP_013634845.1|1.2e-76|PREDICTED: uncharacterized protein LOC106340521 isoform X2 [Brassica oleracea var. oleracea]
106296082	19.25	21.39	19.66	24.65	31.02	24.41	25.14	24.93	-0.0697811	0.874355	0.259921	0.615611	-0.0379636	0.933297	0.321662	0.503078	0.0725312	0.821345	-0.271766	0.491099	XP_013587587.1|2.2e-227|PREDICTED: protein IQ-DOMAIN 1 isoform X3 [Brassica oleracea var. oleracea]
106341430	198.62	199.59	341.8	362.78	403.79	374.39	387.78	404.01	0.627459	0.000148892	0.774837	0.000579354	0.63988	0.00032295	0.146118	0.757128	0.0535834	0.801878	-0.111674	0.806445	XP_013635655.1|3.7e-96|PREDICTED: peptidyl-prolyl cis-trans isomerase CYP18-4 [Brassica oleracea var. oleracea]
106326395	0.58	0.57	0.97	1.31	0.24	0.91	0.15	0.14	0.578322	0.78369	-0.0254204	0.989935	-1.2715	0.466218	-0.493283	0.868092	-2.08822	0.119913	-1.15678	0.550463	XP_009127741.1|4.3e-13|PREDICTED: uncharacterized protein LOC103852591 [Brassica rapa]
106322941	0.64	0.29	1.94	2.51	2.97	2.54	2.08	2.4	1.90339	0.00159737	2.1814	0.000169141	1.7796	0.00405605	0.293298	0.788267	-0.0994199	0.88124	-0.417779	0.526537	XP_013616546.1|0.0e+00|PREDICTED: uncharacterized protein LOC106322941 [Brassica oleracea var. oleracea]
106314156	0	0	0	0	0	0	0	0.03													XP_022547754.1|1.4e-64|uncharacterized protein LOC106350865 [Brassica napus]
106303528	0	0	0	0	0.03	0	0	0			0.185389	0.87096			0.130956	0.888457			-0.231499	0.864609	XP_013595244.1|0.0e+00|PREDICTED: LOW QUALITY PROTEIN: putative cysteine-rich receptor-like protein kinase 12 [Brassica oleracea var. oleracea]
106302936	0.26	0	0	0	0	0	0.26	0	-0.250976	0.838087	-0.224937	0.87096	-0.0648505	0.971805			0.291251	0.801878	0.211642	0.864609	VDD49278.1|8.1e-71|unnamed protein product [Brassica oleracea]
106342413	8.64	9.66	10.59	10.07	8.82	8.86	9.3	7.86	-0.01519	0.984226	-0.226297	0.764711	-0.431181	0.280598	-0.214838	0.779722	-0.378472	0.258159	-0.176386	0.824666	XP_013636790.1|2.2e-217|PREDICTED: F-box/kelch-repeat protein SKIP6 [Brassica oleracea var. oleracea]
106294625	29.74	19.88	28.8	30.06	12.7	12.51	9.56	8.19	0.0482516	0.93022	-1.13622	0.00114348	-1.80314	8.17586e-10	-1.19871	2.00256e-09	-1.83245	7.16642e-25	-0.633461	0.0313037	XP_013585682.1|1.3e-286|PREDICTED: uncharacterized protein LOC106294625 isoform X1 [Brassica oleracea var. oleracea]
106329290	9.85	13.37	6.16	7.08	10.61	12.49	9.92	10.18	-0.980278	0.00268901	-0.179793	0.854826	-0.540421	0.136908	0.781291	0.0238789	0.485129	0.135733	-0.331972	0.500015	XP_013623379.1|1.5e-170|PREDICTED: uncharacterized protein LOC106329290 [Brassica oleracea var. oleracea]
106312829	11.2	12.46	11.62	10.69	11.99	11.79	15.21	16.01	-0.266682	0.424523	-0.176117	0.789323	0.0523764	0.904852	0.0839214	0.898802	0.360925	0.115624	0.256231	0.495885	XP_013605950.1|0.0e+00|PREDICTED: protein ENHANCED DISEASE RESISTANCE 2-like isoform X2 [Brassica oleracea var. oleracea]
106296039	10.4	11.21	20.76	23.46	8.49	10.27	11.7	9.23	0.831889	0.000340639	-0.374847	0.46823	-0.386195	0.309214	-1.1973	3.25905e-06	-1.18268	3.51721e-08	0.0180433	0.98971	XP_010556943.1|1.3e-224|PREDICTED: probable pectate lyase 1 [Tarenaya hassleriana]
106318483	11.98	9.7	9.57	11.14	10.43	10.76	13.2	11.07	-0.258189	0.46924	-0.215333	0.728712	-0.183366	0.68756	0.0370101	0.960467	0.116205	0.737176	0.0602261	0.917506	XP_013611944.1|0.0e+00|PREDICTED: phospholipase A I isoform X1 [Brassica oleracea var. oleracea]
BGI_novel_G002029	1.79	1.32	1.47	0.93	0.29	0.76	1.2	0.58	-0.336603	0.867611	-1.05648	0.590023	-0.889809	0.655358	-0.583144	0.817734	-0.549104	0.801878	0.285269	0.916912
106299108	0	0	0	0	0	0	0.03	0.05					0.742698	0.668177			0.95344	0.570765	0.761082	0.687145	XP_013590700.1|0.0e+00|PREDICTED: protein WEAK CHLOROPLAST MOVEMENT UNDER BLUE LIGHT-like 2 [Brassica oleracea var. oleracea]
106312993	14.67	15.96	16.4	15.58	17.52	15.28	17.7	17.7	-0.127811	0.787684	-0.0839311	0.896405	-0.13471	0.762865	0.0383248	0.961726	0.0336358	0.92212	-0.0230677	0.975696	XP_022566017.1|6.7e-301|probable aspartyl aminopeptidase [Brassica napus]
106322150	0	0	0	0	0	0	2.14	3.62					3.77427	0.000730941			4.2103	0.000197928	3.74154	0.000309181	VDC87355.1|5.0e-115|unnamed protein product [Brassica oleracea]
106313958	0.42	0.56	0.19	0.14	0.66	0.31	0.59	0.53	-1.35353	0.299443	-0.0689445	0.983406	-0.0294655	0.984978	1.06871	0.419327	1.48541	0.214773	0.0665595	0.982388	XP_013607355.1|8.3e-258|PREDICTED: uncharacterized protein LOC106313958 isoform X3 [Brassica oleracea var. oleracea]
106324693	20.38	37.03	18.31	20.34	31.16	23.77	31.33	36.22	-0.735734	0.0719379	-0.230069	0.832699	-0.100344	0.874584	0.493771	0.237908	0.685667	0.00618403	0.160514	0.842253	XP_013618108.1|9.6e-106|PREDICTED: uncharacterized protein LOC106324693 [Brassica oleracea var. oleracea]
106322964	167.03	132.67	123.1	154.38	513.19	287.55	368.48	594.01	-0.305305	0.353498	1.18906	0.00193826	1.30896	1.07461e-05	1.46237	1.8955e-05	1.66498	6.78195e-12	0.128697	0.887914	XP_009129226.1|7.9e-86|PREDICTED: MLP-like protein 328 [Brassica rapa]
106322705	0.21	0.29	0	0.04	1.24	0.81	1.31	1.06	-2.47096	0.0328892	1.63404	0.0259643	1.83906	0.0031538	3.71983	9.57375e-08	4.83077	5.83629e-09	0.172626	0.87519	XP_013616269.1|0.0e+00|PREDICTED: uncharacterized protein LOC106322705 isoform X1 [Brassica oleracea var. oleracea]
106329315	12.4	10.87	12.49	12.18	8.42	10.55	8.17	9.49	-0.0795644	0.885866	0.0383805	0.97373	-0.67991	0.0555917	0.111205	0.898132	-0.563034	0.0641368	-0.688525	0.0869163	XP_013623410.1|5.2e-163|PREDICTED: uncharacterized protein C683.02c-like [Brassica oleracea var. oleracea]
106294607	9.15	9.62	20.7	19.94	13.98	12.15	12.7	11.84	0.908379	0.00199994	0.285916	0.694807	0.0394727	0.955784	-0.616267	0.061493	-0.834344	0.000855664	-0.221782	0.74895	XP_013585663.1|1.2e-123|PREDICTED: NADH dehydrogenase [ubiquinone] iron-sulfur protein 8-B, mitochondrial [Brassica oleracea var. oleracea]
106306324	11.43	12.9	6.41	8.58	12.63	11.67	15.56	15.18	-0.878072	0.000972208	-0.180983	0.770481	-0.00633801	0.987391	0.681859	0.0299229	0.916909	3.66359e-05	0.202637	0.625463	XP_013598351.1|0.0e+00|PREDICTED: UPF0261 protein y4oU isoform X2 [Brassica oleracea var. oleracea]
106343793	39.33	30.93	57.97	59.87	23.35	22.71	39.13	44.08	0.542735	0.0783858	-0.775827	0.0469081	-0.106593	0.84539	-1.32019	1.32624e-08	-0.612555	0.00443955	0.703893	0.0192358	CDY59177.1|1.3e-76|BnaC08g50110D [Brassica napus]
106332145	0.18	0.06	0.12	0.25	0.3	0.18	0.42	0.7	0.197746	0.928617	0.401706	0.87096	1.22838	0.448933	0.180131	0.947256	1.12786	0.45738	0.79334	0.69985	RQM01065.1|4.6e-175|hypothetical protein DY000_00027510 [Brassica cretica]
106313019	4.06	4.29	4.06	4.76	5.09	4.57	6.08	6.11	-0.111953	0.838598	0.0259294	0.983303	0.198513	0.706319	0.131498	0.888457	0.352537	0.287785	0.199048	0.752965	XP_013606187.1|0.0e+00|PREDICTED: uncharacterized protein LOC106313019 [Brassica oleracea var. oleracea]
106294052	0.04	0.04	0.04	0.4	0.09	0.39	0.35	0.04	1.01649	0.580352	1.0744	0.582733	0.872982	0.678031	0.0501705	0.997571	-0.185368	0.933027	-0.246335	0.930009	XP_013585121.1|6.9e-288|PREDICTED: cytochrome P450 94B3 [Brassica oleracea var. oleracea]
106316582	2.85	2.73	2.95	3.61	2.67	4.17	4.95	5.43	0.0356273	0.983889	0.100914	0.958491	0.509972	0.609191	0.0583419	0.9835	0.521247	0.519347	0.426323	0.746407	XP_013609925.1|9.5e-80|PREDICTED: putative phosphatidylglycerol/phosphatidylinositol transfer protein DDB_G0282179 [Brassica oleracea var. oleracea]
106311241	2.53	3	4.38	5.27	4.5	5.07	5.24	6.17	0.586477	0.353397	0.580355	0.449201	0.676622	0.244422	-0.0060645	0.997571	0.127887	0.836902	0.114145	0.904103	XP_013603909.1|1.1e-160|PREDICTED: AT-hook motif nuclear-localized protein 2-like [Brassica oleracea var. oleracea]
BGI_novel_G000738	15.25	11.35	22.68	21.87	13.78	12.36	14.04	15.8	0.541118	0.0765414	-0.210402	0.796504	-0.181599	0.749993	-0.753252	0.00139583	-0.686891	0.000429454	0.0576863	0.927643
106319095	10.71	10.26	15.27	17.21	19.19	17.67	20.14	19.47	0.433836	0.0848587	0.619619	0.0311057	0.566331	0.0141745	0.183043	0.737322	0.173397	0.486212	-0.0298851	0.957188	XP_013612775.1|0.0e+00|PREDICTED: histone-lysine N-methyltransferase EZA1 [Brassica oleracea var. oleracea]
106316946	7.67	9.06	6.27	5.33	3.77	2.98	9.22	10.33	-0.705773	0.14895	-1.44974	0.00269743	-0.179893	0.81824	-0.731325	0.273978	0.572962	0.20981	1.31281	0.00348667	CDY32283.1|1.8e-19|BnaC05g28610D [Brassica napus]
106307017	15.37	8.55	17.41	18.43	13.37	14.86	20.74	17.87	0.370196	0.574303	0.0451864	0.976929	0.32207	0.66636	-0.32767	0.579893	-0.00793699	0.985569	0.306083	0.599796	XP_013599299.1|1.1e-85|PREDICTED: 50S ribosomal protein L7/L12 [Brassica oleracea var. oleracea]
106305554	0	0	0	0	0	0	0.84	1.52					3.79964	0.000649346			4.23566	0.000174514	3.76394	0.000274837	XP_013597377.1|3.0e-247|PREDICTED: F-box/kelch-repeat protein At4g19930-like [Brassica oleracea var. oleracea]
106299519	0	0	0	0	0	0	0.02	0.02					0.53674	0.751377			0.69797	0.677063	0.557551	0.776009	XP_013591053.1|0.0e+00|PREDICTED: mechanosensitive ion channel protein 4-like [Brassica oleracea var. oleracea]
106323526	0	0.05	0	0	0.05	0	0	0.05	-0.241533	0.838087	-0.0259258	0.986856	-0.0601625	0.971874	0.130956	0.888457	0.283961	0.801878	-0.0230146	0.990705	XP_013617088.1|3.8e-250|PREDICTED: uncharacterized protein LOC106323526 [Brassica oleracea var. oleracea]
106309772	1.39	1.85	1.15	1.95	5.61	3	6.89	6.68	-0.225364	0.869537	1.10747	0.180123	1.63305	0.00219657	1.25081	0.0862004	1.92963	0.000120065	0.496157	0.588094	XP_018489092.1|2.9e-127|PREDICTED: RING-H2 finger protein ATL68 [Raphanus sativus]
BGI_novel_G001318	0.15	0.16	0.41	0.63	2.2	1.56	1.93	1.19	1.36711	0.194588	3.16188	4.88688e-07	2.80968	4.17088e-05	1.69021	0.00154956	1.4331	0.0172874	-0.377781	0.721638
106343339	19.08	20.36	30.25	29.58	33.78	28.78	35.57	32.28	0.40607	0.139018	0.473882	0.194183	0.432218	0.124412	0.0657836	0.932195	0.0664632	0.829311	-0.0177534	0.984976	XP_013637974.1|3.2e-179|PREDICTED: FHA domain-containing protein FHA2 [Brassica oleracea var. oleracea]
106303613	3.27	3.57	6.21	6.24	5.73	4.92	4.73	5.52	0.657258	0.109671	0.441335	0.502644	0.234026	0.750683	-0.213191	0.831294	-0.386541	0.337452	-0.184499	0.842253	XP_013595355.1|1.8e-252|PREDICTED: uncharacterized protein LOC106303613 [Brassica oleracea var. oleracea]
106331538	21.69	23.29	26.57	27.64	32.3	30.58	26.78	25.47	0.0773546	0.853209	0.296166	0.50906	-0.127982	0.791958	0.213861	0.663413	-0.165766	0.577981	-0.398544	0.169398	VDC79077.1|2.6e-149|unnamed protein product [Brassica rapa]
106299036	5.44	4.89	2.84	2.67	2.47	3.14	13.88	12.38	-1.07547	0.00217756	-1.02496	0.0161462	0.984185	0.000364434	0.0334227	0.987898	2.11715	5.0503e-19	2.04247	7.65038e-13	XP_013590621.1|0.0e+00|PREDICTED: auxin response factor 17-like [Brassica oleracea var. oleracea]
106337344	0.09	0.09	0.61	0.69	1.25	1.32	0.69	1.62	1.82598	0.126376	2.67793	0.00429052	2.44226	0.0214025	0.795121	0.46803	0.615218	0.619863	-0.259259	0.868517	XP_013631897.1|3.7e-73|PREDICTED: B3 domain-containing protein At2g35310 [Brassica oleracea var. oleracea]
106296540	9.81	9.08	10.25	12.45	13.15	11.58	10.66	10.79	0.0837859	0.876501	0.220098	0.7624	-0.153544	0.793013	0.131384	0.888457	-0.197841	0.620248	-0.34812	0.389913	XP_013588142.1|6.2e-187|PREDICTED: E3 ubiquitin-protein ligase SINAT2 [Brassica oleracea var. oleracea]
106328323	1.15	0.87	1.04	1.67	1.21	1.66	1.47	1.66	0.173144	0.893408	0.290592	0.87096	0.251834	0.84539	0.10923	0.953154	0.115739	0.910101	-0.0223674	0.990705	CDY69812.1|1.2e-29|BnaCnng65450D [Brassica napus]
106310132	19.9	21.85	49.18	45.34	37.37	46.08	36.36	35.33	0.974958	0.00030865	0.799235	0.0296957	0.425956	0.246699	-0.171364	0.856588	-0.512348	0.035239	-0.353386	0.425038	XP_009124512.1|5.3e-64|PREDICTED: DNA-directed RNA polymerases II, IV and V subunit 9B-like [Brassica rapa]
106337157	7.88	8.3	7.66	7.41	13.78	11.35	12.46	14.04	-0.289266	0.52846	0.440845	0.341418	0.361425	0.348761	0.718079	0.0260452	0.694868	0.00795896	-0.0558114	0.937206	XP_010506713.2|4.2e-211|PREDICTED: pectin acetylesterase 3 [Camelina sativa]
106309032	14.82	13.36	14.96	14.69	12.83	15.44	21.79	18.46	-0.118194	0.801008	-0.174308	0.818869	0.165158	0.709124	-0.0617932	0.938559	0.325273	0.149064	0.366095	0.350051	XP_013601574.1|0.0e+00|PREDICTED: COBRA-like protein 7 [Brassica oleracea var. oleracea]
106301899	29.21	31.73	44.48	42.57	38.05	36.56	30.6	36.15	0.321287	0.193527	0.108423	0.87096	-0.210945	0.569375	-0.215535	0.601679	-0.492918	0.0127361	-0.2924	0.41277	XP_013593838.1|6.9e-216|PREDICTED: 26S proteasome non-ATPase regulatory subunit 6 homolog [Brassica oleracea var. oleracea]
106310641	0.15	0.37	0	0	0.07	0.14	0.8	0.21	-1.57136	0.270825	-0.689835	0.797704	0.420486	0.84539	0.491752	0.746611	2.52528	0.0702343	1.19112	0.519837	XP_013603319.1|1.2e-104|PREDICTED: ethylene-responsive transcription factor ERF027 [Brassica oleracea var. oleracea]
106309495	7.58	7.49	2.72	3.07	4.05	7.86	6.21	5.97	-1.49301	0.000221831	-0.334786	0.764285	-0.331978	0.575422	1.07376	0.0637684	1.21407	0.00243369	0.0371589	0.982698	RID47282.1|4.0e-73|hypothetical protein BRARA_I03886 [Brassica rapa]
106312414	6.53	6.08	10.11	10.3	9.21	8.16	7.91	8.72	0.494997	0.095389	0.270117	0.653723	0.052633	0.926383	-0.224941	0.69375	-0.403596	0.109797	-0.192237	0.744343	XP_013605384.1|0.0e+00|PREDICTED: zinc finger BED domain-containing protein DAYSLEEPER [Brassica oleracea var. oleracea]
106292855	10.02	12.06	14.14	14.09	13.09	12.7	14.12	15.59	0.162002	0.800437	0.0424587	0.968592	0.0828903	0.882396	-0.122915	0.888457	-0.0395588	0.93336	0.0668193	0.927788	XP_013583976.1|1.0e-128|PREDICTED: peptidyl-prolyl cis-trans isomerase CYP21-4 [Brassica oleracea var. oleracea]
106343221	29	32.85	26.29	26.35	24.56	27.54	27.77	25.71	-0.420519	0.0598587	-0.422267	0.224257	-0.550054	0.0128481	-0.010005	0.997571	-0.0897682	0.768755	-0.0977471	0.864609	XP_013637831.1|1.1e-229|PREDICTED: growth hormone-regulated TBC protein 1-A [Brassica oleracea var. oleracea]
106315918	5.34	4.97	7.7	8.61	8.53	10.19	10.61	9.93	0.457869	0.279156	0.658434	0.147828	0.635188	0.0787444	0.198117	0.83832	0.217795	0.582128	-0.00400601	0.994686	XP_013609215.1|1.8e-251|PREDICTED: probable 3-deoxy-D-manno-octulosonic acid transferase, mitochondrial [Brassica oleracea var. oleracea]
106298090	0	0	0	0	0	0	0	0.13					0.208865	0.84539			0.283961	0.801878	0.205209	0.864609	XP_013589639.1|8.1e-105|PREDICTED: ADP-ribosylation factor 2-B-like [Brassica oleracea var. oleracea]
106301667	7.57	12.05	7.95	5.6	5.58	10.21	10.9	11.6	-0.693849	0.155832	-0.457659	0.615532	-0.138513	0.84539	0.207562	0.888457	0.604774	0.113593	0.35293	0.696326	XP_013593572.1|4.3e-163|PREDICTED: BES1/BZR1 homolog protein 3-like [Brassica oleracea var. oleracea]
106336312	1.62	2	6.56	5.32	3.54	4.27	4.09	4.16	1.39577	0.0485363	0.819994	0.469191	0.76437	0.449811	-0.539572	0.609379	-0.615109	0.384038	-0.0546928	0.977215	XP_013630558.1|1.9e-61|PREDICTED: uncharacterized protein LOC106336312 [Brassica oleracea var. oleracea]
106333248	0.58	1	0.5	1.35	1.31	1.14	1.9	1.43	0.0218523	0.988596	0.363289	0.87096	0.624873	0.672586	0.300052	0.888457	0.649706	0.619139	0.270332	0.864609	XP_013627169.1|2.8e-124|PREDICTED: reticulon-like protein B9 [Brassica oleracea var. oleracea]
106295042	64.76	61.03	108.6	108.97	74.75	69.8	49.79	56.4	0.593944	0.000809708	0.0154107	0.985896	-0.586391	0.00613265	-0.579357	0.00216347	-1.14268	7.03211e-16	-0.574215	0.00808155	XP_013727323.1|1.4e-252|chorismate synthase, chloroplastic [Brassica napus]
106326116	0	0	0	0	0	0	1.18	2.26					4.41037	2.21361e-05			4.8411	4.85253e-06	4.35768	5.87613e-06	XP_013619593.1|1.1e-252|PREDICTED: nucleolar protein 56-like [Brassica oleracea var. oleracea]
106300930	7.32	6	10.62	7.16	8.02	6.69	6.7	6.32	0.202894	0.84474	-0.0433653	0.98447	-0.365496	0.746277	-0.238862	0.888457	-0.539279	0.488873	-0.295549	0.842253	XP_009104828.1|7.2e-29|PREDICTED: anaphase-promoting complex subunit 13 [Brassica rapa]
106313581	8.35	9.1	11.54	12.01	11.73	10.52	11.81	11.96	0.268261	0.51885	0.19694	0.799668	0.128735	0.826681	-0.0738369	0.930486	-0.100073	0.801878	-0.0427076	0.949997	XP_013606885.1|1.8e-254|PREDICTED: CCR4-NOT transcription complex subunit 11-like isoform X1 [Brassica oleracea var. oleracea]
106299155	1.09	0.78	2.72	2.83	4.21	5.82	4.63	4.96	1.22791	0.140012	2.02055	0.00209294	1.85529	0.00410564	0.77967	0.257797	0.651384	0.286907	-0.193825	0.864609	VDD61744.1|3.0e-79|unnamed protein product [Brassica oleracea]
106319213	0.61	0.57	1.22	0.72	0.99	0.48	1.24	1.26	0.465391	0.739676	0.109896	0.962107	0.672404	0.512084	-0.320878	0.888457	0.235547	0.805813	0.571068	0.671053	XP_013612930.1|0.0e+00|PREDICTED: putative pentatricopeptide repeat-containing protein At5g59200, chloroplastic [Brassica oleracea var. oleracea]
106310078	25.94	27.82	21.73	19.94	23.59	28.93	27.67	23.69	-0.550846	0.0286952	-0.208383	0.758245	-0.406389	0.163091	0.329763	0.489322	0.185126	0.575851	-0.168589	0.810431	XP_013602735.1|3.0e-151|PREDICTED: alkaline ceramidase 3 [Brassica oleracea var. oleracea]
106301440	1.57	1.77	2.09	2.32	2.68	2.88	2.62	2.86	0.218866	0.802415	0.547573	0.390665	0.359454	0.588446	0.321402	0.707282	0.180918	0.780559	-0.167574	0.864609	XP_013593289.1|0.0e+00|PREDICTED: probable apyrase 7 [Brassica oleracea var. oleracea]
106301304	2.66	2.22	8.18	8.8	10.48	8.66	5.63	6.4	1.58036	1.07562e-09	1.74276	6.36332e-09	0.937714	0.0030734	0.171094	0.821296	-0.604208	0.00620664	-0.790537	0.00311286	XP_013593121.1|0.0e+00|PREDICTED: protein STICHEL-like 4 [Brassica oleracea var. oleracea]
106292461	2.93	3.29	11.77	11.47	5.46	7.47	17.11	17.94	1.66503	7.34455e-08	0.798493	0.13578	2.1233	3.9624e-14	-0.839546	0.0210959	0.495987	0.0388973	1.32596	1.44795e-05	XP_013583509.1|9.0e-243|PREDICTED: uncharacterized protein LOC106292461 isoform X1 [Brassica oleracea var. oleracea]
106303346	9.16	11.05	16.6	14.61	2.7	14.44	1.2	7.4	0.430754	0.64618	-0.348045	0.87096	-1.34923	0.197736	-0.67821	0.663813	-1.78987	0.0304872	-0.844217	0.664819	XP_013595093.1|1.1e-61|PREDICTED: uncharacterized protein LOC106303346 [Brassica oleracea var. oleracea]
106295921	0.37	2.94	0	0	0	0.18	1.46	1.75	-2.53106	0.042945	-1.94619	0.154533	-0.269188	0.887579	0.131341	0.888457	2.95928	0.0245263	2.07447	0.1231	XP_013587389.1|1.9e-40|PREDICTED: uncharacterized protein LOC106295921 [Brassica oleracea var. oleracea]
106331556	37.08	38.23	41.9	44.52	29.53	28.36	33.74	35.65	0.00654087	0.986312	-0.555247	0.0448434	-0.459987	0.0403317	-0.565159	0.00977492	-0.427154	0.013418	0.125062	0.815781	XP_013625389.1|6.5e-244|PREDICTED: CAAX prenyl protease 1 homolog [Brassica oleracea var. oleracea]
106339278	0.12	0.2	0.26	0.15	0.27	0.08	0.22	0.22	-0.0250087	0.988484	-0.131452	0.968592	0.00249718	0.999004	-0.0962025	0.977373	0.0610396	0.980117	0.167054	0.948737	XP_009118001.1|3.4e-26|PREDICTED: uncharacterized protein LOC103843051 [Brassica rapa]
106308104	0	0	0	0.07	0	0	0	0	0.211903	0.838087					-0.133823	0.888457	-0.323412	0.801878			XP_013600685.1|1.2e-185|PREDICTED: delta-9 desaturase-like 1 protein [Brassica oleracea var. oleracea]
106300567	0	0.18	0	0.12	0	0	0.12	0.34	-0.0252375	0.986312	-0.215212	0.87096	0.515797	0.828003	-0.133823	0.888457	0.678221	0.750543	0.929329	0.608887	CDY40509.1|1.6e-42|BnaC01g20030D [Brassica napus]
106335841	193.67	201.58	252.13	292.09	365.32	332.34	281.62	287.81	0.267716	0.217679	0.629758	0.00563434	0.180834	0.472158	0.35725	0.162807	-0.0464366	0.843198	-0.424416	0.0302911	XP_013629928.1|1.9e-258|PREDICTED: uncharacterized protein LOC106335841 [Brassica oleracea var. oleracea]
106331906	13.04	12.5	21.86	19.72	25.45	22.75	22.3	18.43	0.501559	0.227453	0.712829	0.0862222	0.316547	0.56693	0.208369	0.82073	-0.146573	0.781156	-0.374014	0.441429	XP_013625797.1|2.2e-74|PREDICTED: uncharacterized protein LOC106331906 [Brassica oleracea var. oleracea]
106293341	3.64	3.04	2.67	3.15	1.83	2.02	2.8	2.4	-0.37181	0.713204	-0.902718	0.265585	-0.670442	0.387341	-0.520329	0.662059	-0.261414	0.796614	0.274836	0.864609	XP_013584464.1|5.0e-98|PREDICTED: dof zinc finger protein DOF1.5 [Brassica oleracea var. oleracea]
106338330	0	0	0	0	0	0	0	0.08					0.208865	0.84539			0.283961	0.801878	0.205209	0.864609	XP_013632793.1|2.4e-174|PREDICTED: uncharacterized protein LOC106338330 [Brassica oleracea var. oleracea]
106299734	0	0	0	0	0	0	0.14	0.14					0.53674	0.751377			0.69797	0.677063	0.557551	0.776009	XP_013591219.1|5.3e-103|PREDICTED: RING-H2 finger protein ATL57-like [Brassica oleracea var. oleracea]
106299249	11.38	17.14	14.12	15.96	19.12	13.93	14.72	15.67	-0.10507	0.906985	0.0376887	0.983973	-0.242376	0.799582	0.134657	0.914737	-0.0997369	0.883611	-0.253811	0.824451	CDY60144.1|3.0e-29|BnaA07g39080D [Brassica napus]
106328952	0.09	0	0	0	0	0	0	0.17	-0.250976	0.838087	-0.224937	0.87096	0.11331	0.956676			0.522855	0.741664	0.376172	0.842253	XP_013622954.1|2.4e-40|PREDICTED: uncharacterized protein LOC106328952 [Brassica oleracea var. oleracea]
106306136	0.03	0.29	0	0.03	0.09	0.06	0.26	0.37	-1.50184	0.319156	-0.714126	0.78611	0.45202	0.838534	0.537235	0.803948	2.62486	0.0404854	1.402	0.333759	XP_013598089.1|0.0e+00|PREDICTED: cysteine-rich receptor-like protein kinase 29 isoform X3 [Brassica oleracea var. oleracea]
106295588	140.37	274	185.33	207.21	237.81	207.02	314.22	303.15	-0.256026	0.642363	-0.0681123	0.945428	0.234757	0.685727	0.182188	0.706125	0.537852	8.11552e-05	0.334114	0.181763	XP_013586974.1|3.3e-120|PREDICTED: photosystem I reaction center subunit III, chloroplastic [Brassica oleracea var. oleracea]
BGI_novel_G000004	1.02	0.76	0.83	0.88	0.49	0.68	0.97	1	-0.228454	0.838087	-0.723809	0.472433	-0.185205	0.848332	-0.487799	0.707615	0.0858654	0.922694	0.58162	0.5641
106306709	0	0.16	0.33	0.5	0.48	0.32	0.81	1.72	1.03038	0.572299	0.950364	0.656952	2.33599	0.0597404	-0.0184411	0.997571	1.24611	0.308381	1.18188	0.400371	XP_013598880.1|1.8e-94|PREDICTED: uncharacterized protein LOC106306709 [Brassica oleracea var. oleracea]
106344300	0.05	0	0.1	0	0.05	0.05	0.05	0.05	0.153367	0.93022	0.168785	0.942938	0.149529	0.947823	-0.0080662	0.997571	-0.0594076	0.982714	-0.0503606	0.990705	XP_013639158.1|8.5e-234|PREDICTED: uncharacterized protein LOC106344300 [Brassica oleracea var. oleracea]
106313678	2.69	3.41	15.99	18.36	13.82	18.05	18.57	18.52	2.26434	2.27343e-18	2.14511	5.59271e-11	2.2273	2.86195e-18	-0.0977798	0.902851	-0.0010698	0.996891	0.078743	0.906489	XP_013607017.1|6.2e-292|PREDICTED: sulfoquinovosyl transferase SQD2 [Brassica oleracea var. oleracea]
106310011	41.94	52.19	30.91	29.37	42.2	38.51	33.27	43.64	-0.819784	0.00187504	-0.393771	0.362287	-0.625513	0.0510126	0.41422	0.254828	0.234007	0.556294	-0.202998	0.76781	XP_013602658.1|6.7e-52|PREDICTED: uncharacterized protein LOC106310011 [Brassica oleracea var. oleracea]
106338235	0.03	0	0.03	0	0	0.02	0	0.05	-0.0307985	0.986312	-0.0326062	0.986856	0.11331	0.956676	-0.00376758	0.997571	0.194995	0.916347	0.151301	0.943889	XP_013632715.1|0.0e+00|PREDICTED: uncharacterized protein LOC106338235 [Brassica oleracea var. oleracea]
106333901	0.66	0.69	1.2	1.06	0.86	0.75	0.74	1.23	0.507433	0.627416	0.0663631	0.975993	0.185131	0.877199	-0.424526	0.769707	-0.289623	0.788112	0.142172	0.929602	XP_013744773.2|0.0e+00|putative pentatricopeptide repeat-containing protein At3g25060, mitochondrial, partial [Brassica napus]
106343042	0.63	1.35	0.62	0.42	1.13	0.91	0.41	0.69	-0.919133	0.455218	-0.112218	0.960241	-0.993238	0.411357	0.742462	0.597896	-0.0249603	0.985569	-0.863978	0.509896	VDD48806.1|1.1e-225|unnamed protein product [Brassica oleracea]
106299204	0	0	0	0.02	0	0	0	0.02	0.211903	0.838087			0.208865	0.84539	-0.133823	0.888457	-0.0322363	0.985569	0.205209	0.864609	XP_013590786.1|0.0e+00|PREDICTED: histone-lysine N-methyltransferase, H3 lysine-9 specific SUVH7-like isoform X2 [Brassica oleracea var. oleracea]
106340808	0.21	0	0	0	0	0.07	0.43	0.68	-0.648224	0.686576	-0.373273	0.87096	1.15337	0.524534	0.131341	0.888457	2.78014	0.0391304	1.90504	0.179139	XP_024006596.1|2.4e-10|uncharacterized protein LOC112083097 [Eutrema salsugineum]
106315877	1.73	1.62	1.62	1.88	2.2	2.73	2.45	2.58	-0.121507	0.901849	0.353119	0.761263	0.230039	0.814833	0.458281	0.622957	0.396435	0.543393	-0.102961	0.925102	XP_013609164.1|5.4e-218|PREDICTED: F-box protein At3g27290 [Brassica oleracea var. oleracea]
106329009	5.04	4.87	4.97	7.33	4.82	4.9	10.73	9.15	0.0786822	0.912055	-0.20912	0.830716	0.597031	0.106539	-0.286372	0.76216	0.559238	0.115646	0.833253	0.013832	VDD51509.1|1.4e-24|unnamed protein product [Brassica oleracea]
106333586	0	0	0	0	0	0	0	0.03					0.208865	0.84539			0.283961	0.801878	0.205209	0.864609	XP_013627471.1|0.0e+00|PREDICTED: pollen receptor-like kinase 3 [Brassica oleracea var. oleracea]
106300383	13.02	13.18	19.67	20.19	18.39	16.77	22.53	22.04	0.430822	0.293056	0.186266	0.852775	0.382238	0.385575	-0.244569	0.736011	-0.00899121	0.985569	0.221019	0.728013	VDD61301.1|3.2e-92|unnamed protein product [Brassica oleracea]
106324640	0.71	0.55	0.65	0.53	1.95	1.7	1.31	1.08	-0.264003	0.838364	1.23485	0.0729649	0.529226	0.626824	1.45094	0.0109171	0.855386	0.266582	-0.701481	0.319526	XP_013618043.1|2.0e-237|PREDICTED: F-box/LRR-repeat protein 2-like [Brassica oleracea var. oleracea]
106327126	0	0.04	0	0	0.04	0	0.25	0.07	-0.241533	0.838087	-0.0259258	0.986856	1.17289	0.522641	0.130956	0.888457	1.98989	0.185234	1.21339	0.512718	XP_013620647.1|2.5e-284|PREDICTED: serine carboxypeptidase-like 33 [Brassica oleracea var. oleracea]
106319155	7.54	6.51	6.68	6.84	6.76	6.62	7.42	6.26	-0.246168	0.573026	-0.250762	0.703463	-0.38062	0.330016	-0.0104411	0.997571	-0.0947308	0.80213	-0.101385	0.86573	XP_013612855.1|0.0e+00|PREDICTED: TBC1 domain family member 5 homolog B [Brassica oleracea var. oleracea]
106322889	16.53	15.97	44.81	45.79	19.09	16.81	29.64	28.85	1.27588	1.02234e-11	-0.0407301	0.959715	0.496579	0.0448349	-1.3097	2.76777e-11	-0.741199	1.0184e-06	0.563962	0.0211926	XP_013616493.1|4.4e-267|PREDICTED: peptidyl-prolyl cis-trans isomerase FKBP53-like [Brassica oleracea var. oleracea]
106341347	1.04	0.23	0.14	0.28	0.09	0.05	0.19	0.36	-1.29955	0.338448	-2.11365	0.0852443	-1.20297	0.399994	-0.666074	0.755002	0.185392	0.924077	1.06832	0.59304	XP_013635581.1|1.2e-262|PREDICTED: phospholipase A(1) DAD1, chloroplastic [Brassica oleracea var. oleracea]
106335357	23.83	14.64	11.38	12.88	12.43	15.76	10.71	12.93	-0.848038	0.00709461	-0.616029	0.212889	-1.0341	0.00147623	0.2184	0.744119	-0.146385	0.652681	-0.385045	0.351966	XP_013629318.1|0.0e+00|PREDICTED: indole-3-acetaldehyde oxidase-like [Brassica oleracea var. oleracea]
106310029	0.59	1.41	0	0.05	0.48	0.57	3.19	3.01	-3.44287	0.000922487	-0.905251	0.52001	1.20029	0.100507	1.8621	0.0574075	5.20038	4.6553e-09	2.23126	0.000146774	XP_013602677.1|2.3e-205|PREDICTED: WAT1-related protein At3g56620 [Brassica oleracea var. oleracea]
106335399	38.45	36.09	51.36	43.26	37.7	47.19	30.71	35.41	0.151195	0.689628	0.00629728	0.990366	-0.514786	0.0252879	-0.147569	0.883609	-0.62654	0.000898893	-0.491659	0.127209	XP_013629370.1|0.0e+00|PREDICTED: exocyst complex component EXO70B1-like [Brassica oleracea var. oleracea]
106313902	2.84	3.81	5.32	3.91	3.27	3.33	3.27	3.83	0.277829	0.838087	-0.164492	0.91976	-0.228103	0.84539	-0.426241	0.794054	-0.480948	0.602145	-0.0348004	0.989813	XP_013607288.1|6.7e-42|PREDICTED: uncharacterized protein LOC106313902 isoform X2 [Brassica oleracea var. oleracea]
106321985	3.25	1.5	3.99	2.2	2.91	2.06	2.32	3.93	0.151556	0.916743	-0.116358	0.955622	0.0294508	0.982558	-0.256141	0.888457	-0.0883719	0.944873	0.176277	0.914807	XP_022561488.1|1.0e-98|uncharacterized protein LOC106373017 [Brassica napus]
106297740	0.81	0.35	0.88	0.26	0.55	0.27	0.41	0.88	-0.199712	0.916924	-0.614347	0.799423	-0.164651	0.935965	-0.345442	0.888457	0.0831237	0.968166	0.50631	0.842253	VDD52336.1|4.2e-235|unnamed protein product [Brassica oleracea]
106332659	24.84	23.16	14.72	10.52	8.15	16.91	17.45	16.18	-1.08773	0.00255628	-1.0616	0.0517312	-0.848256	0.00905569	-0.00828549	0.997571	0.287286	0.59611	0.266885	0.840819	XP_013626591.1|1.4e-73|PREDICTED: uncharacterized protein LOC106332659 [Brassica oleracea var. oleracea]
106320764	0	0	0	0	0	0.2	0	0			0.187223	0.87096			0.131341	0.888457			-0.234588	0.864609
106303146	0	0.04	0.05	0.08	0.04	0	0.15	0.04	0.392074	0.838087	-0.215212	0.87096	0.524337	0.824379	-0.502859	0.744119	0.135087	0.957463	0.937793	0.606034	XP_013594943.1|3.7e-308|PREDICTED: glutathione S-transferase T2-like, partial [Brassica oleracea var. oleracea]
106317963	4.34	4.73	5.86	7.33	6.37	7.12	5.75	8.06	0.336353	0.636638	0.375928	0.659649	0.254124	0.76293	0.0363157	0.983954	-0.04263	0.956694	-0.0981455	0.923879	VDD33187.1|2.1e-158|unnamed protein product [Brassica oleracea]
106322576	1.24	1.13	2.47	2.82	5.52	4.43	2.56	2.97	0.898055	0.220584	1.76504	0.000916883	0.81946	0.290124	0.850906	0.102309	-0.046819	0.960915	-0.941	0.0617509	VDC92569.1|7.3e-206|unnamed protein product, partial [Brassica rapa]
106333160	0	0	0	0	0	0.03	0	0			0.187223	0.87096			0.131341	0.888457			-0.234588	0.864609	XP_013627090.1|0.0e+00|PREDICTED: probable rhamnogalacturonate lyase B [Brassica oleracea var. oleracea]
106305600	4.21	5.26	0.84	0.87	0.4	0.29	0.73	0.99	-2.57149	4.13996e-10	-3.68952	2.98371e-14	-2.69262	8.5655e-11	-1.0286	0.285771	-0.0740267	0.953409	1.03306	0.341012	VDD38618.1|1.5e-303|unnamed protein product [Brassica oleracea]
106332057	0	0	0	0	0	0	1.06	2.14					3.23235	0.00697977			3.66856	0.00234906	3.19934	0.00430192	XP_013625970.1|1.0e-119|PREDICTED: ras-related protein RABA1i [Brassica oleracea var. oleracea]
106340028	3.17	3.73	7.3	7.25	7.09	7.02	6.05	6.13	0.858179	0.0516638	0.81782	0.110345	0.460036	0.449699	-0.0383074	0.977206	-0.36404	0.414621	-0.340193	0.593363	XP_013634351.1|4.4e-160|PREDICTED: protein PTST, chloroplastic [Brassica oleracea var. oleracea]
106307458	0.47	0.53	1.1	0.8	0.93	0.53	0.7	0.89	0.636821	0.7185	0.327191	0.878679	0.326428	0.850567	-0.265093	0.900833	-0.307162	0.826364	-0.00102595	0.999599	CDY59601.1|1.2e-27|BnaCnng35320D, partial [Brassica napus]
106312169	19.2	22.85	11.19	9.62	9.79	10.47	17.1	11.8	-1.187	2.43194e-06	-1.20937	2.40411e-05	-0.870921	0.00488697	-0.0336702	0.977373	0.352732	0.370565	0.365803	0.521489	XP_013605034.1|1.6e-199|PREDICTED: uncharacterized protein LOC106312169 [Brassica oleracea var. oleracea]
106295611	0.61	1.6	0.24	0.19	0.48	0.3	0.61	0.75	-2.308	0.00023437	-1.52674	0.033026	-0.971693	0.165104	0.688854	0.574046	1.4413	0.0199096	0.633857	0.499149	XP_013587013.1|0.0e+00|PREDICTED: LOW QUALITY PROTEIN: ABC transporter C family member 4-like [Brassica oleracea var. oleracea]
106307298	19.7	20.26	26	26.62	27.24	25.24	22.64	32.61	0.202206	0.721738	0.205741	0.80154	0.117889	0.849361	0.000375891	0.999429	-0.0429819	0.940717	-0.0614482	0.94385	XP_013599667.1|1.6e-65|PREDICTED: 50S ribosomal protein L20-like [Brassica oleracea var. oleracea]
106305539	0.21	0	0	0	0	0	0	0	-0.250976	0.838087	-0.224937	0.87096	-0.292598	0.838534							XP_013597356.1|9.9e-65|PREDICTED: uncharacterized protein LOC106305539 [Brassica oleracea var. oleracea]
106298482	2.04	2.19	3.11	2.28	2.75	2.57	2.8	2.32	0.137121	0.926865	-0.0289038	0.986856	-0.255899	0.85506	-0.157728	0.941556	-0.370734	0.78557	-0.201852	0.909915	VDD60998.1|1.0e-19|unnamed protein product, partial [Brassica oleracea]
106327474	99.1	94.38	105.78	102.61	103.56	118.55	83.76	107.02	-0.0829482	0.830835	0.0177186	0.985305	-0.360523	0.196666	0.0948623	0.888457	-0.237484	0.322371	-0.350177	0.345691	XP_010513865.1|3.6e-270|PREDICTED: mitogen-activated protein kinase 17 [Camelina sativa]
106308110	17.09	17.95	15.25	17.58	15.49	14.57	19.13	14.41	-0.282861	0.429386	-0.396813	0.335635	-0.403431	0.274094	-0.119263	0.888457	-0.0817658	0.846361	0.0215499	0.985595	XP_013600695.1|3.8e-176|PREDICTED: HVA22-like protein h [Brassica oleracea var. oleracea]
106294657	20.35	20.61	34.58	35.95	31.1	30.66	41.76	45.07	0.586949	0.0118113	0.403999	0.276903	0.740044	0.00119414	-0.18387	0.732431	0.194423	0.429915	0.360213	0.213012	XP_013585721.1|7.9e-173|PREDICTED: serine/arginine-rich splicing factor RS2Z33-like [Brassica oleracea var. oleracea]
106301924	29.31	31.02	24.34	22.89	21.72	24.3	19.86	18.66	-0.539278	0.0150061	-0.563125	0.0680138	-0.984306	2.10514e-06	-0.0323638	0.970683	-0.405752	0.0580151	-0.389194	0.234273	XP_018478335.1|5.7e-208|PREDICTED: protein PELOTA 1-like [Raphanus sativus]
106325952	1.32	1.88	0	0.13	0	0.24	0.87	0.96	-3.47173	0.000296205	-2.79193	0.00458492	-1.02988	0.274747	0.16929	0.934425	2.63452	0.0261734	1.80285	0.178123	XP_013619457.1|1.7e-174|PREDICTED: protein EXORDIUM-like 4 [Brassica oleracea var. oleracea]
106336443	33.72	33.57	37.21	40.28	43.78	42.5	45.59	41.92	0.0112175	0.983889	0.172727	0.764711	0.0324673	0.945472	0.156601	0.788762	0.0619452	0.823711	-0.114021	0.842253	ESQ51509.1|2.1e-187|hypothetical protein EUTSA_v10016789mg [Eutrema salsugineum]
106296526	70.14	79.37	84.41	88.63	85.27	89.41	90.83	94.28	0.0200873	0.9632	0.0434505	0.946321	-0.0365625	0.929329	0.0183009	0.985359	-0.0162958	0.957888	-0.0533	0.91334	XP_013588126.1|4.0e-106|PREDICTED: ESCRT-related protein CHMP1B-like [Brassica oleracea var. oleracea]
106327335	13.62	14.58	31.77	31.05	15.61	12.69	21.2	21.82	0.950366	1.43971e-07	-0.175601	0.791749	0.256224	0.371171	-1.1185	2.04733e-07	-0.655682	1.16525e-05	0.458955	0.100698	XP_013620917.1|0.0e+00|PREDICTED: nucleolar protein 14 [Brassica oleracea var. oleracea]
106341793	8.59	10.22	6.23	5.88	17.38	13.76	18.66	13.35	-0.815429	0.000890855	0.533831	0.129571	0.417735	0.236018	1.33094	3.01493e-08	1.27604	2.8086e-08	-0.0904922	0.896459	XP_013635965.1|0.0e+00|PREDICTED: paramyosin [Brassica oleracea var. oleracea]
106311963	20.37	25.81	21.81	24.78	21.52	19.9	22.72	24.66	-0.175298	0.661091	-0.332055	0.433245	-0.301711	0.338865	-0.162585	0.79711	-0.0866317	0.8018	0.0593604	0.908788	XP_013604776.1|0.0e+00|PREDICTED: protein LUTEIN DEFICIENT 5, chloroplastic [Brassica oleracea var. oleracea]
106318603	14.41	15.63	18.59	20.72	14.97	12.89	13.89	14.68	0.194234	0.503956	-0.289637	0.471323	-0.413286	0.0690944	-0.485384	0.0544636	-0.568607	0.000481461	-0.0945262	0.864609	XP_013612103.1|0.0e+00|PREDICTED: kinesin-like calmodulin-binding protein [Brassica oleracea var. oleracea]
106293703	1.5	1.26	0.09	0.09	0.79	0.41	0.05	0.18	-3.23833	0.000190324	-1.21405	0.21291	-3.23388	0.000216574	1.53138	0.145	0.0852025	0.975094	-1.76902	0.167899	XP_013584816.1|9.6e-255|PREDICTED: transcription factor TCP18 [Brassica oleracea var. oleracea]
106320484	14.32	19.64	9.63	11.14	7.99	7.74	12.64	12.69	-0.881762	0.00438873	-1.25614	0.000196897	-0.752202	0.0160488	-0.383045	0.458736	0.171982	0.692238	0.542293	0.136065	XP_013614307.1|2.6e-150|PREDICTED: protein SYM1 [Brassica oleracea var. oleracea]
106305080	0	0.19	0.3	0.2	0.1	0.09	0.19	0.29	0.445636	0.838087	-0.0496124	0.986856	0.382551	0.853149	-0.431245	0.885329	-0.099921	0.96989	0.519569	0.864609	VDD12163.1|2.8e-27|unnamed protein product [Brassica oleracea]
106316124	0.05	0.16	0.21	0.16	0.16	0.41	0.73	0.84	0.339929	0.873955	0.689895	0.795816	1.87254	0.128845	0.317037	0.889849	1.61776	0.155248	1.04865	0.48383	XP_013609448.1|2.0e-179|PREDICTED: probable serine/threonine-protein kinase WNK11 isoform X1 [Brassica oleracea var. oleracea]
106337391	9.03	8.68	7.9	7.69	7.06	8.04	10.9	8.73	-0.370336	0.312487	-0.402377	0.424166	-0.195603	0.720864	-0.0395024	0.970683	0.215544	0.592423	0.235382	0.731038	XP_013631941.1|0.0e+00|PREDICTED: dolichol kinase-like [Brassica oleracea var. oleracea]
106344081	3.02	3.57	1.48	1.62	3.16	2.99	2.26	2.23	-1.20042	0.0512231	-0.266101	0.853664	-0.852893	0.181981	0.888205	0.200453	0.40015	0.677063	-0.556183	0.515344
106336955	4.4	4.94	5.92	6.05	6.91	5.41	4.99	5.71	0.156249	0.830277	0.20663	0.834221	-0.143094	0.839749	0.0470209	0.967483	-0.261173	0.56377	-0.323867	0.608887	XP_013631404.1|1.3e-245|PREDICTED: protein HAIKU1-like [Brassica oleracea var. oleracea]
106332193	13.7	10.54	5.25	5.64	15.88	11.83	2.91	3.01	-1.31725	0.000118664	0.00266213	0.996675	-2.31954	3.57498e-11	1.29109	0.000124756	-0.965519	0.0224228	-2.29014	6.43633e-12	XP_013626126.1|8.4e-175|PREDICTED: uncharacterized protein LOC106332193 [Brassica oleracea var. oleracea]
106296220	1.84	2.24	6.35	8.12	13.12	9.38	11.71	12.03	1.58703	1.01188e-05	2.19953	8.97665e-10	2.1514	8.54437e-13	0.612983	0.150779	0.596477	0.0292691	-0.0525643	0.943889	VDD64068.1|3.3e-279|unnamed protein product [Brassica oleracea]
106301028	0.43	0.43	1.19	0.38	0.64	1.05	1.02	0.52	0.531604	0.7785	0.627981	0.750922	0.389727	0.838534	0.0740504	0.983777	-0.136459	0.933166	-0.237063	0.901517	XP_013592786.1|7.7e-131|PREDICTED: methyltransferase-like protein 7A isoform X1 [Brassica oleracea var. oleracea]
106308465	13.9	13.08	15.06	15.07	17.18	15.5	15.54	17.24	-0.0331098	0.9494	0.0901892	0.893105	-0.0629083	0.895813	0.118408	0.888457	0.0111123	0.982159	-0.126563	0.852923	XP_018445100.1|3.2e-187|PREDICTED: E3 ubiquitin-protein ligase SINAT4 [Raphanus sativus]
106333041	10.56	8.24	7.94	5.4	7.98	9.23	10.89	8.31	-0.64155	0.405762	-0.294646	0.832799	-0.309908	0.751377	0.326873	0.845782	0.381433	0.653145	0.0148904	0.990705	XP_009132937.1|1.5e-48|PREDICTED: uncharacterized protein LOC103857496 [Brassica rapa]
106319275	35.49	33.42	32.59	33.54	29.51	37.24	31.36	28.29	-0.250461	0.334646	-0.223154	0.716136	-0.550679	0.0134785	0.0195112	0.99114	-0.260726	0.189938	-0.296828	0.493073	XP_013613010.1|0.0e+00|PREDICTED: signal peptide peptidase-like 2 [Brassica oleracea var. oleracea]
106310413	17.7	11.53	5.55	4.61	3.71	7.73	2.21	3.29	-1.66677	9.86944e-06	-1.44501	0.00756114	-2.66383	3.32567e-11	0.159827	0.915007	-0.963742	0.0602347	-1.11013	0.120846	CDY57499.1|7.5e-170|BnaC08g48920D [Brassica napus]
106310635	0.76	1.41	3.97	4.91	2.53	2.25	3.16	2.32	1.63459	0.0205188	0.823333	0.514257	0.849223	0.430106	-0.764663	0.316829	-0.772301	0.240115	0.0252034	0.990705	CDY12402.1|2.7e-18|BnaC08g08030D [Brassica napus]
106324515	1.33	2.01	0	0	0.25	0	0.26	0.69	-3.44198	0.00195342	-2.46584	0.0315221	-1.70218	0.149975	0.240554	0.885329	1.85706	0.224699	0.791921	0.750925	XP_013617929.1|2.9e-124|PREDICTED: probable disease resistance protein At1g59620 [Brassica oleracea var. oleracea]
106319412	19.32	21.17	21.97	18.28	14.38	23.02	20.36	18.43	-0.196338	0.623863	-0.282926	0.717124	-0.402949	0.137937	-0.094522	0.933489	-0.166516	0.621449	-0.0866069	0.920817	XP_013613184.1|6.5e-269|PREDICTED: CBL-interacting serine/threonine-protein kinase 2-like [Brassica oleracea var. oleracea]
106314343	29.59	31.83	19.52	24.26	23.72	15.54	27.83	30.41	-0.674292	0.0032805	-0.813567	0.0207109	-0.417991	0.0828951	-0.149152	0.888457	0.298682	0.235395	0.430231	0.328003	XP_013607684.1|3.2e-292|PREDICTED: gamma-aminobutyrate transaminase POP2, mitochondrial-like [Brassica oleracea var. oleracea]
106332377	0.13	0.13	0.13	0.06	0.28	0.18	0.44	0.45	-0.362512	0.859906	0.468002	0.87096	1.15081	0.403412	0.702497	0.737267	1.68102	0.153538	0.657239	0.72545	XP_013626299.1|0.0e+00|PREDICTED: probable carotenoid cleavage dioxygenase 4, chloroplastic [Brassica oleracea var. oleracea]
106329947	0.14	0	0.67	0.92	0.56	0.34	0.35	0.27	2.37027	0.0276778	1.49523	0.318262	1.06891	0.56384	-0.653021	0.660272	-1.31659	0.154346	-0.547076	0.792039	XP_013623994.1|0.0e+00|PREDICTED: probable methyltransferase PMT19 [Brassica oleracea var. oleracea]
106332227	7.85	10.27	8.52	7.78	6.67	7.48	10.83	9.04	-0.32884	0.651981	-0.512988	0.492211	-0.20329	0.81044	-0.189231	0.888457	0.167006	0.801878	0.341967	0.687145	XP_013592110.1|4.8e-32|PREDICTED: replication protein A 70 kDa DNA-binding subunit A-like [Brassica oleracea var. oleracea]
106323095	5.67	8.71	6.12	9.07	9.99	9.82	9.12	8.9	-0.107999	0.878037	0.276972	0.729276	-0.0144035	0.981524	0.374703	0.552697	0.134361	0.801878	-0.268904	0.579911	XP_013616725.1|3.8e-290|PREDICTED: probable serine/threonine-protein kinase At4g35230 [Brassica oleracea var. oleracea]
106292514	2.4	2.29	4.35	4.53	4	3.63	3.52	3.19	0.696916	0.208805	0.487763	0.566614	0.158881	0.852215	-0.204233	0.887249	-0.506516	0.311532	-0.309145	0.740283	XP_013688857.1|1.4e-61|uncharacterized protein LOC106392595 [Brassica napus]
106340560	0	0	0	0	0.72	0.39	0.77	1.06			2.86179	0.0130342	3.78027	0.000695992	2.31744	0.0100988	4.21531	0.000187262	0.480666	0.799212	CDY46270.1|7.5e-36|BnaC05g50590D [Brassica napus]
106338220	0	0	0	0.14	0	0	0	0	0.211903	0.838087					-0.133823	0.888457	-0.323412	0.801878			XP_013632704.1|1.8e-109|PREDICTED: putative protein TPRXL [Brassica oleracea var. oleracea]
106324125	0.25	0.1	0.84	0.25	1.25	0.83	0.69	0.82	0.939855	0.61077	1.69365	0.249844	1.40687	0.401839	0.546008	0.837188	0.331742	0.864599	-0.436691	0.864609	XP_013617601.1|1.1e-95|PREDICTED: inactive ubiquitin carboxyl-terminal hydrolase 53-like [Brassica oleracea var. oleracea]
106324649	0	0	0	0	0	0.08	0	0			0.348389	0.854826			0.241184	0.885329			-0.426122	0.829559	VDD04358.1|2.9e-168|unnamed protein product [Brassica rapa]
106315629	21.75	17.38	17.9	16.86	14.23	14.9	9.74	11.78	-0.360227	0.307627	-0.598528	0.122226	-1.19207	3.742e-05	-0.244926	0.651346	-0.796433	0.00116401	-0.56293	0.105734	XP_013608876.1|5.9e-220|PREDICTED: uncharacterized protein LOC106315629 [Brassica oleracea var. oleracea]
106337881	0.08	0.08	0.08	0.08	0.39	0.31	7.89	7.03	-0.0906625	0.974189	1.24519	0.448675	5.47747	1.56902e-17	1.15745	0.37069	5.78734	1.16617e-19	4.03301	4.6135e-19	XP_013632438.1|6.6e-239|PREDICTED: protein ABSCISIC ACID-INSENSITIVE 5-like [Brassica oleracea var. oleracea]
106300785	10.98	12.17	11.57	11.67	10.41	13.06	15.15	13.15	-0.182518	0.702522	-0.154952	0.869227	-0.0539645	0.918852	0.0200493	0.994829	0.169204	0.648568	0.12844	0.864609	XP_013592461.1|5.4e-262|PREDICTED: F-box/kelch-repeat protein At1g55270 [Brassica oleracea var. oleracea]
106318234	23.17	22.95	23.72	26.32	25.81	28.36	23.15	20.22	-0.07439	0.838087	0.04952	0.9377	-0.430612	0.0571017	0.118127	0.884668	-0.316754	0.0911949	-0.4522	0.0880093	XP_013611580.1|0.0e+00|PREDICTED: receptor-like serine/threonine-protein kinase ALE2 isoform X5 [Brassica oleracea var. oleracea]
106296299	17.7	20.62	18.08	13.47	11.22	22.78	24.81	16.75	-0.45996	0.203474	-0.330925	0.73354	-0.224153	0.684583	0.106	0.940734	0.275128	0.54961	0.13769	0.899454	XP_013587856.1|1.4e-169|PREDICTED: uncharacterized protein LOC106296299 [Brassica oleracea var. oleracea]
106292702	0.29	0.29	0.1	0.03	0.03	0.34	0.48	0.31	-1.5626	0.248548	-0.520528	0.856697	0.0740699	0.97012	0.602338	0.801627	1.8543	0.140035	0.6268	0.806766	XP_013583801.1|6.0e-271|PREDICTED: myosin heavy chain kinase B-like [Brassica oleracea var. oleracea]
106339924	1584.91	1212.45	1596.62	1855.35	3173.76	2833.43	2226.01	2334.06	0.104029	0.838087	0.89846	0.00192807	0.346589	0.255407	0.794096	4.47014e-05	0.286113	0.0635439	-0.532908	0.00629491	XP_013688009.2|8.8e-53|defensin-like protein 197 [Brassica napus]
106323704	0	0	0	0	0	0.34	0	0			0.187223	0.87096			0.131341	0.888457			-0.234588	0.864609	XP_013617241.1|4.5e-54|PREDICTED: V-type proton ATPase subunit G2-like [Brassica oleracea var. oleracea]
106339936	0.27	0.43	2.29	2.8	53.52	41.19	102.78	121.73	2.3438	0.00124909	6.44964	2.66992e-49	7.6177	9.28016e-79	4.05797	7.69574e-49	5.29704	5.88237e-125	1.09721	6.19523e-06	XP_013634258.1|7.4e-126|PREDICTED: floral homeotic protein APETALA 3-like [Brassica oleracea var. oleracea]
106303309	0.69	1.45	0.55	0.63	0.2	0.74	0.34	0.33	-0.853425	0.528866	-1.01097	0.52992	-1.61419	0.15294	-0.190963	0.943086	-0.735311	0.656831	-0.43542	0.864609	XP_013639486.1|5.3e-138|PREDICTED: uncharacterized protein LOC106344713 [Brassica oleracea var. oleracea]
106333028	0	0	0	0	0	0	0	0.07					0.208865	0.84539			0.283961	0.801878	0.205209	0.864609	XP_013626969.1|1.6e-120|PREDICTED: ras-related protein RABA4d-like [Brassica oleracea var. oleracea]
106331807	32.7	32.98	40.54	40.45	43.01	38.61	36.55	32.55	0.11129	0.812786	0.129407	0.865757	-0.269821	0.433431	0.0143255	0.99693	-0.34214	0.132522	-0.372257	0.248379	XP_013625675.1|2.8e-104|PREDICTED: Usher syndrome type-1G protein-like [Brassica oleracea var. oleracea]
106306981	9.67	8.51	7.85	7.03	8.89	8.35	7.62	7.54	-0.476917	0.0765932	-0.258913	0.611936	-0.60291	0.0171638	0.21052	0.69717	-0.085042	0.801878	-0.315446	0.318908	XP_013599253.1|0.0e+00|PREDICTED: protein BRASSINOSTEROID INSENSITIVE 1-like [Brassica oleracea var. oleracea]
106314439	0	0.26	0.3	0.32	0.15	0.38	0.25	0.12	0.50539	0.838087	0.35835	0.882614	-0.00979479	0.996751	-0.101915	0.975379	-0.652461	0.755631	-0.450093	0.864609	XP_013607762.1|2.0e-223|PREDICTED: uncharacterized protein LOC106314439 [Brassica oleracea var. oleracea]
106311495	10.18	10.22	14.86	16.15	13.3	12.34	19.38	17.85	0.358904	0.204135	0.176982	0.803008	0.524945	0.0353504	-0.181937	0.818799	0.206897	0.431261	0.372348	0.28889	XP_013604131.1|0.0e+00|PREDICTED: uncharacterized protein LOC106311495 [Brassica oleracea var. oleracea]
106305011	2.77	2.27	7.22	7.63	5.07	6.32	4.33	4.65	1.24004	0.0980928	0.874359	0.417052	0.427236	0.762473	-0.337013	0.837171	-0.799558	0.246583	-0.446704	0.737037
106307876	5.81	5.74	6.88	7.98	7.88	7.12	8.73	8.35	0.167377	0.784954	0.188148	0.827366	0.214337	0.678031	0.0172064	0.997571	0.0872836	0.830168	0.0515413	0.941661	VDD49792.1|3.0e-291|unnamed protein product [Brassica oleracea]
106304999	0.51	0.2	0.2	0.51	4.98	5.24	5.24	5.89	-0.117873	0.963267	3.05837	5.80563e-05	3.1339	3.79103e-05	2.97993	4.25902e-06	3.43456	2.05099e-06	-0.012607	0.990705	VDD40748.1|1.5e-110|unnamed protein product [Brassica oleracea]
106328364	5.87	4.58	35.76	36.3	15.33	17.55	1.78	2.47	2.53339	5.91287e-17	1.40804	0.00118075	-1.53961	0.0138966	-1.09557	4.86869e-05	-4.10948	1.56997e-38	-2.95545	2.03676e-13	XP_013622249.1|1.6e-70|PREDICTED: glutaredoxin-C7 [Brassica oleracea var. oleracea]
106335941	25.65	25.99	30.98	31.2	33.26	30.15	28.66	28.52	0.0747154	0.838087	0.110673	0.87096	-0.197076	0.520368	0.0318095	0.961618	-0.231892	0.222653	-0.280906	0.327303	XP_013630083.1|0.0e+00|PREDICTED: glucosidase 2 subunit beta isoform X2 [Brassica oleracea var. oleracea]
106329579	0.58	0	0	0	0.2	0	0.9	0	-0.512925	0.743473	-0.221022	0.89761	0.0454599	0.97723	0.612649	0.666286	0.639135	0.693344	0.261568	0.880476	XP_013623727.1|2.0e-294|PREDICTED: uncharacterized protein LOC106329579 [Brassica oleracea var. oleracea]
106320307	0	0.19	0	0	0.06	0	0.26	0.33	-0.44859	0.776072	-0.398261	0.832819	0.749774	0.743953			1.89783	0.211949	1.56083	0.30994	XP_013614123.1|2.5e-175|PREDICTED: transcription factor MYB12-like [Brassica oleracea var. oleracea]
106337102	87.21	93.61	120.55	96.28	69.92	106.32	85.15	75.19	0.0724164	0.857815	-0.20998	0.794402	-0.515784	0.0153844	-0.282696	0.720182	-0.548691	0.00759688	-0.272105	0.671596	XP_013631592.1|3.6e-129|PREDICTED: calmodulin-binding protein 25-like [Brassica oleracea var. oleracea]
106342589	63.2	57.43	72.56	72.94	58.42	61.91	56.98	57.81	0.0768331	0.838087	-0.184846	0.728712	-0.415396	0.0592507	-0.26579	0.363444	-0.452966	0.000877565	-0.202322	0.552369	XP_013637016.1|0.0e+00|PREDICTED: dynamin-related protein 1A-like [Brassica oleracea var. oleracea]
106334848	23.42	22.35	5.35	2.51	25.57	23.1	32.32	29.68	-2.64598	1.99414e-13	-0.0949404	0.871099	0.0897978	0.84539	2.44897	3.1279e-10	2.80275	5.51057e-18	0.212185	0.615073	VDC85103.1|6.6e-251|unnamed protein product, partial [Brassica oleracea]
106334488	17.48	17.86	25.73	27.68	26.64	24.37	24.72	23.88	0.401275	0.0426502	0.341435	0.292245	0.114511	0.751377	-0.062168	0.912021	-0.246899	0.14825	-0.201364	0.538305	XP_013628230.1|0.0e+00|PREDICTED: protein PIR [Brassica oleracea var. oleracea]
106310994	16.42	15.86	19.69	23.83	17.63	17.45	19.01	23.86	0.230414	0.742052	-0.060762	0.956813	0.0582774	0.94468	-0.290758	0.736495	-0.13278	0.801878	0.145814	0.864609	XP_013603677.1|7.8e-53|PREDICTED: signal recognition particle 9 kDa protein [Brassica oleracea var. oleracea]
106325377	5.24	6.55	4.82	3.92	2.26	7.41	9.5	4.63	-0.612883	0.193109	-0.417563	0.772036	-0.0984046	0.912666	0.140918	0.941618	0.548986	0.352281	0.343447	0.845618	XP_013618887.1|5.7e-229|PREDICTED: protein kinase 2B, chloroplastic-like [Brassica oleracea var. oleracea]
106336125	13.99	20.51	18.08	20.22	20.11	18.21	17.48	19.63	-0.0379894	0.961954	-0.0274829	0.985258	-0.23093	0.738278	0.00492929	0.997571	-0.155191	0.765169	-0.177056	0.834947	XP_013630310.1|5.0e-68|PREDICTED: protein PROTON GRADIENT REGULATION 5, chloroplastic [Brassica oleracea var. oleracea]
106300706	234.14	211.05	317.53	319.45	194.84	219.83	277.28	283.85	0.321399	0.145508	-0.282466	0.509103	-0.015627	0.97124	-0.605903	0.00371891	-0.297077	0.0419941	0.295214	0.310347	VDD63699.1|1.4e-98|unnamed protein product [Brassica oleracea]
106307033	11.94	14.47	12.3	11.94	12.06	11.18	12.86	12.6	-0.308776	0.390203	-0.358225	0.447303	-0.390705	0.238821	-0.0561331	0.945478	-0.0419707	0.912248	-0.00299799	0.995052	XP_013599323.1|4.6e-264|PREDICTED: plant UBX domain-containing protein 2 [Brassica oleracea var. oleracea]
106341570	7.72	7.07	7.53	10.53	8.52	6.34	8.76	8.63	0.0892073	0.909408	-0.172316	0.87096	-0.111917	0.869896	-0.258367	0.845971	-0.162503	0.801878	0.0893861	0.927853	XP_013635760.1|5.2e-113|PREDICTED: mitochondrial acidic protein MAM33 [Brassica oleracea var. oleracea]
106315216	0	0	0	0	0	0.04	0.04	0			0.187223	0.87096	0.215462	0.84539	0.131341	0.888457	0.291251	0.801878	-0.0198348	0.990705	XP_013608419.1|9.3e-312|PREDICTED: uncharacterized protein LOC106315216 [Brassica oleracea var. oleracea]
106336148	0	0	0	0	0	0	0.21	0.26					2.38175	0.0779899			2.79631	0.0376298	2.38436	0.0638269	XP_013630351.1|0.0e+00|PREDICTED: uncharacterized protein LOC106336148 [Brassica oleracea var. oleracea]
106344980	6.63	6.54	12.95	12.61	11.09	8.9	10.64	11.14	0.749858	0.037293	0.404119	0.548712	0.373687	0.462839	-0.339739	0.584534	-0.339107	0.346618	-0.00817227	0.990705	XP_013639721.1|1.8e-165|PREDICTED: putative DNA glycosylase At3g47830 isoform X2 [Brassica oleracea var. oleracea]
106342023	36.41	37.85	75.81	73.49	48.39	45.89	57.13	61.93	0.807957	0.000700623	0.159414	0.842318	0.328596	0.347768	-0.64583	0.0120014	-0.440674	0.0453633	0.194855	0.70865	XP_009140507.1|6.7e-37|PREDICTED: probable small nuclear ribonucleoprotein G [Brassica rapa]
106306049	1.46	2.35	1.41	1.26	1.76	1.99	2.51	2.15	-0.665722	0.298485	-0.187876	0.87096	-0.0479419	0.961282	0.459822	0.589183	0.670227	0.171202	0.169457	0.864609	XP_013597954.1|0.0e+00|PREDICTED: subtilisin-like protease SBT3.5 [Brassica oleracea var. oleracea]
106324212	0	0	0	0	0	0	0.09	0					0.401938	0.806665			0.534953	0.7414	0.3866	0.842253	XP_013617676.1|2.2e-286|PREDICTED: uncharacterized protein LOC106324212 [Brassica oleracea var. oleracea]
106336670	19.47	17.05	19.29	16.23	13.73	17.66	14.43	14.14	-0.229422	0.574301	-0.391944	0.434234	-0.694217	0.00763658	-0.16804	0.880996	-0.425211	0.0867779	-0.269742	0.618957	XP_013631029.1|4.9e-261|PREDICTED: xylosyltransferase 1-like [Brassica oleracea var. oleracea]
106307161	107.1	90.05	87.18	97.9	69.24	64.82	42.14	44.06	-0.283784	0.293651	-0.732404	0.00684516	-1.52882	1.20726e-14	-0.454655	0.0421927	-1.20962	3.6397e-18	-0.765774	3.53284e-05	VDD44442.1|8.9e-266|unnamed protein product [Brassica oleracea]
106313211	34.91	25.9	21.12	15.66	7.5	16.39	10.36	6.39	-0.904494	0.00187097	-1.45464	0.00190541	-2.16721	1.80375e-12	-0.565642	0.453269	-1.23284	4.13607e-05	-0.624617	0.417058	XP_013606422.1|0.0e+00|PREDICTED: uncharacterized protein At1g04910-like [Brassica oleracea var. oleracea]
106344017	1.52	0.87	2.63	3.15	1.86	1.89	1.44	1.48	1.01386	0.092562	0.411648	0.763594	-0.0660751	0.959409	-0.58946	0.35292	-1.06919	0.0185694	-0.466013	0.601183	XP_013730274.1|1.7e-177|serine/threonine-protein kinase RUNKEL-like [Brassica napus]
106311505	122.93	119.79	187.74	164.23	118.24	130.54	173.71	176.81	0.342719	0.145249	-0.145092	0.815382	0.181189	0.542193	-0.488331	0.0628637	-0.121447	0.643023	0.353352	0.176226	CDY50842.1|1.3e-129|BnaC08g47880D, partial [Brassica napus]
106342866	7.74	7.43	11.62	12.12	16.3	13.3	8.51	8.99	0.448568	0.0923377	0.764002	0.0121552	-0.138669	0.783698	0.313405	0.427407	-0.54891	0.00714619	-0.879229	0.000305942	XP_013637366.1|0.0e+00|PREDICTED: probable LRR receptor-like serine/threonine-protein kinase At4g37250 [Brassica oleracea var. oleracea]
106332178	23.36	36.95	17.02	12.88	15.19	21.62	22.04	19.59	-1.16211	0.00167141	-0.852226	0.0766328	-0.857391	0.0178697	0.285085	0.801627	0.351991	0.419208	0.0349152	0.976387	XP_013626104.1|3.6e-85|PREDICTED: uncharacterized protein LOC106332178 [Brassica oleracea var. oleracea]
106295456	2.56	3.04	4.87	6.44	6.79	6.76	4.93	4.68	0.803051	0.10368	1.0636	0.0187614	0.43031	0.513898	0.254925	0.809146	-0.340414	0.514072	-0.617734	0.158533	XP_013586816.1|8.1e-219|PREDICTED: homogentisate solanesyltransferase, chloroplastic-like [Brassica oleracea var. oleracea]
106319179	1.28	0.98	1.38	1.53	1.11	1.34	1	0.86	0.1647	0.842879	-0.0554596	0.973146	-0.584611	0.418034	-0.219568	0.888457	-0.721668	0.155967	-0.502394	0.54104	XP_013612886.1|0.0e+00|PREDICTED: probable LRR receptor-like serine/threonine-protein kinase At3g47570 isoform X3 [Brassica oleracea var. oleracea]
106334961	43.27	50.67	76.85	58.69	31.24	48.66	38.27	51.91	0.337792	0.3433	-0.399421	0.50744	-0.39761	0.280098	-0.724313	0.0928153	-0.696728	0.0133761	0.0328915	0.979956	XP_013702056.1|1.7e-80|calmodulin-2/4-like [Brassica napus]
106340721	0	0	0.07	0.15	0.36	0.35	0.07	0.21	0.743555	0.64618	1.66171	0.251543	0.918383	0.591098	0.738081	0.708752	0.126652	0.959813	-0.87063	0.69985	XP_013635020.1|7.4e-89|PREDICTED: CASP-like protein 4D2 [Brassica oleracea var. oleracea]
106321103	0	0.31	0	0.32	0.3	0	0	0.15	-0.0391927	0.986312	-0.040088	0.986856	-0.284287	0.869899	-0.00392202	0.997571	-0.283701	0.877126	-0.214398	0.920817	XP_013724715.1|5.6e-78|exportin-2-like [Brassica napus]
106314476	0.03	0	0.05	0	0	0	0.03	0	0.153367	0.93022	-0.224937	0.87096	-0.0648505	0.971805	-0.248372	0.885329	-0.282965	0.877324	0.211642	0.864609	XP_013607798.1|0.0e+00|PREDICTED: zinc finger BED domain-containing protein RICESLEEPER 1-like [Brassica oleracea var. oleracea]
106310219	0.63	0.78	1.15	1.05	1.28	1.87	1.14	1.09	0.396126	0.802431	0.861283	0.457683	0.282232	0.84539	0.446846	0.79711	-0.0867282	0.946482	-0.581604	0.642545	XP_013602905.1|3.0e-202|PREDICTED: probable xyloglucan endotransglucosylase/hydrolase protein 30 [Brassica oleracea var. oleracea]
106330802	0.06	0	0.06	0	0.06	0.06	0	0	-0.0307985	0.986312	0.168785	0.942938	-0.292598	0.838534	0.153553	0.937593	-0.327747	0.801878	-0.617377	0.750599	XP_013624667.1|3.4e-199|PREDICTED: uncharacterized protein LOC106330802 [Brassica oleracea var. oleracea]
106336256	3.42	4.17	9.95	12.28	11.96	9.91	6.64	5.89	1.34728	2.59874e-07	1.32966	6.4647e-06	0.37949	0.350873	-0.014667	0.997571	-0.933954	3.33189e-05	-0.931224	0.000325112	XP_013630487.1|0.0e+00|PREDICTED: probable inactive leucine-rich repeat receptor-like protein kinase At3g03770 isoform X1 [Brassica oleracea var. oleracea]
106341676	0.06	0.06	0	0.06	0.46	0.28	1.27	1	-0.290928	0.874355	1.30604	0.444076	2.76429	0.0117267	1.26471	0.288731	3.49279	0.00153391	1.22296	0.300397	XP_013635837.1|1.3e-137|PREDICTED: B3 domain-containing protein At5g18090-like isoform X2 [Brassica oleracea var. oleracea]
106339595	0.14	0.76	0.19	0.28	0.18	0.23	0.33	0.45	-0.766898	0.681897	-0.845141	0.68934	-0.399748	0.84539	-0.101685	0.97522	0.474422	0.801878	0.56084	0.829559	XP_013633891.1|8.7e-192|PREDICTED: uncharacterized protein LOC106339595 [Brassica oleracea var. oleracea]
106321767	0.36	0.24	0	0	0	0	0.12	0.11	-1.26697	0.395366	-1.16819	0.471822	-0.802155	0.71495			0.69797	0.677063	0.557551	0.776009	XP_013615459.1|5.4e-75|PREDICTED: 14 kDa proline-rich protein DC2.15-like [Brassica oleracea var. oleracea]
106336350	30.64	34.38	42.4	41.04	32.46	28.49	28.44	32.84	0.168191	0.674132	-0.27071	0.596643	-0.425462	0.158561	-0.440726	0.148454	-0.555359	0.0101383	-0.125879	0.862719	XP_018473462.1|7.4e-118|PREDICTED: vacuolar protein sorting-associated protein 24 homolog 1 [Raphanus sativus]
106342283	2.53	1.88	3.17	2.25	1.97	2.45	0.7	0.39	0.0990286	0.928617	-0.166585	0.906246	-2.11872	0.00443954	-0.260094	0.888457	-2.2373	0.000991138	-1.90944	0.0111638	XP_013636619.1|4.2e-163|PREDICTED: homeobox-leucine zipper protein ATHB-4-like [Brassica oleracea var. oleracea]
106326376	0.06	0	0	0	0	0	0	0.06	-0.250976	0.838087	-0.224937	0.87096	-0.0708986	0.97012			0.283961	0.801878	0.205209	0.864609	XP_022552253.1|3.4e-125|uncharacterized protein LOC106430246 [Brassica napus]
106300084	0.15	0.29	0.14	0.3	0.43	1	0.58	0.42	-0.0750371	0.979895	0.797583	0.742232	0.450055	0.84539	0.713584	0.726821	0.624038	0.783485	-0.423518	0.864609	XP_013591608.1|7.7e-62|PREDICTED: B-box zinc finger protein 32-like [Brassica oleracea var. oleracea]
106318256	25.44	46.97	7.35	8.42	15.71	9.6	25.4	29.85	-2.32383	8.37033e-13	-1.6247	0.000131233	-0.710931	0.0668339	0.645887	0.211575	1.67942	2.47973e-13	0.970175	0.00936357	XP_013611606.1|1.1e-193|PREDICTED: uncharacterized protein LOC106318256 [Brassica oleracea var. oleracea]
106305039	18.42	17.76	7.71	8.91	11.31	17.26	11.53	11.65	-1.29518	7.35966e-06	-0.501302	0.378361	-0.975767	0.000666552	0.751771	0.112651	0.36384	0.367275	-0.433029	0.484117	XP_013596872.1|1.8e-141|PREDICTED: allene oxide cyclase 2, chloroplastic-like [Brassica oleracea var. oleracea]
106337126	12.68	11.83	18.01	20.97	17.74	16.41	18.39	18.21	0.470766	0.0817703	0.288877	0.548938	0.229513	0.538172	-0.182964	0.769419	-0.201791	0.457054	-0.034202	0.952611	XP_013631627.1|0.0e+00|PREDICTED: imidazole glycerol phosphate synthase hisHF, chloroplastic-like [Brassica oleracea var. oleracea]
106295511	6.28	5.76	1.92	0.81	1.02	0.46	4.66	4	-2.18015	4.59322e-05	-2.98775	3.39367e-08	-0.797407	0.0806581	-0.680268	0.683412	1.45903	0.0166751	2.24305	0.000210124	XP_013650612.1|6.9e-17|transcription factor BPE-like [Brassica napus]
106341382	0	0	0	0	0	0	0.19	0.27					1.11332	0.505073			1.39753	0.389082	1.1315	0.509896	XP_013635616.1|7.8e-97|PREDICTED: kanadaptin-like [Brassica oleracea var. oleracea]
106322845	1.04	0.83	1.63	1.46	1.13	1.14	2.64	2.83	0.494565	0.609762	0.083933	0.965569	1.14069	0.0481369	-0.398691	0.767312	0.6885	0.191744	1.08193	0.0433468	XP_013616443.1|2.2e-307|PREDICTED: pentatricopeptide repeat-containing protein At1g66345, mitochondrial [Brassica oleracea var. oleracea]
106294843	3.04	5.13	1.56	2.15	2.23	1.87	2.11	2.76	-1.32243	0.00100734	-1.13607	0.0106351	-1.0726	0.00784191	0.168993	0.888457	0.296768	0.615857	0.102592	0.910758	XP_013585973.1|0.0e+00|PREDICTED: protein NLP4 isoform X1 [Brassica oleracea var. oleracea]
106323009	3.65	2.71	3.34	3.79	3.8	2.97	5.61	5.1	-0.0506751	0.957838	-0.110694	0.924538	0.365483	0.583825	-0.0631912	0.961578	0.462234	0.287089	0.505349	0.364854	VDD25678.1|7.7e-27|unnamed protein product [Brassica oleracea]
106312604	16.7	17.74	12.93	10.78	5.75	10.96	15.68	13.81	-0.72106	0.00295907	-1.17246	0.00687827	-0.563981	0.0209761	-0.463996	0.546822	0.198776	0.552694	0.650895	0.244197	XP_010523987.1|5.7e-262|PREDICTED: calcium-dependent protein kinase 32 [Tarenaya hassleriana]
106292981	0.05	0	0.08	0.1	0.29	0.56	0.14	0.09	0.382375	0.838087	1.89436	0.169312	0.676561	0.760208	1.26183	0.302976	0.31694	0.880623	-1.35218	0.379838	VDD50346.1|6.5e-256|unnamed protein product, partial [Brassica oleracea]
106296976	0.88	1.05	0.36	0.36	0.51	0.57	1.5	1.64	-1.47936	0.0176286	-0.938692	0.206073	0.342256	0.66957	0.488629	0.748614	1.90594	0.000113147	1.32513	0.010206	XP_013588692.1|0.0e+00|PREDICTED: protein NLP9-like [Brassica oleracea var. oleracea]
106331473	0	0.11	0.07	0.03	0.03	0.03	0.1	0.1	-0.055961	0.984937	-0.226127	0.927536	0.289241	0.895092	-0.165167	0.945478	0.475131	0.80694	0.671916	0.809105	VDD60994.1|0.0e+00|unnamed protein product [Brassica oleracea]
106293433	0	0	0	0	0	0	0.39	0.44					2.93193	0.0187513			3.36377	0.00708911	2.92892	0.0120735	XP_013584563.1|1.6e-265|PREDICTED: uncharacterized protein LOC106293433 [Brassica oleracea var. oleracea]
106341274	0	0.11	0.34	0.58	0.22	0	0.34	0.22	1.13224	0.508002	0.137412	0.951038	0.690073	0.753447	-0.651408	0.746611	-0.546295	0.801878	0.456036	0.864609	XP_013635532.1|3.3e-80|PREDICTED: ferritin-3, chloroplastic-like [Brassica oleracea var. oleracea]
106296676	11.63	8.52	5.01	4.55	8.05	6.01	8.75	10.7	-1.20087	0.00405327	-0.693924	0.256353	-0.291549	0.672586	0.483712	0.470837	0.967928	0.00379276	0.44127	0.450375	XP_013588331.1|9.4e-98|PREDICTED: protein PHLOEM PROTEIN 2-LIKE A8-like isoform X1 [Brassica oleracea var. oleracea]
106335529	17.85	16.23	19.63	19.77	19.05	17.19	16.43	14.78	0.0157607	0.975641	-0.0960825	0.87096	-0.469713	0.063307	-0.115815	0.884475	-0.446764	0.0126649	-0.345718	0.239744	XP_013629528.1|0.0e+00|PREDICTED: serine/threonine-protein kinase CTR1 isoform X1 [Brassica oleracea var. oleracea]
106314222	0.19	0.06	0.06	0.06	0	0.06	0	0.06	-0.486961	0.838087	-0.64765	0.794148	-0.816967	0.688953	-0.165702	0.933489	-0.353049	0.853913	-0.0257155	0.990705	XP_013607591.1|3.2e-210|PREDICTED: uncharacterized protein LOC106314222 [Brassica oleracea var. oleracea]
106315366	0	0.12	0	0	0	0	0	0.11	-0.241533	0.838087	-0.215212	0.87096	-0.0601625	0.971874			0.283961	0.801878	0.205209	0.864609	XP_013608549.1|2.2e-124|PREDICTED: putative homeobox-leucine zipper protein ATHB-51 [Brassica oleracea var. oleracea]
106329452	2.74	2.31	3.69	3.65	3.15	2.91	3.76	3.56	0.335659	0.576939	0.0732648	0.947074	0.181732	0.819456	-0.261776	0.771113	-0.115514	0.814143	0.134361	0.864609	XP_013623561.1|0.0e+00|PREDICTED: probable mitochondrial intermediate peptidase, mitochondrial [Brassica oleracea var. oleracea]
106293196	0	0	0	0	0	0	0	0.03					0.208865	0.84539			0.283961	0.801878	0.205209	0.864609	CDY59287.1|8.2e-10|BnaCnng34650D [Brassica napus]
106320500	29.91	31.18	29.26	30.59	28.04	29.93	33.31	31	-0.219617	0.455043	-0.253781	0.577396	-0.269431	0.349504	-0.0403523	0.95321	-0.0094757	0.981809	0.0127652	0.989564	XP_013614320.1|3.6e-239|PREDICTED: serine incorporator 3 [Brassica oleracea var. oleracea]
106299785	0	0	0	0.07	0	0	0	0	0.211903	0.838087					-0.133823	0.888457	-0.323412	0.801878			XP_013591255.1|3.1e-191|PREDICTED: RING-H2 finger protein ATL54 [Brassica oleracea var. oleracea]
106332568	0.83	0.97	0.9	1.47	1.09	0.67	0.97	0.79	0.171039	0.91415	-0.176155	0.934523	-0.327966	0.84539	-0.319885	0.888457	-0.483092	0.725502	-0.118616	0.957405	XP_018476759.1|1.8e-13|PREDICTED: ubiquitin carboxyl-terminal hydrolase 23-like [Raphanus sativus]
106326462	0.73	0	0	0	0.26	0.27	0.77	0.38	-0.953281	0.538201	-0.223874	0.934528	0.229156	0.924249	0.632513	0.6596	2.03378	0.172939	0.596446	0.841423	CDY39175.1|2.2e-54|BnaC09g21690D [Brassica napus]
106328615	26.6	27.79	38.59	42.34	32.62	30.65	46.75	54.71	0.377587	0.139383	0.0345024	0.9665	0.549364	0.0285715	-0.344573	0.270711	0.213605	0.41445	0.540682	0.0417471	XP_013622545.1|1.5e-157|PREDICTED: hypersensitive-induced response protein 1 [Brassica oleracea var. oleracea]
106327769	9.49	9.6	8.83	9.95	10.83	11.1	11.1	12.05	-0.214041	0.590991	0.0171738	0.986856	-0.0660783	0.879813	0.224148	0.68936	0.189481	0.558053	-0.0564481	0.92582	XP_013621470.1|0.0e+00|PREDICTED: protein DENND6A [Brassica oleracea var. oleracea]
106300318	11.47	14.49	8.65	8.84	10.16	9.45	7.72	7.21	-0.751021	0.00126095	-0.57603	0.0744646	-1.1279	8.4908e-07	0.165161	0.796858	-0.338678	0.143404	-0.521362	0.0467998	XP_013591885.1|0.0e+00|PREDICTED: serine/threonine-protein kinase EDR1 [Brassica oleracea var. oleracea]
106299428	0	0	0	0	0.21	0.14	0.07	0			1.00918	0.55575	0.215462	0.84539	0.751866	0.579275	0.291251	0.801878	-0.85777	0.701983	XP_013590975.1|2.0e-121|PREDICTED: dehydration-responsive element-binding protein 2D [Brassica oleracea var. oleracea]
106315988	1.31	2.03	3.91	2.54	0.93	2.91	6.76	4.55	0.67373	0.574509	0.0249899	0.98789	1.28826	0.0992223	-0.566332	0.762877	0.645499	0.425471	1.23005	0.204735	XP_013609296.1|1.4e-54|PREDICTED: uncharacterized protein LOC106315988 [Brassica oleracea var. oleracea]
106309042	0	0.07	0.07	0	0.13	0.07	0.13	0.06	-0.0228378	0.986312	0.355018	0.87096	0.357562	0.853095	0.288712	0.888457	0.483857	0.801878	-0.0575701	0.990159	XP_013601578.1|2.1e-195|PREDICTED: uncharacterized protein LOC106309042 [Brassica oleracea var. oleracea]
106304583	0.11	0.19	0	0	0.03	0	3.39	3.59	-2.12975	0.105895	-1.58491	0.299753	3.88051	7.15844e-12	0.130956	0.888457	6.65789	1.27979e-13	5.8456	3.24696e-15	XP_013596441.1|0.0e+00|PREDICTED: PHD finger protein At2g01810 [Brassica oleracea var. oleracea]
106307941	20.9	25.34	22.57	18.91	25.75	30.25	11.18	10.99	-0.341437	0.272132	0.0962085	0.878823	-1.38885	3.18938e-10	0.426534	0.239011	-1.00986	1.10038e-06	-1.45479	2.35327e-10	VDD58126.1|8.6e-211|unnamed protein product [Brassica oleracea]
106327916	6.82	4.94	6.02	5.44	5.41	5.39	5.72	5.51	-0.23031	0.696409	-0.303094	0.67838	-0.409062	0.36467	-0.0784689	0.93027	-0.138803	0.752129	-0.0766902	0.907353	XP_006398540.1|0.0e+00|protein ESMERALDA 1 [Eutrema salsugineum]
106308063	27.13	33.15	14.95	14.19	19.26	20.25	30.3	31.46	-1.22026	1.38344e-06	-0.773648	0.0155426	-0.305304	0.375341	0.431156	0.270258	0.961119	1.20008e-05	0.50045	0.0966224	CDY67529.1|1.6e-110|BnaA08g31290D [Brassica napus]
106339453	19.48	16.79	20.91	19.08	15.27	15.71	17.12	19.02	-0.0494561	0.931473	-0.402203	0.461875	-0.348561	0.433886	-0.355388	0.480018	-0.259807	0.491087	0.0835587	0.906044	XP_013633718.1|8.0e-120|PREDICTED: 60S ribosomal protein L2, mitochondrial-like isoform X1 [Brassica oleracea var. oleracea]
106312062	2.29	3.95	0.48	0.28	0.61	1.08	0.89	0.73	-2.79189	0.000155388	-1.80626	0.0180177	-2.0779	0.00253893	0.7553	0.665273	0.789718	0.593457	-0.169016	0.937137	XP_013604892.1|1.3e-168|PREDICTED: GATA transcription factor 11-like [Brassica oleracea var. oleracea]
106306802	115.12	110.83	139.46	131.26	117.05	118.92	150.88	212.46	0.0688089	0.846828	-0.119178	0.863979	0.332954	0.354685	-0.191779	0.673081	0.307007	0.284721	0.477125	0.1863	XP_013599010.1|7.7e-72|PREDICTED: dCTP pyrophosphatase 1 [Brassica oleracea var. oleracea]
106331452	25.89	33.34	19.07	21.36	23.87	25.88	28.74	26.38	-0.729077	0.0118268	-0.420667	0.355237	-0.441621	0.185405	0.296869	0.565524	0.32977	0.263788	0.00903206	0.990705	XP_013625263.1|3.4e-109|PREDICTED: uncharacterized protein At5g06450 [Brassica oleracea var. oleracea]
106341849	0.74	2.52	0.44	0.45	0.88	0.43	1.4	1.55	-1.64046	0.119967	-1.17225	0.375688	-0.410617	0.806665	0.349987	0.888457	1.39571	0.166451	0.875986	0.528485	XP_013636030.1|3.0e-143|PREDICTED: cysteine-rich receptor-like protein kinase 10 [Brassica oleracea var. oleracea]
106292457	69.22	64.96	167.58	160.57	83.76	101.9	112.98	138.16	1.091	1.76197e-11	0.282344	0.540551	0.553392	0.0159203	-0.800832	0.00044403	-0.495711	0.00440828	0.294109	0.484676	XP_013583499.1|0.0e+00|PREDICTED: MLO-like protein 2 [Brassica oleracea var. oleracea]
106343923	6.59	7.48	6.12	6.15	9.32	9.71	8.08	7.23	-0.401463	0.464593	0.25158	0.77617	-0.201183	0.78204	0.638662	0.138925	0.242635	0.666567	-0.428152	0.405012	XP_009148638.1|1.4e-31|PREDICTED: 25.3 kDa vesicle transport protein-like isoform X1 [Brassica rapa]
106340185	0.12	0	0.54	0.41	0	0.24	0.12	0.04	1.70213	0.208164	0.230726	0.926751	0.00315387	0.998817	-0.959398	0.538149	-2.00625	0.10039	-0.297397	0.909751	XP_013634504.1|1.6e-229|PREDICTED: E3 ubiquitin-protein ligase PUB23-like [Brassica oleracea var. oleracea]
106341210	0.67	0.74	0.54	0.47	0.99	0.46	1.46	1.47	-0.530493	0.776072	-0.117072	0.966792	0.621676	0.653132	0.347514	0.888457	1.25593	0.197719	0.757866	0.603788	XP_013635471.1|1.4e-117|PREDICTED: rac-like GTP-binding protein ARAC9 [Brassica oleracea var. oleracea]
106334299	0	0	0	0	0	0	0	0.11					0.390775	0.807801			0.522855	0.741664	0.376172	0.842253	XP_013628061.1|2.9e-236|PREDICTED: putative F-box protein At1g53360 [Brassica oleracea var. oleracea]
106328340	57.78	53.87	50.99	47.3	39.2	38.35	63.64	69.02	-0.35735	0.150685	-0.686654	0.012106	-0.0827353	0.84539	-0.334853	0.279477	0.316761	0.113915	0.634265	0.0039809	VDC91465.1|1.9e-157|unnamed protein product [Brassica oleracea]
106316548	0	0	0.04	0	0.04	0.04	0.04	0	0.214614	0.838087	0.482028	0.799668	0.215462	0.84539	0.153553	0.937593	-0.0295152	0.985569	-0.280805	0.901319	CDY64099.1|1.1e-51|BnaC09g53100D, partial [Brassica napus]
106335478	0	0	0	0	0	0	0	0.14					0.208865	0.84539			0.283961	0.801878	0.205209	0.864609	XP_013629467.1|6.3e-104|PREDICTED: ocs element-binding factor 1-like [Brassica oleracea var. oleracea]
106331702	12.9	14.19	12.28	14.28	13.54	12.13	16.82	17.24	-0.217473	0.639345	-0.255226	0.678073	-0.0144074	0.975389	-0.0432626	0.962402	0.244679	0.454529	0.269341	0.555036	XP_013677737.1|1.9e-204|peroxisome biogenesis protein 3-1-like [Brassica napus]
106306455	13.42	14.64	15.46	15.98	19.97	18	17.93	15.35	-0.0264741	0.970399	0.24842	0.720525	-0.0989229	0.855056	0.268473	0.659217	-0.0328979	0.949215	-0.321641	0.509896	XP_013598536.1|2.6e-107|PREDICTED: uncharacterized protein LOC106306455 [Brassica oleracea var. oleracea]
106335119	0.49	0.2	0.87	1.13	2.37	1.53	2.19	2.66	1.23177	0.070653	2.12555	0.000218698	2.34585	1.93185e-06	0.907453	0.0630655	1.15751	0.000658803	0.185742	0.8611	XP_013629035.1|0.0e+00|PREDICTED: ABC transporter C family member 3-like [Brassica oleracea var. oleracea]
106293567	0.04	0	0	0	0.04	0.04	0.07	0.07	-0.250976	0.838087	0.168785	0.942938	0.519803	0.828003	0.353649	0.830575	1.19759	0.471558	0.358819	0.886246	XP_013584700.1|4.5e-171|PREDICTED: isocitrate dehydrogenase [NAD] catalytic subunit 6, mitochondrial isoform X2 [Brassica oleracea var. oleracea]
106312970	21.35	22.92	16.55	15.15	20.34	19.84	21.8	23.25	-0.66525	0.00494075	-0.317475	0.44001	-0.316662	0.282355	0.337944	0.35498	0.390865	0.0931278	0.0295138	0.96347	XP_013606135.1|6.0e-205|PREDICTED: homoserine kinase [Brassica oleracea var. oleracea]
106312224	1.24	1.8	1.38	1.41	0.73	0.79	12.27	19.97	-0.285354	0.838087	-1.06325	0.278358	3.17623	1.61626e-15	-0.748489	0.509098	3.54874	5.89694e-22	4.29207	1.68414e-23	XP_022555881.1|4.4e-62|protein EMSY-LIKE 3-like isoform X1 [Brassica napus]
106318998	6.66	6.68	7.67	7.68	9.71	7.16	8.61	8.06	0.0103823	0.986312	0.148822	0.87096	-0.0246176	0.971499	0.133174	0.888457	0.00508658	0.989372	-0.14739	0.864609	XP_013612639.1|2.4e-232|PREDICTED: putative threonine aspartase isoform X1 [Brassica oleracea var. oleracea]
106307625	3.43	4.18	4.64	5.7	11.19	7.56	14.95	16.49	0.248965	0.592401	1.0875	0.00181089	1.68695	2.26407e-14	0.826428	0.0184071	1.48254	4.54613e-15	0.606169	0.0770035	XP_013600083.1|0.0e+00|PREDICTED: ABC transporter B family member 2 [Brassica oleracea var. oleracea]
106328235	1.09	0.8	12.95	13.06	12.87	11.11	1.5	2.09	3.49827	1.28905e-28	3.35521	1.68899e-21	0.544403	0.544553	-0.111596	0.888457	-2.92197	1.79064e-28	-2.798	1.27846e-20	XP_013622093.1|0.0e+00|PREDICTED: uncharacterized protein LOC106328235 [Brassica oleracea var. oleracea]
106325974	0.89	0.43	0.9	0.43	0.7	0.89	0.85	0.66	-0.155635	0.928617	0.0692908	0.982584	-0.284625	0.855475	0.202625	0.932409	-0.091621	0.957875	-0.339726	0.864609	XP_009101737.1|9.9e-26|PREDICTED: LOW QUALITY PROTEIN: pentatricopeptide repeat-containing protein ELI1, chloroplastic [Brassica rapa]
106340337	0.86	0.47	0.86	1.17	0.34	0.21	0.3	0.53	0.353949	0.836563	-1.15313	0.398033	-0.863111	0.531514	-1.41901	0.110881	-1.24378	0.185123	0.359674	0.864609	XP_013634675.1|3.8e-233|PREDICTED: uncharacterized protein LOC106340337 [Brassica oleracea var. oleracea]
106306424	0	0	0	0.03	0	0	0.05	0.15	0.211903	0.838087			1.51436	0.330912	-0.133823	0.888457	1.30828	0.459277	1.5097	0.33164	XP_013598493.1|0.0e+00|PREDICTED: G-type lectin S-receptor-like serine/threonine-protein kinase At4g27290 [Brassica oleracea var. oleracea]
106330868	0	0	0.02	0	0	0	0	0	0.214614	0.838087					-0.135534	0.888457	-0.327747	0.801878			XP_013617764.1|0.0e+00|PREDICTED: uncharacterized protein LOC106324322 [Brassica oleracea var. oleracea]
106312244	39.94	39.29	30.91	36.37	35.27	34.67	54	51.24	-0.42615	0.0821005	-0.348051	0.333946	0.0802597	0.84539	0.0713038	0.914779	0.549025	0.00246254	0.45688	0.053168	XP_013605141.1|8.3e-68|PREDICTED: probable sugar phosphate/phosphate translocator At3g17430 [Brassica oleracea var. oleracea]
106333580	0.65	0.44	1.52	2.32	1.6	0.96	0.87	1.56	1.28738	0.273722	0.767414	0.702994	0.614675	0.751377	-0.439181	0.857341	-0.675622	0.591168	-0.170932	0.938375	XP_018460540.1|1.2e-19|PREDICTED: uncharacterized protein LOC108831497 [Raphanus sativus]
106340066	73.05	86.28	7.32	12.37	10.23	3.21	3.6	3.09	-3.15271	2.95819e-32	-3.53602	1.27601e-14	-4.85056	2.1142e-90	-0.47242	0.75104	-1.619	8.31992e-05	-1.02819	0.228117	XP_013634388.1|9.4e-170|PREDICTED: tropinone reductase homolog At2g30670-like [Brassica oleracea var. oleracea]
106320986	0.26	0.77	0.09	0.12	0.04	0.17	0.29	0.2	-1.84696	0.0993839	-1.85816	0.129619	-1.11532	0.384903	-0.109014	0.97258	0.854526	0.605971	0.889808	0.677621	XP_013614773.1|0.0e+00|PREDICTED: glycine-rich cell wall structural protein [Brassica oleracea var. oleracea]
106328832	11.78	13.43	13.16	14.76	15.64	16.16	21.44	22.4	-0.0354434	0.947473	0.150973	0.854826	0.458157	0.108493	0.180262	0.808877	0.536042	0.0133728	0.332645	0.328703	XP_018492583.1|3.3e-06|PREDICTED: uncharacterized protein LOC108862830 isoform X1 [Raphanus sativus]
106339881	5.61	5.21	5.52	4.78	5.36	9.46	6.33	3.84	-0.256846	0.680459	0.264346	0.818525	-0.425046	0.491184	0.496722	0.524341	-0.131831	0.831568	-0.653445	0.365027	XP_013634198.1|1.1e-286|PREDICTED: uncharacterized protein LOC106339881 [Brassica oleracea var. oleracea]
106292437	12.93	13.05	7.26	7.62	12.41	10.88	10.56	10.13	-0.983156	6.11924e-05	-0.335916	0.459381	-0.666589	0.0102336	0.632702	0.0350426	0.359172	0.212993	-0.300737	0.463824	XP_013583477.1|6.6e-299|PREDICTED: uncharacterized protein At1g04910 [Brassica oleracea var. oleracea]
106312741	35.8	37.25	42.89	46.37	41.82	42.48	43.63	41.9	0.0964596	0.810509	0.0239713	0.975993	-0.117555	0.75549	-0.0766641	0.888457	-0.174044	0.419309	-0.114534	0.82845	VDD57127.1|1.5e-262|unnamed protein product, partial [Brassica oleracea]
106319389	0.45	1.19	0.45	0.23	1.62	1.67	2.3	2.34	-1.06888	0.469995	0.68575	0.682239	1.01871	0.338059	1.64113	0.0609096	2.33462	0.00536192	0.33173	0.842253	XP_013613158.1|7.6e-131|PREDICTED: fasciclin-like arabinogalactan protein 11 [Brassica oleracea var. oleracea]
106327677	32.71	25.83	29.57	31.27	45.69	36.05	38.86	38.74	-0.138034	0.782136	0.28637	0.623767	0.0563584	0.906801	0.419417	0.19412	0.237271	0.25835	-0.205404	0.662418	XP_013621354.1|8.5e-209|PREDICTED: thiol protease aleurain-like [Brassica oleracea var. oleracea]
106327648	7.35	8	12.38	13.59	17.96	14.94	12.01	12.1	0.561809	0.0150868	0.901261	0.000809385	0.304653	0.307304	0.337165	0.327088	-0.217839	0.352948	-0.574522	0.0187897	XP_013621320.1|0.0e+00|PREDICTED: leucine-rich repeat receptor-like protein kinase PXC2 [Brassica oleracea var. oleracea]
106318375	13.29	12.89	14.9	16.12	18.5	19.05	16.5	16.16	0.0540923	0.892293	0.332217	0.37836	-0.024278	0.957769	0.273009	0.432451	-0.0378755	0.898668	-0.331159	0.239987	XP_013611775.1|0.0e+00|PREDICTED: uncharacterized protein LOC106318375 isoform X2 [Brassica oleracea var. oleracea]
106328696	16.14	15.47	15.07	16.57	13.84	17.08	20.32	20.44	-0.189397	0.674359	-0.208713	0.787487	0.0199872	0.970425	-0.025915	0.985903	0.251269	0.379849	0.256232	0.632437	XP_013622639.1|1.2e-161|PREDICTED: putative casein kinase II subunit beta-4 [Brassica oleracea var. oleracea]
106312780	4.35	3.42	2.93	3.91	4.74	4.4	4.44	4.14	-0.253488	0.838087	0.0481452	0.982461	-0.0811358	0.948791	0.287	0.885329	0.218255	0.801878	-0.105049	0.935283	XP_013605882.1|6.5e-35|PREDICTED: uncharacterized protein LOC106312780 [Brassica oleracea var. oleracea]
BGI_novel_G000387	8.14	11.03	9.43	9.53	9.95	7.84	12.97	9.32	-0.194954	0.838087	-0.270634	0.832819	-0.122626	0.882061	-0.0812207	0.951742	0.111759	0.874058	0.177182	0.864609
106301245	0	0	0	0	0	0	0	0.09					0.208865	0.84539			0.283961	0.801878	0.205209	0.864609	XP_018471021.1|4.2e-106|PREDICTED: shikimate kinase 2, chloroplastic [Raphanus sativus]
106339906	0.33	0.49	0.33	0.44	0.38	0.69	1.97	2.51	-0.212146	0.912823	0.155239	0.951871	1.86235	0.0192362	0.319303	0.888457	2.19954	0.00248576	1.69789	0.0301367	VDD15902.1|1.7e-228|unnamed protein product, partial [Brassica rapa]
106321822	16.56	17.44	10.87	10.25	12.36	11.45	12.56	12.19	-0.850453	0.00628961	-0.688108	0.0718169	-0.785587	0.0111517	0.150993	0.888457	0.107061	0.819692	-0.0650816	0.933642	XP_013615757.1|2.8e-130|PREDICTED: UDP-N-acetylglucosamine transferase subunit ALG14 homolog [Brassica oleracea var. oleracea]
106301816	22.59	22.62	14.15	15.59	18.09	16.31	13.87	15.84	-0.786497	0.00195911	-0.567816	0.0997472	-0.939573	0.000295034	0.208248	0.769155	-0.11271	0.801878	-0.340633	0.430352	XP_013593753.1|7.8e-154|PREDICTED: uncharacterized protein LOC106301816 [Brassica oleracea var. oleracea]
106295096	2.72	2.72	4.92	5.08	9.39	6.77	4.72	5.82	0.68575	0.168376	1.31483	0.00227237	0.589507	0.291402	0.623963	0.182158	-0.0576176	0.92546	-0.71006	0.11938	XP_013586336.1|1.1e-213|PREDICTED: uncharacterized protein LOC106295096 isoform X2 [Brassica oleracea var. oleracea]
106316968	0.61	0.06	0	0.07	0.24	0.12	0.18	0.41	-1.52697	0.308172	-0.61176	0.831392	-0.357139	0.860163	0.638119	0.736011	1.57185	0.335601	0.362354	0.882057	XP_013610289.1|3.9e-166|PREDICTED: uncharacterized protein ECU03_1610-like isoform X3 [Brassica oleracea var. oleracea]
106304162	3.32	2.76	4.04	3.54	4.95	2.59	5.12	6.08	0.0834619	0.943203	0.0836311	0.966789	0.488907	0.574266	0.00015769	0.999847	0.4508	0.525188	0.420283	0.738032	CDY71155.1|2.4e-32|BnaCnng71590D [Brassica napus]
106327105	2.49	2.14	7.65	7.48	6.02	8.32	11.54	11.84	1.48896	4.0699e-08	1.404	0.000153268	1.96101	5.81162e-15	-0.0674456	0.945525	0.512787	0.0109362	0.554943	0.145187	XP_013620596.1|0.0e+00|PREDICTED: receptor-like kinase TMK3 [Brassica oleracea var. oleracea]
106333247	7.58	2.82	0.85	1.37	4.31	7.77	2.92	1.17	-2.10458	0.00950536	0.0178646	0.989085	-1.50532	0.0942402	1.99242	0.00313065	0.652622	0.651717	-1.50726	0.0722951	XP_013740190.2|3.1e-59|uncharacterized protein LOC106443143, partial [Brassica napus]
106335426	3.51	4.22	4.78	5.07	5.91	4.98	4.49	3.62	0.156233	0.740564	0.304607	0.551214	-0.271108	0.529238	0.144182	0.868827	-0.389862	0.138882	-0.549204	0.0922965	XP_022566472.1|0.0e+00|formin-like protein 20 isoform X2 [Brassica napus]
BGI_novel_G000855	2.71	2.71	0.45	0.8	0.22	0.77	1.57	1.29	-1.93828	0.0316335	-2.07668	0.0331547	-1.13183	0.226789	-0.16756	0.949626	0.894629	0.520235	1.0256	0.539891
106344224	0	0	0	0	0	0	0.04	0					0.215462	0.84539			0.291251	0.801878	0.211642	0.864609	XP_013639091.1|0.0e+00|PREDICTED: ankyrin repeat-containing protein At5g02620-like [Brassica oleracea var. oleracea]
106323952	0	0	0	0	0	0	0.13	0.31					2.16005	0.122676			2.56228	0.0647236	2.1438	0.112782	VDD24164.1|0.0e+00|unnamed protein product [Brassica oleracea]
106342466	4.98	7.69	1.79	1.03	2.28	1.66	10.5	8.38	-2.24533	3.82778e-07	-1.782	4.94092e-05	0.229712	0.733317	0.421077	0.772075	2.55852	1.33697e-12	2.06503	2.50573e-09	XP_013636864.1|1.3e-293|PREDICTED: cytochrome P450 83A1 [Brassica oleracea var. oleracea]
106325749	1.75	2.12	2.48	2.33	2.17	3.5	2.47	3.25	0.112317	0.931473	0.331572	0.865844	0.200404	0.865395	0.207138	0.900833	0.127316	0.903068	-0.116429	0.941661	RQL83794.1|2.1e-33|hypothetical protein DY000_00009832 [Brassica cretica]
106295005	5.84	6.42	13.53	15.65	8.97	8.95	11.25	10.58	1.04917	8.20179e-07	0.360471	0.369848	0.484212	0.0624506	-0.685478	0.00361026	-0.527281	0.00493159	0.148329	0.776009	XP_013586208.1|0.0e+00|PREDICTED: leucine--tRNA ligase, cytoplasmic [Brassica oleracea var. oleracea]
106295495	136.89	141.73	113.88	101.89	57.97	102.22	75.12	44.69	-0.554782	0.00554418	-0.947528	0.0181166	-1.54005	6.04074e-08	-0.403842	0.548065	-0.955558	0.000492312	-0.541035	0.412228	XP_013586866.1|3.3e-82|PREDICTED: uncharacterized protein LOC106295495 [Brassica oleracea var. oleracea]
106333033	0	0	0.1	0	0	0	0.3	0.19	0.214614	0.838087			1.11762	0.503946	-0.135534	0.888457	0.879185	0.667192	1.1352	0.509004	XP_013626972.1|1.2e-115|PREDICTED: uncharacterized protein LOC106333033 [Brassica oleracea var. oleracea]
106311874	3.76	2.72	6.23	5.63	4.45	6.54	4.52	5.85	0.663534	0.0675376	0.557608	0.358937	0.322581	0.574179	-0.0984738	0.925511	-0.301348	0.398963	-0.216416	0.821355	RQM00964.1|0.0e+00|hypothetical protein DY000_00027406, partial [Brassica cretica]
106317838	0	0	0	0.22	0.21	0.22	0	0.42	0.211903	0.838087	0.482028	0.799668	0.390775	0.807801	0.155504	0.937593	0.198512	0.914923	-0.0474945	0.990705	XP_013611074.1|1.3e-40|PREDICTED: CLAVATA3/ESR (CLE)-related protein 40-like [Brassica oleracea var. oleracea]
106296332	9.93	7.53	8.3	8.87	12.37	14.19	14.44	12.45	-0.198751	0.774994	0.395978	0.531873	0.258956	0.663339	0.587684	0.106638	0.503316	0.098833	-0.114544	0.864609	XP_013587897.1|1.4e-115|PREDICTED: phosphoinositide phospholipase C 8-like isoform X4 [Brassica oleracea var. oleracea]
106320820	0.07	0.2	0.54	0.62	0.53	0.33	0.54	0.26	1.23486	0.421098	0.868281	0.697509	0.7431	0.73747	-0.273414	0.904113	-0.524461	0.773126	-0.180633	0.943119	XP_013614626.1|4.2e-159|PREDICTED: probable F-box protein At1g60180 [Brassica oleracea var. oleracea]
106301762	9.36	11.26	5.56	4.56	6.15	5.59	8.68	10.52	-1.19441	4.73759e-05	-0.972035	0.00303226	-0.438824	0.222791	0.208875	0.840753	0.800734	0.00747374	0.564869	0.130824	XP_013593686.1|0.0e+00|PREDICTED: protein NRT1/ PTR FAMILY 5.16-like [Brassica oleracea var. oleracea]
106313601	3.18	3.42	2.96	3.41	2.98	3.38	2.82	2.04	-0.252397	0.657342	-0.240139	0.77902	-0.784744	0.0580241	0.00528571	0.997571	-0.496943	0.250659	-0.514294	0.364917	XP_013660797.1|0.0e+00|probable disease resistance protein At1g59620 [Brassica napus]
106310163	0	0	0	0	0	0	0.08	0.25					2.03811	0.153153			2.43172	0.0852261	2.01113	0.147382	XP_013602834.1|0.0e+00|PREDICTED: polyadenylate-binding protein 3 [Brassica oleracea var. oleracea]
106317892	32.8	34.4	35.42	34.32	27.12	30.07	25.82	25.5	-0.136772	0.675805	-0.408391	0.212093	-0.728667	0.000118165	-0.276789	0.428351	-0.552978	0.000331826	-0.289856	0.372483	XP_009130843.1|1.2e-310|PREDICTED: calcium-dependent protein kinase 1-like [Brassica rapa]
106308140	9.8	12.51	10.26	13.2	13.61	12.03	12.61	14.6	-0.115919	0.844391	0.0203026	0.986856	-0.0545211	0.936046	0.129407	0.888457	0.102194	0.824574	-0.0481744	0.949901	XP_013600726.1|3.0e-158|PREDICTED: pentatricopeptide repeat-containing protein At4g21190 [Brassica oleracea var. oleracea]
106342844	0.37	0.5	0.5	0.37	0.43	0.55	0.37	0.48	-0.152104	0.926044	-0.00339959	0.998188	-0.328731	0.84539	0.131315	0.953406	-0.144085	0.921028	-0.302198	0.864609	XP_013637339.1|0.0e+00|PREDICTED: uncharacterized protein LOC106342844 [Brassica oleracea var. oleracea]
106301672	4.95	7.06	17.56	21.12	27.27	17.38	16.77	21.14	1.47206	1.2633e-07	1.65649	5.40133e-06	1.29429	1.91719e-05	0.200354	0.856727	-0.138326	0.734775	-0.356752	0.540765	KFK39995.1|1.9e-247|hypothetical protein AALP_AA3G316500 [Arabis alpina]
106301178	0.37	0.39	0.33	0.32	0.68	0.82	0.69	0.75	-0.363928	0.796665	0.736533	0.418053	0.545532	0.55552	1.05673	0.115131	0.971511	0.140485	-0.180593	0.867441	XP_024004730.1|0.0e+00|LOW QUALITY PROTEIN: ABC transporter B family member 9 [Eutrema salsugineum]
106318309	11.86	16.6	9.65	11.19	11.54	9.08	11.09	11.76	-0.629548	0.0410082	-0.628489	0.121717	-0.644125	0.0339459	-0.00915493	0.997571	0.0261376	0.953781	0.0177189	0.987862	XP_013611682.1|3.3e-281|PREDICTED: uncharacterized protein At5g03900, chloroplastic isoform X2 [Brassica oleracea var. oleracea]
106323229	36.05	29.19	40.12	36.91	39.96	44.4	47.29	55.38	0.0571648	0.896136	0.210669	0.727412	0.280258	0.423324	0.149332	0.830575	0.26586	0.250523	0.0950145	0.864609	XP_013616833.1|3.8e-169|PREDICTED: cyclin-dependent kinase A-1 isoform X1 [Brassica oleracea var. oleracea]
106329031	14.48	15.35	21.84	21.08	18.62	17.07	23.05	21.79	0.363505	0.292708	0.0667393	0.932258	0.255959	0.54316	-0.297627	0.534453	-0.0679671	0.8525	0.215452	0.684792	XP_013623052.1|1.2e-112|PREDICTED: uncharacterized protein LOC106329031 [Brassica oleracea var. oleracea]
106292562	19.13	17.25	15.7	19.21	18.28	17.85	18.41	17.79	-0.257496	0.511129	-0.199607	0.764711	-0.360546	0.27201	0.0520281	0.948348	-0.0621191	0.866966	-0.1327	0.835143	XP_022575688.1|7.1e-176|polypyrimidine tract-binding protein homolog 1 isoform X3 [Brassica napus]
106313401	22.52	22.56	12.28	10.66	14.97	19.67	17.45	13.81	-1.18897	1.7977e-07	-0.539852	0.154547	-0.870695	0.000474177	0.625345	0.0821925	0.358845	0.250359	-0.297154	0.601206	VDD29675.1|1.3e-217|unnamed protein product, partial [Brassica oleracea]
106327459	2.77	4.16	4.1	4.62	4.6	3.95	6.07	6.49	0.139858	0.838087	0.118494	0.895494	0.507743	0.231983	-0.0254263	0.988244	0.410741	0.174699	0.416076	0.300525	XP_013621070.1|0.0e+00|PREDICTED: pentatricopeptide repeat-containing protein At5g03800 [Brassica oleracea var. oleracea]
106318979	55.94	58.86	75.35	77.85	68.42	66.63	78.55	78.1	0.22339	0.35061	0.0512798	0.929816	0.102543	0.783776	-0.175514	0.669728	-0.08051	0.741664	0.0779691	0.864609	XP_013612615.1|3.9e-249|PREDICTED: eukaryotic peptide chain release factor subunit 1-3 [Brassica oleracea var. oleracea]
BGI_novel_G001975	0.17	0	0.21	0.12	0	0.12	0.65	0.55	0.383735	0.85326	-0.183321	0.942938	1.69306	0.219563	-0.487188	0.859949	1.4296	0.225436	2.0647	0.0978021
106295657	8.35	8.66	5.45	6.9	8.76	8.2	11.79	12.81	-0.639785	0.0581602	-0.216335	0.761097	0.162961	0.749908	0.411247	0.401324	0.84803	0.00119465	0.407264	0.252201	XP_022559345.1|7.7e-251|sugar transporter ERD6-like 11 isoform X2 [Brassica napus]
106298538	8.18	10.14	9.18	9.98	21.29	14.86	14.3	16.73	-0.122675	0.842081	0.772178	0.084889	0.408548	0.367615	0.878536	0.0196341	0.57532	0.0712516	-0.34451	0.563253	XP_013590130.1|3.8e-104|PREDICTED: protein C2-DOMAIN ABA-RELATED 9 [Brassica oleracea var. oleracea]
106318699	43.76	51.32	40.2	42.65	51.3	51.49	76.18	73.07	-0.386185	0.0868804	-0.0664606	0.909601	0.305278	0.220291	0.312212	0.25699	0.734339	1.88398e-07	0.398888	0.0763115	VDD01587.1|2.7e-253|unnamed protein product [Brassica oleracea]
106327215	18.37	19.9	14.02	14.57	17.87	16.64	17.01	15.38	-0.60352	0.0394871	-0.325241	0.520071	-0.5788	0.0563285	0.268348	0.641391	0.065419	0.877324	-0.224153	0.689649	XP_013620756.1|6.6e-176|PREDICTED: F-box protein SKIP28 [Brassica oleracea var. oleracea]
106293784	0	0	0.18	0.14	0	0	0	0	1.43073	0.327905					-1.00265	0.406053	-1.93225	0.20141			VDD63199.1|6.0e-36|unnamed protein product [Brassica oleracea]
106301605	5.21	6.44	4	4.94	2.12	1.71	3.24	2.52	-0.540616	0.251033	-1.69999	7.99361e-05	-1.27689	0.00133149	-1.13813	0.015922	-0.700503	0.126755	0.465099	0.608887	XP_013593506.1|1.5e-165|PREDICTED: serine/arginine-rich splicing factor RS40-like [Brassica oleracea var. oleracea]
106334770	30.33	31.43	34.19	38.74	38.13	33.93	33.45	28.99	0.0472949	0.909554	0.0384538	0.958364	-0.327342	0.270293	-0.0129948	0.997571	-0.335511	0.137954	-0.338152	0.310646	XP_013628581.1|4.1e-236|PREDICTED: calumenin-A [Brassica oleracea var. oleracea]
106309213	0.09	0	0	0	0	0	0	0	-0.464389	0.770316	-0.414368	0.827366	-0.537288	0.749014							XP_013601726.1|9.3e-293|PREDICTED: uncharacterized protein LOC106309213 [Brassica oleracea var. oleracea]
106324932	15.9	12.44	17.53	21.83	17.84	15.01	12.5	10.26	0.271427	0.599762	0.0240962	0.985305	-0.654151	0.101391	-0.24747	0.74239	-0.892596	0.0015001	-0.651881	0.0821271	RID74066.1|2.4e-114|hypothetical protein BRARA_B01182 [Brassica rapa]
BGI_novel_G000581	0.69	0	0	0	0	0	0	0	-0.80982	0.606534	-0.71845	0.692928	-0.926491	0.579922
106328713	12.09	11.25	18.62	21.69	15.68	14.37	22.37	24.72	0.591004	0.0177082	0.178323	0.794249	0.661543	0.00679145	-0.412024	0.183983	0.111514	0.7414	0.508699	0.0494913	XP_013622662.1|0.0e+00|PREDICTED: T-complex protein 1 subunit eta-like [Brassica oleracea var. oleracea]
106315723	5.57	5.67	6.63	6.71	5.7	4.14	5.42	6.34	0.0545902	0.931473	-0.365684	0.631205	-0.272849	0.65218	-0.4181	0.512618	-0.289054	0.51709	0.123618	0.886246	XP_018442512.1|1.3e-225|PREDICTED: protein RETICULATA-RELATED 1, chloroplastic [Raphanus sativus]
106344884	7.37	7.28	9.57	9.47	11.04	10.75	9.98	10.67	0.182082	0.800962	0.377552	0.55575	0.145135	0.838534	0.190642	0.857368	0.00293338	0.994461	-0.208896	0.776009	XP_013639638.1|8.5e-176|PREDICTED: calmodulin-lysine N-methyltransferase [Brassica oleracea var. oleracea]
106342449	31.88	39.51	53.76	38.41	23.32	59.32	68.82	47.7	0.179409	0.725873	0.0391443	0.982729	0.358252	0.338865	-0.135359	0.929208	0.218172	0.596725	0.329591	0.776585	XP_013636841.1|9.4e-208|PREDICTED: probable protein phosphatase 2C 25 [Brassica oleracea var. oleracea]
106319102	53.67	57.51	49.46	51.3	32.51	31.24	42.7	47.71	-0.331382	0.105956	-0.973672	1.22943e-05	-0.638272	0.00125865	-0.647704	0.000936769	-0.267243	0.158314	0.366177	0.170087	XP_013612791.1|0.0e+00|PREDICTED: hsp70-Hsp90 organizing protein 2 [Brassica oleracea var. oleracea]
106343017	24.53	21.36	27.05	23.98	14.55	19.03	18.39	16.05	-0.0492612	0.914321	-0.614719	0.109295	-0.757023	0.00295668	-0.566785	0.100065	-0.670263	0.0011093	-0.108359	0.865764	XP_013637572.1|2.2e-230|PREDICTED: uncharacterized protein LOC106343017 isoform X2 [Brassica oleracea var. oleracea]
106316458	1.28	0.88	1.77	2.97	3.15	3.56	2.38	2.15	0.853013	0.308985	1.33863	0.039415	0.665807	0.464458	0.464325	0.666507	-0.165231	0.847323	-0.672329	0.305257	VDD28629.1|9.7e-188|unnamed protein product, partial [Brassica oleracea]
106310865	0	0	0	0	1.2	0.43	1.1	0.95			2.06223	0.120017	2.61541	0.0449344	1.5919	0.119474	3.039	0.0195962	0.152368	0.950722	RID47464.1|1.2e-53|hypothetical protein BRARA_I04056 [Brassica rapa]
106304422	0	0.17	0.06	0	0.11	0.11	0.17	0.32	-0.38935	0.838087	0.0817499	0.983303	0.604303	0.806665	0.420629	0.8694	1.45614	0.388675	0.589234	0.842253	XP_013596284.1|1.5e-131|PREDICTED: transcription factor bHLH11 [Brassica oleracea var. oleracea]
106319258	7.24	9.2	8.65	8.8	10.43	8.92	11.09	11.83	-0.101374	0.858369	0.0531577	0.955574	0.134801	0.835962	0.148143	0.888457	0.277968	0.424613	0.108043	0.864609	XP_013612988.1|1.6e-250|PREDICTED: uncharacterized protein LOC106319258 isoform X1 [Brassica oleracea var. oleracea]
106308337	7.14	11.61	8.04	10.8	14.81	12.67	16.99	13.78	-0.175098	0.838087	0.360855	0.651267	0.364182	0.540979	0.526354	0.282396	0.584757	0.104596	0.0261101	0.981199	XP_013600956.1|5.5e-124|PREDICTED: rhodanese-like domain-containing protein 14, chloroplastic [Brassica oleracea var. oleracea]
106343240	0.55	0.4	3.44	4.4	7.65	5.45	6.28	6.54	2.7713	2.06459e-16	3.47058	2.82758e-23	3.33846	2.38148e-29	0.715719	0.0449974	0.593962	0.0112717	-0.157873	0.830406	XP_013637850.1|0.0e+00|PREDICTED: SNF2 domain-containing protein CLASSY 3 [Brassica oleracea var. oleracea]
106319139	101.69	105.2	43.74	49.42	27.32	28.1	53.44	48.98	-1.3346	1.53335e-15	-2.05803	3.61088e-23	-1.35143	4.02296e-15	-0.731496	0.000903479	0.0239197	0.939871	0.742663	0.000502969	XP_013612836.1|2.8e-209|PREDICTED: thiol protease aleurain [Brassica oleracea var. oleracea]
106300865	67.5	62.81	50.48	49.76	50.71	45.79	44.73	46.79	-0.576506	0.00199047	-0.618204	0.0178124	-0.858964	4.97633e-06	-0.0492535	0.937593	-0.242459	0.172899	-0.210004	0.530695	XP_013592576.1|8.9e-302|PREDICTED: glucose-6-phosphate 1-dehydrogenase, cytoplasmic isoform 2 [Brassica oleracea var. oleracea]
106334187	21.94	21.51	25.22	27.76	24.06	21.74	31.85	31.82	0.0927445	0.810533	-0.107433	0.87096	0.204847	0.448933	-0.203582	0.616065	0.153295	0.449783	0.339678	0.151057	XP_013627964.1|0.0e+00|PREDICTED: nuclear pore complex protein NUP1 [Brassica oleracea var. oleracea]
106315376	157.74	170.83	195.73	184.1	400.09	438.38	304.06	243.29	0.0187062	0.96055	1.15787	5.6219e-08	0.388215	0.110039	1.13099	3.9772e-10	0.410762	0.0240358	-0.74433	0.00157939	XP_013629201.1|7.1e-217|PREDICTED: actin-2-like [Brassica oleracea var. oleracea]
106327190	0.08	0.04	0.99	0.84	1.55	0.96	0.26	0.36	2.83563	0.00375054	3.158	0.000496817	1.34347	0.399918	0.380197	0.841799	-1.48175	0.092178	-1.85015	0.0220846	XP_018438838.1|6.1e-264|PREDICTED: calcium-dependent protein kinase 12-like [Raphanus sativus]
106340848	0	0	3.99	3.15	0.87	0.92	0	0	5.05493	5.19371e-08	2.91951	0.0105186			-1.72095	0.00410563	-5.68876	5.70646e-09	-3.30875	0.00270099	XP_013635133.1|4.8e-163|PREDICTED: basic endochitinase CHB4-like [Brassica oleracea var. oleracea]
106301513	14.37	16.99	17.41	15.47	16.35	19.32	16.83	17.16	-0.118714	0.838087	0.0069671	0.990555	-0.224558	0.619195	0.118318	0.888457	-0.065906	0.867238	-0.204334	0.742588	XP_013593384.1|2.4e-177|PREDICTED: cold shock domain-containing protein 3 [Brassica oleracea var. oleracea]
106305208	0	0	0	0	0	0	0.27	0.19					1.42564	0.367615			1.75689	0.257528	1.44057	0.363658	XP_013597033.1|6.9e-162|PREDICTED: E3 ubiquitin-protein ligase SINA-like 10 [Brassica oleracea var. oleracea]
106324392	0.33	0.36	0.35	0.31	0.25	0.2	0.35	0.25	-0.263249	0.810977	-0.769469	0.35419	-0.530537	0.527161	-0.495741	0.667328	-0.231558	0.801878	0.275386	0.864609	XP_013617823.1|0.0e+00|PREDICTED: myb-like protein X, partial [Brassica oleracea var. oleracea]
106313000	21.34	19.8	19.64	19.41	15.9	25.26	26.85	24.53	-0.264905	0.423034	-0.172946	0.87096	-0.0263558	0.958899	0.0802016	0.942387	0.280385	0.245537	0.173574	0.856665	XP_013606169.1|3.0e-235|PREDICTED: acyl-[acyl-carrier-protein] desaturase 3, chloroplastic [Brassica oleracea var. oleracea]
106332824	0.69	0.71	1.16	1.25	0.14	0.17	0.99	1.13	0.514604	0.693566	-1.7409	0.127799	0.28364	0.84539	-2.09192	0.00769243	-0.204831	0.844432	2.14811	0.0224996	XP_022554118.1|9.3e-24|uncharacterized protein LOC106377300 isoform X2 [Brassica napus]
106296776	26.7	24.99	24.95	24.88	24.85	21.52	28.04	29.26	-0.242763	0.493455	-0.335821	0.47167	-0.198534	0.629846	-0.098433	0.888457	0.0855082	0.801878	0.166573	0.774896	XP_013588460.1|2.3e-134|PREDICTED: vesicle-associated membrane protein 727-like [Brassica oleracea var. oleracea]
106319016	4.52	4.79	3.54	3.96	4.12	3.83	4.03	3.5	-0.496674	0.164089	-0.404002	0.418414	-0.640877	0.0590164	0.0843915	0.930164	-0.104337	0.819496	-0.206857	0.776009	XP_013612669.1|0.0e+00|PREDICTED: serine/threonine-protein kinase pakF [Brassica oleracea var. oleracea]
106326673	2.65	3.76	2.03	2.32	1.81	1.98	2.2	1.69	-0.723501	0.133853	-0.891882	0.090196	-1.02625	0.0258191	-0.177685	0.888457	-0.26625	0.702148	-0.0982886	0.930337	XP_006295761.1|0.0e+00|L-type lectin-domain containing receptor kinase IV.1 [Capsella rubella]
106307498	5.81	6	8.83	7.28	6.33	9.61	8.7	7.13	0.253709	0.610142	0.247017	0.797165	0.0763896	0.891022	-0.00838849	0.997571	-0.138495	0.783326	-0.146631	0.864609	XP_013599932.1|4.2e-264|PREDICTED: protein trichome berefringence-like 7 [Brassica oleracea var. oleracea]
106317280	108.11	86.87	59.1	61.74	45.44	54.58	57.82	53.42	-0.87642	3.09642e-05	-1.127	8.70293e-05	-1.14816	1.31688e-07	-0.263355	0.538318	-0.232423	0.208864	0.0159207	0.987338	XP_013610578.1|2.3e-212|PREDICTED: ethylene-responsive transcription factor RAP2-2 isoform X1 [Brassica oleracea var. oleracea]
106305180	0	0.28	0	0	0.81	0.28	0.56	0.81	-0.241533	0.838087	0.505652	0.854826	0.686201	0.754903	0.607447	0.673081	1.39753	0.389082	0.0889903	0.982303	VDD41141.1|1.1e-13|unnamed protein product [Brassica oleracea]
106326138	0	0	0	0	0	0	0.31	0.2					1.80331	0.224749			2.177	0.136556	1.81063	0.212132	XP_013619615.1|3.5e-235|PREDICTED: MADS-box transcription factor PHERES 1-like [Brassica oleracea var. oleracea]
106301822	71.56	59.35	89.51	87.67	69.53	93.68	18.81	21.61	0.240227	0.414103	0.132759	0.87096	-2.02263	6.09516e-21	-0.108919	0.888457	-2.23407	6.18971e-51	-2.11649	5.15448e-17	XP_013593792.1|2.1e-291|PREDICTED: uncharacterized protein LOC106301822 [Brassica oleracea var. oleracea]
106299691	7.95	5.29	8.3	11.08	8.12	7.36	13.71	16.35	0.334378	0.635477	0.035366	0.983141	0.825491	0.0528251	-0.298089	0.737322	0.536246	0.122345	0.820876	0.0167848	VDD61495.1|1.7e-29|unnamed protein product [Brassica oleracea]
106312700	47.9	69.02	42.21	41.51	40.9	49	40.91	32.35	-0.6589	0.0201445	-0.541759	0.200549	-1.00111	0.000533704	0.105057	0.888457	-0.306686	0.286326	-0.427896	0.291974	XP_013605768.1|1.7e-94|PREDICTED: uncharacterized protein At3g61260 isoform X2 [Brassica oleracea var. oleracea]
106298807	0	0.12	0	0	0	0	0	0	-0.241533	0.838087	-0.215212	0.87096	-0.279577	0.838534							XP_013590399.1|8.7e-89|PREDICTED: thioredoxin-like protein CITRX, chloroplastic [Brassica oleracea var. oleracea]
106299606	3.49	3.5	2.4	3.15	2.27	3.72	3.64	2.89	-0.51429	0.322909	-0.381768	0.689599	-0.433555	0.432297	0.11382	0.937593	0.122626	0.845542	-0.0170337	0.990705	XP_013591154.1|2.5e-280|PREDICTED: WPP domain-interacting protein 1 [Brassica oleracea var. oleracea]
106336935	0.6	1.46	0.05	0.09	0.14	0	2.05	1.83	-2.9781	0.00262544	-2.77219	0.00774565	0.524793	0.661522	-0.0079275	0.997571	3.90396	4.63084e-06	3.64054	1.55111e-05	XP_013631376.1|4.5e-260|PREDICTED: UPF0481 protein At3g47200 [Brassica oleracea var. oleracea]
106318779	3.75	2.75	2.29	2.21	6.91	5.81	12.81	8.68	-0.641408	0.592401	0.708917	0.489681	1.28196	0.042927	1.29726	0.051926	2.02214	0.0002454	0.582856	0.468604	XP_013612366.1|8.9e-34|PREDICTED: cysteine-rich and transmembrane domain-containing protein A [Brassica oleracea var. oleracea]
106300062	48.62	48.15	59.99	63.79	54.94	49.91	53.73	52.72	0.139215	0.639735	-0.0541983	0.924815	-0.194052	0.483115	-0.196771	0.608006	-0.293418	0.0532615	-0.112245	0.815426	XP_013591577.1|0.0e+00|PREDICTED: SNW/SKI-interacting protein [Brassica oleracea var. oleracea]
106342173	3.54	7.45	2.39	2.35	2.78	2.56	12.81	11.75	-0.95788	0.0148101	-0.774526	0.113412	0.441267	0.325269	0.169135	0.888457	1.45971	5.84856e-10	1.26019	1.39183e-06	XP_013636488.1|3.0e-235|PREDICTED: fructose-1,6-bisphosphatase, chloroplastic [Brassica oleracea var. oleracea]
106318448	2.89	3.22	3.1	3.42	9.58	6.51	12.19	12.52	-0.0709135	0.926858	1.18413	0.00385743	1.65934	4.66081e-09	1.23135	0.000833017	1.78085	4.90144e-13	0.478927	0.274641	XP_013611874.1|2.8e-296|PREDICTED: auxin transporter-like protein 1 [Brassica oleracea var. oleracea]
106305953	148.62	119.95	109.72	101.2	84.19	114.01	71.81	57.86	-0.538226	0.0154848	-0.607632	0.108301	-1.38515	4.02792e-10	-0.0807939	0.919411	-0.81173	5.98102e-07	-0.739093	0.0178595	VDD37749.1|0.0e+00|unnamed protein product, partial [Brassica oleracea]
106296050	5.98	6.86	14.38	12.23	8.73	8.21	7.49	9.49	0.864346	0.0065164	0.225713	0.799668	-0.00999322	0.987354	-0.633409	0.0611183	-0.839751	0.00242515	-0.210626	0.784204	CDY71992.1|1.7e-48|BnaCnng75460D, partial [Brassica napus]
106343830	18.42	16.86	17.99	19.17	16.25	12.22	18.44	16.39	-0.118052	0.838087	-0.484198	0.323283	-0.361187	0.353767	-0.367879	0.492652	-0.203835	0.578411	0.154761	0.860718	XP_013638611.1|2.3e-120|PREDICTED: ER lumen protein-retaining receptor A-like [Brassica oleracea var. oleracea]
106305932	1.78	2.12	3.18	3.74	2.97	1.79	2.72	3.28	0.620041	0.179651	0.0947658	0.939744	0.272936	0.708001	-0.507125	0.481074	-0.310748	0.520208	0.200535	0.864609	XP_013597816.1|0.0e+00|PREDICTED: pentatricopeptide repeat-containing protein At4g20090 [Brassica oleracea var. oleracea]
106329343	31.53	26.55	26.31	27.51	25.68	26.09	30.56	30.72	-0.297135	0.351891	-0.345932	0.440082	-0.277056	0.429466	-0.0550504	0.937593	0.0615853	0.829576	0.098323	0.864609	VDC89867.1|2.1e-60|unnamed protein product [Brassica oleracea]
106342853	9.66	10.77	13	12.31	12.33	13.41	16.34	14.93	0.125137	0.838087	0.160691	0.87096	0.26151	0.62646	0.0310537	0.982091	0.176867	0.702244	0.125827	0.864609	XP_013637353.1|1.0e-56|PREDICTED: guanine nucleotide-binding protein subunit gamma 2 isoform X1 [Brassica oleracea var. oleracea]
BGI_novel_G002182	0.15	0.15	0	0.05	0.15	0.1	0.66	0.97	-1.0441	0.55612	-0.254837	0.92457	1.59137	0.192891	0.537235	0.803948	3.19679	0.00578546	1.91321	0.093928
106339476	103.03	115.13	201.74	205.33	134.59	119.19	132.53	152.59	0.705357	5.51381e-05	0.0361338	0.959014	0.0407434	0.923636	-0.668219	0.000982653	-0.6252	7.75757e-05	0.0314403	0.958379	XP_013633751.1|1.0e-99|PREDICTED: 60S ribosomal protein L24-1 isoform X1 [Brassica oleracea var. oleracea]
106296382	11.37	12.7	12.97	13.73	11.02	9.02	11.69	10.96	-0.0408809	0.936712	-0.438308	0.346405	-0.426713	0.211652	-0.399499	0.350625	-0.347485	0.227266	0.0424416	0.956954	XP_013587963.1|9.4e-229|PREDICTED: DNA/RNA-binding protein KIN17 [Brassica oleracea var. oleracea]
106335723	2.52	2.55	2.78	3.35	3.75	3.5	3.7	3.88	0.0976589	0.908894	0.343461	0.710004	0.256505	0.749014	0.237998	0.856005	0.199544	0.762934	-0.0644507	0.944041	XP_013629773.1|1.3e-231|PREDICTED: mediator of RNA polymerase II transcription subunit 27-like [Brassica oleracea var. oleracea]
BGI_novel_G002226	0.43	0.76	1.72	1.3	2.03	1.3	1.23	1.27	1.01795	0.286801	1.12471	0.262411	0.644812	0.613125	0.118364	0.947256	-0.361261	0.732656	-0.494145	0.695683
BGI_novel_G001498	3.77	3.65	2.98	3.75	3.85	3.75	4.51	3.76	-0.327693	0.650806	-0.151735	0.87096	-0.190485	0.823237	0.16647	0.888457	0.179409	0.801878	-0.0108085	0.990705
106302104	10.2	7.51	23.42	24.28	28.68	28.05	25.99	30.93	1.21264	1.81228e-05	1.4564	4.08797e-06	1.31125	9.4912e-06	0.250213	0.543111	0.142059	0.678109	-0.128925	0.842253	XP_013594076.1|3.2e-207|PREDICTED: (S)-coclaurine N-methyltransferase-like [Brassica oleracea var. oleracea]
BGI_novel_G001005	0.61	0.19	0.68	0.46	1.49	1.17	2.06	1.97	0.25434	0.880773	1.29989	0.214586	1.77228	0.025023	1.02808	0.221883	1.60812	0.00957746	0.440699	0.670592
106319458	5.96	7.56	8	8	9.95	8.41	7.82	7.42	0.0529523	0.925023	0.253267	0.720525	-0.166951	0.775081	0.19509	0.808507	-0.181594	0.636433	-0.395292	0.30994	XP_013613242.1|2.7e-274|PREDICTED: sugar transporter ERD6-like 6 [Brassica oleracea var. oleracea]
106307272	7.49	9.8	5.52	5.53	5.15	5.39	5.84	5.23	-0.822227	0.00427923	-0.873042	0.0111199	-0.969439	0.000749306	-0.0617968	0.945478	-0.107969	0.801878	-0.0628565	0.930845	VDD58607.1|0.0e+00|unnamed protein product [Brassica oleracea]
106311747	0	0.57	0.54	1.17	4.71	3.4	0.56	0	0.392074	0.838087	1.70657	0.24412	-0.054138	0.972708	1.09969	0.421274	-0.598967	0.788112	-2.02308	0.140573	VDD59630.1|3.1e-26|unnamed protein product [Brassica oleracea]
106314232	30.05	33.51	34.05	34	32.67	28.69	31.28	29.37	-0.0910088	0.838087	-0.229943	0.658999	-0.408591	0.11537	-0.1437	0.841206	-0.278444	0.204444	-0.149784	0.781628	XP_013607806.1|2.8e-192|PREDICTED: probable dolichyl-diphosphooligosaccharide--protein glycosyltransferase subunit 3B [Brassica oleracea var. oleracea]
106301323	36.82	44.67	41.98	44.28	44.62	37.97	57.2	52.31	-0.106978	0.805796	-0.160205	0.808287	0.0822963	0.84539	-0.0586346	0.933489	0.230109	0.249412	0.270388	0.425454	NP_001303180.1|4.0e-214|enoyl-[acyl-carrier-protein] reductase [NADH], chloroplastic [Brassica napus]
BGI_novel_G001915	1.49	1.01	0.3	0.47	0.72	0.99	0.79	1.36	-1.79719	0.00222	-0.684946	0.408087	-0.548187	0.503495	1.03	0.17403	1.30944	0.0486131	0.168375	0.898241
106316160	0.09	0.04	0.04	0	0.47	0.42	0.17	0.41	-0.505178	0.825349	1.61771	0.250923	1.09707	0.549012	1.8065	0.0690615	1.96994	0.182636	-0.567383	0.80895	XP_013609486.1|4.8e-260|PREDICTED: UDP-glycosyltransferase 76E2-like [Brassica oleracea var. oleracea]
106306489	6.45	6.47	7.44	7.61	8.83	8.61	10.05	8.63	0.0281343	0.966541	0.244612	0.716907	0.183007	0.744037	0.210928	0.763957	0.195883	0.616274	-0.0362527	0.9631	XP_013598577.1|9.0e-248|PREDICTED: heterogeneous nuclear ribonucleoprotein 1-like [Brassica oleracea var. oleracea]
106319380	0.05	0.04	0	0	0	0.04	1.65	0.9	-0.612185	0.703602	-0.273141	0.89761	3.25798	0.00121671	0.131341	0.888457	4.56814	2.70848e-05	3.64426	0.000176377	XP_013613144.1|2.7e-260|PREDICTED: protein trichome birefringence-like 19 [Brassica oleracea var. oleracea]
106317781	3.44	3.38	6.72	7.31	3.87	3.68	5.14	5.5	0.835932	0.000993815	-0.0370387	0.970349	0.291936	0.470242	-0.868802	0.000566188	-0.505891	0.0253892	0.355797	0.360367	XP_018443899.1|0.0e+00|PREDICTED: DExH-box ATP-dependent RNA helicase DExH3 [Raphanus sativus]
106329099	15.85	16.41	24.72	24.28	23.41	23.95	19.1	18.24	0.404328	0.241856	0.363432	0.466402	-0.137128	0.822562	-0.0430451	0.959545	-0.504157	0.0547377	-0.475947	0.165626	XP_018512801.1|1.2e-111|PREDICTED: uncharacterized protein LOC103856850 [Brassica rapa]
106306713	1.23	1.38	6.29	6.98	4.99	5.37	4.76	5.48	2.06001	3.08029e-06	1.70244	0.000853829	1.54962	0.00232693	-0.335118	0.663095	-0.477488	0.265926	-0.149895	0.864609	XP_013598888.1|7.6e-227|PREDICTED: serine/threonine-protein kinase HT1 [Brassica oleracea var. oleracea]
106327770	145.43	103.64	186.52	196.45	168.93	216.4	150.09	129.27	0.418845	0.153175	0.433461	0.378302	-0.184139	0.704396	0.0151829	0.997247	-0.566565	0.000107431	-0.595064	0.0414978	VDD23754.1|2.9e-233|unnamed protein product, partial [Brassica oleracea]
106310235	1.06	0.64	1.2	1.3	2.27	1.56	3.92	5.73	0.314742	0.838087	0.870417	0.3952	2.02251	0.000277223	0.544183	0.642553	1.77239	0.000151633	1.14126	0.0393746	XP_013602924.1|8.3e-246|PREDICTED: myosin heavy chain kinase B-like [Brassica oleracea var. oleracea]
106315328	0	0	0	0	0.01	0	0	0			0.185389	0.87096			0.130956	0.888457			-0.231499	0.864609	XP_013608517.1|0.0e+00|PREDICTED: uncharacterized protein LOC106315328 [Brassica oleracea var. oleracea]
106337645	2.33	2.31	3.53	3.19	2.96	2.84	5.21	5.14	0.213571	0.838087	0.138753	0.908553	0.722429	0.182476	-0.0757387	0.957598	0.552299	0.251727	0.607767	0.276783	XP_022557571.1|3.1e-24|40S ribosomal protein S23-like [Brassica napus]
106320837	26.06	35.77	30.26	29.25	23.33	24.01	28.2	30.5	-0.23876	0.586196	-0.550471	0.173583	-0.41095	0.246493	-0.318885	0.434233	-0.133269	0.715503	0.170768	0.776009	XP_013614645.1|3.5e-120|PREDICTED: cell division topological specificity factor homolog, chloroplastic-like [Brassica oleracea var. oleracea]
106322457	22.28	22.71	12.52	11.02	12.41	13.22	31.69	29.6	-1.11597	1.41335e-07	-0.979905	0.000150118	0.101164	0.812737	0.124397	0.888457	1.26236	7.5081e-13	1.11203	1.0018e-07	RID79325.1|0.0e+00|hypothetical protein BRARA_A02071 [Brassica rapa]
106336547	80.12	88.73	96.75	76.24	66.67	110.92	77.98	65.56	-0.149336	0.725321	-0.0959675	0.910058	-0.576823	0.0116601	0.0436179	0.974344	-0.387868	0.114861	-0.444721	0.412686	XP_013630848.1|3.4e-92|PREDICTED: zinc finger A20 and AN1 domain-containing stress-associated protein 6-like [Brassica oleracea var. oleracea]
106335168	13.97	15.33	17.1	19.02	19.56	18.17	14.87	14.82	0.109574	0.793371	0.179987	0.73812	-0.322118	0.209177	0.0659804	0.914091	-0.39252	0.0292211	-0.475612	0.0342117	XP_013629067.1|0.0e+00|PREDICTED: lysine-specific demethylase JMJ25-like [Brassica oleracea var. oleracea]
106295491	3.07	3.42	6.62	7.53	7.06	6.31	6.54	5.57	0.919765	0.000285205	0.84253	0.00624502	0.547008	0.0818632	-0.0764222	0.915073	-0.334426	0.208857	-0.272959	0.53377	XP_018432561.1|0.0e+00|PREDICTED: myosin-1-like [Raphanus sativus]
106343779	25.39	25.77	82.48	74.29	64.12	50.5	31.38	33.74	1.41395	9.54207e-16	0.963193	0.000238523	0.00253644	0.995291	-0.441296	0.148883	-1.37472	5.74244e-20	-0.937173	3.52437e-05	XP_013638537.1|1.1e-308|PREDICTED: reticuline oxidase-like protein [Brassica oleracea var. oleracea]
106324871	103.04	73.41	71.74	87.25	38.32	65.35	80.78	65.46	-0.34384	0.348464	-0.918092	0.0432249	-0.615525	0.055535	-0.579641	0.235761	-0.232821	0.397765	0.343501	0.620927	XP_013618321.1|2.0e-96|PREDICTED: non-specific lipid-transfer protein-like protein At5g64080 [Brassica oleracea var. oleracea]
106343448	12.18	11.33	14.07	12.88	12.85	15.94	23.37	24.78	0.0359466	0.945994	0.137672	0.87096	0.691566	0.005547	0.0963081	0.905503	0.699225	0.000406601	0.5758	0.0726048	XP_013638118.1|4.0e-247|PREDICTED: transmembrane protein 184A [Brassica oleracea var. oleracea]
106327022	10.3	10.41	16.35	15	12.69	10.86	12.68	13.79	0.209997	0.581234	-0.0291852	0.975355	-0.119607	0.819978	-0.241861	0.620353	-0.291125	0.241081	-0.0630756	0.918385	XP_013620474.1|9.1e-249|PREDICTED: uncharacterized protein LOC106327022 isoform X1 [Brassica oleracea var. oleracea]
106326893	4.55	6.33	7.94	11.15	14.37	10.33	10.01	12.3	0.603249	0.174323	0.967216	0.0217226	0.6788	0.0885341	0.358216	0.620353	0.113217	0.8108	-0.271965	0.687145	XP_013620301.1|4.7e-236|PREDICTED: magnesium-chelatase subunit ChlI-2, chloroplastic [Brassica oleracea var. oleracea]
BGI_novel_G001617	6.16	5.21	3.56	3.07	2.76	4.9	4.9	3.91	-0.950886	0.0166464	-0.713456	0.273376	-0.70027	0.102258	0.20281	0.888457	0.294403	0.610138	0.056419	0.968506
106299463	0	0	0	0	0	0.05	0	0			0.187223	0.87096			0.131341	0.888457			-0.234588	0.864609	XP_006400406.1|9.6e-25|GTP-binding protein OBGC, chloroplastic [Eutrema salsugineum]
106307683	19.73	23.3	18.16	19.68	34.26	27.85	24.38	31.82	-0.370954	0.27476	0.340439	0.494439	0.0411458	0.948054	0.699854	0.0168811	0.454035	0.122345	-0.273101	0.627938	XP_013600154.1|5.7e-124|PREDICTED: uncharacterized protein LOC106307683 [Brassica oleracea var. oleracea]
106342945	12.78	13.58	12.21	14.42	15.52	15.69	13.94	14.8	-0.174655	0.782132	0.0598562	0.944089	-0.217699	0.688953	0.226787	0.780767	-0.00241896	0.995109	-0.251044	0.666247	XP_013637468.1|1.5e-118|PREDICTED: outer envelope pore protein 24B, chloroplastic [Brassica oleracea var. oleracea]
106311626	7.07	7.04	9.62	9.92	10.12	9.18	10.51	10.27	0.266435	0.287693	0.251554	0.556683	0.198055	0.525621	-0.0178411	0.986676	-0.0278919	0.917224	-0.0277617	0.959881	XP_013604314.1|0.0e+00|PREDICTED: TATA-binding protein-associated factor BTAF1 [Brassica oleracea var. oleracea]
106327575	33.85	30.44	43.49	44.52	36.67	37.69	35.51	38.23	0.257706	0.352205	0.0245645	0.978263	-0.148305	0.719564	-0.235994	0.511636	-0.366397	0.0383282	-0.146045	0.766232	XP_018472351.1|2.7e-264|PREDICTED: tubulin alpha-3 chain-like [Raphanus sativus]
106341448	4.14	3.98	5.93	5.99	5.5	5.41	6.01	5.16	0.355063	0.352589	0.236353	0.74074	0.111495	0.84539	-0.120464	0.888457	-0.204605	0.586716	-0.0994938	0.873376	XP_013635672.1|0.0e+00|PREDICTED: uncharacterized protein LOC106341448 [Brassica oleracea var. oleracea]
106326230	0.09	0	0.09	0	0	0.09	0	0	-0.0307985	0.986312	-0.0326062	0.986856	-0.292598	0.838534	-0.00376758	0.997571	-0.327747	0.801878	-0.234588	0.864609	XP_013619706.1|5.4e-188|PREDICTED: WUSCHEL-related homeobox 8 isoform X1 [Brassica oleracea var. oleracea]
BGI_novel_G001560	72.22	65.63	97.7	99.02	72.7	72.86	111.71	103.95	0.317202	0.147154	-0.105165	0.87096	0.29606	0.240513	-0.425219	0.0401855	0.0199132	0.937377	0.428762	0.04385
106300474	5.09	5.2	7	5.85	5.1	6.81	12.46	12.91	0.127038	0.842317	0.0314421	0.983796	0.941409	0.00248089	-0.0978972	0.934803	0.857661	0.00205804	0.929499	0.00877201	VDD60583.1|1.1e-226|unnamed protein product [Brassica oleracea]
106336883	34.1	41.02	23.8	20.66	25.14	29.91	32.8	30.99	-0.935201	3.45937e-05	-0.61596	0.0608716	-0.574199	0.0141658	0.304594	0.535241	0.40369	0.0696796	0.0735774	0.900197	XP_013631304.1|2.1e-164|PREDICTED: KH domain-containing protein At2g38610 [Brassica oleracea var. oleracea]
106335816	243.37	200.16	169.11	116.74	68.96	167.64	147.72	90.08	-0.814477	0.00247771	-1.03134	0.0518085	-1.22894	2.54039e-05	-0.21202	0.914161	-0.369621	0.609078	-0.122	0.949309	XP_013629888.1|8.2e-221|PREDICTED: glucan endo-1,3-beta-glucosidase 14 [Brassica oleracea var. oleracea]
106312525	8.49	10.48	9.88	12.99	16.96	13.58	11.1	11.78	0.0776217	0.875154	0.494911	0.18909	-0.0705175	0.871633	0.408633	0.329962	-0.108523	0.797618	-0.541218	0.0532574	XP_010543990.1|0.0e+00|PREDICTED: putative potassium transporter 12 [Tarenaya hassleriana]
106303667	9.58	9.15	7.55	7.76	7.33	9.13	15.12	17.19	-0.475368	0.178387	-0.359122	0.554056	0.434213	0.200956	0.105429	0.907612	0.95559	5.20938e-05	0.819584	0.0114361	XP_013595421.1|1.0e-220|PREDICTED: uncharacterized protein LOC106303667 [Brassica oleracea var. oleracea]
BGI_novel_G000380	0.99	1.64	0.13	0.13	0	0.06	0.13	0.13	-2.64943	0.00709352	-3.33135	0.000999785	-2.87247	0.00344218	-0.438523	0.856479	-0.0897189	0.973179	0.586558	0.833625
106318555	31.05	28.32	28.39	29.68	27.21	23.93	32.9	31.28	-0.0985089	0.812406	-0.274673	0.533748	-0.269065	0.316705	-0.180271	0.756461	-0.130326	0.606902	0.0346932	0.951452	XP_013612032.1|0.0e+00|PREDICTED: uncharacterized protein LOC106318555 [Brassica oleracea var. oleracea]
106295380	265.31	239.41	310.68	299.72	170.35	204.98	111.94	135.62	0.0806328	0.838087	-0.600766	0.0441152	-1.36335	4.38356e-12	-0.683764	0.00278374	-1.40806	4.00538e-21	-0.728511	0.00514699	XP_006416202.1|2.4e-285|phospho-2-dehydro-3-deoxyheptonate aldolase 1, chloroplastic [Eutrema salsugineum]
106313730	22.77	29.02	20.68	21.73	25.27	23.4	27.27	26.4	-0.471946	0.0929433	-0.265167	0.623422	-0.288135	0.40613	0.198526	0.724217	0.225119	0.386969	0.00581987	0.990705	VDD34686.1|4.0e-194|unnamed protein product, partial [Brassica oleracea]
106341788	16.79	17.85	21.13	19.02	19.16	19.2	22.41	22.28	0.0196609	0.971061	-0.0354187	0.964908	0.0203383	0.967006	-0.0595942	0.936605	0.0411773	0.899109	0.0828148	0.864609	XP_013635998.1|1.8e-301|PREDICTED: SNF1-related protein kinase catalytic subunit alpha KIN10 [Brassica oleracea var. oleracea]
106324859	19.13	20.44	26.32	27.51	21.17	21.33	21.95	25.22	0.249394	0.495958	-0.0774755	0.912775	-0.0910022	0.846307	-0.329022	0.393344	-0.301053	0.283301	0.013681	0.990524	XP_013618309.1|7.1e-143|PREDICTED: uncharacterized protein LOC106324859 [Brassica oleracea var. oleracea]
106302076	1.09	1.42	2.84	2.54	1.07	1.38	1.16	1.52	0.817118	0.395992	-0.177426	0.930007	-0.217545	0.879167	-0.945039	0.288159	-1.03681	0.188082	-0.0100809	0.994686	XP_013594043.1|8.7e-49|PREDICTED: uncharacterized protein LOC106302076 [Brassica oleracea var. oleracea]
106308630	0	0	0	0	0	0.06	0	0			0.187223	0.87096			0.131341	0.888457			-0.234588	0.864609	XP_013601222.1|3.7e-171|PREDICTED: putative nuclease HARBI1 [Brassica oleracea var. oleracea]
106332137	0	0.02	0	0	0	0	0	0.02	-0.241533	0.838087	-0.215212	0.87096	-0.0601625	0.971874			0.283961	0.801878	0.205209	0.864609	XP_013626062.1|0.0e+00|PREDICTED: probable LRR receptor-like serine/threonine-protein kinase At4g20450 [Brassica oleracea var. oleracea]
106310802	0	0.08	0	0.07	0.21	0.21	0	0.2	-0.0252375	0.986312	0.805249	0.720525	0.274977	0.87932	0.651291	0.727231	0.386264	0.83244	-0.504571	0.864609	XP_013603476.1|1.3e-170|PREDICTED: palmitoyl-protein thioesterase 1-like isoform X1 [Brassica oleracea var. oleracea]
106335496	109.99	114.06	127.3	144.52	128.85	123.34	131.44	139.45	0.0858473	0.827953	-0.0121049	0.986856	-0.0715048	0.84539	-0.10193	0.888457	-0.11687	0.625481	-0.0322447	0.94499	VDC92228.1|6.2e-178|unnamed protein product, partial [Brassica oleracea]
106335512	12.57	19.53	6.73	7.63	11.56	8.72	14.11	14.37	-1.32134	1.24199e-05	-0.81821	0.0485584	-0.503452	0.168835	0.482498	0.269006	0.868079	0.000122957	0.352347	0.419259	XP_013629506.1|0.0e+00|PREDICTED: protein TIC 55, chloroplastic [Brassica oleracea var. oleracea]
106327173	29.58	29.35	28.42	29.72	29.65	28.7	25.37	23.21	-0.214214	0.389038	-0.196932	0.669003	-0.616877	0.00168546	0.0115282	0.997571	-0.363355	0.0266718	-0.391481	0.0998889	XP_013620699.1|0.0e+00|PREDICTED: E3 SUMO-protein ligase SIZ1-like [Brassica oleracea var. oleracea]
106311156	0.84	0.77	0.15	0.31	0.53	0.82	0.46	0.29	-1.43734	0.272549	-0.341363	0.87096	-1.13268	0.422796	0.882232	0.59016	0.401661	0.82977	-0.734508	0.729798	XP_013603837.1|4.8e-154|PREDICTED: LOW QUALITY PROTEIN: gamma-interferon-inducible lysosomal thiol reductase-like [Brassica oleracea var. oleracea]
106319714	4.76	5.47	7.71	9.39	11.13	7.89	3.48	3.31	0.534282	0.153189	0.685951	0.126004	-0.884511	0.0185035	0.151155	0.888457	-1.38839	1.14442e-06	-1.54276	3.37637e-06	VDD43855.1|9.8e-275|unnamed protein product, partial [Brassica oleracea]
106300259	30.07	31.4	49.24	51.66	43.42	39.04	43.23	41.34	0.52021	0.00375306	0.237305	0.565098	0.114762	0.751377	-0.284036	0.31862	-0.365942	0.0136214	-0.0965302	0.855753	XP_013591821.1|0.0e+00|PREDICTED: uncharacterized protein LOC106300259 [Brassica oleracea var. oleracea]
106296963	12.25	15.2	15.42	17.56	19.01	14.13	19.2	23.4	0.0738673	0.888791	0.0848276	0.919671	0.282666	0.524685	0.00713736	0.997571	0.250313	0.459212	0.222971	0.748359	XP_013588681.1|2.4e-161|PREDICTED: E3 ubiquitin-protein ligase SINA-like 2 isoform X2 [Brassica oleracea var. oleracea]
106336272	32.28	37.44	42.75	45.59	40.82	40.51	34.65	36.74	0.149965	0.663179	0.0408834	0.951059	-0.306722	0.251165	-0.11326	0.876308	-0.417837	0.0124703	-0.320699	0.236699	XP_013630511.1|1.3e-275|PREDICTED: uncharacterized protein LOC106336272 [Brassica oleracea var. oleracea]
106305831	6.41	6.79	4.06	4.11	2.98	2.98	4.46	4.19	-0.86614	0.00700419	-1.29243	0.000227326	-0.935708	0.00321256	-0.430752	0.470699	-0.0283711	0.965213	0.393273	0.506572	XP_013597682.1|7.3e-285|PREDICTED: lactation elevated protein 1 isoform X2 [Brassica oleracea var. oleracea]
106323900	0.12	0	0.09	0	0.17	0.38	0.94	0	-0.310298	0.876242	1.14284	0.533748	0.362105	0.841033	1.34245	0.252929	0.504761	0.773101	0.367704	0.882175	XP_024014356.1|1.0e-291|uncharacterized protein LOC112088345 [Eutrema salsugineum]
106313718	66.74	67.2	13.55	10.2	8.82	16.27	13.83	11.22	-2.65535	1.34494e-35	-2.50813	6.42738e-13	-2.73998	8.9783e-43	0.080606	0.95096	-0.0388063	0.941347	-0.140709	0.883568	XP_013607067.1|1.3e-265|PREDICTED: glucan endo-1,3-beta-glucosidase 13 [Brassica oleracea var. oleracea]
106327843	41.02	42.14	41.88	44.96	36.21	34.46	29.49	30.86	-0.12875	0.703602	-0.413179	0.164282	-0.80193	2.1396e-05	-0.28913	0.32203	-0.634313	3.693e-05	-0.359172	0.157421	XP_013621577.1|0.0e+00|PREDICTED: uncharacterized protein LOC106327843 [Brassica oleracea var. oleracea]
106322115	2.54	1.8	0.74	0.92	0.88	0.73	0.3	0.29	-1.26581	0.287055	-1.25619	0.334722	-2.4329	0.025107	-0.019782	0.997571	-1.09755	0.521246	-0.989272	0.628858	XP_013615732.1|8.9e-55|PREDICTED: uncharacterized protein LOC106322115 [Brassica oleracea var. oleracea]
106293088	12.18	10.85	13.23	15.33	17.14	17.58	20.01	18.72	0.117931	0.838087	0.408252	0.387903	0.406106	0.258487	0.285364	0.578763	0.330298	0.247095	0.0216023	0.980511	VDD46378.1|6.2e-72|unnamed protein product [Brassica oleracea]
106317928	247.24	159.26	58.34	39.59	31.78	121.98	60.05	29.33	-2.20301	4.07003e-14	-1.25274	0.31735	-2.46878	7.25123e-12	0.46172	0.86556	-0.235285	0.807289	-0.725095	0.710392	CDY20395.1|5.8e-206|BnaC02g24210D [Brassica napus]
106312718	88.81	81.31	79.35	94.57	99.43	85.99	82.48	102.05	-0.161174	0.638002	-0.0610341	0.91976	-0.227352	0.507272	0.0948065	0.888457	-0.0250884	0.945048	-0.138605	0.818652	XP_013605791.1|6.2e-296|PREDICTED: selenium-binding protein 2 [Brassica oleracea var. oleracea]
106328843	1.67	2.92	2.24	2.99	3.06	2.84	3.59	3.72	-0.000520844	0.999618	0.170674	0.884725	0.316542	0.728605	0.164026	0.888457	0.361133	0.55502	0.170475	0.864609	XP_013622824.1|3.8e-223|PREDICTED: uncharacterized protein LOC106328843 [Brassica oleracea var. oleracea]
106305776	44.11	44.63	34.41	40.18	44.86	41.63	41	44.76	-0.440184	0.0381483	-0.218487	0.614138	-0.391899	0.0775835	0.214312	0.625766	0.0895905	0.77249	-0.145096	0.749857	XP_013597610.1|0.0e+00|PREDICTED: uncharacterized protein LOC106305776 [Brassica oleracea var. oleracea]
BGI_novel_G001164	15.13	13.17	12.13	15.36	13.43	10.97	15.21	14.85	-0.233226	0.595401	-0.39303	0.402288	-0.257812	0.507619	-0.163462	0.879394	0.0169185	0.972516	0.165554	0.787385
106302176	0	0	0	0.06	0	0	0	0	0.211903	0.838087					-0.133823	0.888457	-0.323412	0.801878			XP_013594161.1|7.5e-189|PREDICTED: bifunctional epoxide hydrolase 2-like [Brassica oleracea var. oleracea]
106323358	0.23	0.3	0.07	0.15	0.15	0.15	0.22	0.21	-0.733289	0.737914	-0.538252	0.860588	-0.373924	0.855069	0.126219	0.96138	0.4779	0.805812	0.238132	0.931461	XP_013616952.1|1.3e-162|PREDICTED: LOW QUALITY PROTEIN: transcription repressor OFP3 [Brassica oleracea var. oleracea]
106339529	0.26	0.53	0	0.27	0.13	0	0.13	0.38	-0.730799	0.735754	-0.964703	0.633934	-0.525852	0.836628	-0.121199	0.945478	0.350609	0.86569	0.566387	0.841423	RID80696.1|6.9e-16|hypothetical protein BRARA_A03337 [Brassica rapa]
106320279	9.05	11.87	11.24	12.88	13.95	11.6	18.69	16.65	0.059007	0.917293	0.111979	0.880453	0.426955	0.231504	0.0483178	0.958582	0.409746	0.117754	0.340699	0.409541	XP_024005014.1|2.9e-53|uncharacterized protein LOC112082147 [Eutrema salsugineum]
106318418	32.41	28.1	33.95	33.92	29.28	27.16	34.5	37.29	-0.0635504	0.876277	-0.303819	0.500963	-0.0279517	0.955787	-0.244751	0.531088	0.0770817	0.801878	0.304868	0.319851	XP_013611839.1|3.3e-166|PREDICTED: probable prolyl 4-hydroxylase 10 [Brassica oleracea var. oleracea]
106315820	13.25	14.09	18.15	19.22	19.58	18.25	16.86	15.93	0.256962	0.348867	0.282009	0.492146	-0.080889	0.84539	0.0216608	0.980945	-0.298548	0.130456	-0.337026	0.22731	XP_013609103.1|0.0e+00|PREDICTED: uncharacterized protein LOC106315820 [Brassica oleracea var. oleracea]
106318559	5.36	5.91	7.31	7.51	4.57	4.16	6.54	7.73	0.199168	0.767102	-0.531424	0.360493	-0.00442053	0.995152	-0.726833	0.067822	-0.164697	0.757176	0.557483	0.253694	XP_013612038.1|1.9e-218|PREDICTED: DNA-directed RNA polymerases I and III subunit RPAC1 [Brassica oleracea var. oleracea]
106337294	1.03	0.42	10.28	10.51	10.57	10.67	10.38	15.25	3.45403	7.24618e-14	3.44863	1.06267e-12	3.58089	1.50979e-13	0.0409372	0.967969	0.178795	0.741664	0.116915	0.883916	XP_013631835.1|4.4e-148|PREDICTED: probable tyrosine-protein phosphatase At1g05000 isoform X1 [Brassica oleracea var. oleracea]
106327905	33.62	30.2	28.41	28.16	34.93	38.49	29.16	28.34	-0.360095	0.142892	0.039354	0.957781	-0.467428	0.05169	0.39178	0.153587	-0.0667869	0.801878	-0.47957	0.0529396	KFK25925.1|4.8e-259|hypothetical protein AALP_AA8G181200 [Arabis alpina]
106344557	0.12	0.04	0	0	0	0.03	0	0.03	-1.22501	0.413092	-0.796426	0.720525	-0.9936	0.606635	0.131341	0.888457	0.283961	0.801878	-0.0257155	0.990705	XP_013639370.1|0.0e+00|PREDICTED: uncharacterized protein LOC106344557 [Brassica oleracea var. oleracea]
BGI_novel_G000450	9.14	8.67	8.05	9.55	10.33	10.64	9.82	10.03	-0.204721	0.804217	0.0574291	0.961673	-0.181176	0.823032	0.252929	0.8236	0.0648687	0.916347	-0.212675	0.816145
106317167	0	0	0	0	0	0	0.16	0.16					0.944658	0.581346			1.19759	0.471558	0.965726	0.59304	XP_013610474.1|4.5e-162|PREDICTED: 3-oxoacyl-[acyl-carrier-protein] reductase FabG-like [Brassica oleracea var. oleracea]
106316338	0	0	0.04	0.04	0.19	0.22	0.04	0.43	0.535522	0.740564	1.7662	0.212238	1.86598	0.202819	0.991801	0.504672	1.42661	0.391952	0.0478204	0.990705	RID44892.1|1.5e-299|hypothetical protein BRARA_I01657 [Brassica rapa]
BGI_novel_G000236	2.19	2.27	2.4	2.91	2.33	2.52	3.94	3.19	0.0581975	0.93175	-0.0589676	0.955542	0.325523	0.549648	-0.12016	0.899367	0.308562	0.486296	0.410526	0.444002
BGI_novel_G001966	0	0	0	0	3.87	0	0	1.52			0.908798	0.600614	0.390775	0.807801	0.612649	0.666286	0.522855	0.741664	-0.593459	0.828175
106298516	0.06	0.05	0	0	0	0.05	0	0	-0.250976	0.838087	-0.0326062	0.986856	-0.292598	0.838534	0.131341	0.888457			-0.234588	0.864609	XP_018459425.1|1.0e-211|PREDICTED: putative nuclease HARBI1 [Raphanus sativus]
106309628	6.96	6.68	8.13	9.57	11.84	9.66	7.99	9.41	0.17976	0.748519	0.460145	0.312913	0.00469593	0.993441	0.27525	0.6596	-0.135044	0.775599	-0.430716	0.294222	XP_013602151.1|3.0e-240|PREDICTED: FBD-associated F-box protein At4g10400-like [Brassica oleracea var. oleracea]
106304652	0	0	0	0	0.17	0	1.88	2.7			0.345301	0.854826	4.08272	0.000147595	0.240554	0.885329	4.51536	3.57606e-05	3.23586	0.000831517	XP_013596506.1|3.7e-121|PREDICTED: homeobox-leucine zipper protein ATHB-40-like isoform X2 [Brassica oleracea var. oleracea]
BGI_novel_G001507	1.49	3.11	0.47	0.17	0.98	1.06	2.6	2.85	-2.73385	0.000352202	-1.24292	0.117412	-0.0843598	0.945646	1.27891	0.205762	2.85023	2.40674e-05	1.23599	0.0408328
106296691	68.74	69.43	110.31	119.87	80.48	82.54	102.22	97.08	0.540322	0.00417636	0.0554353	0.925993	0.180386	0.564077	-0.485865	0.0256545	-0.320299	0.0502749	0.151452	0.722204	CDY25121.1|4.6e-150|BnaC06g18630D [Brassica napus]
106336623	0	0	0	0	0	0	0	0.22					0.390775	0.807801			0.522855	0.741664	0.376172	0.842253	XP_022573704.1|3.6e-127|uncharacterized protein LOC106447833 [Brassica napus]
106344287	0	0	0.17	0	0	0	0	0	0.214614	0.838087					-0.135534	0.888457	-0.327747	0.801878			XP_013639147.1|5.1e-89|PREDICTED: uncharacterized protein LOC106344287 [Brassica oleracea var. oleracea]
106327523	3.23	6.74	4.13	3.51	2.74	3.08	4.15	2.88	-0.538283	0.457575	-0.888202	0.20834	-0.799838	0.219563	-0.363089	0.734294	-0.230074	0.765255	0.128489	0.911318	XP_013621136.1|4.0e-202|PREDICTED: ribosomal protein L11 methyltransferase [Brassica oleracea var. oleracea]
106325536	0.24	0.61	0	0.12	0.06	0.24	1.03	0.76	-1.58895	0.276703	-1.00712	0.61117	0.585462	0.747933	0.326639	0.888457	2.63132	0.0267375	1.74791	0.163679	XP_018433450.1|4.3e-109|PREDICTED: protein NSP-INTERACTING KINASE 2-like isoform X1 [Raphanus sativus]
106303507	0.79	0.65	0.65	0.55	0.47	0.73	0.41	0.98	-0.398966	0.792524	-0.379943	0.854826	-0.351444	0.832134	0.00497617	0.997571	0.0839697	0.957348	0.0561219	0.986144	XP_017633566.1|2.9e-251|PREDICTED: calcium-dependent protein kinase 26 [Gossypium arboreum]
106336501	0	0	0	0	0	0	0.09	0					0.401938	0.806665			0.534953	0.7414	0.3866	0.842253	XP_013630798.1|9.5e-274|PREDICTED: UDP-glycosyltransferase 75B2-like [Brassica oleracea var. oleracea]
106344065	0.82	0.93	1.44	1.77	0.64	1.36	1.82	1.43	0.548907	0.731344	-0.0512559	0.986856	0.458443	0.788976	-0.531329	0.81305	-0.068256	0.964437	0.520258	0.803594	VDD45229.1|1.3e-28|unnamed protein product [Brassica oleracea]
106300496	0	0	0	0	0	0	1.32	0.93					3.64441	0.00131087			4.08	0.000373794	3.62678	0.000557507	XP_013592108.1|1.0e-225|PREDICTED: F-box/kelch-repeat protein At3g04660-like [Brassica oleracea var. oleracea]
106296614	0.62	0	0.31	0	0	0	0	0.3	-0.23588	0.892555	-0.414368	0.827366	-0.302348	0.861792	-0.135534	0.888457	-0.0357694	0.985569	0.205209	0.864609	XP_013672412.1|5.5e-10|transcription factor bHLH96-like [Brassica napus]
106298239	15.73	16.25	20.27	21.39	19.17	18.95	18.94	18.3	0.188321	0.518488	0.0697226	0.901807	-0.124083	0.749993	-0.12216	0.856477	-0.272758	0.139525	-0.167002	0.686917	XP_013589773.1|0.0e+00|PREDICTED: coatomer subunit beta'-1 isoform X1 [Brassica oleracea var. oleracea]
106308768	5.37	3.65	5.91	6.12	8.27	7.3	7.9	8.03	0.196787	0.836433	0.560926	0.396067	0.478635	0.408227	0.362334	0.573694	0.326317	0.459212	-0.0630734	0.938488	XP_013601346.1|9.9e-144|PREDICTED: ATPase 5, plasma membrane-type-like [Brassica oleracea var. oleracea]
106325790	0.07	0.42	0.14	0.14	0.28	0.07	0.14	0.27	-0.507818	0.838087	-0.335879	0.89457	-0.342304	0.870061	0.104186	0.973077	0.249927	0.906069	0.0618365	0.989813	XP_013619290.1|4.7e-147|PREDICTED: dr1-associated corepressor [Brassica oleracea var. oleracea]
106321314	0.14	0	0	0.29	0	0	0	0.14	0.149384	0.931473	-0.224937	0.87096	-0.0708986	0.97012	-0.245605	0.885329	-0.283701	0.877126	0.205209	0.864609
106309831	2.16	2.07	0.59	0.46	1.24	0.98	2.93	2.4	-2.08556	4.7842e-05	-1.06073	0.0598687	-0.0129183	0.986018	0.942317	0.229799	2.15069	4.62982e-06	1.08583	0.0293644	XP_013602420.1|0.0e+00|PREDICTED: fimbrin-5-like [Brassica oleracea var. oleracea]
106311682	3.68	5.29	4.38	5.52	9.26	7.43	5.03	4.93	-0.048046	0.954942	0.690725	0.162075	-0.182444	0.819828	0.727218	0.0675604	-0.0961449	0.860746	-0.855769	0.013121	XP_013604389.1|9.4e-236|PREDICTED: uncharacterized protein LOC106311682 [Brassica oleracea var. oleracea]
106333756	0.05	0	0.05	0	0	0	0.18	0.04	-0.0307985	0.986312	-0.224937	0.87096	0.656479	0.768238	-0.135534	0.888457	0.853188	0.677063	1.08357	0.533919	XP_013627622.1|9.5e-277|PREDICTED: pyruvate kinase, cytosolic isozyme-like isoform X1 [Brassica oleracea var. oleracea]
106304307	0.07	0.18	0.22	0.33	0.04	0.07	0.11	0.17	0.625242	0.770316	-0.689835	0.797704	-0.118444	0.962455	-1.13542	0.394491	-0.813125	0.633493	0.673766	0.807558	XP_006412876.1|1.7e-277|protein DETOXIFICATION 51 [Eutrema salsugineum]
106292399	0	0.32	0.13	0.58	0	0.32	0	0	0.460261	0.838087	-0.0518829	0.986856	-0.895488	0.591098	-0.371217	0.888457	-2.06366	0.16417	-0.724301	0.696326	XP_013583442.1|3.6e-203|PREDICTED: uncharacterized protein LOC106292399 [Brassica oleracea var. oleracea]
106332666	0.36	0.18	0.06	0.12	0	0.12	0.18	0.06	-0.977838	0.596264	-1.05449	0.593869	-0.92273	0.648888	-0.134847	0.950378	0.135087	0.957463	0.298011	0.905396	CDY25060.1|4.5e-21|BnaC06g18020D [Brassica napus]
106295472	29.91	41.08	34.24	37.05	30.51	30.27	25.63	25.21	-0.180575	0.649704	-0.395747	0.320327	-0.813799	0.000578661	-0.222517	0.543111	-0.597416	8.0222e-05	-0.389476	0.101385	XP_013586839.1|0.0e+00|PREDICTED: uncharacterized protein LOC106295472 [Brassica oleracea var. oleracea]
106292903	4.23	3.35	4.29	4.5	3.91	5.75	6.15	5.45	0.0192515	0.985345	0.161181	0.87096	0.25868	0.701228	0.135611	0.901078	0.282329	0.538016	0.119253	0.896858	XP_013584023.1|2.3e-226|PREDICTED: ribose-phosphate pyrophosphokinase 2, chloroplastic-like [Brassica oleracea var. oleracea]
106324652	36.23	23.55	17.87	14.34	10.91	21.51	7.49	5.2	-1.06685	0.000739013	-1.01549	0.0529582	-2.53116	3.5973e-15	0.0166969	0.997571	-1.43987	2.98585e-07	-1.42987	0.00262143	XP_013663049.1|2.9e-234|probable WRKY transcription factor 48 [Brassica napus]
106318917	92.74	78.54	106.77	97.89	84.88	84.35	79.14	81.89	0.0627161	0.87207	-0.200318	0.715655	-0.434025	0.074302	-0.267066	0.381932	-0.457681	0.00249549	-0.205715	0.508287	XP_013612536.1|1.3e-274|PREDICTED: oxysterol-binding protein-related protein 3C [Brassica oleracea var. oleracea]
106331447	14.46	11.84	11.59	10.82	18.68	15.85	17.82	21.9	-0.417955	0.264861	0.199922	0.799668	0.24289	0.629447	0.608989	0.053192	0.706758	0.00535908	0.0685553	0.920817	XP_013625257.1|3.6e-246|PREDICTED: alpha-galactosidase 1-like isoform X2 [Brassica oleracea var. oleracea]
106312678	121.32	97.19	123.7	129.17	128.45	123.19	97.13	96.59	0.0153905	0.978144	0.0163862	0.986856	-0.518746	0.038338	-0.00291587	0.997571	-0.496023	0.000220234	-0.50947	0.0075208	XP_013605738.1|4.1e-202|PREDICTED: fructose-bisphosphate aldolase, cytoplasmic isozyme-like [Brassica oleracea var. oleracea]
106317775	22.82	21.5	28.28	27.96	29.88	29.69	24.71	25.71	0.151117	0.69588	0.241972	0.614927	-0.160782	0.685476	0.0870516	0.888457	-0.272111	0.19729	-0.377	0.158306	XP_013611004.1|7.3e-249|PREDICTED: CBL-interacting serine/threonine-protein kinase 26 isoform X2 [Brassica oleracea var. oleracea]
106298418	20.44	17.83	27.12	30.17	17.25	15.07	23.54	28.12	0.382887	0.210336	-0.421325	0.345546	0.0836437	0.861482	-0.803199	0.00153571	-0.258982	0.360704	0.534054	0.0998969	XP_013589991.1|1.0e-175|PREDICTED: protein mak16-like [Brassica oleracea var. oleracea]
106296994	1.29	1.96	1.63	2.21	5.43	3.59	5.79	5.35	0.043199	0.979139	1.19558	0.0667107	1.36602	0.00846703	1.11654	0.0529545	1.37932	0.00207198	0.16543	0.864609	RQM00188.1|1.2e-173|hypothetical protein DY000_00026611 [Brassica cretica]
106331722	16.25	12.49	30.3	28.93	32.15	31.16	28.37	31.66	0.835146	0.0046503	0.930494	0.00663944	0.700729	0.0316879	0.0976768	0.888457	-0.0939833	0.801878	-0.210409	0.656672	VDC66660.1|2.9e-136|unnamed protein product [Brassica rapa]
106311352	0	0	0	0	0	0	2.84	1.81					2.67348	0.038763			3.09844	0.0165522	2.66571	0.0290935	XP_013604002.1|1.8e-60|PREDICTED: LOW QUALITY PROTEIN: uncharacterized protein LOC106311352 [Brassica oleracea var. oleracea]
106344991	0.18	0.33	0.39	0.46	0.48	0.16	0.64	0.23	0.53323	0.788211	0.141442	0.963113	0.383245	0.84539	-0.325816	0.888457	-0.127996	0.941008	0.242887	0.919954	XP_013639727.1|6.7e-303|PREDICTED: LOW QUALITY PROTEIN: cytochrome P450 705A20-like [Brassica oleracea var. oleracea]
106343538	15.9	19.5	22.42	23.87	27.28	17.99	27.62	26.69	0.194273	0.68287	0.164245	0.87096	0.269793	0.502221	-0.0310121	0.984153	0.115758	0.750543	0.129258	0.864609	XP_013638232.1|3.1e-149|PREDICTED: probable ribose-5-phosphate isomerase 3, chloroplastic [Brassica oleracea var. oleracea]
106336368	2.35	2.51	4.93	5.31	2.23	2.03	5.81	5.8	0.869847	0.00343372	-0.361671	0.589978	0.899318	0.00211671	-1.22258	1.55862e-05	0.0686533	0.85446	1.29052	2.02459e-06	XP_013630639.1|0.0e+00|PREDICTED: uncharacterized protein LOC106336368 isoform X2 [Brassica oleracea var. oleracea]
106336868	9.49	9.99	15.46	15.42	15.24	12.8	11.74	11.42	0.400625	0.227018	0.300227	0.590677	-0.16456	0.760424	-0.101686	0.888457	-0.527789	0.033906	-0.43942	0.215141	VDD15623.1|2.8e-202|unnamed protein product, partial [Brassica oleracea]
106311420	3.21	2.79	0.91	0.71	0.67	0.91	0.23	0	-1.57786	0.180487	-1.55356	0.215446	-3.11088	0.00645846	-0.0169052	0.997571	-1.38121	0.423718	-1.1636	0.541384	XP_013710818.1|1.1e-73|uncharacterized protein BNAC08G08490D isoform X1 [Brassica napus]
106323698	1.01	1.24	2.66	2.27	1.28	0.93	2.07	2.03	0.902692	0.0686158	-0.199488	0.87096	0.501847	0.448856	-1.0756	0.0246909	-0.369206	0.472253	0.729869	0.224422	XP_013617237.1|0.0e+00|PREDICTED: general transcription factor 3C polypeptide 5 [Brassica oleracea var. oleracea]
106315016	0	0	0.5	0	0.21	0	0.18	0	1.05711	0.489412	0.484246	0.799668	0.401938	0.806665	-0.271289	0.888457	-0.790433	0.707229	-0.171993	0.943119	XP_013608251.1|1.4e-154|PREDICTED: probable serine/threonine-protein kinase At5g41260 [Brassica oleracea var. oleracea]
106313657	191.03	129.12	339.86	382.4	270.78	205.15	449.25	512.27	0.961764	0.000206643	0.370508	0.524661	1.21512	5.17943e-06	-0.58502	0.0337019	0.298748	0.0883163	0.869132	0.000353826	XP_013606981.1|6.9e-150|PREDICTED: basic endochitinase CHB4-like [Brassica oleracea var. oleracea]
106305790	18.84	27.66	16.17	17.39	17.77	22.24	32.61	25.58	-0.647443	0.0379039	-0.381543	0.512336	-0.017251	0.974493	0.252453	0.694467	0.674061	0.0035941	0.393548	0.381763	XP_013597633.1|5.6e-196|PREDICTED: uncharacterized protein LOC106305790 [Brassica oleracea var. oleracea]
106325534	0	0	0.03	0	0	0	0	0	0.214614	0.838087					-0.135534	0.888457	-0.327747	0.801878			XP_013619030.1|0.0e+00|PREDICTED: probable pectinesterase/pectinesterase inhibitor 58 [Brassica oleracea var. oleracea]
BGI_novel_G001994	1.11	1.53	0.87	1.32	1.63	1.21	1.57	1.63	-0.386165	0.819022	-0.0517993	0.985305	-0.0272535	0.983231	0.303849	0.888457	0.414721	0.741664	0.050972	0.98465
106313533	3.56	4.31	4.08	4.46	5.06	3.96	6	5.75	-0.116744	0.874937	0.025196	0.986856	0.229075	0.751377	0.134518	0.897871	0.388765	0.38924	0.229872	0.79129	RQL79752.1|6.9e-29|hypothetical protein DY000_00005707 [Brassica cretica]
106312469	14.55	15.96	16.24	16.52	17.77	17.15	17.06	17.3	-0.0876919	0.838087	0.0126606	0.986856	-0.171162	0.668177	0.094747	0.888457	-0.0432459	0.892923	-0.156799	0.755158	VDD55438.1|0.0e+00|unnamed protein product, partial [Brassica oleracea]
106301851	81.76	85.02	119.86	127.13	87.87	73.39	103.05	130.03	0.372102	0.088333	-0.228161	0.663038	0.134639	0.77171	-0.59942	0.0148378	-0.196186	0.482687	0.389314	0.292037	RQL94486.1|9.3e-81|hypothetical protein DY000_00020773 [Brassica cretica]
106297142	5.71	6.96	6.73	6.92	5.77	5.47	6.6	5.81	-0.0822603	0.87573	-0.346362	0.538604	-0.368411	0.369676	-0.268562	0.64819	-0.24815	0.490918	0.00724711	0.990705	XP_013588898.1|0.0e+00|PREDICTED: aspartate--tRNA ligase, chloroplastic/mitochondrial [Brassica oleracea var. oleracea]
106340099	0.59	1.34	0	0	0.39	0	0.27	0.19	-4.18756	4.33387e-05	-1.70243	0.191984	-2.02106	0.0304573	0.761504	0.564935	2.4119	0.0884859	0.0709443	0.988165	XP_013748405.1|3.5e-280|UDP-glycosyltransferase 73C3-like isoform X1 [Brassica napus]
106311692	27.16	30.69	27.09	26.78	28.08	27.47	31.31	32.46	-0.291259	0.222101	-0.236956	0.5813	-0.201165	0.503946	0.0476998	0.938845	0.130928	0.57792	0.0639904	0.886246	XP_013604402.1|0.0e+00|PREDICTED: ABC transporter F family member 4 [Brassica oleracea var. oleracea]
106314967	0.01	0	0	0	0.02	0	0	0.01	-0.250976	0.838087	0.129064	0.955223	-0.0708986	0.97012	0.240554	0.885329	0.283961	0.801878	-0.214398	0.920817	XP_013608212.1|0.0e+00|PREDICTED: uncharacterized protein LOC106314967 [Brassica oleracea var. oleracea]
BGI_novel_G001946	2.6	2.53	0.89	0	0.35	0.44	1.53	0.58	-0.798462	0.672592	-2.80791	1.3419e-13	-1.5525	0.00191497	-0.0408421	0.997571	0.400634	0.838335	1.2009	0.131266
106298459	7.47	6.73	8.66	9.99	8.54	8.85	10.22	10.37	0.141542	0.838087	0.080879	0.924948	0.161662	0.799848	-0.063813	0.947256	0.0606698	0.893016	0.106698	0.864609	XP_013590046.1|4.0e-182|PREDICTED: AT-rich interactive domain-containing protein 5 isoform X3 [Brassica oleracea var. oleracea]
BGI_novel_G001181	0.11	0.35	0.34	0.33	0.23	0	0.11	0.22	0.0740431	0.98061	-0.395973	0.87096	-0.523762	0.832114	-0.365733	0.888457	-0.693398	0.751455	-0.0346536	0.990705
106314048	0	0	0.13	0	0	0	0	0	0.214614	0.838087					-0.135534	0.888457	-0.327747	0.801878			XP_013607450.1|2.4e-98|PREDICTED: NAC domain-containing protein 69-like [Brassica oleracea var. oleracea]
106293609	0.4	1	0.7	1.11	0.29	0.1	0.1	0.1	0.138755	0.945917	-1.18426	0.506594	-1.8914	0.17979	-1.15163	0.378788	-2.23686	0.084419	-0.468407	0.864609	XP_013584738.1|1.0e-77|PREDICTED: transcription factor HY5-like [Brassica oleracea var. oleracea]
106318929	15.21	15.41	15.64	17.48	15.67	17.27	17.57	16.6	-0.0789528	0.856994	-0.0753794	0.913105	-0.186056	0.662409	-0.0018683	0.997571	-0.0668898	0.843956	-0.0831493	0.883623	RQL87304.1|3.3e-283|hypothetical protein DY000_00013425 [Brassica cretica]
106306068	28.16	27.76	36.83	32.34	32.25	35.1	38.34	32.45	0.114567	0.820197	0.0846878	0.893105	-0.0069096	0.987354	-0.0339598	0.96966	-0.0815566	0.80378	-0.0650489	0.915372	XP_013597989.1|7.0e-163|PREDICTED: gamma-soluble NSF attachment protein [Brassica oleracea var. oleracea]
106334842	98.12	95.77	102.87	108.78	118.36	108.7	116.14	116.41	-0.0732173	0.838087	0.0443593	0.942938	-0.0892953	0.825751	0.112626	0.877432	0.0248023	0.92308	-0.106634	0.835988	XP_013628673.1|6.5e-127|PREDICTED: peptidyl-prolyl cis-trans isomerase CYP21-3, mitochondrial [Brassica oleracea var. oleracea]
106332630	29.62	39.89	37.75	39.8	39.52	38.04	43.99	44.15	-0.0290008	0.956604	-0.019826	0.985305	0.000988247	0.998514	0.00363048	0.997571	0.0701239	0.801878	0.0479279	0.927788	XP_013626566.1|2.0e-160|PREDICTED: RNA-binding protein CP29B, chloroplastic-like [Brassica oleracea var. oleracea]
106296718	23.24	20.86	15.63	17.26	13.53	15.97	19.41	18.98	-0.609018	0.0247535	-0.74645	0.0309508	-0.541747	0.0550868	-0.146303	0.888457	0.109057	0.788112	0.237565	0.667561	XP_013588390.1|1.5e-166|PREDICTED: CTD small phosphatase-like protein [Brassica oleracea var. oleracea]
106319731	1.21	1.74	0.85	0.53	1.01	0.17	0.34	0.66	-0.909886	0.5819	-0.96335	0.624448	-1.35141	0.35579	-0.102462	0.974753	-0.389509	0.84029	-0.20168	0.942671	XP_013613568.1|6.2e-79|PREDICTED: uncharacterized protein LOC106319731 [Brassica oleracea var. oleracea]
106316876	5.96	6.89	4.59	7.45	9.76	7.17	9.67	7.69	-0.271643	0.826186	0.20304	0.87096	0.08044	0.943472	0.44935	0.721965	0.397421	0.625042	-0.0995192	0.935761	XP_009129752.1|6.6e-42|PREDICTED: sm-like protein LSM5 [Brassica rapa]
BGI_novel_G002186	0.56	0.28	0.28	0	0.81	0.28	0.84	2.96	-0.505178	0.825349	0.0774803	0.984827	1.07363	0.56511	0.403474	0.87702	1.92999	0.1973	0.97312	0.646836
106308082	1.55	1.31	1.81	1.78	1.17	1.62	1.95	1.93	0.129804	0.894163	-0.201	0.871099	0.092539	0.929329	-0.325451	0.830575	0.00136507	0.998216	0.322163	0.79129	XP_013600657.1|1.3e-294|PREDICTED: pentatricopeptide repeat-containing protein At1g05750, chloroplastic [Brassica oleracea var. oleracea]
106329546	4.6	4.12	1.28	2.01	1.66	1.45	1.32	2.35	-1.46371	0.00375116	-1.50249	0.00319948	-1.54518	0.00338192	-0.0466897	0.988718	-0.0410735	0.975856	-0.00862801	0.994461	VDC94720.1|5.0e-57|unnamed protein product [Brassica oleracea]
106344058	0.19	0.06	0.06	0.06	0.06	0.36	0.49	0.42	-0.486961	0.838087	0.276414	0.917158	0.971847	0.604614	0.567129	0.812555	1.76855	0.222911	0.615733	0.822988	XP_013638893.1|1.1e-197|PREDICTED: NAC domain-containing protein 55 [Brassica oleracea var. oleracea]
106301704	6.89	6.29	6.32	6.24	4.52	6.06	5.83	5.36	-0.258249	0.610142	-0.482094	0.409699	-0.573212	0.127225	-0.229444	0.830575	-0.27614	0.498134	-0.0575286	0.950904	XP_013593607.1|2.9e-280|PREDICTED: putative glycerol-3-phosphate transporter 5 [Brassica oleracea var. oleracea]
106309573	13.17	11.91	12.38	11.08	14.34	12.12	19.54	18.19	-0.274823	0.559951	-0.0947747	0.903186	0.247578	0.58785	0.172786	0.87358	0.566294	0.0314259	0.369708	0.363082	CDY29617.1|2.9e-07|BnaA05g15530D [Brassica napus]
106293598	0	0	0	0	0	0	0.14	0.89					2.96229	0.0176583			3.39894	0.00673941	2.83894	0.0172213	XP_013584730.1|3.4e-305|PREDICTED: importin subunit alpha-6 [Brassica oleracea var. oleracea]
106340828	0.51	0.57	0.34	0.29	0.06	0.27	0.9	0.75	-0.739281	0.664561	-1.23179	0.448675	0.230661	0.882683	-0.436616	0.888457	1.08179	0.37862	1.5691	0.235069	XP_013635116.1|5.0e-220|PREDICTED: F-box/kelch-repeat protein At4g38940-like [Brassica oleracea var. oleracea]
106306855	8.83	7.51	12.94	13.64	10.88	10.62	14.71	16	0.502185	0.0525441	0.206905	0.746799	0.557155	0.0363917	-0.296366	0.367456	0.0967362	0.752492	0.376112	0.179139	XP_013599081.1|0.0e+00|PREDICTED: importin-9 [Brassica oleracea var. oleracea]
106340102	0.03	0	0	0	0	0	0	0	-0.250976	0.838087	-0.224937	0.87096	-0.292598	0.838534							XP_013634420.1|0.0e+00|PREDICTED: probable receptor-like protein kinase At1g67000 [Brassica oleracea var. oleracea]
106322714	17.44	15.93	17.78	17.98	17.5	20.89	18.71	19.95	-0.0788959	0.851576	0.0366294	0.968592	-0.129784	0.789878	0.109575	0.888457	-0.0100254	0.982012	-0.139654	0.840198	XP_013616287.1|5.8e-265|PREDICTED: E3 ubiquitin-protein ligase RGLG2-like [Brassica oleracea var. oleracea]
106308085	6.79	6.07	10.94	11.18	8.7	8.92	6.03	7.69	0.580692	0.072797	0.264642	0.709861	-0.246323	0.680758	-0.315359	0.498635	-0.790353	0.00412167	-0.485172	0.2634	XP_013600662.1|1.3e-234|PREDICTED: uncharacterized protein LOC106308085 [Brassica oleracea var. oleracea]
106338808	0	0	0	0	0	0	1.2	0.92					3.33256	0.00474936			3.76818	0.001526	3.32095	0.00248893	XP_013633155.1|8.8e-205|PREDICTED: agamous-like MADS-box protein AGL93 [Brassica oleracea var. oleracea]
BGI_novel_G000659	8.83	7.74	7.02	7.27	6.95	6.64	8.05	6.1	-0.400389	0.263452	-0.463606	0.300869	-0.568043	0.1241	-0.0697926	0.937511	-0.129245	0.801878	-0.0752528	0.924034
106327154	186.59	351.81	56.41	66.22	153.91	86.51	283.22	351.4	-2.27538	5.40632e-16	-1.29111	0.002958	-0.0958692	0.868279	0.928892	0.0111452	2.24902	6.28359e-44	1.2423	0.000253432	XP_024016495.1|0.0e+00|LOW QUALITY PROTEIN: lipoxygenase 2, chloroplastic [Eutrema salsugineum]
106328678	0.59	0.4	0.7	0.63	2.6	2.08	1.29	1.45	0.21082	0.865149	1.92099	0.000272828	1.05089	0.12755	1.67653	0.000147934	0.892783	0.126257	-0.870934	0.0698221	XP_013622623.1|0.0e+00|PREDICTED: mechanosensitive ion channel protein 4 [Brassica oleracea var. oleracea]
106296803	4.45	6.15	2.25	1.73	6.51	6.28	8.43	7.79	-1.49894	0.00778688	0.0894561	0.941062	0.262339	0.749014	1.53363	0.00175825	1.8407	3.61425e-05	0.198468	0.842253	VDD63857.1|2.3e-148|unnamed protein product [Brassica oleracea]
106321372	13.07	12.29	16.96	21.4	30.05	26.76	17.64	21.11	0.398184	0.188421	0.963447	0.00020535	0.262549	0.484091	0.558089	0.0517097	-0.0951488	0.801878	-0.677127	0.00685333	XP_013615111.1|3.2e-137|PREDICTED: transcription factor SAC51-like [Brassica oleracea var. oleracea]
106310750	2.38	2.39	4.96	4.95	2.78	5.32	4.85	4.65	0.798416	0.319382	0.517481	0.731949	0.599249	0.533502	-0.249488	0.888457	-0.17018	0.833635	0.0813319	0.962019	XP_013603422.1|7.1e-54|PREDICTED: uncharacterized protein LOC106310750 [Brassica oleracea var. oleracea]
106341922	17.22	17.56	16.36	18.82	21.22	21.68	20.75	18.23	-0.175228	0.67044	0.117312	0.87096	-0.180591	0.668177	0.28548	0.4896	0.0350952	0.924026	-0.271178	0.484868	XP_013636128.1|2.8e-256|PREDICTED: trafficking protein particle complex subunit 13 isoform X1 [Brassica oleracea var. oleracea]
106294125	0	0	0	0	0	0	0	0.15					0.390775	0.807801			0.522855	0.741664	0.376172	0.842253	XP_013585182.1|1.0e-180|PREDICTED: transcription factor JUNGBRUNNEN 1-like [Brassica oleracea var. oleracea]
106309061	0	0	0	0	0	0	0.38	0.26					2.01988	0.158495			2.4119	0.0884859	2.02509	0.143901	XP_013601595.1|9.1e-241|PREDICTED: putative F-box protein At1g57580 [Brassica oleracea var. oleracea]
106328357	169.92	142.84	133.97	92.95	96.89	203.12	135.55	103.44	-0.645235	0.0239265	-0.229123	0.844973	-0.73012	0.00405704	0.380756	0.70577	-0.042687	0.922192	-0.455231	0.534574	XP_013622243.1|1.8e-172|PREDICTED: protein ENHANCED DISEASE RESISTANCE 2-like [Brassica oleracea var. oleracea]
106321585	0.34	0	0	0.09	0.25	0	1.27	2.35	-0.558858	0.79109	-0.186933	0.942264	2.1778	0.0659752	0.210406	0.897925	3.58294	0.00107086	2.55194	0.0190599	XP_013615288.1|2.0e-130|PREDICTED: GDSL esterase/lipase EXL1-like [Brassica oleracea var. oleracea]
106331810	0	0	0	0.05	0.05	0	0	0	0.211903	0.838087	0.185389	0.87096			-0.00256184	0.997571	-0.323412	0.801878	-0.231499	0.864609	XP_013625681.1|3.7e-275|PREDICTED: uncharacterized protein LOC106331810 [Brassica oleracea var. oleracea]
106330864	0	0	0	0	0	0	0.17	0.22					1.42223	0.368463			1.75374	0.258159	1.4378	0.364171	XP_013624720.1|4.8e-228|PREDICTED: putative F-box protein At1g47790 [Brassica oleracea var. oleracea]
106327392	7.48	7.59	8.02	7.09	7.53	9.82	13.31	11.81	-0.185665	0.730011	0.0224902	0.985815	0.385411	0.258594	0.1985	0.850001	0.61393	0.0135652	0.386447	0.411844	XP_013620990.1|2.0e-290|PREDICTED: uncharacterized protein LOC106327392 [Brassica oleracea var. oleracea]
106316897	0.29	1.33	0.29	0.9	1.73	1.59	2.79	2.25	-0.395859	0.841334	0.616037	0.799668	1.0235	0.480794	0.919031	0.546822	1.61942	0.149083	0.395898	0.852498	CDY45653.1|1.4e-52|BnaC09g31950D [Brassica napus]
BGI_novel_G000687	7.38	3.73	1.93	6.49	2.71	2.13	8.2	6.17	-0.531218	0.733487	-1.26347	0.238779	-0.021468	0.986161	-0.626806	0.746611	0.579881	0.620847	1.33273	0.130904
106299915	7.96	7.78	13.82	14.35	14.26	15.48	10.19	10.77	0.639852	0.0132325	0.722683	0.023523	0.0666177	0.891396	0.0820251	0.901559	-0.535129	0.0138861	-0.63337	0.0197103	XP_013591384.1|1.3e-276|PREDICTED: protein NEN3 [Brassica oleracea var. oleracea]
106317956	3.99	3.49	3.27	3.96	4.44	3.81	5.74	4.56	-0.241559	0.587817	-0.0453092	0.958556	0.111479	0.84539	0.189595	0.8236	0.395312	0.178237	0.183851	0.777809	XP_013611233.1|0.0e+00|PREDICTED: disease resistance protein RPP5-like [Brassica oleracea var. oleracea]
106334388	10.78	12.22	1.2	1.39	2.12	1.29	2.17	3.03	-3.24913	1.6245e-22	-2.82514	5.25958e-14	-2.43008	3.85079e-14	0.347516	0.855546	0.854778	0.168326	0.447488	0.692118	XP_013628129.1|2.8e-260|PREDICTED: BAHD acyltransferase At3g29680-like [Brassica oleracea var. oleracea]
106320342	7.9	8.47	5.19	5.55	5.71	5.19	4.76	4.91	-0.792637	0.000463791	-0.764507	0.00728894	-1.09754	8.49327e-07	0.0188889	0.991766	-0.264927	0.363486	-0.300622	0.449434	XP_013614149.1|0.0e+00|PREDICTED: probable WRKY transcription factor 19 isoform X1 [Brassica oleracea var. oleracea]
106338217	0	0	0	0	0	0.11	0	0			0.187223	0.87096			0.131341	0.888457			-0.234588	0.864609	XP_018462236.1|5.3e-118|PREDICTED: uncharacterized protein LOC108833304 [Raphanus sativus]
106305878	16.46	16	15.45	16.27	18.39	19.41	18.62	17.62	-0.224747	0.381658	0.0368453	0.956601	-0.185808	0.546195	0.255018	0.442022	0.0798372	0.768506	-0.195611	0.599809	XP_013597743.1|0.0e+00|PREDICTED: CLIP-associated protein [Brassica oleracea var. oleracea]
BGI_novel_G000876	0.39	0.39	0.39	0.34	3.05	1.42	2.79	2.94	-0.21771	0.911134	1.95076	0.0231355	2.26587	0.001398	2.00514	0.00660465	2.61566	8.50041e-05	0.213577	0.869699
106327655	9.26	10.37	12.62	12.4	11.44	12.18	10.4	10.97	0.157634	0.724721	0.0853122	0.89761	-0.218586	0.59003	-0.07626	0.911914	-0.337395	0.160989	-0.277271	0.495237	XP_013621329.1|4.8e-296|PREDICTED: serine/threonine protein phosphatase 2A 59 kDa regulatory subunit B' eta isoform-like [Brassica oleracea var. oleracea]
106325186	3.7	5.82	1.89	3.32	6.42	6.18	7.46	7.45	-0.971121	0.215517	0.214794	0.87096	0.291793	0.765549	1.13489	0.0765378	1.33978	0.0165591	0.0997509	0.927643	XP_013618669.1|4.3e-86|PREDICTED: uncharacterized protein LOC106325186 [Brassica oleracea var. oleracea]
106296091	0.7	1.52	1.16	1.06	1.48	1.93	1.39	1.55	-0.139127	0.940995	0.362231	0.87096	0.0604581	0.972708	0.465781	0.842776	0.25002	0.862399	-0.301782	0.864609	XP_013587601.1|3.8e-44|PREDICTED: uncharacterized protein LOC106296091 [Brassica oleracea var. oleracea]
106340345	0.52	0.22	0.22	0.37	0.65	0.93	0.66	0.35	-0.337637	0.868331	0.658046	0.775294	0.0656355	0.973205	0.893574	0.564258	0.487671	0.801878	-0.618261	0.776009	XP_013701188.2|9.7e-150|uncharacterized protein BNAC04G15550D [Brassica napus]
106313194	47.02	38.85	34.27	40.34	41.61	33.93	29.73	30.53	-0.394184	0.153721	-0.366794	0.400382	-0.851246	0.000210638	0.0207967	0.987711	-0.417589	0.0291119	-0.453867	0.0973347	XP_013606397.1|1.4e-279|PREDICTED: dnaJ protein P58IPK homolog [Brassica oleracea var. oleracea]
106323041	15.04	9.23	49.88	60.66	108.31	88.47	88.49	105.89	1.94209	5.70235e-10	2.74118	2.07053e-16	2.59339	5.75882e-18	0.81803	0.00153069	0.697571	0.000645494	-0.151218	0.810324	XP_013616656.1|9.5e-92|PREDICTED: uncharacterized protein LOC106323041 [Brassica oleracea var. oleracea]
106296954	0.54	0.78	1.99	0.56	1.75	2.87	1.66	1.88	0.56478	0.779894	1.30658	0.271393	0.879034	0.540284	0.615626	0.749003	0.301392	0.833911	-0.464046	0.794749	XP_013588670.1|2.9e-38|PREDICTED: developmentally-regulated G-protein 3-like isoform X3 [Brassica oleracea var. oleracea]
106324868	30.58	32.43	23.28	24.64	37.68	30.19	55.16	53.81	-0.585577	0.00157738	-0.0819532	0.887611	0.441279	0.0254197	0.492683	0.0647869	1.07052	5.66518e-16	0.549234	0.0193889	XP_006394213.1|0.0e+00|probable methyltransferase PMT26 [Eutrema salsugineum]
106342184	71.3	72.53	64.67	64.07	65.63	72.28	52.97	49.55	-0.354746	0.0590099	-0.250354	0.538376	-0.822778	1.96733e-06	0.0969115	0.888457	-0.428823	0.0025466	-0.542558	0.0134937	XP_013636502.1|0.0e+00|PREDICTED: LOW QUALITY PROTEIN: probable methyltransferase PMT25 [Brassica oleracea var. oleracea]
106327532	130.32	229.58	114.97	125.81	189.78	156.22	237.27	238.92	-0.750647	0.0170745	-0.22423	0.799264	0.0649394	0.911275	0.517932	0.0474543	0.866168	2.29683e-10	0.320704	0.287422	XP_013621147.1|6.0e-72|PREDICTED: photosystem II 10 kDa polypeptide, chloroplastic-like [Brassica oleracea var. oleracea]
106339345	141.74	138.71	188.76	201.46	145.22	130.38	156.45	182.68	0.282059	0.199312	-0.206544	0.663811	-0.0730881	0.84539	-0.490338	0.0254641	-0.314688	0.092854	0.161151	0.744052	XP_009140009.1|2.5e-90|PREDICTED: probable ribosome biogenesis protein RLP24 [Brassica rapa]
106341520	0	0	0	0	0	0	0.16	0.21					1.42223	0.368463			1.75374	0.258159	1.4378	0.364171	XP_013635731.1|6.0e-245|PREDICTED: F-box/LRR-repeat protein At2g43260-like [Brassica oleracea var. oleracea]
106337192	14.58	12.96	11.84	13.39	9.26	9.41	12.11	10.81	-0.316109	0.396433	-0.729363	0.0372625	-0.604574	0.0493879	-0.417434	0.285506	-0.249061	0.463108	0.156663	0.833775	XP_013631709.1|3.6e-239|PREDICTED: zinc finger protein 622 [Brassica oleracea var. oleracea]
106344202	0.53	0	0.12	0.04	0.5	0	0.44	0.22	-1.22031	0.455378	-0.0417945	0.986856	-0.0286005	0.989472	0.686053	0.740226	1.70498	0.127135	0.161738	0.954889	XP_013639070.1|0.0e+00|PREDICTED: uncharacterized protein LOC106344202 [Brassica oleracea var. oleracea]
106323558	0	0	0	0	0	0	0.17	0					0.401938	0.806665			0.534953	0.7414	0.3866	0.842253	XP_013617118.1|4.9e-121|PREDICTED: ras-related protein RABA4d [Brassica oleracea var. oleracea]
106323047	5.93	5.31	6.07	6.38	6.46	5.35	7.75	8.89	-0.0444158	0.931778	-0.112783	0.872035	0.218999	0.646317	-0.0722448	0.933721	0.306091	0.291033	0.359002	0.387777	XP_013616699.1|0.0e+00|PREDICTED: protein DEFECTIVE IN EXINE FORMATION 1 [Brassica oleracea var. oleracea]
106319044	24.9	23.67	30.06	31.29	34.71	36	24.82	27.17	0.142922	0.71826	0.353456	0.346405	-0.245785	0.467012	0.206388	0.642936	-0.349087	0.0888286	-0.573714	0.016543	XP_013612708.1|2.5e-195|PREDICTED: calcium-binding protein 39 [Brassica oleracea var. oleracea]
106300537	0.07	0	0	0	0	0	0.14	0.1	-0.250976	0.838087	-0.224937	0.87096	0.345083	0.858534			0.959057	0.570765	0.766168	0.687145	XP_013592156.1|1.2e-94|PREDICTED: thymidine kinase-like [Brassica oleracea var. oleracea]
106336331	29.57	28.75	41.96	41.5	30.37	30.11	31.56	30.24	0.300228	0.235577	-0.145791	0.827366	-0.283159	0.331686	-0.448195	0.0640339	-0.544752	0.00113328	-0.109466	0.849394	XP_013630586.1|3.5e-189|PREDICTED: serine/arginine-rich splicing factor RS41 isoform X1 [Brassica oleracea var. oleracea]
106316098	9.57	9.29	11.29	12.56	11.25	11.41	12.99	12.66	0.135563	0.741674	0.0737884	0.903921	0.0885257	0.843215	-0.0655138	0.92156	-0.00647178	0.985569	0.0411811	0.939931	XP_013609422.1|0.0e+00|PREDICTED: E3 ubiquitin-protein ligase UPL6 [Brassica oleracea var. oleracea]
106330897	0.05	0.11	0.06	0.08	0.03	0.11	0.27	0.28	-0.218768	0.916568	-0.215872	0.937683	1.18451	0.356226	-0.0163594	0.997571	1.55093	0.14421	1.43123	0.254008	XP_013624744.1|0.0e+00|PREDICTED: uncharacterized protein LOC106330897 [Brassica oleracea var. oleracea]
106318462	4.13	3.06	3.3	2.82	2.85	3.65	3.96	3.56	-0.416724	0.528954	-0.315913	0.770481	-0.278574	0.719861	0.0900818	0.946377	0.182137	0.797658	0.0684323	0.947305	XP_013611908.1|1.5e-294|PREDICTED: cytochrome P450 81D1-like [Brassica oleracea var. oleracea]
106295294	2.23	1.77	2.56	3.21	2.11	1.51	1.94	2	0.333052	0.59219	-0.318617	0.759562	-0.353043	0.590023	-0.641933	0.220576	-0.65287	0.0829791	-0.0025106	0.997322	XP_013586609.1|0.0e+00|PREDICTED: uncharacterized protein LOC106295294 [Brassica oleracea var. oleracea]
106343344	0.04	0	0.04	0.11	0.04	0.11	0.29	0.07	0.546388	0.807411	0.497198	0.85921	1.25345	0.479733	-0.00987749	0.997571	0.732898	0.728423	0.651109	0.818149	XP_013637979.1|8.0e-243|PREDICTED: uncharacterized protein LOC106343344 [Brassica oleracea var. oleracea]
106301361	3.07	2.6	2.73	2.1	2.32	2.31	3.44	2.59	-0.406336	0.580716	-0.454497	0.58883	-0.251421	0.773412	-0.0534662	0.975429	0.197735	0.801878	0.233779	0.842253	XP_006395422.1|1.1e-212|beta-1,4-mannosyl-glycoprotein 4-beta-N-acetylglucosaminyltransferase isoform X2 [Eutrema salsugineum]
106310958	19.11	19.26	17.71	18.17	15.93	18.21	21.91	18.64	-0.286757	0.249667	-0.344275	0.384307	-0.263429	0.390927	-0.0644909	0.92965	0.0634846	0.827234	0.109434	0.864609	XP_013603640.1|0.0e+00|PREDICTED: phosphatidylinositol 4-phosphate 5-kinase 1 [Brassica oleracea var. oleracea]
106336980	0.48	0.6	0.6	0.18	0.71	0.7	0.84	0.23	-0.479682	0.826974	0.160643	0.944403	-0.288126	0.871608	0.547964	0.830575	0.239027	0.897189	-0.423837	0.864609	XP_013631440.1|1.1e-187|PREDICTED: uncharacterized membrane protein At1g06890 [Brassica oleracea var. oleracea]
106306217	3.63	4.25	3.65	3.88	4.01	4.38	3.77	3.1	-0.250233	0.671802	-0.0864073	0.922355	-0.529223	0.235863	0.15538	0.888457	-0.241325	0.637481	-0.414759	0.449578	XP_013598205.1|0.0e+00|PREDICTED: LOW QUALITY PROTEIN: uncharacterized protein LOC106306217 [Brassica oleracea var. oleracea]
106316953	0	0	0	0	0	0.1	62.69	50.28			0.348389	0.854826	8.91934	1.15009e-33	0.241184	0.885329	9.3193	1.06856e-33	8.31938	1.59323e-44	XP_013610272.1|2.1e-200|PREDICTED: uncharacterized protein At1g28695-like [Brassica oleracea var. oleracea]
106330983	0	0	0.11	0	0	0	0	0	0.214614	0.838087					-0.135534	0.888457	-0.327747	0.801878			XP_013624814.1|3.6e-133|PREDICTED: WUSCHEL-related homeobox 13-like [Brassica oleracea var. oleracea]
106333125	0	0.18	0.09	0.09	0.18	0.27	0.09	0.09	-0.046425	0.986312	0.403855	0.87096	-0.109171	0.963993	0.4079	0.888457	-0.0647835	0.981931	-0.657946	0.815426	XP_013627058.1|5.5e-98|PREDICTED: uncharacterized protein LOC106333125 isoform X1 [Brassica oleracea var. oleracea]
106311718	3.52	3.48	5.07	5.76	4.65	4.48	6.38	6.31	0.471464	0.0658398	0.241274	0.646655	0.540705	0.0270996	-0.231353	0.623931	0.109695	0.73175	0.324641	0.288497	XP_013604431.1|0.0e+00|PREDICTED: uncharacterized protein LOC106311718 isoform X1 [Brassica oleracea var. oleracea]
106318763	8.38	7.86	16.5	16.47	9.7	9.48	11.02	13.74	0.816287	0.00499215	0.0550335	0.954269	0.256969	0.648342	-0.756911	0.00825344	-0.520183	0.0674415	0.227952	0.746282	VDD29191.1|1.2e-195|unnamed protein product, partial [Brassica oleracea]
106343216	4.45	8.55	0.39	0.86	6.51	7.55	3.57	3.55	-3.25683	4.17491e-08	-0.0569835	0.970712	-1.15213	0.032175	3.05924	1.28647e-09	2.21916	0.000700223	-1.08017	0.0146497	XP_013637829.1|2.2e-150|PREDICTED: probable strigolactone esterase D14 homolog [Brassica oleracea var. oleracea]
106298919	0	0	0.15	0	0	0.27	0.15	0.22	0.214614	0.838087	0.48822	0.799668	0.742698	0.668177	0.209424	0.89836	0.47903	0.801878	-0.0560262	0.990159	XP_013596111.1|9.3e-38|PREDICTED: uncharacterized protein LOC106304249 [Brassica oleracea var. oleracea]
BGI_novel_G001925	2.62	3.27	1.91	1.44	2.38	2.55	2.72	2.64	-0.963896	0.0428498	-0.417822	0.573082	-0.463853	0.39109	0.523038	0.476615	0.549675	0.292109	-0.0148757	0.990705
106298676	0.21	0.42	0	0.14	0.21	0.2	2.03	2.41	-1.10899	0.526897	-0.468841	0.87096	2.09158	0.0205052	0.450599	0.873982	3.76821	8.77643e-05	2.69436	0.00135606	XP_013590272.1|4.8e-160|PREDICTED: NAC transcription factor 29 [Brassica oleracea var. oleracea]
106302889	0.15	0	0	0	0.12	0.1	0	0	-0.464389	0.770316	0.10218	0.975262	-0.537288	0.749014	0.491431	0.746611			-0.84128	0.648048	XP_013594747.1|7.7e-189|PREDICTED: uncharacterized protein At1g03900-like [Brassica oleracea var. oleracea]
106307500	2.16	3.1	3.42	3.72	4	4.78	3.57	3.91	0.287495	0.711453	0.625801	0.327695	0.153416	0.84539	0.33375	0.673081	-0.097139	0.863747	-0.455334	0.43932	XP_013599945.1|0.0e+00|PREDICTED: cysteine-rich receptor-like protein kinase 11 isoform X2 [Brassica oleracea var. oleracea]
106335865	29.07	23.16	27.44	24.31	34.62	51.41	37.64	30.16	-0.205356	0.59488	0.524415	0.270454	0.0267264	0.962455	0.715072	0.0424349	0.274182	0.26066	-0.474174	0.295596	XP_013629973.1|0.0e+00|PREDICTED: boron transporter 1-like [Brassica oleracea var. oleracea]
106302785	0	0	0	0	0	0	0.1	0.15					1.11332	0.505073			1.39753	0.389082	1.1315	0.509896	XP_013594672.1|4.4e-254|PREDICTED: putative F-box/FBD/LRR-repeat protein At1g22000 [Brassica oleracea var. oleracea]
106322617	57.86	60.43	71.91	75.89	53.4	54.83	66.92	74.56	0.12869	0.701257	-0.306527	0.394494	-0.0864285	0.838534	-0.438614	0.0541587	-0.174773	0.432298	0.248041	0.463896	VDC91890.1|4.7e-195|unnamed protein product [Brassica rapa]
106295431	37.02	30.8	45.88	43.23	53.3	47.27	54.28	57.48	0.197684	0.681515	0.374046	0.442711	0.364508	0.30648	0.173604	0.818438	0.208993	0.470453	0.0145454	0.989	XP_009147142.1|4.3e-54|PREDICTED: huntingtin-interacting protein K [Brassica rapa]
106302157	3.96	5.74	7.68	6.82	9.67	7.94	9.44	6.83	0.382355	0.635143	0.64639	0.368485	0.558223	0.399918	0.261108	0.830575	0.215564	0.742993	-0.070526	0.943889	XP_022544920.1|2.0e-17|uncharacterized protein LOC106354300 [Brassica napus]
106315907	14.12	15.67	17.31	15.04	12.65	14.36	21.05	20.08	-0.0684871	0.915776	-0.31235	0.670567	0.116666	0.84539	-0.246414	0.799412	0.226347	0.609942	0.457804	0.311017	XP_013609202.1|1.3e-82|PREDICTED: glycine-rich RNA-binding protein 4, mitochondrial [Brassica oleracea var. oleracea]
106329708	0	0	0	0.16	0	0.08	0.08	0	0.39569	0.800437	0.187223	0.87096	0.215462	0.84539	-0.120829	0.945478	-0.277155	0.879824	-0.0198348	0.990705	XP_013623825.1|3.2e-147|PREDICTED: probable acyl-[acyl-carrier-protein]--UDP-N-acetylglucosamine O-acyltransferase, mitochondrial [Brassica oleracea var. oleracea]
BGI_novel_G001872	4.42	4.16	4.25	4.68	2.55	1.67	4.8	4.91	-0.128032	0.859531	-1.1436	0.0397817	-0.161445	0.838708	-0.996741	0.0585317	0.00707449	0.988771	1.02341	0.0510397
106328336	15.17	16.81	18.15	18.88	17.4	16.5	24.15	24.16	0.0202348	0.971061	-0.0962716	0.87197	0.248372	0.459302	-0.120869	0.888457	0.269439	0.243617	0.37195	0.204822	XP_013622216.1|6.3e-258|PREDICTED: histone deacetylase 9 [Brassica oleracea var. oleracea]
106333482	2.77	3.55	3.05	4.45	3.81	3.89	5.12	4.7	0.0827468	0.926738	0.090501	0.940158	0.254472	0.756848	0.00303618	0.997571	0.211685	0.757284	0.189349	0.861911	XP_009105298.1|1.9e-57|PREDICTED: uncharacterized protein LOC103831181 [Brassica rapa]
106323409	0.46	0.13	0.72	0.8	2.52	1.21	0.72	1.44	0.847263	0.610591	1.90878	0.0664731	1.15779	0.416349	1.02061	0.314111	0.347329	0.801878	-0.793268	0.553391	VDD21373.1|8.4e-155|unnamed protein product [Brassica oleracea]
106307666	0	0	0	0	0	0	0.11	0.04					0.927982	0.587778			1.17535	0.479874	0.937793	0.606034	XP_013710126.1|6.9e-300|alkane hydroxylase MAH1-like [Brassica napus]
106316702	0	0	0	0.12	0.06	0.06	0.28	0.54	0.39569	0.800437	0.482028	0.799668	2.26822	0.0991821	-0.00500362	0.997571	1.65922	0.279341	1.56666	0.310499	XP_022554117.1|7.3e-46|uncharacterized protein LOC106377300 isoform X1 [Brassica napus]
106325428	10.51	9.29	21.73	20.15	12.6	15.76	12.47	13.16	0.874536	0.0150337	0.322152	0.710353	0.0104595	0.987904	-0.543681	0.216707	-0.831298	0.00551433	-0.28875	0.69466	XP_009127666.1|4.6e-80|PREDICTED: nudix hydrolase 1 [Brassica rapa]
106335409	24.67	33.97	27.95	29.54	39.97	36.31	30.47	33.04	-0.214862	0.567577	0.196218	0.764711	-0.223047	0.574302	0.405553	0.0965316	0.031796	0.910902	-0.394531	0.112655	XP_013629381.1|0.0e+00|PREDICTED: threonine--tRNA ligase, chloroplastic/mitochondrial 2 [Brassica oleracea var. oleracea]
106343519	27.21	20.43	40.6	30.57	17.31	37.46	15.27	12.74	0.379266	0.303692	0.0216253	0.986856	-1.10067	5.9347e-05	-0.342024	0.763957	-1.44781	1.87026e-11	-1.0663	0.0314559	XP_013638211.1|6.7e-281|PREDICTED: hexokinase-3-like [Brassica oleracea var. oleracea]
106336995	278.04	151.21	84.55	66.04	217.9	222.97	85.11	73.41	-1.67077	1.48188e-07	-0.149063	0.87096	-1.75591	3.46655e-08	1.51892	5.55202e-12	-0.0417199	0.905841	-1.59841	9.20091e-19	XP_013631458.1|2.8e-219|PREDICTED: protein DJ-1 homolog A-like [Brassica oleracea var. oleracea]
106309740	8.23	8.31	13.27	13.75	12.31	19.11	15.9	13.39	0.492905	0.487905	0.697787	0.364006	0.452468	0.552354	0.204014	0.888457	-0.00349866	0.995109	-0.232786	0.855131	VDD58117.1|1.5e-55|unnamed protein product, partial [Brassica oleracea]
106292978	1.91	2	2.2	2.27	1.79	1.85	2.62	2.19	5.26359e-05	0.999933	-0.268005	0.869227	-0.0469614	0.968918	-0.265768	0.885329	-0.00877605	0.98968	0.251119	0.86336	XP_013584106.1|2.3e-229|PREDICTED: pentatricopeptide repeat-containing protein At1g31790 [Brassica oleracea var. oleracea]
BGI_novel_G000026	4.85	4.08	4.91	6.5	7.52	4.49	5.39	7.18	0.10858	0.954214	0.170319	0.940304	0.0769676	0.969292	0.0577524	0.990704	0.0012102	0.999087	-0.0783735	0.976387
106315501	0.02	0.02	0.11	0.06	0.04	0.05	0.02	0.03	1.00178	0.588471	0.453154	0.87096	0.0751338	0.972708	-0.412322	0.888457	-1.08179	0.553131	-0.430369	0.864609	XP_013601671.1|1.1e-121|PREDICTED: uncharacterized protein LOC106309151 [Brassica oleracea var. oleracea]
106317860	0.47	0.09	0.23	0.18	0.09	0.33	0.97	0.44	-0.404111	0.838087	-0.298831	0.905974	0.773643	0.666569	0.060334	0.993754	1.37112	0.2538	1.13368	0.470967	XP_013611099.1|2.3e-254|PREDICTED: oleosin-B3 isoform X1 [Brassica oleracea var. oleracea]
106335880	46.33	49.24	46.44	41.49	36.85	37.69	40.27	40	-0.307758	0.251574	-0.53312	0.0661316	-0.592944	0.00553619	-0.230499	0.627235	-0.245008	0.302065	-0.0297576	0.96038	XP_021617168.1|2.4e-142|hypersensitive-induced response protein 4 [Manihot esculenta]
106342359	213.56	211.49	239.59	240.62	230.36	243.49	271.34	290.62	-0.0157252	0.970087	-0.0255269	0.97282	0.0544346	0.869922	-0.0146655	0.99098	0.11139	0.619057	0.106864	0.838902	XP_013636727.1|2.9e-88|PREDICTED: universal stress protein YxiE-like [Brassica oleracea var. oleracea]
106317429	0	0	0	0	0	0	0.37	0.42					2.12029	0.132221			2.52028	0.0706941	2.12772	0.116709	XP_013610704.1|1.6e-209|PREDICTED: F-box/kelch-repeat protein At3g04660-like [Brassica oleracea var. oleracea]
106330368	0.08	0.08	0.27	0.07	0.13	0.38	0.26	0.08	0.479631	0.838087	0.809286	0.734344	0.41484	0.84539	0.265854	0.912573	-0.0887547	0.973459	-0.450093	0.864609	XP_013624296.1|4.7e-209|PREDICTED: uncharacterized protein LOC106330368 [Brassica oleracea var. oleracea]
106341706	0.06	0	0	0	0.06	0	1.82	1.14	-0.250976	0.838087	-0.0342771	0.986856	3.28991	0.0025152	0.130956	0.888457	4.26299	0.000148653	3.34492	0.000993264	XP_013635860.1|1.2e-140|PREDICTED: kinesin-like protein KIN12B [Brassica oleracea var. oleracea]
106331831	15.15	16.56	15.45	15.61	15.61	13.98	15.25	14.58	-0.215381	0.647885	-0.276355	0.653573	-0.426223	0.229696	-0.0665761	0.940195	-0.171417	0.677063	-0.120634	0.864609	VDD61471.1|3.9e-51|unnamed protein product [Brassica oleracea]
106322696	4.15	5.03	2.41	3.21	5.15	4.5	5.93	6.98	-0.835841	0.127716	-0.111535	0.917569	0.196996	0.813489	0.696612	0.264437	1.08669	0.012127	0.335601	0.67307	VDD24376.1|7.2e-53|unnamed protein product [Brassica oleracea]
106304034	4.35	4.34	5.57	6.09	6.33	5.73	4.7	5.37	0.223046	0.800437	0.275721	0.797709	-0.129308	0.867466	0.0494458	0.971861	-0.316143	0.586913	-0.381372	0.603508	VDD35794.1|2.4e-24|unnamed protein product [Brassica oleracea]
106337678	1.65	1.98	2.81	2.6	2.56	2.22	2.83	2.81	0.371147	0.568143	0.205408	0.87096	0.281176	0.702509	-0.165361	0.888457	-0.0525065	0.933006	0.0996813	0.911579	XP_013632254.1|0.0e+00|PREDICTED: pentatricopeptide repeat-containing protein At2g21090-like [Brassica oleracea var. oleracea]
106298716	0.43	0.62	0.22	0.32	0.31	0.29	2.19	1.99	-0.973202	0.488383	-0.648799	0.750922	1.65394	0.0175386	0.258402	0.914161	2.81976	3.47941e-05	2.38627	0.000303828	XP_013590313.1|1.8e-114|PREDICTED: uncharacterized protein LOC106298716 [Brassica oleracea var. oleracea]
106319899	61.13	63.52	21.23	18.66	16.14	21.62	21.32	18.72	-1.77988	1.97298e-21	-1.79781	1.13619e-08	-2.1284	2.14652e-27	-0.052591	0.963233	-0.3087	0.269137	-0.269042	0.727354	XP_013613748.1|6.7e-22|PREDICTED: uncharacterized protein LOC106319899 isoform X2 [Brassica oleracea var. oleracea]
106311721	2.25	1.59	6.82	7.5	9.76	9.4	2.89	4.64	1.59433	0.004583	1.99326	0.000129475	0.565466	0.613125	0.403211	0.58332	-0.997716	0.0604337	-1.4108	0.00396548	XP_013604444.1|4.3e-95|PREDICTED: uncharacterized protein LOC106311721 [Brassica oleracea var. oleracea]
106313177	4.25	6.6	5.89	6.58	5.8	5.89	6.22	7.14	0.0125509	0.988099	-0.0632284	0.970449	-0.0386833	0.971805	-0.0799827	0.956431	-0.0133462	0.985569	0.0516163	0.970546	XP_013606374.1|1.2e-48|PREDICTED: transmembrane protein 230-like [Brassica oleracea var. oleracea]
BGI_novel_G000016	1.32	1.18	1.33	1.52	1.63	1.62	1.95	1.86	-0.000351716	0.999618	0.193281	0.854826	0.259359	0.668177	0.187583	0.876046	0.301981	0.474898	0.0909128	0.900494
106327205	15.34	16.03	25.16	26.21	22.25	22.09	24.48	24.77	0.51682	0.00739353	0.313109	0.379937	0.304853	0.21349	-0.205481	0.588174	-0.171903	0.393503	0.0170228	0.980062	XP_013684114.1|0.0e+00|eukaryotic translation initiation factor 3 subunit A-like [Brassica napus]
106319337	5.25	4.96	13.84	17.71	18.07	13.28	10.28	10.41	1.41729	8.66612e-08	1.4018	1.09416e-05	0.666825	0.0314574	-0.00699863	0.997571	-0.71573	0.00204059	-0.719799	0.0197483	XP_013613082.1|6.2e-308|PREDICTED: probable receptor-like protein kinase At5g15080 [Brassica oleracea var. oleracea]
106321023	37.2	46.53	21.05	18.67	11.56	23.51	22.84	21.48	-1.2453	1.01659e-06	-1.36804	0.00246485	-1.2462	4.7114e-07	-0.160804	0.895667	0.0410991	0.929133	0.185775	0.864609	XP_013614800.1|1.7e-102|PREDICTED: calcium-binding protein CML42 [Brassica oleracea var. oleracea]
106333876	0.49	1.32	1.3	2.01	0.8	0.48	0.98	0.78	0.507597	0.8101	-0.417421	0.87096	-0.26337	0.895697	-0.833315	0.61887	-0.826452	0.580319	0.214537	0.935096	XP_013627719.1|1.6e-61|PREDICTED: LOW QUALITY PROTEIN: small nuclear ribonucleoprotein Sm D1 [Brassica oleracea var. oleracea]
106293846	0	0	0	0	0	0	0.95	2.68					4.22087	7.57889e-05			4.65758	1.782e-05	4.13035	3.32611e-05	XP_013584936.1|5.0e-212|PREDICTED: RNA-binding protein 38-like [Brassica oleracea var. oleracea]
106296345	2.11	1.32	7.29	9.48	14.46	9.89	11.29	10.56	2.04089	3.51098e-10	2.54025	2.82027e-12	2.27338	6.84739e-14	0.519179	0.230885	0.267885	0.348705	-0.280933	0.593405	XP_013587917.1|0.0e+00|PREDICTED: probable LRR receptor-like serine/threonine-protein kinase At4g36180 [Brassica oleracea var. oleracea]
106305896	8.09	11.35	10.59	11.29	10.45	8.67	12.57	13.83	-0.0178454	0.980975	-0.199844	0.807477	0.0993627	0.84539	-0.187194	0.802777	0.158056	0.625207	0.328296	0.400722	XP_013597770.1|0.0e+00|PREDICTED: pentatricopeptide repeat-containing protein At5g46580, chloroplastic [Brassica oleracea var. oleracea]
BGI_novel_G001072	2.12	1.77	3.5	3.23	4.16	3.97	4.78	4.67	0.584717	0.327166	0.84975	0.123999	0.914772	0.0495531	0.262652	0.805893	0.370231	0.431335	0.0807777	0.925827
106302892	0	0.09	0	0.19	0.09	0	0	0.09	0.157329	0.927989	-0.0259258	0.986856	-0.0601625	0.971874	-0.121199	0.945478	-0.283701	0.877126	-0.0230146	0.990705	XP_013594749.1|9.8e-156|PREDICTED: uncharacterized mitochondrial protein AtMg00310-like [Brassica oleracea var. oleracea]
106321454	0	0	0	0	0.08	0	0	0			0.185389	0.87096			0.130956	0.888457			-0.231499	0.864609	XP_013615170.1|3.1e-166|PREDICTED: S-locus-specific glycoprotein S13-like [Brassica oleracea var. oleracea]
106313039	36.75	37.6	28.34	24.11	14.85	37.46	48.4	26.78	-0.687009	0.00245611	-0.645543	0.362018	-0.324753	0.534906	0.00543621	0.997571	0.395717	0.328884	0.352439	0.776824	XP_013606213.1|1.8e-192|PREDICTED: lipid phosphate phosphatase 1 [Brassica oleracea var. oleracea]
106313352	21.32	18.71	32.66	28.93	21.5	25.59	28.74	24.84	0.42349	0.166362	0.0496554	0.954765	0.0705205	0.883326	-0.373075	0.364584	-0.314142	0.233727	0.0469558	0.94579	XP_013606604.1|1.6e-167|PREDICTED: secretory carrier-associated membrane protein 3-like [Brassica oleracea var. oleracea]
106303959	0.07	0.04	0.04	0.04	0.04	0.04	0.25	0.07	-0.294679	0.888761	-0.287478	0.907875	0.65254	0.783776	-0.00800978	0.997571	1.13565	0.535647	1.00061	0.64148	XP_013595773.1|0.0e+00|PREDICTED: LOW QUALITY PROTEIN: putative pentatricopeptide repeat-containing protein At5g47460 [Brassica oleracea var. oleracea]
106317141	0	0	0	0	0	0	0.13	0.58					1.81213	0.221324			2.18658	0.134342	1.77926	0.222396	XP_013610454.1|4.8e-155|PREDICTED: dehydrodolichyl diphosphate synthase 8-like [Brassica oleracea var. oleracea]
106311884	48.7	50.52	67.72	61.54	54.08	59.98	68.61	66.2	0.189483	0.524135	0.0195371	0.983302	0.0958127	0.807839	-0.173166	0.765301	-0.0534559	0.838031	0.102733	0.864377	XP_013604661.1|2.9e-235|PREDICTED: uncharacterized protein LOC106311884 [Brassica oleracea var. oleracea]
106330324	0.04	0	0.37	0.16	0.48	0.31	0.12	0.19	1.62982	0.264505	2.05012	0.118837	1.06984	0.577153	0.37646	0.888457	-0.640526	0.7414	-1.08007	0.509004	XP_013624266.1|2.7e-245|PREDICTED: 4-coumarate--CoA ligase 4-like [Brassica oleracea var. oleracea]
106342101	14.5	11.85	11.45	13.57	10.87	11.07	15.91	12.39	-0.267024	0.416715	-0.442301	0.226808	-0.242639	0.553944	-0.180786	0.746611	0.0650194	0.846786	0.228463	0.629007	XP_013636385.1|0.0e+00|PREDICTED: protein SHOOT GRAVITROPISM 6 [Brassica oleracea var. oleracea]
106331593	4.82	5.29	5.96	5.7	5.93	5.82	7.45	5.53	0.0144991	0.986312	0.033279	0.981614	0.0129944	0.985199	0.0139353	0.997571	0.0377946	0.956921	0.00598929	0.993593	XP_013625437.1|1.7e-168|PREDICTED: probable protein S-acyltransferase 16 isoform X2 [Brassica oleracea var. oleracea]
106332441	0.19	0.16	0.13	0.13	0.19	0.12	5.1	6.43	-0.437997	0.838087	-0.2389	0.92511	4.37573	2.4764e-16	0.155036	0.953327	5.0238	1.15819e-19	4.65992	5.80423e-19	VDC86591.1|0.0e+00|unnamed protein product [Brassica oleracea]
106334156	0	0.06	0.15	0.03	0.06	0.03	0	0	0.214614	0.838087					-0.135534	0.888457	-0.327747	0.801878			XP_013585146.1|6.3e-52|PREDICTED: uncharacterized protein LOC106294073 [Brassica oleracea var. oleracea]
106303762	37.2	42.17	31.3	27.25	26.55	28.62	30.2	34.18	-0.620902	0.0152553	-0.693524	0.021715	-0.641006	0.0111746	-0.080269	0.918918	0.0209744	0.964443	0.0832627	0.887544	XP_013595533.1|2.9e-106|PREDICTED: NEDD8-conjugating enzyme Ubc12-like [Brassica oleracea var. oleracea]
106294283	0	0	0.15	0	0	0	0	0.14	0.214614	0.838087			0.208865	0.84539	-0.135534	0.888457	-0.0357694	0.985569	0.205209	0.864609	XP_013585298.1|7.3e-33|PREDICTED: uncharacterized protein At5g03900, chloroplastic-like isoform X1 [Brassica oleracea var. oleracea]
106304531	20.23	23.55	27.15	28.22	27.79	28.08	30	32.84	0.146554	0.743264	0.169449	0.80154	0.175847	0.680462	0.0185759	0.988966	0.0698764	0.821068	0.0322214	0.9594	XP_013596389.1|1.9e-166|PREDICTED: UPF0725 protein At5g63820-like [Brassica oleracea var. oleracea]
106311742	36.72	28.37	88.31	93.24	89.9	86.72	33.97	41.75	1.27201	6.93808e-10	1.23192	3.00239e-06	-0.128745	0.809436	-0.0352835	0.949702	-1.36597	2.43067e-18	-1.34197	2.28044e-11	VDD56384.1|0.0e+00|unnamed protein product [Brassica oleracea]
106328893	13.08	13.94	12.98	15.1	14.83	16.07	14.65	10	-0.142982	0.803534	0.00998514	0.986894	-0.477854	0.265066	0.146028	0.887775	-0.297871	0.489478	-0.459021	0.365645	XP_013622887.1|5.4e-121|PREDICTED: dof zinc finger protein DOF3.1-like isoform X1 [Brassica oleracea var. oleracea]
106301751	38	37.76	51.39	55.07	44.11	44.53	41.86	40.87	0.296054	0.217263	0.0428146	0.947782	-0.217802	0.472519	-0.255874	0.439457	-0.474764	0.00319424	-0.233644	0.478346	XP_013593673.1|1.3e-211|PREDICTED: 26S proteasome non-ATPase regulatory subunit 4 homolog [Brassica oleracea var. oleracea]
106323389	0	0	0	0	0	0	0	0.08					0.208865	0.84539			0.283961	0.801878	0.205209	0.864609	XP_013616980.1|2.6e-159|PREDICTED: putative F-box/FBD/LRR-repeat protein At5g56810 [Brassica oleracea var. oleracea]
106308330	0.25	0.49	4.83	3.9	15.94	9.03	2.26	2.71	3.07092	2.60465e-07	4.4489	5.72451e-17	2.06201	0.00628805	1.39574	0.00146952	-0.983525	0.0337635	-2.42229	4.31947e-09	XP_013600946.1|6.9e-207|PREDICTED: putative 12-oxophytodienoate reductase-like protein 1 isoform X2 [Brassica oleracea var. oleracea]
106343877	7.43	8.03	7.51	7.78	8.03	8.01	8.14	7.68	-0.206583	0.717996	-0.131044	0.87096	-0.308959	0.512747	0.0688872	0.943086	-0.0624669	0.895706	-0.150011	0.855475	XP_013638673.1|7.7e-223|PREDICTED: L-Ala-D/L-amino acid epimerase [Brassica oleracea var. oleracea]
106327133	25.91	29.57	40.82	43.06	46.61	45.69	37.17	39.99	0.402283	0.102111	0.545716	0.0660132	0.130518	0.765549	0.140374	0.829296	-0.232257	0.301865	-0.390943	0.139262	XP_013620654.1|6.8e-188|PREDICTED: uncharacterized protein LOC106327133 [Brassica oleracea var. oleracea]
106294352	71.37	72.06	88.73	85.82	85.59	81.83	99.13	94.52	0.0914815	0.838087	0.0398296	0.955228	0.0834324	0.84539	-0.0555533	0.936841	0.0325289	0.914923	0.070363	0.883878	CDY41579.1|1.1e-72|BnaC05g43160D [Brassica napus]
BGI_novel_G000811	2.03	3.37	3.38	2.58	1.74	2.22	1.7	1.36	-0.0354197	0.9734	-0.588572	0.444753	-1.10791	0.0299645	-0.552701	0.409152	-1.05046	0.0135876	-0.483675	0.552717
106327585	3.5	4.61	11.65	17.35	15.38	11.42	10.42	9.18	1.54616	1.4338e-06	1.45416	4.52743e-05	0.885059	0.00783778	-0.0843889	0.937593	-0.632479	0.0280827	-0.558313	0.131446	XP_013621215.1|2.5e-255|PREDICTED: uncharacterized protein LOC106327585 [Brassica oleracea var. oleracea]
106296924	0	0	0.44	0.38	2.03	1.7	0.5	0.36	2.13804	0.104554	4.06779	3.05222e-05	2.21211	0.110707	1.72129	0.0232072	-0.0414613	0.985569	-1.9622	0.0149464	CDY35022.1|1.6e-148|BnaC06g13640D [Brassica napus]
106327998	10.13	9.74	62.44	72.44	70.04	71.39	21.67	24.43	2.5506	1.97565e-50	2.61621	1.91509e-37	0.860832	3.92609e-05	0.072476	0.895879	-1.6526	1.04687e-28	-1.73775	8.35647e-23	XP_013621795.1|0.0e+00|PREDICTED: LRR receptor-like serine/threonine-protein kinase ERL1 isoform X1 [Brassica oleracea var. oleracea]
106318820	45.55	35.43	39.9	31.14	28.08	43.15	38.08	28.62	-0.377533	0.254188	-0.356476	0.579405	-0.621616	0.038595	0.0100387	0.997571	-0.2047	0.560032	-0.23071	0.776009	XP_013612413.1|0.0e+00|PREDICTED: uncharacterized protein LOC106318820 [Brassica oleracea var. oleracea]
106306783	12.68	13.06	24.94	26.66	22.75	21.09	20.42	19.68	0.805096	9.92721e-06	0.577058	0.03117	0.292236	0.263306	-0.227926	0.525111	-0.473828	0.00215321	-0.26058	0.374089	RID72366.1|0.0e+00|hypothetical protein BRARA_C04260 [Brassica rapa]
106324569	10.74	6.99	19.46	21.02	13.09	13.56	14.29	13.04	0.975042	0.00149448	0.387303	0.541049	0.266537	0.637267	-0.587181	0.0168613	-0.675524	0.000282276	-0.0986208	0.864609	XP_013617970.1|0.0e+00|PREDICTED: monocopper oxidase-like protein SKS1 [Brassica oleracea var. oleracea]
106344003	18.66	22.74	34.07	33.81	18.78	22.59	16.48	15.36	0.518567	0.042077	-0.175299	0.82982	-0.713633	0.00859253	-0.692472	0.0108939	-1.19884	4.86461e-11	-0.508238	0.14581	XP_013638830.1|3.5e-203|PREDICTED: probable galacturonosyltransferase-like 3 [Brassica oleracea var. oleracea]
106325023	0.19	0.44	0.06	0.06	0	0	0	0.06	-1.31314	0.410942	-1.84083	0.184224	-1.74126	0.253864	-0.362543	0.830575	-0.353049	0.853913	0.205209	0.864609	XP_013618497.1|2.8e-89|PREDICTED: ocs element-binding factor 1-like [Brassica oleracea var. oleracea]
106301567	0.6	0.8	0.16	0.2	0.52	0.7	0.44	0	-1.71973	0.0963528	-0.327912	0.87096	-1.44663	0.310451	1.19518	0.284178	0.0913592	0.97249	-1.02786	0.602027	XP_013593456.1|7.3e-299|PREDICTED: UDP-glycosyltransferase 85A3-like [Brassica oleracea var. oleracea]
106328188	21.82	21.11	28.78	28.98	29.52	24.67	32.59	32.01	0.230029	0.515557	0.15492	0.846289	0.250765	0.47649	-0.0772197	0.91502	0.0614517	0.84291	0.121474	0.855415	XP_013622028.1|1.8e-155|PREDICTED: uncharacterized protein LOC106328188 [Brassica oleracea var. oleracea]
106326557	0.08	0	0.08	0.08	0.08	0	0.31	0	0.190742	0.919002	-0.0342771	0.986856	0.410165	0.84539	-0.166151	0.933489	0.347872	0.866229	0.431769	0.864609	XP_013619961.1|2.6e-168|PREDICTED: uncharacterized protein LOC106326557 [Brassica oleracea var. oleracea]
106311572	0	0	0.35	0	0.17	0	0	0.68	0.400285	0.800437	0.185389	0.87096	0.690869	0.684919	-0.123783	0.945478	0.279158	0.892146	0.418009	0.864609	XP_013604237.1|3.6e-39|PREDICTED: UDP-N-acetylglucosamine transferase subunit ALG14-like [Brassica oleracea var. oleracea]
106300947	33.37	24.17	26.9	24.66	24.79	30.4	17.18	16.91	-0.349266	0.299707	-0.239771	0.742768	-1.09141	2.37106e-05	0.101574	0.888457	-0.706725	1.47286e-05	-0.822613	0.00100317	XP_013592679.1|0.0e+00|PREDICTED: TPR repeat-containing thioredoxin TTL1-like [Brassica oleracea var. oleracea]
106311182	0.11	0.11	0.27	0.6	0.64	0.37	0.8	0.67	1.1574	0.468816	1.29578	0.418073	1.75854	0.165104	0.14153	0.95681	0.550456	0.726058	0.343419	0.864609	XP_002868956.1|4.0e-188|probable cinnamyl alcohol dehydrogenase 6 isoform X1 [Arabidopsis lyrata subsp. lyrata]
BGI_novel_G000166	0.83	0.51	0.51	0	0	0	0.52	0	-0.28796	0.874937	-0.562637	0.764711	-0.360675	0.846307	-0.135534	0.888457	-0.0295152	0.985569	0.211642	0.864609
106334585	0	0	0	0.04	0.04	0.04	0.04	0.04	0.211903	0.838087	0.482028	0.799668	0.53674	0.751377	0.155504	0.937593	0.2512	0.898668	-0.0503606	0.990705	XP_013594515.1|5.0e-40|PREDICTED: uncharacterized protein LOC106302586 [Brassica oleracea var. oleracea]
106312287	27.31	40.51	19.27	20.08	53.04	39.36	43.15	55.3	-0.95933	0.000204679	0.259479	0.710409	0.195766	0.703823	1.20307	9.61858e-07	1.20318	2.96894e-10	-0.0390102	0.960331	XP_006418385.1|6.0e-289|3-ketoacyl-CoA synthase 1 [Eutrema salsugineum]
106318198	11.3	14.84	8.06	11.6	10.7	11.94	21.85	21.55	-0.581454	0.364509	-0.373043	0.703417	0.380761	0.536276	0.19471	0.888457	1.01535	0.011958	0.786162	0.0805237	XP_013611529.1|1.4e-43|PREDICTED: uncharacterized protein LOC106318198 [Brassica oleracea var. oleracea]
106337515	1.14	1.19	1.05	0.76	2.79	2.21	1.93	2.43	-0.55947	0.649621	0.827606	0.317769	0.49869	0.618782	1.32042	0.042199	1.127	0.110262	-0.317325	0.792148	XP_022558601.1|2.7e-57|ankyrin repeat and sterile alpha motif domain-containing protein 1B-like isoform X1 [Brassica napus]
106304128	27.13	18.33	59.48	71.9	41.15	52.49	41.5	58.67	1.30814	6.39611e-06	0.829002	0.0530231	0.769192	0.0471165	-0.468136	0.201767	-0.497401	0.0745723	-0.0406409	0.965689	XP_013595979.1|8.4e-81|PREDICTED: HVA22-like protein d [Brassica oleracea var. oleracea]
106301722	3.61	3.04	1.5	1.84	2.91	2.8	2.53	2.48	-1.13801	0.0122628	-0.349878	0.67618	-0.710564	0.135938	0.761059	0.156222	0.477315	0.409851	-0.330271	0.674333	XP_018465747.1|2.5e-234|PREDICTED: probable polygalacturonase [Raphanus sativus]
106325353	8.76	10.25	6.72	3.76	1.02	2.43	5.52	0.76	-1.0057	0.0311733	-2.45767	1.5113e-06	-1.44114	0.292047	-1.35262	0.053192	-0.649346	0.732739	0.568609	0.789187	VDD50780.1|3.2e-120|unnamed protein product, partial [Brassica oleracea]
106311444	2.58	1.99	4.81	6.1	6.6	6.77	5.26	6	1.05024	0.0671098	1.33736	0.0122497	0.954067	0.106171	0.286118	0.796858	-0.0635167	0.928338	-0.375136	0.594262	XP_022555384.1|1.8e-11|uncharacterized protein LOC106448378 [Brassica napus]
106300122	14.44	15.28	1.16	2.01	1.03	1.02	0.23	0.22	-3.23997	4.98682e-12	-3.74689	5.43018e-14	-5.6084	5.18424e-18	-0.445505	0.869149	-2.23884	0.048884	-1.56564	0.267558	XP_013591656.1|2.9e-84|PREDICTED: uncharacterized protein At4g30180 [Brassica oleracea var. oleracea]
106339265	28.67	21.95	69.75	80.6	57.25	65.04	41.86	36.57	1.35747	4.2581e-09	1.06439	0.000512468	0.27696	0.505622	-0.286398	0.448288	-1.0465	2.13094e-10	-0.76982	0.0012618	CDY19092.1|2.2e-184|BnaA04g18320D [Brassica napus]
BGI_novel_G000063	2.19	2.91	0	0	0	2.21	0	0	-3.34556	0.00292232	-0.894154	0.6731	-3.62201	0.00159931	0.804937	0.535059			-1.35524	0.391427
106303602	8.2	7.83	8.94	8.41	8.55	8.35	9.53	10.08	-0.0756132	0.905042	-0.104143	0.89936	-0.0549215	0.936395	-0.0332259	0.980248	0.0615978	0.899685	0.0767644	0.919685	XP_013595342.1|3.7e-167|PREDICTED: uncharacterized protein LOC106303602 [Brassica oleracea var. oleracea]
106305429	0.41	0	0.27	0.56	0	0.13	0.55	0.13	0.338836	0.873697	-0.373273	0.87096	0.138058	0.95684	-0.657124	0.720403	-0.247668	0.906936	0.711354	0.776009	XP_013597253.1|3.2e-87|PREDICTED: uncharacterized protein LOC106305429 [Brassica oleracea var. oleracea]
106301387	9.56	9.58	14.49	12.29	11	14.27	9.38	9.84	0.289442	0.416339	0.216128	0.774579	-0.335612	0.323789	-0.0750837	0.937593	-0.586828	0.0123114	-0.524147	0.162696	XP_013593220.1|0.0e+00|PREDICTED: MACPF domain-containing protein CAD1-like [Brassica oleracea var. oleracea]
106313172	16.33	5.13	23.36	30.12	9.44	15.76	11.95	4.63	0.945498	0.40499	0.0359654	0.986856	-0.592328	0.745009	-1.02199	0.00829456	-1.65625	0.0237031	-0.701446	0.386232	XP_013606368.1|0.0e+00|PREDICTED: probable pectinesterase/pectinesterase inhibitor 47 [Brassica oleracea var. oleracea]
106325141	0.96	1.11	0.53	0.43	1.31	1.28	1.37	1.36	-1.10429	0.299292	0.128276	0.943088	0.0511554	0.971805	1.13682	0.219633	1.25345	0.162872	-0.0560162	0.97959	XP_013618616.1|1.5e-150|PREDICTED: probable VAMP-like protein At1g33475 [Brassica oleracea var. oleracea]
106337691	0.87	1.59	0.36	1.02	1.42	0.93	5.73	7.65	-0.869891	0.515916	-0.0455964	0.986856	2.09755	9.78565e-05	0.729826	0.650844	3.12587	2.47733e-08	2.17006	1.47374e-05	XP_013632272.1|1.1e-142|PREDICTED: fatty acid 2-hydroxylase 1-like [Brassica oleracea var. oleracea]
BGI_novel_G001191	7.69	9.45	3.89	4.82	8.72	7.66	4.86	4.73	-1.15107	3.79963e-06	-0.243028	0.658819	-1.16666	5.71045e-07	0.891105	0.000920475	0.0271508	0.955407	-0.894486	0.000127908
106293817	4.09	3.82	2.7	4.19	5.32	4.09	6.15	4.83	-0.374951	0.677323	0.0620343	0.967232	0.119451	0.883435	0.416274	0.716618	0.540976	0.377949	0.0827672	0.941397	XP_013584914.1|1.5e-101|PREDICTED: uncharacterized protein At3g17950-like isoform X1 [Brassica oleracea var. oleracea]
106340017	0.47	0.38	0.04	0	0	0	0.21	0.16	-2.48482	0.0399542	-2.80227	0.0161462	-1.18267	0.403072	-0.135534	0.888457	1.47641	0.379738	1.70137	0.252201	XP_013634337.1|3.1e-238|PREDICTED: E3 ubiquitin-protein ligase PUB22-like [Brassica oleracea var. oleracea]
106316040	0.34	0.24	0.27	0.52	0.63	0.42	1.98	2.66	0.210302	0.903679	0.572596	0.770631	2.47731	5.34857e-05	0.332018	0.888457	2.3231	4.47675e-05	1.86952	0.00110716	XP_013609355.1|0.0e+00|PREDICTED: telomere repeat-binding protein 4-like [Brassica oleracea var. oleracea]
106295640	18.47	17.7	25.99	28.23	22.06	21.29	18.87	20.8	0.388166	0.0863346	0.0761274	0.895424	-0.210675	0.534349	-0.313919	0.273597	-0.559664	0.00100379	-0.25997	0.433546	XP_013587056.1|0.0e+00|PREDICTED: probable methyltransferase PMT28 [Brassica oleracea var. oleracea]
106340888	7.34	7.82	2.04	2.7	0.57	2.31	14.35	3.93	-1.73009	0.00518194	-2.21674	0.00420365	-0.0762082	0.95791	-0.486089	0.851528	1.65521	0.0368585	2.04399	0.0333033	VDD13338.1|2.1e-80|unnamed protein product, partial [Brassica oleracea]
106334652	0	0	0	0	0	0	0.11	0.13					1.6866	0.266119			2.04968	0.168768	1.69927	0.252877	XP_013628423.1|0.0e+00|PREDICTED: exocyst complex component EXO70B1 [Brassica oleracea var. oleracea]
106295993	24.35	26.25	3.19	3.57	10.15	8.22	15.16	14.31	-3.03824	1.17488e-41	-1.60433	2.92393e-10	-1.09845	9.26979e-08	1.38715	5.83616e-06	1.98858	1.52422e-17	0.543079	0.0818199	XP_022560700.1|1.3e-310|protein indeterminate-domain 11 isoform X1 [Brassica napus]
106342130	23.69	25.91	25.09	27.73	27.03	27.81	30.54	38.29	-0.0992317	0.838087	-0.0352588	0.969774	0.126407	0.829103	0.0581782	0.944417	0.267305	0.421075	0.188045	0.776009	XP_013636430.1|2.0e-101|PREDICTED: ADP-ribosylation factor-like protein 5 [Brassica oleracea var. oleracea]
106316374	0.66	0.5	0.28	0.28	0.49	0.16	0.82	0.84	-0.959526	0.514994	-0.749506	0.720477	0.143643	0.937775	0.126637	0.964485	1.23344	0.292147	0.959304	0.546139	XP_013609705.1|6.9e-217|PREDICTED: probable WRKY transcription factor 49 [Brassica oleracea var. oleracea]
BGI_novel_G002079	0	0.09	0.34	0.3	0.59	0.1	0.29	0.36	1.1412	0.503062	1.04203	0.58785	1.08431	0.569375	0.0613674	0.993023	-0.11552	0.960049	-0.183887	0.947048
106324863	1.48	2.5	1.12	1.17	2.38	1.77	3.81	3.79	-0.906928	0.23751	-0.10589	0.944183	0.56745	0.428726	0.763312	0.349518	1.55789	0.000964085	0.705106	0.250372	XP_013618312.1|3.2e-152|PREDICTED: uncharacterized protein LOC106324863 [Brassica oleracea var. oleracea]
106325902	9.9	10.92	11.46	10.94	12.97	13.61	13.81	12.4	-0.0822514	0.862236	0.175551	0.808226	-0.0139972	0.976357	0.251079	0.634467	0.108772	0.794584	-0.163616	0.787938	XP_013619727.1|2.1e-296|PREDICTED: L10-interacting MYB domain-containing protein [Brassica oleracea var. oleracea]
106313694	6.24	7.39	9.17	9.69	8.27	6.96	9.31	7.6	0.273035	0.554336	-0.0298224	0.981059	-0.0374287	0.956727	-0.303603	0.597079	-0.272736	0.463103	0.0195172	0.988995	XP_013607042.1|7.2e-243|PREDICTED: uncharacterized protein At2g02148 isoform X3 [Brassica oleracea var. oleracea]
BGI_novel_G002201	0.33	0.39	0.07	0.46	0.26	0.57	1.68	1.74	-0.40885	0.838087	0.0206611	0.991221	1.62473	0.0930723	0.329497	0.888457	2.17423	0.0262859	1.59933	0.101486
106299208	0.4	0.36	1.03	0.76	0.62	0.47	0.71	0.89	0.88345	0.467196	0.267722	0.89747	0.618401	0.68387	-0.5622	0.746611	-0.251901	0.826982	0.36044	0.864609	XP_013590787.1|3.7e-164|PREDICTED: box C/D snoRNA protein 1-like [Brassica oleracea var. oleracea]
106339789	0.18	0.14	0.09	0	0	0.09	0.04	0.04	-0.875244	0.658102	-0.830447	0.720525	-1.12911	0.546682	-0.00587924	0.997571	-0.0594076	0.982714	-0.0443858	0.990705	XP_013634116.1|1.6e-220|PREDICTED: serine/threonine-protein kinase BIK1-like [Brassica oleracea var. oleracea]
106293277	11.15	11.28	7.21	7.04	5.02	6.84	4.82	5.03	-0.828365	0.0109667	-1.07548	0.00796003	-1.50862	1.59986e-06	-0.257979	0.828725	-0.641782	0.0938227	-0.387025	0.614245	XP_013584384.1|1.5e-168|PREDICTED: F-box protein PP2-A12 isoform X1 [Brassica oleracea var. oleracea]
106307770	0.62	0.75	1.11	2.03	2.2	2.19	1.49	2.73	0.771017	0.635304	1.18692	0.356285	1.03286	0.446428	0.381428	0.885329	0.281459	0.833635	-0.166239	0.93052	XP_013600275.1|3.5e-63|PREDICTED: uncharacterized protein LOC106307770 [Brassica oleracea var. oleracea]
106300992	0	0	0.04	0.02	0.04	0.03	0.27	0.26	0.745847	0.64618	0.853086	0.634041	3.24784	0.00650314	0.124654	0.961726	2.3755	0.0379965	1.99916	0.0828046	XP_013592743.1|0.0e+00|PREDICTED: kinesin-4 [Brassica oleracea var. oleracea]
106317858	2.09	2.01	5.21	5.2	3.83	4.39	2.76	2.91	1.09023	0.0513673	0.764165	0.335476	0.112591	0.923839	-0.311932	0.795249	-0.95643	0.0489913	-0.639067	0.380244	XP_013611098.1|2.5e-140|PREDICTED: PHD finger protein ALFIN-LIKE 1 [Brassica oleracea var. oleracea]
106323068	22.73	19.77	25.48	28.14	22.81	21.38	23.78	24.26	0.139543	0.782588	-0.126922	0.87096	-0.16961	0.726256	-0.269214	0.539444	-0.269709	0.288247	-0.014846	0.988652	XP_013616693.1|4.6e-173|PREDICTED: ubiquitin-conjugating enzyme E2 32-like [Brassica oleracea var. oleracea]
106327790	31.81	29.66	31.78	33.73	29	29.95	29.12	28.03	-0.10044	0.835499	-0.240231	0.637775	-0.44964	0.0818258	-0.144689	0.830575	-0.309727	0.140467	-0.180866	0.692559	XP_013723504.1|1.1e-175|pyridoxal 5'-phosphate synthase subunit PDX1.3-like [Brassica napus]
106340939	1.49	1.03	1.94	1.5	2.16	1.88	0.77	0.86	0.226171	0.861709	0.43934	0.791776	-0.856695	0.459106	0.205124	0.89726	-1.08532	0.210582	-1.29593	0.11571	XP_013635217.1|2.2e-174|PREDICTED: glucan endo-1,3-beta-glucosidase 14-like [Brassica oleracea var. oleracea]
106338281	0	0	0	0	0	0.02	0	0			0.187223	0.87096			0.131341	0.888457			-0.234588	0.864609	XP_013632752.1|0.0e+00|PREDICTED: uncharacterized protein LOC106338281 [Brassica oleracea var. oleracea]
106315466	0.06	0	0.05	0.28	0.16	0.21	0.11	0.23	0.913413	0.638302	0.826966	0.72278	1.0081	0.610924	-0.0823568	0.983478	-0.0163998	0.992101	0.0873232	0.981068	XP_013608658.1|0.0e+00|PREDICTED: putative cysteine-rich receptor-like protein kinase 35 isoform X2 [Brassica oleracea var. oleracea]
BGI_novel_G001666	0.18	0.33	0.59	0.37	1.38	1.89	0.91	0.11	0.564564	0.757643	2.14772	0.0055889	0.467289	0.836554	1.48554	0.0322147	-0.0335049	0.985569	-1.47668	0.194051
106301267	1.66	1.04	2.3	2.2	1.74	1.53	2.92	3.01	0.512838	0.542125	0.0805365	0.964685	0.746208	0.264575	-0.424877	0.670604	0.274615	0.677502	0.694783	0.245758	VDD38098.1|3.2e-231|unnamed protein product [Brassica oleracea]
106325703	0	0.12	0	0	0	0	0	0	-0.241533	0.838087	-0.215212	0.87096	-0.279577	0.838534							XP_013619218.1|2.4e-40|PREDICTED: uncharacterized protein LOC106325703 [Brassica oleracea var. oleracea]
106307228	7.22	7.21	13.52	13.29	14.93	15.37	14.41	14.8	0.684681	0.0939376	0.860812	0.0413265	0.654928	0.114547	0.17478	0.876375	0.00880612	0.985569	-0.18697	0.802921	XP_022560921.1|1.4e-136|peroxisomal membrane protein 11A-like [Brassica napus]
106311552	184.84	306.98	58.45	65.97	128.83	64.24	412.03	429.38	-2.13423	7.41049e-17	-1.46358	0.000749405	0.429804	0.221324	0.600179	0.289712	2.63396	2.45053e-86	1.93081	3.31152e-08	XP_013604206.1|1.8e-87|PREDICTED: uncharacterized protein LOC106311552 [Brassica oleracea var. oleracea]
106322487	5.01	3.47	3.78	4.6	10.27	10.62	5.81	6.2	-0.209803	0.752614	1.09222	0.0017542	0.137368	0.838534	1.29811	1.39836e-07	0.392816	0.197857	-0.942271	4.39717e-05	RQL78044.1|0.0e+00|hypothetical protein DY000_00003965, partial [Brassica cretica]
BGI_novel_G001286	0.34	0.7	0.68	1.69	3.44	0.96	1	0.69	0.525186	0.838087	0.993594	0.632118	0.178272	0.945932	0.411501	0.888457	-0.404591	0.836786	-0.905285	0.686698
106304036	27.79	30.03	27.16	28.26	25.04	27.21	35.7	38.86	-0.250077	0.384808	-0.321948	0.431145	0.0220325	0.962688	-0.0783212	0.900597	0.313726	0.129152	0.371941	0.222516	XP_013595874.1|3.4e-218|PREDICTED: protein RMD5 homolog A [Brassica oleracea var. oleracea]
106297718	0.34	2.74	0	0	0	0.27	0.12	0	-3.53059	0.00150357	-2.28067	0.0617337	-3.32388	0.00363335	0.334897	0.83799	0.291251	0.801878	-0.367699	0.864609	XP_013628925.1|8.8e-180|PREDICTED: probable LRR receptor-like serine/threonine-protein kinase RFK1 [Brassica oleracea var. oleracea]
106317874	1.42	1.29	0.91	1.47	1.22	1.39	1.48	0.81	-0.388184	0.794174	-0.323062	0.87096	-0.529456	0.687288	0.0554461	0.987824	-0.106233	0.940513	-0.178111	0.921832	XP_013611131.1|5.8e-114|PREDICTED: nuclear transcription factor Y subunit B-6-like isoform X2 [Brassica oleracea var. oleracea]
106333457	0	0	0	0	0	0.1	0	0			0.187223	0.87096			0.131341	0.888457			-0.234588	0.864609	XP_013627354.1|1.1e-119|PREDICTED: nuclear transcription factor Y subunit B-7-like [Brassica oleracea var. oleracea]
106340031	0.68	0.2	0.74	0.48	0.8	0.46	0.47	0.97	0.199176	0.919002	0.22296	0.928731	0.262334	0.887735	0.0282757	0.997571	0.100522	0.957593	0.0482505	0.990159	XP_009127063.2|3.2e-18|PREDICTED: uncharacterized protein LOC103851935 [Brassica rapa]
106311290	0	0	0	0	0	0	0	0.19					0.208865	0.84539			0.283961	0.801878	0.205209	0.864609	XP_013603949.1|1.3e-64|PREDICTED: thionin-like protein 1 [Brassica oleracea var. oleracea]
106304730	2.74	1.93	1.96	1.39	3.55	3.61	465.48	454.77	-0.638258	0.484793	0.430347	0.704954	7.28002	4.74966e-212	1.03199	0.0946672	8.0221	1.97531e-274	6.8578	1.20513e-245	XP_013596588.1|1.5e-150|PREDICTED: tetraketide alpha-pyrone reductase 1 isoform X2 [Brassica oleracea var. oleracea]
106294428	22.84	26.26	38.47	39.88	24.38	22.25	30.34	29.03	0.480177	0.0175238	-0.253343	0.562397	-0.0689061	0.847552	-0.734801	0.000167315	-0.510738	0.000553832	0.212827	0.541523	XP_013585436.1|0.0e+00|PREDICTED: uncharacterized protein LOC106294428 [Brassica oleracea var. oleracea]
106335185	61.23	61.47	87.22	94.69	89.7	87.83	73.28	77.71	0.373273	0.0627065	0.345784	0.272313	-0.0463204	0.896241	-0.0302274	0.960911	-0.379775	0.0151741	-0.366409	0.113596	XP_013629089.1|9.2e-256|PREDICTED: histone-binding protein MSI1 [Brassica oleracea var. oleracea]
106334712	38.83	40.36	40.05	42.9	33.96	35.09	37.87	34.19	-0.123228	0.825396	-0.37213	0.420725	-0.479001	0.134106	-0.253159	0.650026	-0.317024	0.285856	-0.0774631	0.904103	XP_013628502.1|4.0e-61|PREDICTED: signal recognition particle 14 kDa protein-like [Brassica oleracea var. oleracea]
106314678	0	0	0	0	0	0	0.03	0					0.215462	0.84539			0.291251	0.801878	0.211642	0.864609	XP_013607967.1|0.0e+00|PREDICTED: uncharacterized protein LOC106314678 [Brassica oleracea var. oleracea]
106292895	5.99	6.06	5.09	5.34	5.48	3.77	6.03	4.65	-0.389944	0.464641	-0.544028	0.405197	-0.508497	0.320501	-0.15995	0.888457	-0.0797609	0.898668	0.0695403	0.949869	VDD45495.1|4.9e-221|unnamed protein product [Brassica oleracea]
106294401	5.9	6.69	8.53	9.65	5.72	5.07	8.78	11.35	0.394544	0.207011	-0.54901	0.178485	0.110479	0.838534	-0.943534	0.000154147	-0.245858	0.335079	0.691003	0.0114578	XP_013585408.1|4.6e-291|PREDICTED: uncharacterized protein LOC106294401 [Brassica oleracea var. oleracea]
106323793	5.21	6.32	0.39	0.39	1.89	1.43	16.29	14.52	-3.85226	1.98493e-15	-1.89006	1.11575e-05	1.05069	0.000328743	1.7455	0.0102282	5.02907	4.51958e-36	2.99328	4.07908e-22	XP_013617318.1|6.6e-201|PREDICTED: uncharacterized protein LOC106323793 [Brassica oleracea var. oleracea]
106319964	3535.86	3448.32	1410.49	1935.72	3326.93	2009.96	2474.63	2841.7	-1.24564	3.80826e-10	-0.561873	0.185436	-0.736652	5.67111e-05	0.649778	0.124377	0.553659	0.00589995	-0.135158	0.864609	XP_013613800.1|9.7e-125|PREDICTED: kunitz-type serine protease inhibitor DrTI-like [Brassica oleracea var. oleracea]
106328221	78.45	76.41	102.32	100.27	95.61	93.01	79.25	82.62	0.194724	0.453368	0.100051	0.87096	-0.280824	0.254138	-0.0981261	0.887996	-0.435994	0.00308976	-0.354075	0.126275	VDC88813.1|4.4e-172|unnamed protein product [Brassica oleracea]
106304517	74.6	59.96	107.35	103.21	94.66	100.27	78.96	76.5	0.445352	0.202938	0.340609	0.547205	-0.148216	0.80929	-0.105705	0.888457	-0.55719	0.0154411	-0.465947	0.130307	OAP00945.1|1.4e-25|hypothetical protein AXX17_AT4G36650 [Arabidopsis thaliana]
106327994	7.2	14.41	9.44	10.28	10.34	9.13	12.43	8.27	-0.306478	0.651981	-0.311361	0.754417	-0.384771	0.5789	-0.0145126	0.997571	-0.0433096	0.939103	-0.0449293	0.964525	XP_013621791.1|5.7e-229|PREDICTED: uncharacterized protein ycf39 isoform X1 [Brassica oleracea var. oleracea]
106325341	5.09	6.54	9.69	10.22	9.65	9.07	9.57	10.97	0.562907	0.347496	0.483173	0.556941	0.459191	0.502953	-0.0788151	0.947256	-0.0670294	0.9161	-0.00371858	0.995771	XP_013618841.1|2.8e-53|PREDICTED: uncharacterized protein LOC106325341 [Brassica oleracea var. oleracea]
106300457	14.97	15.54	22.53	18.95	20.88	21.35	16.92	13.19	0.250038	0.49399	0.282586	0.54447	-0.360056	0.317184	0.0283935	0.977826	-0.572098	0.0267155	-0.615164	0.0449825	XP_013592054.1|1.5e-235|PREDICTED: xylosyltransferase 1-like [Brassica oleracea var. oleracea]
106320210	21.74	29.05	22.65	19.17	19.03	23.55	25.66	28.75	-0.458195	0.19381	-0.418748	0.417052	-0.238343	0.601681	0.0294105	0.983652	0.261988	0.427251	0.210644	0.747035	XP_013614030.1|9.3e-135|PREDICTED: OTU domain-containing protein DDB_G0284757 [Brassica oleracea var. oleracea]
106296329	2.07	1.07	2.63	1.94	3.65	3.12	2.76	3.12	0.311432	0.838087	0.823355	0.412427	0.503811	0.668177	0.502991	0.6596	0.233197	0.801878	-0.317851	0.797848	XP_013587900.1|5.6e-78|PREDICTED: trafficking protein particle complex subunit 12 isoform X2 [Brassica oleracea var. oleracea]
106314452	0	0	0	0	0	0.09	0	0			0.187223	0.87096			0.131341	0.888457			-0.234588	0.864609	XP_013607773.1|1.8e-149|PREDICTED: uncharacterized protein LOC106314452 [Brassica oleracea var. oleracea]
106339218	0	0	0	0	0	0	0	0.16					0.208865	0.84539			0.283961	0.801878	0.205209	0.864609	XP_013633463.1|6.0e-90|PREDICTED: jacalin-related lectin 24-like [Brassica oleracea var. oleracea]
106332346	10.7	12.73	2.72	2.53	2.75	2.86	1.39	2.17	-2.26892	1.86367e-09	-2.15058	5.39149e-08	-2.94223	8.22915e-13	0.0905659	0.957391	-0.628511	0.467929	-0.726464	0.453075	XP_013626270.1|2.1e-136|PREDICTED: uncharacterized protein LOC106332346 [Brassica oleracea var. oleracea]
106313184	6.58	7.49	8.84	8.99	9.32	8.27	9.78	9.02	0.149776	0.783656	0.136565	0.87096	0.0730306	0.881619	-0.0169093	0.995963	-0.0371537	0.926051	-0.0375023	0.958211	VDD33645.1|0.0e+00|unnamed protein product [Brassica oleracea]
106328770	6.48	6.11	6.05	5.41	18.56	13.55	32.3	36.83	-0.319767	0.537841	1.13411	0.0010836	2.08611	2.61166e-19	1.43051	3.19165e-06	2.45897	1.58236e-33	0.958983	0.000577347	NP_173924.1|1.2e-245|Transmembrane amino acid transporter family protein [Arabidopsis thaliana]
106300426	16.72	15.95	9.81	11.12	9.43	8.28	13.38	10.24	-0.819232	0.0145393	-1.03815	0.00531543	-0.800778	0.0269059	-0.225676	0.837867	0.0581425	0.919799	0.270004	0.747608	XP_013592015.1|2.0e-109|PREDICTED: uncharacterized protein LOC106300426 [Brassica oleracea var. oleracea]
106306006	45.93	51.98	48.53	50.79	60.25	52.37	55.18	54.84	-0.169185	0.527842	0.0184863	0.983186	-0.174149	0.540842	0.181658	0.673081	0.035494	0.875104	-0.165299	0.661018	XP_006396145.1|0.0e+00|aconitate hydratase 3, mitochondrial [Eutrema salsugineum]
106294306	69.95	74.77	54.21	44.37	40	78.32	52.16	40.32	-0.737828	0.000220509	-0.448193	0.498657	-0.982221	3.3494e-06	0.256702	0.836209	-0.205528	0.496577	-0.482763	0.460142	XP_013585316.1|0.0e+00|PREDICTED: uncharacterized protein sll1770 [Brassica oleracea var. oleracea]
106303995	10.39	10.62	6.33	4.25	8.09	7.5	10.39	14.38	-1.15416	0.00133414	-0.607464	0.133046	-0.115569	0.84539	0.527106	0.377215	1.0847	0.00279449	0.518542	0.266483	XP_013595815.1|1.3e-117|PREDICTED: nudix hydrolase 13, mitochondrial isoform X1 [Brassica oleracea var. oleracea]
106310614	0	0	0	0	0	0	0.06	0					0.215462	0.84539			0.291251	0.801878	0.211642	0.864609	XP_013603296.1|4.1e-185|PREDICTED: peroxidase 2-like [Brassica oleracea var. oleracea]
106293874	0.29	0.54	0.24	0.19	0.33	0.32	0.7	0.54	-0.857848	0.60713	-0.421223	0.87096	0.215501	0.898833	0.358535	0.888457	1.21473	0.328157	0.6932	0.702807	XP_022547762.1|1.1e-253|uncharacterized protein LOC106363324 [Brassica napus]
106313308	6.88	10.58	8.32	7.31	8.29	8.74	11.09	10.08	-0.335105	0.532176	-0.205389	0.839516	-0.0598435	0.932573	0.121295	0.888457	0.318176	0.365103	0.17488	0.804684	RQL96235.1|2.4e-177|hypothetical protein DY000_00022562 [Brassica cretica]
106326023	0.18	0.09	0.27	0.09	0.27	0.14	0.4	0.13	0.131784	0.957654	0.208094	0.941222	0.394934	0.84539	0.0647376	0.991361	0.302544	0.875762	0.186987	0.943341	CDY32095.1|1.2e-23|BnaC04g44710D [Brassica napus]
106318673	0.76	1.01	1.54	1.34	1.7	1.33	4.3	4.87	0.506774	0.521731	0.567058	0.539058	1.99033	1.8375e-07	0.060477	0.970489	1.52916	1.85886e-06	1.43288	5.31008e-05	VDD53415.1|0.0e+00|unnamed protein product [Brassica oleracea]
106340469	6.42	8.18	0.55	0.09	1.51	0.73	3.64	7.21	-4.14667	1.84213e-09	-2.65721	1.45063e-05	-0.730858	0.312616	1.00068	0.497294	3.49667	1.43465e-05	1.92132	0.014442	VDD12413.1|5.1e-31|unnamed protein product [Brassica oleracea]
106323066	13.3	12.88	14.38	13.21	14.03	14.16	15.85	15.02	-0.123737	0.789099	-0.0920301	0.873315	-0.124442	0.780681	0.0262803	0.977373	0.0400739	0.901959	-0.00492387	0.990705	XP_013616688.1|0.0e+00|PREDICTED: kinesin-like protein klp-3 [Brassica oleracea var. oleracea]
106326950	10.63	13.68	8.35	8.58	6.89	7.15	12.31	9.83	-0.701637	0.0107222	-0.950678	0.00275556	-0.470842	0.167741	-0.258395	0.646917	0.270853	0.406279	0.511392	0.161364	AQZ59924.1|0.0e+00|GTR2B1 [Brassica juncea]
106315784	7.94	8.21	14.44	15.35	14.42	14	15.58	13.62	0.689821	3.32567e-05	0.630821	0.00737129	0.509574	0.0133677	-0.0602281	0.907977	-0.139627	0.534308	-0.096514	0.864609	XP_013609059.1|0.0e+00|PREDICTED: transformation/transcription domain-associated protein-like isoform X3 [Brassica oleracea var. oleracea]
BGI_novel_G001464	0.64	0	0.84	1.53	2.07	1.48	0	0	0.850591	0.673967	1.22617	0.489974	-0.745653	0.662409	0.372469	0.888457	-2.4916	0.0753816	-2.64764	0.0309852
106295790	132.57	113.55	137.38	114.78	121.36	188.28	98.49	81.07	-0.156396	0.692228	0.146855	0.87096	-0.796485	0.000406356	0.291412	0.691873	-0.601679	0.00150717	-0.907361	0.00847645	XP_013587228.1|1.3e-255|PREDICTED: polyadenylate-binding protein RBP47B-like [Brassica oleracea var. oleracea]
BGI_novel_G001869	0	0.18	0	0.18	1.36	1.55	0.52	0.67	-0.0252375	0.986312	1.86988	0.17811	0.966042	0.629559	1.56391	0.143129	1.20418	0.509029	-1.02248	0.56151
106300236	429.93	419.45	348.5	266.37	276.71	371.87	281.61	343.18	-0.64932	0.00428857	-0.560236	0.0995978	-0.784266	0.000111656	0.077432	0.935017	-0.0927827	0.801878	-0.19052	0.774896	XP_013702056.1|1.4e-86|calmodulin-2/4-like [Brassica napus]
106342590	40.06	56.18	27.09	27.83	53.76	40.21	63.9	62.61	-0.98629	1.29231e-05	-0.211418	0.769497	0.0537615	0.905282	0.758817	0.00340946	1.08758	2.49594e-16	0.294156	0.434816	XP_013637017.1|0.0e+00|PREDICTED: zinc finger CCCH domain-containing protein 46 [Brassica oleracea var. oleracea]
106292277	0	0	0	0	0	0	0.17	0					0.215462	0.84539			0.291251	0.801878	0.211642	0.864609	XP_013583334.1|1.5e-93|PREDICTED: uncharacterized protein LOC106292277 [Brassica oleracea var. oleracea]
106319550	44.67	41.07	43.26	46.4	49.72	46.45	48.84	52.62	-0.128082	0.741225	-0.0191434	0.983973	-0.103574	0.816062	0.103821	0.888457	0.0658096	0.801878	-0.0572388	0.905931	XP_013677522.1|2.6e-223|uncharacterized protein LOC106382108 [Brassica napus]
106336289	0	0	0	0	0	0	1.48	1.23					2.61541	0.0449344			3.039	0.0195962	2.61616	0.0336751	XP_013630533.1|4.0e-90|PREDICTED: transcription elongation factor TFIIS-like [Brassica oleracea var. oleracea]
106318569	8	10.41	11.16	11.13	11.57	16.41	13.07	11.39	0.0864372	0.890604	0.412971	0.549598	0.0659168	0.921829	0.318194	0.681381	0.0186608	0.975386	-0.324653	0.635178	XP_013612052.1|6.6e-150|PREDICTED: uncharacterized protein LOC106318569 isoform X2 [Brassica oleracea var. oleracea]
106327592	136.87	124.71	147.08	144.11	101.95	97.9	136.55	125.32	-0.0379586	0.914751	-0.566286	0.0312319	-0.343661	0.143604	-0.533025	0.00508334	-0.265944	0.0915895	0.252604	0.363658	XP_013621224.1|3.4e-216|PREDICTED: ADP,ATP carrier protein 2, mitochondrial-like [Brassica oleracea var. oleracea]
106300301	7.56	7.24	6.92	8.04	7.33	6.43	7.62	7.54	-0.176463	0.658787	-0.286339	0.54041	-0.308097	0.304058	-0.114411	0.888457	-0.091004	0.801878	0.00723211	0.990705	XP_013591867.1|0.0e+00|PREDICTED: uncharacterized protein LOC106300301 [Brassica oleracea var. oleracea]
106296487	0	0.26	0.17	0.09	0.17	0.17	9.77	10.95	-0.055961	0.984937	0.0817499	0.983303	5.03794	3.79866e-12	0.124654	0.961726	5.37225	5.56423e-14	4.94114	2.40047e-14	XP_013588080.1|1.6e-132|PREDICTED: transcription factor DYT1 [Brassica oleracea var. oleracea]
106325070	0.87	1.85	0.75	0.64	0.86	2.42	2.36	1.71	-0.98511	0.358986	0.0863287	0.973227	0.219016	0.857808	0.934477	0.430637	1.30991	0.0909874	0.145354	0.937141	XP_013618552.1|1.6e-178|PREDICTED: LOW QUALITY PROTEIN: uncharacterized protein LOC106325070 [Brassica oleracea var. oleracea]
106338495	0.21	0.41	0	0.1	0.1	0.1	0.31	0.2	-1.02718	0.56361	-0.780101	0.750922	-0.365304	0.860676	0.155504	0.937593	0.883671	0.666567	0.523164	0.864609	XP_013632912.1|3.7e-141|PREDICTED: uncharacterized protein LOC106338495 [Brassica oleracea var. oleracea]
BGI_novel_G000259	9.82	7.81	3.21	5.31	1.01	2.33	10.63	9.79	-1.16942	0.0973429	-2.3499	0.00131366	-0.146173	0.872724	-1.05648	0.343765	1.09451	0.0868431	2.28705	0.000958105
106304739	0.1	0	0	0	0	0	0	0													XP_013596586.1|2.8e-74|PREDICTED: uncharacterized protein LOC106304739 [Brassica oleracea var. oleracea]
106335856	0.55	0.49	1.34	1.21	1.1	1.05	1.97	1.88	1.04531	0.0815318	0.810037	0.302391	1.48324	0.00248484	-0.2242	0.888457	0.471892	0.341255	0.68159	0.196446	XP_013629955.1|0.0e+00|PREDICTED: probable methyltransferase PMT26 [Brassica oleracea var. oleracea]
106325099	1.45	1.19	4.11	4.73	2.78	3.47	4.4	5.29	1.50516	1.64219e-05	1.01493	0.0357546	1.48761	3.19699e-05	-0.472392	0.335933	0.0217606	0.97037	0.482081	0.322452	XP_013618582.1|0.0e+00|PREDICTED: lon protease homolog 4, chloroplastic/mitochondrial [Brassica oleracea var. oleracea]
106318282	57.22	55.69	44.92	45.5	47.73	46.98	50.8	49.8	-0.509274	0.00971007	-0.431907	0.149623	-0.509587	0.0145194	0.0699191	0.898725	0.0405353	0.878393	-0.0482706	0.921409	VDD34549.1|2.8e-225|unnamed protein product [Brassica oleracea]
106307616	3.66	5.22	4.72	7.45	24.66	17.31	32.33	27.81	0.250555	0.804217	1.98246	3.18026e-07	2.367	9.73974e-15	1.6863	1.02665e-05	2.16017	2.77498e-14	0.377027	0.44625	RID47487.1|3.9e-138|hypothetical protein BRARA_I04076 [Brassica rapa]
106303681	18.71	20.68	16.55	14.69	10.86	11.63	12.02	14.49	-0.516073	0.104259	-0.967887	0.00291345	-0.901473	0.00219991	-0.455247	0.295237	-0.34631	0.343676	0.0987216	0.894618	XP_013595434.1|4.0e-117|PREDICTED: ras-related protein RABB1b [Brassica oleracea var. oleracea]
106314003	84.32	81.06	41.54	34.57	46.24	49.8	45.55	46.48	-1.29151	3.25957e-07	-0.953025	0.000869327	-1.184	4.29166e-07	0.324414	0.567989	0.151967	0.741664	-0.197252	0.738032	XP_009107521.1|2.9e-36|PREDICTED: uncharacterized protein LOC103833177 [Brassica rapa]
106316813	0	0.24	0	0	0.08	0.08	0.08	0.15	-0.627893	0.696581	-0.226127	0.927536	-0.135592	0.956727	0.353649	0.830575	0.95344	0.570765	0.166378	0.952611	XP_013610134.1|6.0e-69|PREDICTED: protein SPIRAL1-like 4 [Brassica oleracea var. oleracea]
106342654	7.18	6.47	8.63	9.5	9.02	8.95	8.74	8.89	0.21581	0.577446	0.208339	0.738591	0.0244987	0.964159	-0.0105994	0.997571	-0.151287	0.621655	-0.158307	0.763538	XP_013637105.1|0.0e+00|PREDICTED: uncharacterized protein LOC106342654 [Brassica oleracea var. oleracea]
106341946	2.58	2.49	3.86	3.56	6.92	4.87	26.19	25.71	0.345912	0.599762	0.989471	0.0352346	2.96783	1.35283e-33	0.634067	0.200041	2.67053	2.25097e-39	1.97237	2.72191e-14	XP_013636157.1|1.3e-269|PREDICTED: uncharacterized protein LOC106341946 [Brassica oleracea var. oleracea]
106330080	0	0	0	0	0	0	0.26	0.25					1.80872	0.222962			2.18371	0.135033	1.82063	0.208664	XP_013624090.1|6.8e-244|PREDICTED: uncharacterized protein LOC106330080 [Brassica oleracea var. oleracea]
106343485	0.87	0.39	2.68	3.04	7	5.23	2.67	3.53	1.77768	0.0381367	2.79877	2.61814e-05	1.74991	0.0463921	1.00615	0.0696495	-0.0102798	0.989277	-1.07035	0.0582527	CDY30156.1|2.1e-114|BnaC05g37060D [Brassica napus]
106321789	20.01	15.33	22.32	19.21	17.94	20.04	26.24	21.83	0.0462429	0.938246	-0.072303	0.934229	0.0978032	0.857522	-0.122125	0.888457	0.0928264	0.805377	0.197546	0.760429	CDY39184.1|5.2e-83|BnaC09g21600D [Brassica napus]
106330595	8.05	8.94	9.71	10.26	10.48	8.99	10.33	10.71	0.0329551	0.958306	-0.0112136	0.986856	-0.10732	0.84539	-0.0484037	0.957885	-0.100776	0.801878	-0.0690343	0.920817	XP_013624491.1|7.2e-213|PREDICTED: cyclin-dependent kinase A-1-like [Brassica oleracea var. oleracea]
106337056	20.51	19.71	17.12	19.04	18.95	18.49	20.09	21.51	-0.344117	0.320594	-0.285752	0.597418	-0.29953	0.428726	0.0516499	0.949702	0.0859698	0.815143	0.0149599	0.989564	RQL88411.1|5.5e-138|hypothetical protein DY000_00014552 [Brassica cretica]
106300670	12.78	15.02	16.14	17.74	15.39	15.33	18.07	16.84	0.0940215	0.838087	-0.0364409	0.966205	-0.0150787	0.972708	-0.1347	0.870549	-0.0695023	0.821068	0.0484755	0.932869	VDD62672.1|2.9e-294|unnamed protein product, partial [Brassica oleracea]
106294093	3.98	3.43	6.63	6.05	4.73	3.69	4.94	3.84	0.505719	0.735754	0.00285656	0.998539	-0.0983506	0.956993	-0.468645	0.820817	-0.596521	0.599882	-0.0777577	0.975664	XP_013695205.1|1.4e-50|pumilio homolog 5-like isoform X2 [Brassica napus]
106327384	28.57	44.32	46.96	51.03	87.5	69.35	69.97	74.97	0.236341	0.588333	0.905039	0.00875484	0.644197	0.0282005	0.668141	0.00652647	0.451185	0.00481163	-0.243591	0.533149	XP_013620980.1|5.3e-270|PREDICTED: geranylgeranyl diphosphate reductase, chloroplastic [Brassica oleracea var. oleracea]
106322276	10.9	10.93	11.69	9.5	10.16	10.57	11.85	12.22	-0.229694	0.649704	-0.252254	0.697509	-0.202235	0.674163	-0.0279799	0.985122	0.0688055	0.877126	0.0785498	0.902507	XP_013615834.1|1.0e-222|PREDICTED: uncharacterized membrane protein STKORF319-like [Brassica oleracea var. oleracea]
106294616	66.09	71.95	71.36	62.68	25.29	39.92	71.57	81.57	-0.230269	0.415562	-1.2268	0.000300176	-0.19342	0.551056	-0.991792	0.00388568	0.0776966	0.801878	1.06518	0.0016435	XP_013585673.1|1.2e-150|PREDICTED: transcription factor BPE-like [Brassica oleracea var. oleracea]
106300671	198.22	486.14	327.56	281.08	222.5	172.42	389.2	375.78	-0.318501	0.806294	-0.920335	0.0804455	-0.166794	0.838534	-0.608114	0.0347713	0.212195	0.306949	0.809675	0.000347046	XP_013592319.1|5.1e-91|PREDICTED: chaperone protein dnaJ 8, chloroplastic [Brassica oleracea var. oleracea]
106300869	0.31	0.31	0.96	1.44	2.35	1.61	0	0	1.0105	0.58279	1.46689	0.350029	-0.707646	0.673144	0.420186	0.888457	-2.24506	0.121159	-2.47652	0.0504792	XP_013651316.1|2.8e-17|uncharacterized protein LOC106356009 [Brassica napus]
106321232	20.08	17.44	7.22	7.3	36.71	21.5	32.43	36.76	-1.54187	7.72791e-08	0.428852	0.508057	0.527555	0.0817755	1.9026	8.31706e-08	2.12573	1.0722e-21	0.115614	0.88657	XP_022568008.1|7.7e-196|lipoxygenase 2, chloroplastic-like [Brassica napus]
106337623	3.59	9.62	3.91	4.72	25.21	19.65	1.37	3.57	-0.748332	0.282844	1.50108	0.00408468	-1.60974	0.0189524	2.28811	3.6381e-15	-0.865423	0.208177	-3.13854	1.78563e-12	XP_013632187.1|1.2e-216|PREDICTED: probable 2-oxoglutarate/Fe(II)-dependent dioxygenase [Brassica oleracea var. oleracea]
106342140	47.88	53.88	57.96	56.69	52.1	51.57	45.88	44.6	-0.0181504	0.964227	-0.152894	0.779365	-0.509934	0.00802369	-0.13975	0.780915	-0.452884	0.00107974	-0.328987	0.158541	XP_013636444.1|0.0e+00|PREDICTED: ATP-dependent zinc metalloprotease FTSH 3, mitochondrial-like [Brassica oleracea var. oleracea]
106340251	0	0	0.14	0.08	0.22	0.16	0.38	0.55	1.56209	0.27642	2.04632	0.124224	3.44479	0.00307409	0.44281	0.885329	1.62497	0.138689	0.96296	0.492202	XP_013634586.1|0.0e+00|PREDICTED: uncharacterized protein LOC106340251 isoform X1 [Brassica oleracea var. oleracea]
106325643	4.83	4.41	4.01	4.15	3.92	3.78	6.92	7.56	-0.367244	0.358865	-0.439011	0.371706	0.297633	0.474652	-0.0780518	0.933489	0.709987	0.00427872	0.76657	0.00815398	RID72972.1|0.0e+00|hypothetical protein BRARA_B00146 [Brassica rapa]
106297002	0.6	0.61	0.55	0.63	0.61	0.47	0.66	0.77	-0.160811	0.916395	-0.265055	0.883156	-0.0765979	0.964191	-0.10361	0.96632	0.127126	0.922887	0.222587	0.899706	CDY19277.1|2.2e-24|BnaC01g32030D [Brassica napus]
106313242	133.25	130.14	133.85	130.19	124.53	127.2	126.99	122.79	-0.18711	0.489461	-0.245525	0.546993	-0.421724	0.0446005	-0.0639961	0.907548	-0.194502	0.304921	-0.14773	0.719523	XP_009122686.1|9.9e-88|PREDICTED: myosin-9 [Brassica rapa]
106333151	0.37	0.75	0	0.13	0.37	0.37	1.12	0.95	-1.43788	0.350189	-0.468841	0.87096	0.396977	0.84539	0.651291	0.727231	2.28095	0.0965198	0.949743	0.617426	XP_018468775.1|4.1e-72|PREDICTED: leucine-rich repeat extensin-like protein 3 [Raphanus sativus]
106340056	0.27	0.27	0.36	0.5	0.09	0.04	3.52	2.87	0.361988	0.838087	-1.25772	0.467185	2.91867	6.95891e-06	-1.38901	0.22368	2.6095	5.92189e-06	4.43513	1.56083e-09	XP_013634379.1|9.5e-181|PREDICTED: AT-hook motif nuclear-localized protein 22 [Brassica oleracea var. oleracea]
106307880	10.22	9.57	10.17	8.99	7.8	9.01	13.43	14.51	-0.231194	0.766188	-0.402015	0.606481	0.144474	0.84539	-0.174574	0.888457	0.419747	0.338725	0.576705	0.243338	XP_013600419.1|3.0e-98|PREDICTED: uncharacterized protein LOC106307880 isoform X1 [Brassica oleracea var. oleracea]
106316322	0.04	0	0	0	0	0.08	0	0.15	-0.250976	0.838087	0.131812	0.954269	0.395114	0.84539	0.241184	0.885329	0.904084	0.586913	0.214972	0.93052	VDD29048.1|3.3e-17|unnamed protein product [Brassica oleracea]
BGI_novel_G002368	0.67	0.29	0	0.1	0	0.28	1.63	0.73	-1.55831	0.29561	-0.920884	0.673214	0.7061	0.701484	0.211157	0.897583	2.77415	0.0267538	1.76711	0.210507
106298391	0.98	1.67	0.46	0.7	1.2	1.18	1.95	2.2	-1.18357	0.240865	-0.297349	0.87096	0.2789	0.838534	0.807057	0.527235	1.57887	0.0369678	0.615368	0.571591	XP_013589956.1|1.6e-199|PREDICTED: myb family transcription factor APL-like [Brassica oleracea var. oleracea]
106333439	0.82	0.73	0.05	0.05	0	0.09	0	0.04	-2.81303	0.00807624	-2.63399	0.0163605	-3.38408	0.00195823	-0.00618603	0.997571	-0.353049	0.853913	-0.218779	0.919638	CDY14480.1|2.6e-122|BnaC03g21150D [Brassica napus]
106316855	3.76	1.63	1.37	1.15	1.72	1.23	4.24	2.51	-1.09228	0.324952	-0.883777	0.532173	-0.0354845	0.979109	0.165436	0.945478	1.16704	0.209327	0.91883	0.432744	XP_013610176.1|6.1e-68|PREDICTED: classical arabinogalactan protein 10-like [Brassica oleracea var. oleracea]
106334616	2.18	2.67	3.09	3.62	4.33	3.44	5.06	4.44	0.272657	0.576318	0.485129	0.311972	0.618855	0.0565823	0.208229	0.817659	0.387211	0.184463	0.155842	0.838711	XP_013628385.1|0.0e+00|PREDICTED: MAP3K epsilon protein kinase 1 [Brassica oleracea var. oleracea]
106343946	13.65	15.17	17.26	13.94	7.5	11.56	12.41	7.99	-0.0733397	0.892436	-0.748663	0.108183	-0.827229	0.0249434	-0.66897	0.167452	-0.718748	0.0398081	-0.0428285	0.975667	XP_013638763.1|6.3e-205|PREDICTED: probable galacturonosyltransferase-like 1 [Brassica oleracea var. oleracea]
106331357	5.28	13.02	1.15	1.16	13.02	3.54	106.86	114.46	-2.96959	7.03008e-09	-0.291243	0.87096	3.17212	1.52384e-19	2.34313	0.000186217	6.37991	4.0547e-135	3.03137	0.00013371	XP_013625146.1|4.4e-206|PREDICTED: GDSL esterase/lipase At2g04570 [Brassica oleracea var. oleracea]
106307922	9.19	15.29	12.15	13.81	14.93	14.07	12.83	12.83	-0.0997406	0.867632	0.0659461	0.943033	-0.265382	0.629246	0.160258	0.830575	-0.128285	0.721664	-0.307749	0.374077	XP_013600471.1|3.4e-298|PREDICTED: serine/threonine-protein kinase D6PKL1 [Brassica oleracea var. oleracea]
106323969	24.7	22.42	21.58	22.29	18.5	19.02	26.27	25.25	-0.293821	0.312776	-0.504511	0.132585	-0.21633	0.545031	-0.216655	0.650206	0.118853	0.688472	0.318225	0.313858	XP_013617461.1|0.0e+00|PREDICTED: aspartic proteinase-like protein 1 [Brassica oleracea var. oleracea]
106292848	2.9	1.39	1.7	2.64	0.88	0.97	0.34	0.37	-0.171781	0.874937	-1.26602	0.107965	-2.6537	0.000113358	-1.0787	0.106956	-2.52391	5.07492e-05	-1.3155	0.166095	XP_020867653.1|4.6e-248|sugar transporter ERD6-like 3 [Arabidopsis lyrata subsp. lyrata]
106340160	0.03	0	0.03	0	0.03	0.09	0.15	0.14	-0.0307985	0.986312	0.497198	0.85921	1.30617	0.452278	0.40399	0.87702	1.59941	0.32262	0.685433	0.796157	XP_013634475.1|0.0e+00|PREDICTED: exocyst complex component EXO70A1-like [Brassica oleracea var. oleracea]
106342330	4.39	4.42	7.06	6.57	4.91	5.2	7.11	9.21	0.457592	0.369534	0.025047	0.986856	0.563709	0.241697	-0.429139	0.475648	0.147043	0.801878	0.563579	0.25829	VDD16343.1|2.2e-184|unnamed protein product, partial [Brassica oleracea]
106344115	11.59	10.64	18.97	22.02	10.77	9.8	11.48	12.35	0.676897	0.0337277	-0.28867	0.698659	-0.243003	0.668474	-0.959015	0.00118531	-0.885162	0.000539944	0.074914	0.924449	CDY19234.1|1.2e-52|BnaC05g14350D [Brassica napus]
106293580	1.63	2.42	1.35	1.36	1.1	0.91	3.01	2.22	-0.661469	0.486628	-1.05706	0.254337	0.0285131	0.978354	-0.388074	0.860463	0.748366	0.322342	1.13667	0.152044	XP_013584714.1|3.5e-100|PREDICTED: uncharacterized protein LOC106293580 [Brassica oleracea var. oleracea]
106313446	27.52	24.91	25.9	27.75	28.12	26.33	30.42	33.1	-0.15587	0.747875	-0.130288	0.87096	-0.0752484	0.869701	0.0203548	0.988535	0.122238	0.7414	0.0828301	0.881313	XP_013606702.1|5.5e-132|PREDICTED: uncharacterized protein LOC106313446 isoform X1 [Brassica oleracea var. oleracea]
106299889	2.23	2.76	4.37	4.81	2.79	3.06	3.81	3.07	0.649297	0.367461	0.0466949	0.983168	0.110954	0.923255	-0.588061	0.460376	-0.51115	0.428478	0.0887599	0.94711	XP_013591359.1|4.3e-110|PREDICTED: uncharacterized protein LOC106299889 [Brassica oleracea var. oleracea]
106311858	17.11	34	1.58	1.49	1.56	1.68	3.09	3.12	-4.10733	1.76665e-31	-3.9741	5.98984e-25	-3.28539	4.30699e-22	0.0754013	0.960672	0.880564	0.0490797	0.77401	0.14152	VDD47991.1|0.0e+00|unnamed protein product, partial [Brassica oleracea]
106310458	0.2	0.07	0.17	0.2	0.16	0.13	0.1	0.28	0.170503	0.936237	-0.0365826	0.986856	0.11379	0.963698	-0.182989	0.945525	-0.0320674	0.985569	0.175135	0.94711	XP_013603145.1|0.0e+00|PREDICTED: signal peptide peptidase-like 5 isoform X1 [Brassica oleracea var. oleracea]
106331661	1.99	2.66	1.98	2.94	3.36	2.79	2.29	2.17	-0.102465	0.910617	0.217724	0.863979	-0.37883	0.609194	0.307482	0.805415	-0.238405	0.748882	-0.573674	0.313158	XP_013625516.1|8.7e-83|PREDICTED: zinc finger BED domain-containing protein DAYSLEEPER-like [Brassica oleracea var. oleracea]
106308939	0	0	0	0	0	0	0.14	0					0.215462	0.84539			0.291251	0.801878	0.211642	0.864609	XP_013601494.1|2.6e-108|PREDICTED: probable thiol methyltransferase 2 [Brassica oleracea var. oleracea]
106294044	1.19	1.05	0.74	0.76	0.73	0.73	2.77	4.13	-0.563514	0.786354	-0.56703	0.827366	1.0669	0.356144	-0.0194289	0.997571	1.78031	0.0616816	1.70936	0.0888619
106329398	0.13	0.1	0.06	0.13	0.22	0.15	0.32	0.37	-0.244074	0.911902	0.35723	0.877689	0.937937	0.574345	0.504706	0.865249	1.32216	0.332409	0.566899	0.804007	XP_013623496.1|1.5e-298|PREDICTED: probable WRKY transcription factor 42 [Brassica oleracea var. oleracea]
106341467	5.24	2.97	3.58	3.96	4.15	3.65	3.98	3.74	-0.256022	0.802829	-0.281352	0.845082	-0.441575	0.587149	-0.0315394	0.99114	-0.147181	0.815143	-0.130649	0.890903	XP_006399600.2|1.4e-21|probable receptor-like protein kinase At1g80640 [Eutrema salsugineum]
106309591	39.07	86.12	44.22	53.98	138.76	97.95	143.49	143.9	-0.519402	0.270151	0.713916	0.204301	0.844819	0.0313988	1.23553	3.96006e-06	1.43129	6.16149e-22	0.146517	0.829559	XP_018450730.1|1.2e-85|PREDICTED: plastocyanin major isoform, chloroplastic-like [Raphanus sativus]
106340482	0.11	0	0.07	0.06	0.09	0.22	0.11	0.21	0.122989	0.958306	0.613866	0.827366	0.618402	0.801744	0.447107	0.885329	0.618357	0.785918	-0.0912152	0.980908	CDY39243.1|3.9e-18|BnaA03g50550D [Brassica napus]
106319207	10.37	11.59	11.25	11.53	14.11	12.56	12.15	13.07	-0.136413	0.807309	0.0956875	0.889873	-0.142598	0.797906	0.225443	0.720307	0.034339	0.936308	-0.211727	0.695311	XP_013612921.1|2.3e-262|PREDICTED: histone acetyltransferase of the MYST family 1 [Brassica oleracea var. oleracea]
BGI_novel_G001298	0	0.59	2.5	3.55	5.4	2.12	4.08	1.85	2.53156	0.00811995	2.64382	0.00670654	2.35265	0.0260754	0.261746	0.888457	-0.142959	0.89405	-0.422359	0.815861
106307997	27.08	31.52	30.12	30.65	31.61	33.47	31.71	37.33	-0.136058	0.770395	-0.0280848	0.975471	-0.105891	0.838534	0.101629	0.888457	0.0707564	0.835139	-0.0508534	0.93659	XP_013600557.1|1.1e-146|PREDICTED: protein LIKE COV 2 [Brassica oleracea var. oleracea]
106336480	16.15	22.85	21.49	23.64	23.33	22.98	27.06	27.86	0.0216045	0.972248	0.0681745	0.928616	0.151066	0.763418	0.0412807	0.951122	0.17021	0.502186	0.109503	0.842275	XP_013630772.1|1.8e-272|PREDICTED: omega-6 fatty acid desaturase, chloroplastic-like [Brassica oleracea var. oleracea]
106335367	6.84	7.32	11.17	11.35	9.27	9.81	10.53	13.05	0.468676	0.266866	0.242278	0.787399	0.383111	0.449674	-0.226287	0.794676	-0.0453452	0.931383	0.165198	0.856816	XP_013629329.1|1.5e-122|PREDICTED: peptidyl-prolyl cis-trans isomerase CYP21-1-like isoform X2 [Brassica oleracea var. oleracea]
106327736	0	0	0	0	0	0	0	0.11					0.208865	0.84539			0.283961	0.801878	0.205209	0.864609	XP_009124336.1|4.8e-79|PREDICTED: calmodulin-like protein 3 [Brassica rapa]
106294524	155.14	138.32	111.39	91.07	78.23	136.55	101.21	77.42	-0.721902	0.000585089	-0.610268	0.208783	-1.05416	1.97704e-06	0.0887739	0.937593	-0.293588	0.256898	-0.397208	0.536288	XP_013585548.1|2.6e-275|PREDICTED: uncharacterized membrane protein At1g16860-like [Brassica oleracea var. oleracea]
106343962	8.48	7.04	45.86	51.03	26	20.14	24.38	24.93	2.42387	2.97095e-34	1.35469	3.54919e-06	1.3061	9.70621e-09	-1.04601	5.38029e-06	-1.0817	2.02909e-14	-0.0347484	0.957281	XP_013638782.1|0.0e+00|PREDICTED: protein TPX2-like [Brassica oleracea var. oleracea]
106312237	49.7	49.44	55.92	55.95	51.92	47.63	45.48	47.04	-0.0173159	0.972021	-0.175235	0.76905	-0.443126	0.0724843	-0.162031	0.787842	-0.386451	0.044759	-0.239502	0.516479	XP_022717263.1|3.8e-82|ubiquitin-conjugating enzyme E2 36-like [Durio zibethinus]
106308266	1.23	1.78	2.07	2.43	1.38	1.37	1.07	1.32	0.363789	0.616315	-0.312673	0.796835	-0.657155	0.318686	-0.672485	0.203804	-0.998173	0.0206765	-0.315365	0.776009	XP_013600869.1|0.0e+00|PREDICTED: fanconi-associated nuclease 1 homolog isoform X2 [Brassica oleracea var. oleracea]
106298554	6.84	7.13	9.93	7.91	8.1	3.6	4.5	5.12	0.156398	0.885524	-0.383639	0.834787	-0.819499	0.341141	-0.506766	0.746611	-0.95604	0.170332	-0.376644	0.842253	XP_009106707.1|4.0e-42|PREDICTED: uncharacterized protein LOC103832446 [Brassica rapa]
106322545	10.58	9.2	12.99	13.19	10.77	11.3	12.55	11.71	0.208731	0.641027	-0.0255093	0.982461	-0.0521893	0.925118	-0.236748	0.6596	-0.22162	0.457385	0.000291454	0.999599	XP_013616059.1|5.6e-295|PREDICTED: AMSH-like ubiquitin thioesterase 3 [Brassica oleracea var. oleracea]
106298698	1.29	0.93	1.41	1.77	1.9	2.01	1.62	1.97	0.313967	0.783656	0.588253	0.533393	0.348634	0.742745	0.268149	0.871153	0.0730517	0.9324	-0.223861	0.864555	XP_013590293.1|4.7e-293|PREDICTED: beta-glucosidase 42-like [Brassica oleracea var. oleracea]
106327728	16.77	17.16	16.61	16.89	13.14	16.15	16.93	15.21	-0.208253	0.58423	-0.385113	0.41592	-0.419996	0.161961	-0.182807	0.830575	-0.172225	0.601263	-0.00452268	0.993638	XP_013621416.1|2.8e-236|PREDICTED: nudix hydrolase 19, chloroplastic-like [Brassica oleracea var. oleracea]
106304353	0.36	0.26	0.41	0.31	0.41	0.3	0.92	0.54	0.0243474	0.988198	0.00089204	0.999527	0.709655	0.669879	-0.0226379	0.997571	0.754055	0.586913	0.731022	0.687145	XP_013596215.1|2.6e-182|PREDICTED: NAC domain-containing protein 73-like [Brassica oleracea var. oleracea]
106312856	4.48	6.14	5.78	5.78	8.76	8.34	12.57	12.42	-0.0601729	0.927323	0.496543	0.322259	0.885932	0.00438836	0.550025	0.115239	0.993464	1.57735e-05	0.412386	0.222307	XP_013605986.1|4.5e-279|PREDICTED: E3 ubiquitin-protein ligase RGLG2-like [Brassica oleracea var. oleracea]
106327232	13.09	15.1	14.04	11.82	10.53	16.27	14.37	14.78	-0.309465	0.374489	-0.241375	0.781298	-0.291875	0.378745	0.0558488	0.961317	0.0586317	0.875296	-0.0193816	0.98971	XP_013620775.1|2.0e-298|PREDICTED: uncharacterized protein LOC106327232 [Brassica oleracea var. oleracea]
106303674	23.99	24.79	24.85	25.4	22.92	25.01	27.84	28.95	-0.146987	0.750827	-0.203276	0.75862	-0.125655	0.803154	-0.061952	0.937593	0.0621763	0.855698	0.105627	0.864609	VDD36019.1|1.5e-143|unnamed protein product [Brassica oleracea]
106299644	13.42	14.95	18.37	18.66	13.86	13.33	17.44	14.77	0.192043	0.462373	-0.240577	0.55575	-0.16003	0.663227	-0.436169	0.0392122	-0.312917	0.0874779	0.108351	0.853586	XP_013591156.1|0.0e+00|PREDICTED: nuclear-pore anchor-like [Brassica oleracea var. oleracea]
106296313	43.37	43.94	37.91	38.23	48.25	46.64	75.34	71.89	-0.392464	0.0669428	-0.0647339	0.909506	0.402201	0.0618714	0.320443	0.242512	0.837851	3.14122e-09	0.493869	0.0176089	RID57469.1|7.6e-35|hypothetical protein BRARA_F00838 [Brassica rapa]
106336781	1.7	1.69	1.83	3.35	6.97	3.95	5.31	4.07	0.373607	0.746389	1.36676	0.0180919	1.03389	0.0684419	0.937699	0.172411	0.692314	0.265339	-0.331655	0.760169	XP_013631172.1|1.8e-97|PREDICTED: myosin heavy chain, clone 203-like [Brassica oleracea var. oleracea]
106314733	0	0	0	0	0	0	0.16	0.23					1.11332	0.505073			1.39753	0.389082	1.1315	0.509896	XP_013608019.1|2.4e-171|PREDICTED: putative F-box/kelch-repeat protein At4g11750 [Brassica oleracea var. oleracea]
106319492	5.94	5.58	8.08	7.65	6.31	6.04	8.16	6.75	0.261275	0.533059	-0.0842396	0.912239	0.0423855	0.947823	-0.3468	0.413304	-0.1796	0.644154	0.153818	0.842253	XP_013613290.1|0.0e+00|PREDICTED: transcription factor bHLH140 [Brassica oleracea var. oleracea]
106317251	0	0.44	0.15	0	0	0	0.29	0.56	-0.38935	0.838087	-0.556055	0.765784	0.282758	0.897892	-0.135534	0.888457	1.03455	0.58814	1.27417	0.439758	XP_013649248.1|4.3e-81|uncharacterized protein LOC106353962 isoform X2 [Brassica napus]
106339281	15.77	17.22	19.11	19.8	20.72	20.56	20.6	19.34	0.0463211	0.904541	0.139492	0.828728	-0.0679158	0.853277	0.0883133	0.888457	-0.0742298	0.801878	-0.180979	0.653271	CDY50818.1|0.0e+00|BnaC04g52550D [Brassica napus]
106301719	3.82	4.19	5.31	5.57	5.24	4.92	3.83	3.85	0.246458	0.658827	0.155973	0.87096	-0.394901	0.423162	-0.0929543	0.91646	-0.605892	0.0605388	-0.525253	0.212364	XP_013593624.1|0.0e+00|PREDICTED: probable serine/threonine-protein kinase At1g54610 [Brassica oleracea var. oleracea]
106325179	0	0	0	0	0	0	0.17	0.08					0.748289	0.668177			0.959057	0.570765	0.766168	0.687145	XP_013618656.1|1.4e-107|PREDICTED: basic leucine zipper 43-like [Brassica oleracea var. oleracea]
106332805	0	0.14	0	0	0.14	0	0.14	1.72	-0.241533	0.838087	-0.0259258	0.986856	1.48355	0.365328	0.130956	0.888457	2.32052	0.105757	1.45993	0.376947	XP_013626753.1|2.6e-52|PREDICTED: uncharacterized protein LOC106332805 [Brassica oleracea var. oleracea]
106318496	0.79	1.19	2.92	3.23	2.49	1.56	1.77	0.94	1.14788	0.359473	0.623669	0.792722	0.0789167	0.971805	-0.447677	0.856208	-1.11261	0.335198	-0.558204	0.81217	VDC59538.1|1.4e-16|unnamed protein product, partial [Brassica rapa]
106293138	20.53	29.63	8.97	14.44	23.22	18.48	21.13	32	-1.24934	0.00191085	-0.428026	0.497204	-0.247886	0.726341	0.7916	0.113054	1.04964	0.0101595	0.208141	0.842253	XP_013584265.1|1.0e-78|PREDICTED: dihydroneopterin aldolase 1-like isoform X2 [Brassica oleracea var. oleracea]
106321858	26.5	19.22	6.52	11.65	14.82	17.32	16.4	22.34	-1.48384	0.000245715	-0.676102	0.156097	-0.579205	0.19158	0.777809	0.14782	0.960178	0.0220422	0.128499	0.866067	XP_013593251.1|2.9e-155|PREDICTED: uncharacterized protein LOC106301409 [Brassica oleracea var. oleracea]
106301779	0	0	0	0	0	0	0.42	0					0.401938	0.806665			0.534953	0.7414	0.3866	0.842253	CDY63877.1|3.5e-09|BnaCnng42800D [Brassica napus]
BGI_novel_G001963	1.36	1.48	0.41	0.27	0.94	0.69	1.46	1.84	-2.09081	0.000809876	-0.909953	0.217035	-0.11443	0.898787	1.05992	0.234574	2.06691	0.000512695	0.833793	0.240828
106299934	0	0	0.09	0.04	0	0.12	2.54	5.89	0.745847	0.64618	0.48822	0.799668	5.76059	3.48485e-10	-0.00833886	0.997571	5.00911	1.60635e-10	4.67286	1.28604e-09	XP_013591407.1|1.0e-241|PREDICTED: putative G3BP-like protein isoform X1 [Brassica oleracea var. oleracea]
106310367	0.41	0.34	0.13	0	0	0	0.27	0.26	-1.34212	0.397464	-2.00713	0.133758	-0.591726	0.789677	-0.248372	0.885329	0.956515	0.630782	1.57825	0.302849	XP_013603052.1|2.0e-148|PREDICTED: uncharacterized protein LOC106310367 [Brassica oleracea var. oleracea]
106303379	0	0	0	0	0	0	0	0.07					0.208865	0.84539			0.283961	0.801878	0.205209	0.864609	XP_013595118.1|5.8e-190|PREDICTED: uncharacterized protein LOC106303379 [Brassica oleracea var. oleracea]
BGI_novel_G000786	0.76	0.88	1.14	1.28	0.96	0.84	1.39	1.29	0.366282	0.699185	-0.0328974	0.986856	0.359969	0.6922	-0.391368	0.740261	0.0301987	0.974862	0.419482	0.654512
106300148	39.3	35.75	42.2	44.53	38.77	40.33	49.72	42.82	0.014993	0.973139	-0.106148	0.87096	-0.0432254	0.916384	-0.125611	0.830575	-0.0176073	0.954593	0.0903351	0.864609	XP_013591687.1|0.0e+00|PREDICTED: protein transport protein SEC31 homolog B-like isoform X1 [Brassica oleracea var. oleracea]
106333338	10.88	11.39	10.66	5.41	1.46	3.24	7.14	4.84	-0.627436	0.301613	-2.25661	1.57275e-05	-1.20439	0.00451256	-1.499	0.0259883	-0.524443	0.459212	1.09796	0.170675	XP_013627249.1|7.4e-130|PREDICTED: protein YLS9-like [Brassica oleracea var. oleracea]
106296666	10.19	11.21	16.87	16.88	16.28	15.43	9.96	10.2	0.461093	0.0964607	0.378247	0.365283	-0.425102	0.195737	-0.0847617	0.89398	-0.850021	3.47293e-05	-0.778347	0.00185606	XP_013588313.1|8.5e-229|PREDICTED: uncharacterized protein At1g76660-like [Brassica oleracea var. oleracea]
106296287	12.2	10.89	36.82	41.36	30	25.06	22.5	24.99	1.55091	2.97905e-15	1.04851	0.00012158	0.685958	0.00526527	-0.493693	0.0602666	-0.826616	4.10303e-07	-0.342105	0.286075	XP_013587843.1|0.0e+00|PREDICTED: E3 ubiquitin-protein ligase ORTHRUS 2-like [Brassica oleracea var. oleracea]
106312499	42.57	39.29	60.29	43.96	24.78	57.25	51.44	45.37	0.155709	0.745049	-0.163994	0.87096	-0.10467	0.809324	-0.309997	0.827073	-0.220576	0.482687	0.0882973	0.93851	XP_013605500.1|3.7e-297|PREDICTED: glutamyl-tRNA reductase 2, chloroplastic [Brassica oleracea var. oleracea]
BGI_novel_G000778	0	0	0	2.64	0	0	0	0	0.518557	0.740624					-0.260298	0.883798	-0.645367	0.690467
106324805	110.87	104.15	118.18	124.31	97.18	108.4	122.26	95.85	-0.01891	0.9665	-0.24379	0.607209	-0.325177	0.297235	-0.229386	0.566359	-0.267138	0.260548	-0.0532949	0.934013	XP_013618247.1|1.6e-84|PREDICTED: iron-sulfur cluster assembly protein 1 [Brassica oleracea var. oleracea]
106335621	22.71	22.21	18.95	20.37	24.43	22.02	21.8	24.26	-0.35424	0.151283	-0.123597	0.865844	-0.308606	0.277456	0.223496	0.629242	0.0867983	0.801878	-0.156893	0.763739	XP_013629647.1|0.0e+00|PREDICTED: probable metal-nicotianamine transporter YSL5 isoform X1 [Brassica oleracea var. oleracea]
106323437	0.11	0.07	0.18	0.18	0.21	0.03	0.25	0.24	0.496641	0.838087	0.131727	0.969943	0.730032	0.729704	-0.261152	0.916747	0.25168	0.888511	0.552868	0.844257	XP_013617017.1|4.1e-311|PREDICTED: beta-glucosidase 46-like [Brassica oleracea var. oleracea]
106304272	1.41	1.59	4	4.06	2.14	2.97	2.53	3.05	1.20063	0.00174673	0.563112	0.457683	0.535263	0.362846	-0.615627	0.228835	-0.630728	0.0814687	-0.0118838	0.990705	XP_013596137.1|0.0e+00|PREDICTED: MORC family CW-type zinc finger protein 4-like [Brassica oleracea var. oleracea]
106336890	0.56	0.41	0.24	0.14	0.85	1	1.26	1.25	-1.34923	0.173092	0.679586	0.525355	0.957414	0.17685	1.9105	0.00443178	2.46177	9.90938e-05	0.286047	0.819339	VDD10718.1|0.0e+00|unnamed protein product [Brassica oleracea]
106339497	15.27	18.49	15.11	14.3	15.43	9.43	14.7	14.44	-0.372602	0.572976	-0.584926	0.459594	-0.542163	0.327926	-0.217139	0.888457	-0.130043	0.839256	0.08282	0.94516	XP_013633779.1|2.0e-31|PREDICTED: uncharacterized protein LOC106339497 [Brassica oleracea var. oleracea]
106339524	5.59	11.5	2.45	1.63	2.99	2.3	6.81	8.3	-2.09526	0.00018233	-1.72481	0.00323375	-0.49107	0.511068	0.322378	0.885329	1.69936	0.000668673	1.30731	0.0114238	XP_013633805.1|1.4e-131|PREDICTED: transcription repressor OFP16 [Brassica oleracea var. oleracea]
106301013	155.69	148.98	125.31	131.18	135.45	139.24	128.32	119.64	-0.438435	0.018668	-0.328794	0.318944	-0.641217	0.000655133	0.102476	0.885329	-0.16277	0.396883	-0.283394	0.290157	XP_018446762.1|1.8e-147|PREDICTED: V-type proton ATPase subunit D-like isoform X2 [Raphanus sativus]
BGI_novel_G000144	38.24	32.71	31.03	10.31	21.96	42.79	27.62	28.08	-0.880266	0.258178	-0.30746	0.808287	-0.689125	0.173541	0.512601	0.754509	0.265514	0.801878	-0.339522	0.776009
BGI_novel_G001691	9.78	9.56	5.79	7.98	6.65	8.1	11.45	9.63	-0.667685	0.119268	-0.552051	0.307277	-0.217878	0.728222	0.1042	0.933489	0.49484	0.245233	0.364839	0.570167
106297400	0	0	0	0	0.25	0	0	0			0.185389	0.87096			0.130956	0.888457			-0.231499	0.864609	XP_013589099.1|4.8e-71|PREDICTED: uncharacterized protein LOC106297400 [Brassica oleracea var. oleracea]
106305661	0	0	0	0	0	0	0.31	0.1					1.52646	0.325832			1.86814	0.221205	1.51927	0.327228	XP_013597462.1|1.5e-243|PREDICTED: F-box/kelch-repeat protein At5g39560-like [Brassica oleracea var. oleracea]
106314025	4.36	4.51	9.79	10.63	2.41	1.81	0.36	0.55	0.992741	0.00074554	-1.20596	0.0078672	-3.45508	1.4984e-13	-2.1739	1.68399e-12	-4.4693	1.46152e-32	-2.15473	0.00038449	XP_013607429.1|0.0e+00|PREDICTED: cannabidiolic acid synthase-like 2 [Brassica oleracea var. oleracea]
106303192	0.06	0	0	0	0.06	0	0	0	-0.250976	0.838087	-0.0342771	0.986856	-0.292598	0.838534	0.130956	0.888457			-0.231499	0.864609	XP_013594981.1|5.2e-209|PREDICTED: LOW QUALITY PROTEIN: E3 ubiquitin-protein ligase ATL31 [Brassica oleracea var. oleracea]
BGI_novel_G000838	1.45	0.69	0.69	0.76	0.9	0.73	1.09	0.97	-0.560333	0.792657	-0.472392	0.870069	-0.303784	0.864949	0.0597799	0.993657	0.331975	0.845519	0.225073	0.927643
106344012	6.37	9.01	1.48	2.12	4.42	3.36	6.25	5.67	-2.18903	5.02243e-07	-1.11408	0.0198959	-0.690478	0.123186	1.00818	0.100192	1.56486	0.000417732	0.465268	0.490662	XP_013638842.1|1.7e-159|PREDICTED: septum-promoting GTP-binding protein 1-like [Brassica oleracea var. oleracea]
BGI_novel_G002047	0.58	0.9	1.39	2.57	2.31	1.64	1.9	1.15	1.13381	0.152322	1.14363	0.158724	0.668336	0.53431	0.00958432	0.997571	-0.448897	0.624659	-0.467918	0.687145
106323166	0.68	0.63	2.09	1.92	1.61	1.49	0.36	1.6	1.29055	0.0767918	0.937162	0.345535	0.191964	0.911328	-0.32788	0.83799	-1.02948	0.270502	-0.674199	0.680333	XP_013616778.1|7.6e-247|PREDICTED: putative FBD-associated F-box protein At5g56440 [Brassica oleracea var. oleracea]
106306013	9.41	19.79	2.87	3.07	8.91	7.47	15.59	13.85	-2.38463	3.07704e-09	-0.962327	0.064925	-0.314941	0.646661	1.39668	4.98522e-05	2.162	5.18535e-16	0.697994	0.0285431	XP_013597918.1|3.1e-224|PREDICTED: uncharacterized protein LOC106306013 isoform X1 [Brassica oleracea var. oleracea]
106316807	4.11	3.52	5.6	5	4.7	4.32	3.91	5.19	0.267948	0.794926	0.0519824	0.975999	-0.0893125	0.936395	-0.213488	0.888457	-0.322483	0.668636	-0.115896	0.924034	XP_013610129.1|4.0e-78|PREDICTED: LOW QUALITY PROTEIN: histone deacetylase 6-like [Brassica oleracea var. oleracea]
106302206	0	0	0	0.07	0	0.07	0	0	0.211903	0.838087	0.187223	0.87096			-0.00220752	0.997571	-0.323412	0.801878	-0.234588	0.864609	XP_013594201.1|7.5e-161|PREDICTED: uncharacterized protein LOC106302206 [Brassica oleracea var. oleracea]
106321807	160.12	85.79	141.48	173.47	85.16	106.35	41.76	35.96	0.150778	0.838087	-0.532182	0.382399	-1.97304	2.73683e-09	-0.693344	0.0120928	-2.11974	3.16351e-36	-1.4198	5.2585e-09	RQL92584.1|2.2e-114|hypothetical protein DY000_00018831 [Brassica cretica]
106343765	27.53	23.24	40.19	47.45	32.06	28.59	29.43	31.74	0.584787	0.0310074	0.0683233	0.927536	-0.0797915	0.864063	-0.515211	0.0724663	-0.627082	0.00187911	-0.121646	0.851808	AAG10817.1|2.5e-34|Putative retroelement polyprotein [Arabidopsis thaliana]
106320790	0.13	0	0	0.09	0	0	0	0.04	-0.213492	0.91415	-0.576528	0.760318	-0.494423	0.821935	-0.245605	0.885329	-0.283701	0.877126	0.205209	0.864609	XP_022545323.1|4.1e-248|leucine-rich repeat extensin-like protein 6 [Brassica napus]
106340613	0.04	0.09	0.22	0.4	0.22	0.04	0.04	0.17	1.21841	0.448856	0.349206	0.887611	0.164753	0.949319	-0.629338	0.790104	-1.1547	0.479874	-0.209359	0.941397	XP_013634916.1|3.9e-214|PREDICTED: probable protein phosphatase 2C 24 [Brassica oleracea var. oleracea]
106307139	6.11	5.54	11.21	12.31	13.8	12.55	13.6	11.28	0.809994	0.000661934	0.973874	0.000443876	0.737793	0.00602388	0.164074	0.796858	-0.0312055	0.932099	-0.21359	0.652405	XP_013599466.1|0.0e+00|PREDICTED: mannosylglycoprotein endo-beta-mannosidase-like [Brassica oleracea var. oleracea]
106332642	0	0	0	0	0	0	0.05	0.1					0.742698	0.668177			0.95344	0.570765	0.761082	0.687145	XP_013626576.1|1.0e-218|PREDICTED: cysteine proteinase COT44-like [Brassica oleracea var. oleracea]
106340953	0	0	0	0	0	0	0.2	0.65					1.62237	0.288774			1.97763	0.188633	1.60872	0.289584	XP_013752192.2|2.1e-147|LIM domain-containing protein PLIM2a [Brassica napus]
106295538	12.42	13.98	13.51	13.44	14.98	15.05	22.23	19.94	-0.162539	0.680459	0.00221322	0.996218	0.325556	0.258185	0.158403	0.807576	0.530122	0.00436011	0.349858	0.242795	XP_013586917.1|1.0e-280|PREDICTED: uncharacterized protein LOC106295538 [Brassica oleracea var. oleracea]
106299070	0	0.09	0	0	0	0	0	0	-0.241533	0.838087	-0.215212	0.87096	-0.279577	0.838534							XP_013590655.1|1.4e-67|PREDICTED: uncharacterized protein LOC106299070 [Brassica oleracea var. oleracea]
106341271	0	0	0	0	0	0	0.07	0					0.215462	0.84539			0.291251	0.801878	0.211642	0.864609	XP_013635529.1|3.3e-175|PREDICTED: probable membrane-associated kinase regulator 4 [Brassica oleracea var. oleracea]
106292926	0.23	0.45	0.13	0.16	0.61	0.33	0.28	0.65	-1.04285	0.475942	0.28282	0.886316	0.143704	0.943472	1.17278	0.308992	1.31571	0.286519	-0.125026	0.955534	XP_013584048.1|0.0e+00|PREDICTED: serine/threonine-protein kinase tricorner [Brassica oleracea var. oleracea]
106336568	23.09	23.42	25.57	27.78	37.27	25.52	50.95	44.96	0.00901011	0.986312	0.247096	0.71779	0.696712	0.00149164	0.23214	0.763015	0.730516	2.32161e-05	0.46965	0.223005	VDC96625.1|2.6e-74|unnamed protein product [Brassica oleracea]
BGI_novel_G002259	2.65	1.73	3.78	4.91	1.92	3.71	1.38	2.53	0.715252	0.45886	0.151338	0.939305	-0.453643	0.768557	-0.522464	0.722881	-1.17032	0.123175	-0.577211	0.730475
106295605	18.46	19.28	23.8	25.33	22.83	21.94	20.68	18.82	0.182596	0.552053	0.059612	0.920208	-0.274361	0.336412	-0.126506	0.848156	-0.417963	0.0185623	-0.306865	0.301833	XP_013587001.1|0.0e+00|PREDICTED: kinesin-13A-like isoform X2 [Brassica oleracea var. oleracea]
106304633	23.08	21.59	29.5	32.03	37.05	37.63	41.33	38.31	0.264976	0.506054	0.547408	0.133134	0.47926	0.12031	0.278613	0.531717	0.255757	0.360721	-0.0449073	0.941531	XP_013596491.1|8.5e-91|PREDICTED: oligosaccharyltransferase complex subunit ostc [Brassica oleracea var. oleracea]
106328428	27.23	28.99	28.01	28.83	30.24	36.03	32.38	36.33	-0.173633	0.688649	0.0581731	0.939864	-0.0530555	0.912662	0.223844	0.725652	0.161794	0.634421	-0.084769	0.89171	XP_013622317.1|1.1e-113|PREDICTED: ER membrane protein complex subunit 8/9 homolog [Brassica oleracea var. oleracea]
106296125	0	0	0.05	0.02	0	0	0.05	0	0.745847	0.64618			0.401938	0.806665	-0.504265	0.744119	-0.288984	0.89109	0.3866	0.842253	XP_013587637.1|0.0e+00|PREDICTED: subtilisin-like protease SBT3.5 [Brassica oleracea var. oleracea]
106298757	6.83	7.6	7.76	7.59	8.18	6.45	8.62	9.51	-0.0967114	0.910465	-0.153705	0.885932	-0.0163235	0.983204	-0.0610887	0.967693	0.121434	0.851992	0.165673	0.864609	VDD60796.1|2.3e-76|unnamed protein product [Brassica oleracea]
106306553	21.61	19.75	23.9	24.76	19.73	20.79	23.44	27.44	0.0409562	0.928712	-0.209577	0.746672	-0.0476978	0.928449	-0.254229	0.579275	-0.0477369	0.89493	0.189599	0.739766	XP_013598668.1|4.3e-209|PREDICTED: oleoyl-acyl carrier protein thioesterase 1, chloroplastic [Brassica oleracea var. oleracea]
106334114	0.7	0	1.73	1.65	1.37	2.04	0.69	0	1.38094	0.331507	1.31151	0.413844	-0.158985	0.950259	0.0115293	0.997571	-1.79257	0.165437	-1.5955	0.269337	VDD65009.1|1.6e-42|unnamed protein product [Brassica oleracea]
106312920	11.72	11.25	19.24	22.66	18.91	16.07	14.84	15.72	0.66752	0.0039547	0.414907	0.268952	0.0658637	0.874038	-0.251428	0.602326	-0.56322	0.0038003	-0.324194	0.33164	XP_013606068.1|1.1e-308|PREDICTED: two-component response regulator-like APRR1 isoform X2 [Brassica oleracea var. oleracea]
106294050	6.73	3.73	7.56	7.56	7.27	8.24	8.72	9.02	0.322789	0.650286	0.361261	0.710004	0.396136	0.54341	0.0396099	0.972125	0.116236	0.801878	0.0564025	0.941397	XP_013585117.1|1.7e-247|PREDICTED: uncharacterized protein LOC106294050 isoform X2 [Brassica oleracea var. oleracea]
106326068	0	0.11	0.06	0.17	0	0	0.11	0.21	0.291106	0.888591	-0.398261	0.832819	0.509997	0.838534	-0.620917	0.66462	0.24716	0.90755	1.27417	0.439758	XP_013619560.1|3.6e-194|PREDICTED: probable sugar phosphate/phosphate translocator At5g25400 [Brassica oleracea var. oleracea]
106340383	0.82	3.81	0.57	0.91	0.19	0.16	1.08	1.25	-1.61484	0.0420133	-3.23555	3.07957e-05	-1.19019	0.159861	-1.59279	0.0523742	0.513325	0.556143	2.301	0.00132732	XP_013634717.1|0.0e+00|PREDICTED: ABC transporter G family member 19-like [Brassica oleracea var. oleracea]
106320327	2.99	3.6	12.26	11.56	7.16	8.78	4.77	5.25	1.5856	0.000973091	1.01844	0.133795	0.241152	0.842276	-0.541546	0.391761	-1.32674	0.00144051	-0.768594	0.23308	VDD50553.1|6.2e-23|unnamed protein product [Brassica oleracea]
106320952	3.89	3.05	6.31	6.38	7.54	5.55	10.36	11.56	0.650278	0.246792	0.733524	0.261024	1.30156	0.00124745	0.0875414	0.945478	0.69454	0.0446333	0.579108	0.235502	CDY39182.1|2.5e-39|BnaC09g21620D [Brassica napus]
106327835	4.77	4.58	5.75	5.67	5.46	6.5	7.43	7.77	0.133717	0.838087	0.216861	0.827173	0.382503	0.403203	0.0786082	0.940043	0.29045	0.45746	0.188917	0.818611	XP_013621567.1|2.1e-290|PREDICTED: probable aminotransferase ACS12 isoform X1 [Brassica oleracea var. oleracea]
106324970	3.14	2.79	6.7	5.55	4.1	3.78	7.78	6.61	0.834681	0.0225088	0.219584	0.827366	0.912667	0.00795534	-0.607948	0.133928	0.116045	0.801878	0.717191	0.0374166	XP_013618431.1|0.0e+00|PREDICTED: neurochondrin isoform X1 [Brassica oleracea var. oleracea]
106311087	0	0.13	0	0	0	0	0.1	0.1	-0.241533	0.838087	-0.215212	0.87096	0.161604	0.943472			0.69797	0.677063	0.557551	0.776009	XP_013603776.1|6.2e-57|PREDICTED: calmodulin-like protein 9 isoform X1 [Brassica oleracea var. oleracea]
106334908	7.06	5.31	5.8	5.17	6.42	6.25	5.85	6.04	-0.387186	0.367003	-0.162585	0.870069	-0.420537	0.314811	0.217591	0.769609	0.00841595	0.985569	-0.230448	0.67557	XP_013628748.1|0.0e+00|PREDICTED: ubiquitin carboxyl-terminal hydrolase 17 isoform X2 [Brassica oleracea var. oleracea]
106336665	69.51	70.26	93.81	93.38	79.56	77.74	87.27	82.04	0.228314	0.322007	-0.0124884	0.986856	-0.0689358	0.84539	-0.244029	0.410169	-0.257392	0.113362	-0.029281	0.952322	VDD24879.1|1.6e-226|unnamed protein product, partial [Brassica oleracea]
106334803	35.47	38.45	35.4	34.55	26.62	31.26	34.01	37.92	-0.267081	0.410878	-0.52346	0.155182	-0.381043	0.206017	-0.262199	0.628995	-0.0737285	0.827451	0.172468	0.79129	RID51200.1|1.6e-90|hypothetical protein BRARA_H01883 [Brassica rapa]
106295943	5.23	6.66	6.73	8.67	5.29	4.07	6.63	8.39	0.178699	0.788634	-0.51219	0.350829	-0.00474844	0.993979	-0.685009	0.0997864	-0.144451	0.79085	0.537172	0.256632	XP_013587410.1|0.0e+00|PREDICTED: protein NUCLEAR FUSION DEFECTIVE 4 [Brassica oleracea var. oleracea]
BGI_novel_G000537	2.17	2.46	3.9	3.14	1.57	1.76	2.37	1.79	0.389536	0.703602	-0.595828	0.622431	-0.464627	0.668474	-0.953622	0.178542	-0.833712	0.208857	0.168232	0.913757
106323292	0.06	0.06	0.06	0.07	0.05	0	0.11	0	-0.0628159	0.981986	-0.562637	0.764711	-0.112959	0.962455	-0.362543	0.830575	-0.0507764	0.985292	0.3866	0.842253	XP_013616892.1|6.2e-234|PREDICTED: uncharacterized mitochondrial protein AtMg00810-like [Brassica oleracea var. oleracea]
BGI_novel_G001894	0.13	0.13	0.06	0.13	0	0	0.43	0.11	-0.272846	0.901525	-0.987954	0.56066	0.23231	0.922843	-0.502859	0.744119	0.596636	0.801027	1.32085	0.416524
106293892	1.28	1.6	4.76	4.91	4.74	4.76	6.54	5.64	1.51581	1.00968e-05	1.48996	8.01495e-05	1.69665	3.52109e-07	-0.0195216	0.994605	0.218662	0.570765	0.219022	0.727419	XP_013584978.1|0.0e+00|PREDICTED: WEB family protein At3g02930, chloroplastic-like [Brassica oleracea var. oleracea]
106332816	0	0	0	0	0	0	0	0.21					0.690869	0.684919			0.904084	0.586913	0.6466	0.737983	XP_013626762.1|1.4e-174|PREDICTED: flavonol synthase 3-like [Brassica oleracea var. oleracea]
106343293	21.64	31.4	31.04	26.76	16.52	23.47	15.17	12.2	-0.0651056	0.901085	-0.568323	0.240904	-1.28366	4.37068e-06	-0.507174	0.232133	-1.18893	1.49778e-08	-0.676126	0.0924753	XP_013637916.1|3.5e-235|PREDICTED: protein kinase APK1A, chloroplastic-like [Brassica oleracea var. oleracea]
BGI_novel_G001421	1.28	1.18	0.69	0.5	0.39	0.86	0.78	0.66	-0.983679	0.46963	-0.882761	0.605875	-0.923344	0.506439	0.0479228	0.997571	0.127485	0.9484	0.0438003	0.990705
BGI_novel_G000178	0.33	0.37	0.61	0.52	0.26	0.68	1.52	2.3	0.309426	0.877312	0.0904521	0.982071	1.8178	0.0902886	-0.171481	0.947803	1.58024	0.109817	1.67161	0.139251
106336795	33.04	34.13	39.69	40.21	40.33	41.6	45.63	49.79	0.0581051	0.874937	0.10225	0.87096	0.15948	0.668177	0.0395153	0.950679	0.142597	0.580263	0.0834413	0.864609	VDD09513.1|4.2e-202|unnamed protein product, partial [Brassica oleracea]
106301075	13.99	13.94	6.83	5.65	5.77	5.76	7.73	6.31	-1.33165	5.20842e-07	-1.42971	6.25268e-07	-1.31946	6.50413e-07	-0.106963	0.908748	0.0538424	0.918846	0.144647	0.864609	XP_013592838.1|1.3e-290|PREDICTED: cytochrome P450 94B3-like [Brassica oleracea var. oleracea]
106311285	0	0	0	0	0	0	0.08	0					0.215462	0.84539			0.291251	0.801878	0.211642	0.864609	XP_013603946.1|2.7e-146|PREDICTED: E3 ubiquitin-protein ligase SINA-like 7 [Brassica oleracea var. oleracea]
106333187	29.52	31.98	91.37	89.35	25.03	45.09	25.77	34.08	1.3539	1.07949e-13	0.0123275	0.987253	-0.378742	0.291777	-1.29197	0.000351363	-1.69468	1.61997e-18	-0.357665	0.657479	XP_013627119.1|2.6e-129|PREDICTED: LOB domain-containing protein 11-like [Brassica oleracea var. oleracea]
106305068	35.07	31.76	47.37	50.84	36.36	37.43	48.49	48.75	0.358856	0.123511	-0.0408389	0.954269	0.192228	0.564077	-0.401853	0.0961227	-0.126163	0.578748	0.260199	0.378423	XP_013596904.1|0.0e+00|PREDICTED: aspartate--tRNA ligase 2, cytoplasmic [Brassica oleracea var. oleracea]
106321648	72.67	67.93	33.19	37.9	24.51	39.83	29.9	27.19	-1.16857	1.99375e-10	-1.27116	0.000255071	-1.63505	2.04616e-18	-0.12883	0.888472	-0.426851	0.027783	-0.306904	0.653909	VDD34377.1|2.4e-238|unnamed protein product [Brassica oleracea]
BGI_novel_G002378	6.56	8.97	6.06	6.17	7.3	10.59	17.07	9.36	-0.520287	0.365209	0.0237723	0.986856	0.404822	0.583795	0.520537	0.46803	0.969782	0.0330531	0.401545	0.687145
106318514	45.68	59.94	126.93	148.16	179.14	145.25	168.87	157.56	1.18019	9.55513e-09	1.41407	4.36708e-08	1.2747	2.72141e-10	0.236985	0.611523	0.133838	0.565316	-0.12354	0.827812	XP_013611982.1|1.2e-214|PREDICTED: vegetative cell wall protein gp1 [Brassica oleracea var. oleracea]
106310461	8.98	9.13	22	17.37	46.07	41.34	15.74	24.02	0.903502	0.031218	2.03386	9.66066e-11	0.761496	0.12568	1.11151	0.000311504	-0.100356	0.87027	-1.24039	0.000355994	XP_013603149.1|4.1e-72|PREDICTED: 14 kDa proline-rich protein DC2.15 [Brassica oleracea var. oleracea]
106335956	8.06	7.86	7.65	7.3	8.01	8.57	9	9.47	-0.271999	0.444821	-0.118286	0.87096	-0.120828	0.812264	0.146475	0.87518	0.192795	0.544233	0.0250173	0.975164	XP_013630108.1|0.0e+00|PREDICTED: oxysterol-binding protein-related protein 1C isoform X2 [Brassica oleracea var. oleracea]
106317037	1.1	0.9	3.05	0.99	2.29	2.11	3.74	4.05	0.690673	0.658799	0.774749	0.608894	1.44911	0.0879683	0.0555828	0.99153	0.738413	0.475295	0.661066	0.531251	XP_013610354.1|2.8e-93|PREDICTED: uncharacterized protein LOC106317037 [Brassica oleracea var. oleracea]
106295215	44.52	39.67	65.59	46.12	23.69	35.55	30.99	24.89	0.214574	0.615241	-0.670986	0.0907505	-0.931646	3.38578e-05	-0.870319	0.0228812	-1.10714	1.04813e-06	-0.221461	0.776009	XP_013586509.1|0.0e+00|PREDICTED: phosphatidylinositol 4-kinase gamma 5 [Brassica oleracea var. oleracea]
106327034	44.19	52.65	16.6	20.66	26.5	24.23	25.71	27	-1.55252	1.55848e-13	-1.0985	6.57964e-06	-1.21077	8.6763e-10	0.439419	0.186877	0.385916	0.107582	-0.0786354	0.869546	XP_013620486.1|8.9e-265|PREDICTED: UDP-glycosyltransferase 78D2-like [Brassica oleracea var. oleracea]
106312483	70.1	68.79	69.31	65.88	59.77	60.3	55.06	52.42	-0.228807	0.406666	-0.388234	0.235327	-0.712064	0.000469171	-0.164865	0.758738	-0.444008	0.011898	-0.294402	0.323312	XP_013605481.1|4.4e-137|PREDICTED: ferritin-3, chloroplastic [Brassica oleracea var. oleracea]
106293743	1.82	1.23	3.57	2.6	2.14	1.65	0.93	1.34	0.763263	0.340793	0.109589	0.951038	-0.698845	0.529097	-0.628797	0.495514	-1.46733	0.0173854	-0.788191	0.439368	XP_013584848.1|9.6e-43|PREDICTED: phytosulfokines 1-like [Brassica oleracea var. oleracea]
106333568	0	0	0	0	0	0	0.05	0.33					1.43856	0.361599			1.77059	0.252272	1.40577	0.376253	XP_013627458.1|6.3e-240|PREDICTED: exopolygalacturonase-like [Brassica oleracea var. oleracea]
106342431	23.01	14.98	33.52	41.39	36.92	32.78	37.71	40.07	0.768139	0.0111577	0.667626	0.0979608	0.671732	0.0345927	-0.0980139	0.888457	-0.0560578	0.844709	0.0251091	0.964337	XP_013636814.1|0.0e+00|PREDICTED: auxin response factor 8 isoform X2 [Brassica oleracea var. oleracea]
106306368	0.26	0	0.13	0	0.46	0.32	0.39	0.38	-0.347694	0.854721	0.675287	0.799668	0.648752	0.784934	0.950943	0.531337	1.40372	0.399239	-0.104286	0.972856	XP_013598414.1|2.7e-121|PREDICTED: putative protein TPRXL [Brassica oleracea var. oleracea]
BGI_novel_G002024	3.42	3.48	2.9	2.86	3.5	3.17	4.03	2.83	-0.426641	0.632711	-0.216626	0.87096	-0.335934	0.74206	0.196268	0.888457	0.131701	0.880581	-0.0905468	0.944322
106332025	0.08	0	0.57	0.46	0.07	0.33	0.19	0.22	2.2264	0.0654262	0.961614	0.64948	1.03844	0.593112	-0.83833	0.608607	-1.21959	0.304374	-0.101044	0.976576	XP_013625932.1|4.9e-261|PREDICTED: heat stress transcription factor A-1e-like [Brassica oleracea var. oleracea]
106310900	0.5	0.25	0.25	0.26	0.97	1.75	1.76	1.2	-0.294679	0.888761	0.890302	0.690619	0.959066	0.626673	0.977988	0.514822	1.49302	0.346859	-0.0131384	0.994686	XP_013603581.1|2.4e-33|PREDICTED: uncharacterized protein LOC106310900 [Brassica oleracea var. oleracea]
106322854	6.06	7.94	3.73	4.03	3.46	3.91	7.99	8.26	-0.971222	0.0158771	-1.07726	0.0184451	-0.120112	0.84539	-0.119141	0.923807	0.90184	0.00739279	0.996853	0.010097	VDD22586.1|7.7e-103|unnamed protein product [Brassica oleracea]
106336103	3.1	3.83	2.48	3.44	3.93	3.08	2.13	3.16	-0.399187	0.59577	-0.157525	0.877795	-0.696727	0.264216	0.228353	0.888457	-0.259607	0.76022	-0.508997	0.54104	XP_013630281.1|7.3e-178|PREDICTED: uncharacterized protein LOC106336103 [Brassica oleracea var. oleracea]
106331583	17.65	16.83	11.52	11.96	11.05	10.64	13.21	12.13	-0.735646	0.0121507	-0.834218	0.0147402	-0.781296	0.00816517	-0.106806	0.896149	-0.00471199	0.990014	0.0857323	0.902601	XP_013625422.1|3.5e-103|PREDICTED: uncharacterized protein LOC106331583 [Brassica oleracea var. oleracea]
106295806	3.66	3.71	10.21	10.29	7.94	7.37	78.33	67.05	1.26062	1.12554e-05	0.847269	0.0277725	3.91302	1.31287e-75	-0.406923	0.286465	2.69831	2.92328e-63	3.07743	2.20042e-53	VDD46886.1|0.0e+00|unnamed protein product, partial [Brassica oleracea]
106335912	16.16	11.6	9.55	8.24	7.9	11.92	7.95	7.22	-0.821934	0.0107168	-0.645798	0.219809	-1.20095	8.80165e-05	0.156085	0.888457	-0.339947	0.301069	-0.512888	0.320805	XP_018476894.1|7.5e-194|PREDICTED: uncharacterized protein LOC108847995 [Raphanus sativus]
106303756	1.93	3.22	1.56	0.84	1.17	2.06	3.11	3.59	-1.1204	0.243952	-0.732983	0.576205	0.0360257	0.974677	0.325273	0.888457	1.25081	0.114769	0.818827	0.429595	XP_013595526.1|2.7e-84|PREDICTED: probable calcium-binding protein CML16 [Brassica oleracea var. oleracea]
BGI_novel_G000081	4.62	2.67	2.34	2.55	2.92	2.28	2.17	2.03	-0.662631	0.595767	-0.556628	0.74635	-1.02881	0.334659	0.0848426	0.974637	-0.330347	0.801878	-0.426966	0.840947
106295169	4.71	5.42	5.83	5.19	5.53	6.75	7.4	7.9	-0.0693897	0.892555	0.115964	0.87096	0.264882	0.496821	0.177634	0.856479	0.376097	0.140401	0.173469	0.80137	XP_013586452.1|0.0e+00|PREDICTED: uncharacterized protein LOC106295169 isoform X3 [Brassica oleracea var. oleracea]
106340666	0.08	0.4	0.64	0.65	0.55	0.7	1.2	1.3	0.818036	0.665949	0.763814	0.746697	1.52388	0.244065	-0.0227046	0.997571	0.725567	0.575931	0.705992	0.679551	VDD09972.1|8.5e-108|unnamed protein product, partial [Brassica oleracea]
106336614	4.33	4.88	3.6	4.08	3.05	3.16	6.58	6.11	-0.433001	0.555999	-0.717992	0.308487	0.103964	0.894881	-0.286256	0.858173	0.58443	0.250807	0.85831	0.108024	XP_013630948.1|1.2e-14|PREDICTED: uncharacterized protein LOC106336612 isoform X1 [Brassica oleracea var. oleracea]
106302997	0.4	0.55	0.2	0.2	0.16	0.19	0.3	0.2	-1.22302	0.344262	-1.21005	0.398672	-1.10422	0.413238	-0.018863	0.997571	0.192047	0.919141	0.189689	0.941661	XP_013594832.1|0.0e+00|PREDICTED: uncharacterized protein LOC106302997 [Brassica oleracea var. oleracea]
106295594	6.09	6.02	8.88	9.09	7.34	7.26	6.86	6.86	0.372144	0.212681	0.0845008	0.899587	-0.163849	0.739373	-0.289169	0.476091	-0.497795	0.0228058	-0.221856	0.640149	XP_013586984.1|0.0e+00|PREDICTED: extra-large guanine nucleotide-binding protein 3-like isoform X1 [Brassica oleracea var. oleracea]
106339721	1.88	2.22	8.86	8.81	13.11	9.3	2.54	3.03	1.72637	7.10378e-05	2.0562	5.84388e-06	-0.00604613	0.995727	0.344483	0.673081	-1.71943	5.91499e-06	-2.05941	3.38213e-07	XP_024003805.1|3.8e-127|dihydroceramide fatty acyl 2-hydroxylase FAH1 [Eutrema salsugineum]
106309125	0	0	0	0.07	0	0	0	0	0.211903	0.838087					-0.133823	0.888457	-0.323412	0.801878			XP_013601647.1|4.5e-204|PREDICTED: uncharacterized protein LOC106309125 [Brassica oleracea var. oleracea]
106335076	20.94	20.21	17.7	17.63	16.47	17.12	17.74	15.69	-0.403818	0.0929433	-0.477709	0.141115	-0.640588	0.00640274	-0.0808278	0.894276	-0.197299	0.459644	-0.133053	0.831065	XP_013628954.1|2.2e-279|PREDICTED: heterogeneous nuclear ribonucleoprotein 1-like [Brassica oleracea var. oleracea]
106304955	5.86	3.72	4.54	4.19	6.82	4.7	8.56	9.71	-0.296554	0.809935	0.0804647	0.964908	0.556638	0.466481	0.361866	0.816236	0.914979	0.0696252	0.500837	0.539134	XP_013712534.1|6.4e-39|uncharacterized protein LOC106416215 isoform X3 [Brassica napus]
106297638	0	0.03	0	0	0	0	0	0.06	-0.241533	0.838087	-0.215212	0.87096	0.123743	0.953014			0.522855	0.741664	0.376172	0.842253	XP_013589295.1|0.0e+00|PREDICTED: uncharacterized protein LOC106297638 [Brassica oleracea var. oleracea]
106339149	0	0	0	0	0	0	0.34	0.58					2.19044	0.115449			2.59478	0.0602243	2.18748	0.102304	CDY18432.1|1.6e-203|BnaA04g21550D [Brassica napus]
106300063	0.61	0	0.75	2.35	0	0	0.47	0	0.81916	0.682607	-1.63838	0.252785	-0.116445	0.951965	-3.54329	5.41087e-06	-1.26893	0.477101	1.31292	0.413339	VDD64702.1|7.0e-281|unnamed protein product [Brassica oleracea]
106292499	5.9	10.14	8.86	9.61	10.34	9.83	9.3	9.18	0.0165767	0.986312	0.150696	0.876077	-0.129596	0.859851	0.129039	0.888457	-0.109704	0.826605	-0.258129	0.706122	XP_013583556.1|1.7e-125|PREDICTED: peptidyl-prolyl cis-trans isomerase FKBP16-4, chloroplastic [Brassica oleracea var. oleracea]
106313367	57.13	59.53	67.3	71.7	65.44	57.84	81.08	85	0.0609058	0.874355	-0.101447	0.87096	0.161197	0.664623	-0.165859	0.789587	0.141392	0.584185	0.289877	0.373298	XP_013606619.1|3.8e-83|PREDICTED: ubiquitin-conjugating enzyme E2 30-like [Brassica oleracea var. oleracea]
106330279	0.86	0.11	1.28	0.87	1.15	0.21	1.28	0.41	0.651492	0.751001	0.163826	0.956928	0.283917	0.890284	-0.388569	0.888457	-0.386134	0.801878	0.114684	0.971049	XP_013624231.1|2.7e-128|PREDICTED: uncharacterized protein LOC106330279 [Brassica oleracea var. oleracea]
106306191	8.71	11.42	6.35	6.21	6.17	5.34	3.74	3.46	-0.852004	0.0116733	-0.958427	0.0134758	-1.78658	4.13343e-08	-0.116872	0.899323	-0.899956	0.0112338	-0.789727	0.0681946	XP_013598164.1|4.9e-190|PREDICTED: protease HtpX homolog [Brassica oleracea var. oleracea]
106327375	14.17	13.93	17.17	19.59	14.81	13.05	14.09	14.62	0.193459	0.533915	-0.194961	0.717482	-0.313027	0.227813	-0.390058	0.175713	-0.46709	0.00789307	-0.0896265	0.864609	XP_013620970.1|0.0e+00|PREDICTED: topless-related protein 4-like isoform X2 [Brassica oleracea var. oleracea]
106305266	0	0	0	0	0	0	0.06	0.06					0.53674	0.751377			0.69797	0.677063	0.557551	0.776009	XP_013597102.1|5.3e-160|PREDICTED: uncharacterized protein LOC106305266 [Brassica oleracea var. oleracea]
106304288	9.34	6.86	6.66	2.22	2.7	5.79	2	2.44	-0.971822	0.195821	-1.03024	0.158931	-2.10685	2.46047e-05	-0.0546817	0.989708	-1.03098	0.22421	-0.971226	0.294968	XP_022543571.1|3.0e-112|zinc finger AN1 domain-containing stress-associated protein 12 [Brassica napus]
106322658	24.69	28.03	32.74	33.89	58.56	47.1	65.24	66.87	0.145928	0.713909	0.806483	0.00420365	0.973496	5.93471e-07	0.65434	0.00942744	0.870864	5.14501e-09	0.187017	0.687145	XP_013616206.1|1.2e-230|PREDICTED: cycloartenol-C-24-methyltransferase-like [Brassica oleracea var. oleracea]
106304492	0.1	0.31	0.2	0.12	0.83	0.75	0.67	0.44	-0.258737	0.907016	1.02575	0.596696	0.565643	0.815489	1.10725	0.415729	0.988669	0.593971	-0.529532	0.842253	CDY49538.1|2.9e-21|BnaCnng17620D [Brassica napus]
106305620	16.16	14.06	14.49	13.85	14.68	15.73	16.08	17.4	-0.276205	0.33654	-0.180286	0.777921	-0.212432	0.543811	0.0895193	0.888457	0.105366	0.705122	-0.00405314	0.99202	XP_013597430.1|0.0e+00|PREDICTED: vacuolar protein sorting-associated protein 54, chloroplastic [Brassica oleracea var. oleracea]
106324707	3.87	3.42	0	2.15	5.1	0	0	1.66	-1.39341	0.32739	-0.415349	0.87096	-1.74266	0.195684	0.1096	0.941123	-0.179279	0.938712	-0.233299	0.896614
106300249	29.56	35.73	41.8	49	29.85	29.28	29.4	27.17	0.283062	0.29085	-0.319303	0.389178	-0.545007	0.0123984	-0.604557	0.00580865	-0.790912	3.51585e-07	-0.196981	0.57957	XP_013591805.1|0.0e+00|PREDICTED: alpha-amylase 3, chloroplastic [Brassica oleracea var. oleracea]
106320678	111.9	97.98	86.24	104.51	98.38	127.75	111.96	89.18	-0.330079	0.201356	-0.0732206	0.919045	-0.406133	0.139367	0.246789	0.675341	-0.035876	0.913481	-0.303547	0.521489	XP_013614500.1|7.5e-265|PREDICTED: putative E3 ubiquitin-protein ligase XBAT31 [Brassica oleracea var. oleracea]
BGI_novel_G001743	0.57	0.68	0.56	0.3	1.65	0.97	1.27	1.11	-0.591261	0.697858	0.804645	0.477748	0.559678	0.631557	1.28611	0.125932	1.23537	0.142186	-0.245397	0.864609
106310677	1.2	0.88	1.04	0.32	1.66	2.34	1.59	1.6	-0.627936	0.722135	0.646434	0.670016	0.231353	0.868727	1.13164	0.290667	0.949309	0.4296	-0.414732	0.803039	XP_013603358.1|6.9e-49|PREDICTED: VQ motif-containing protein 1-like [Brassica oleracea var. oleracea]
106309808	4.16	4.78	6.76	8.51	5.78	4.4	6.29	5.14	0.56648	0.174689	0.00410423	0.995318	0.00928034	0.989036	-0.553759	0.262296	-0.522081	0.153245	0.0319193	0.980511	XP_013602398.1|2.3e-265|PREDICTED: glutathione gamma-glutamylcysteinyltransferase 2 [Brassica oleracea var. oleracea]
106299210	0	0	0	0	0	0	0	0.04					0.208865	0.84539			0.283961	0.801878	0.205209	0.864609	XP_013590789.1|1.2e-272|PREDICTED: probable disease resistance protein RPP1 [Brassica oleracea var. oleracea]
106316486	0.21	0.96	0.95	1.08	1.35	0.93	1.9	3.04	0.444769	0.838087	0.563732	0.829511	1.41067	0.233296	0.12672	0.959545	1.04224	0.300354	0.838425	0.522908	XP_013609838.1|1.4e-89|PREDICTED: phosphopantetheine adenylyltransferase [Brassica oleracea var. oleracea]
106293058	11.72	13.43	7.99	11.18	13.87	13.74	9.3	7.98	-0.572001	0.13641	-0.0454465	0.960216	-0.871432	0.00610347	0.512219	0.259545	-0.257593	0.604634	-0.79807	0.0120386	XP_013584186.1|1.5e-131|PREDICTED: uncharacterized protein LOC106293058 [Brassica oleracea var. oleracea]
106322743	75.18	66.65	93.63	96.77	67.92	60.15	77.49	84.38	0.229087	0.450093	-0.327787	0.4415	-0.157377	0.702962	-0.558895	0.0158492	-0.346795	0.0578926	0.199535	0.6411	VDD25270.1|9.4e-117|unnamed protein product [Brassica oleracea]
106293011	0.67	0.62	1.99	1.78	1.52	1.25	2.8	3.04	1.278	0.0261838	0.839868	0.312185	1.75065	0.000268863	-0.416415	0.667908	0.504012	0.288942	0.912857	0.0564187	XP_013584134.1|0.0e+00|PREDICTED: cell division cycle protein 27 homolog A [Brassica oleracea var. oleracea]
106334850	0	0	0.1	0.05	0.05	0	0.2	0.15	0.745847	0.64618	0.185389	0.87096	1.42564	0.367615	-0.3049	0.888457	0.621231	0.784484	1.0307	0.615678	XP_013628682.1|1.9e-225|PREDICTED: palmitoyl-monogalactosyldiacylglycerol delta-7 desaturase, chloroplastic [Brassica oleracea var. oleracea]
106302312	0.03	0	0.03	0.03	0.1	0.09	0.13	0.22	0.190742	0.919002	0.79333	0.727412	1.39398	0.408227	0.524338	0.835451	1.37976	0.404382	0.467078	0.864609	XP_013594305.1|0.0e+00|PREDICTED: factor of DNA methylation 5-like [Brassica oleracea var. oleracea]
106295097	4.38	4.92	11.12	12.53	4.79	4.78	8.43	7.86	1.14283	2.93783e-07	-0.137115	0.87096	0.460885	0.119781	-1.27353	9.34157e-09	-0.644959	0.000719494	0.625296	0.0201869	XP_013586338.1|0.0e+00|PREDICTED: DNA polymerase I A, chloroplastic/mitochondrial [Brassica oleracea var. oleracea]
106306512	0.33	0.18	0.24	0.33	0.83	0.35	0.33	0.54	-0.0267718	0.986312	0.800116	0.634041	0.342196	0.84539	0.76116	0.617287	0.426652	0.790796	-0.472857	0.821843	XP_013598611.1|2.0e-192|PREDICTED: uncharacterized protein LOC106306512 [Brassica oleracea var. oleracea]
106336485	33.8	38.64	35.8	32.46	34.97	33.47	37.58	35.57	-0.273336	0.315896	-0.260125	0.538556	-0.327042	0.196588	0.00693672	0.997571	-0.0134041	0.97116	-0.0384418	0.941007	RID69606.1|1.2e-259|hypothetical protein BRARA_C01692 [Brassica rapa]
106293493	0.03	0.03	0.38	0.24	0.45	0.34	0.83	0.26	1.78314	0.185068	1.98758	0.119516	2.37419	0.0517693	0.224675	0.924353	0.567706	0.719699	0.276228	0.89171	XP_013584625.1|0.0e+00|PREDICTED: uncharacterized protein LOC106293493 [Brassica oleracea var. oleracea]
106322269	0.18	0	0	0	0	0	0.54	0					0.401938	0.806665			0.534953	0.7414	0.3866	0.842253	CDY34569.1|8.2e-89|BnaC03g56690D [Brassica napus]
106339733	0.38	0.25	0.62	0.69	1.23	0.36	1.18	1.31	0.663811	0.717749	0.823823	0.677914	1.35086	0.239537	0.186231	0.941053	0.716509	0.533714	0.425984	0.852593	XP_013634052.1|8.5e-158|PREDICTED: ethylene-responsive transcription factor ERF034 [Brassica oleracea var. oleracea]
106318015	11.28	13.29	14.66	14.14	11	12.93	13.68	14.88	0.038666	0.939333	-0.212419	0.775429	-0.124417	0.821698	-0.254954	0.668202	-0.123522	0.742559	0.116133	0.864609	XP_013611299.1|1.8e-260|PREDICTED: F-box/LRR-repeat protein At5g02910-like [Brassica oleracea var. oleracea]
106341154	0	0	0	0	0	0	0.2	0.42					2.07991	0.142148			2.47692	0.0774802	2.07084	0.130939	RQL86866.1|1.3e-232|hypothetical protein DY000_00012979 [Brassica cretica]
106317479	0	0	0	0	0	0	0	0.22					0.390775	0.807801			0.522855	0.741664	0.376172	0.842253	XP_013610744.1|6.3e-71|PREDICTED: uncharacterized protein LOC106317479 [Brassica oleracea var. oleracea]
106327746	0.99	0.83	2.72	2.15	2.97	2.53	2.88	2.85	1.15928	0.0435063	1.32311	0.0183436	1.24753	0.0187837	0.165074	0.888457	0.118321	0.855796	-0.070514	0.943109	XP_013621440.1|2.6e-306|PREDICTED: cytokinin dehydrogenase 7-like [Brassica oleracea var. oleracea]
106316978	0.92	0.71	1.37	0.93	0.68	0.89	0.38	0.73	0.271567	0.863686	-0.173084	0.940393	-0.70282	0.678556	-0.409965	0.884668	-0.991223	0.421144	-0.497575	0.842253	XP_013639644.1|1.7e-95|PREDICTED: zinc finger CCHC domain-containing protein 9-like [Brassica oleracea var. oleracea]
106318326	7.7	15.03	0.29	0.64	0.9	0.76	0.54	0.23	-4.40697	3.84737e-18	-3.65898	2.0208e-14	-4.82419	1.94763e-20	0.595046	0.753096	-0.322987	0.841616	-1.00232	0.466468	XP_013611709.1|5.4e-239|PREDICTED: salicylate/benzoate carboxyl methyltransferase-like isoform X1 [Brassica oleracea var. oleracea]
106325250	32.91	35.07	59.7	59.21	47.07	42.91	37.4	42.09	0.611034	0.00208995	0.218677	0.660217	-0.118288	0.796286	-0.392631	0.128742	-0.690579	4.69651e-05	-0.310534	0.338833	RQL93549.1|2.5e-182|hypothetical protein DY000_00019812 [Brassica cretica]
106342692	27.72	46.52	27.34	30.34	37.11	33.9	38.01	38.69	-0.540917	0.116827	-0.234454	0.767901	-0.286153	0.540691	0.298931	0.364584	0.297663	0.129043	-0.0229518	0.969967	XP_013637149.1|2.3e-250|PREDICTED: inner membrane protein ALBINO3, chloroplastic [Brassica oleracea var. oleracea]
106318654	1.61	1.65	2.12	2.26	2.17	2.21	1.85	1.91	0.226758	0.728957	0.239399	0.791209	-0.0902249	0.888431	0.00934464	0.997571	-0.279393	0.532182	-0.305029	0.616682	XP_013612181.1|0.0e+00|PREDICTED: formin-like protein 20 [Brassica oleracea var. oleracea]
106340075	2.73	3.23	5.85	6.65	4.67	4.11	5.04	4.76	0.852995	0.0340402	0.360093	0.666974	0.362529	0.562322	-0.486164	0.33066	-0.456553	0.22637	0.0248818	0.986133	XP_013634428.1|3.7e-266|PREDICTED: FHA domain-containing protein At4g14490-like [Brassica oleracea var. oleracea]
106296587	8.3	7.14	10.28	10.43	6.46	8.34	16.16	13.62	0.219787	0.587331	-0.233405	0.764711	0.594547	0.0379712	-0.453263	0.24315	0.417922	0.0543729	0.852696	0.00502567	RID54826.1|0.0e+00|hypothetical protein BRARA_G02117 [Brassica rapa]
BGI_novel_G001951	1.6	2.48	1.72	1.73	2.03	1.59	3.46	3.34	-0.401956	0.685212	-0.327366	0.826954	0.396667	0.634772	0.0629822	0.973969	0.855312	0.0852421	0.75997	0.210174
106326239	1.78	1.22	1.6	1.47	1.55	2.09	2.2	1.77	-0.167088	0.906476	0.0973196	0.964257	-0.00313448	0.998303	0.246368	0.888457	0.20919	0.849744	-0.0789872	0.966196	VDD23823.1|3.5e-28|unnamed protein product [Brassica oleracea]
106296516	29.34	29.91	25.67	27.2	34.92	36.29	33.23	31.42	-0.353482	0.158215	0.0816434	0.886723	-0.218705	0.500317	0.427115	0.106682	0.175909	0.492215	-0.273497	0.405597	XP_013588115.1|1.1e-210|PREDICTED: probable cinnamyl alcohol dehydrogenase 1 [Brassica oleracea var. oleracea]
106322038	3.99	4.03	6.26	7.49	9.65	6.78	8.1	7.84	0.528027	0.627233	0.770063	0.452867	0.59883	0.54503	0.239479	0.888457	0.104535	0.910489	-0.166496	0.896662	XP_013615682.1|4.5e-68|PREDICTED: protein EXPORTIN 1A-like [Brassica oleracea var. oleracea]
106341164	0	0.12	0.7	0.12	0.23	0.11	0.23	0.34	0.951138	0.603605	0.355018	0.87096	0.686201	0.754903	-0.443112	0.885329	-0.399283	0.842317	0.283943	0.91767	CDY18865.1|9.0e-70|BnaC04g04850D [Brassica napus]
106299162	4.37	4.64	6.07	5.34	3.39	6.46	6.69	4.16	0.144383	0.873395	-0.0439396	0.983994	-0.0770507	0.947355	-0.183309	0.899323	-0.185639	0.802074	-0.00640813	0.995319	XP_013700895.2|1.2e-127|ACD11 homolog protein-like [Brassica napus]
106292546	7.79	8.12	21.35	21.64	10.17	9.28	11.7	10.65	1.22648	3.98513e-07	0.104132	0.891529	0.141209	0.821546	-1.11424	3.66736e-06	-1.05032	3.3601e-07	0.0630843	0.930337	XP_013583611.1|4.7e-201|PREDICTED: pro-resilin-like isoform X2 [Brassica oleracea var. oleracea]
106305995	5.21	6.31	5.62	6.94	5.37	5.3	6.66	7.13	-0.0644391	0.915776	-0.282582	0.681334	-0.0809535	0.880764	-0.22144	0.805893	0.0237543	0.966515	0.230593	0.702206	XP_013597895.1|0.0e+00|PREDICTED: pentatricopeptide repeat-containing protein At3g29230 [Brassica oleracea var. oleracea]
106304506	0	0.27	0.13	0	0	0	0	0	-0.222455	0.899137	-0.398261	0.832819	-0.515931	0.751377	-0.135534	0.888457	-0.327747	0.801878			XP_009136708.1|8.5e-51|PREDICTED: monothiol glutaredoxin-S4-like [Brassica rapa]
106343691	6.9	8.52	10.22	11.5	12.02	14.3	11.17	10.58	0.296845	0.601237	0.575474	0.260249	0.149404	0.838534	0.273411	0.722954	-0.109489	0.810261	-0.405104	0.411821	XP_013638434.1|1.4e-114|PREDICTED: inorganic pyrophosphatase 3 isoform X1 [Brassica oleracea var. oleracea]
106333661	0	0.37	0	0	0.6	0.6	0.12	0.35	-0.627893	0.696581	0.726773	0.77976	0.0183893	0.993316	1.27986	0.245902	1.16592	0.482687	-0.87063	0.69985	XP_013627531.1|2.1e-31|PREDICTED: uncharacterized protein LOC106333661 [Brassica oleracea var. oleracea]
106342759	45.8	70.13	50.42	55.01	59.91	51.53	72.97	71.71	-0.319403	0.38671	-0.229584	0.750855	-0.0197572	0.971805	0.082251	0.890714	0.342152	0.0473973	0.239775	0.483574	XP_013637236.1|5.9e-160|PREDICTED: RNA-binding protein CP29B, chloroplastic-like [Brassica oleracea var. oleracea]
106331244	0	0	0.01	0	0	0	0	0													XP_013625009.1|3.3e-299|PREDICTED: anaphase-promoting complex subunit 6-like [Brassica oleracea var. oleracea]
106336050	2.2	3.26	4.8	5.01	8.44	5.1	5.97	6.8	0.641264	0.0994726	1.08168	0.0176364	0.868349	0.0141726	0.44303	0.464822	0.268084	0.416512	-0.205591	0.826707	XP_013630219.1|0.0e+00|PREDICTED: homeobox-leucine zipper protein MERISTEM L1-like [Brassica oleracea var. oleracea]
106341495	36.49	41.75	57.32	55.19	82.91	83.45	77.7	76.86	0.331312	0.194102	0.895795	0.000223152	0.633428	0.00246472	0.560145	0.00868277	0.343329	0.0486626	-0.240278	0.423547	XP_018472079.1|1.5e-138|PREDICTED: dihydroceramide fatty acyl 2-hydroxylase FAH2 isoform X2 [Raphanus sativus]
106297665	0	0	0	0	0	0.11	0.23	0			0.187223	0.87096	0.401938	0.806665	0.131341	0.888457	0.534953	0.7414	0.160704	0.941661	XP_013589319.1|6.7e-121|PREDICTED: uncharacterized protein LOC106297665 [Brassica oleracea var. oleracea]
106299356	0	0	0	0	0.06	0.25	206.43	197.36			0.970444	0.573438	10.3139	1.80648e-50	0.708418	0.608006	10.717	1.03446e-49	9.2429	4.93987e-81	XP_013590917.1|3.8e-139|PREDICTED: histidine-rich glycoprotein-like [Brassica oleracea var. oleracea]
106327084	25.15	36.49	20.9	16.63	8.7	13.84	22.39	18.83	-0.889554	0.00080075	-1.57332	1.18929e-05	-0.908718	0.00045334	-0.695435	0.103236	0.0212789	0.959628	0.711371	0.0814179	XP_013620555.1|0.0e+00|PREDICTED: heat shock protein 104-like isoform X2 [Brassica oleracea var. oleracea]
106298223	3.95	4.47	7.79	8.98	12.54	11.85	14.56	12.85	0.786504	0.0193883	1.32197	2.05198e-05	1.33727	1.68036e-06	0.531194	0.103393	0.591254	0.0185475	0.0329543	0.963426	XP_013589756.1|4.3e-292|PREDICTED: uncharacterized protein LOC106298223 [Brassica oleracea var. oleracea]
106325813	2.57	3.98	3.89	4.28	4.4	4.11	3.13	3.55	0.121658	0.909479	0.186656	0.881091	-0.292726	0.806665	0.0602966	0.97258	-0.385161	0.621502	-0.459686	0.628796	XP_009151457.1|3.6e-34|PREDICTED: uncharacterized protein LOC103874771 [Brassica rapa]
106302823	0	0	0	0	0	0	0.05	0					0.215462	0.84539			0.291251	0.801878	0.211642	0.864609	XP_013594698.1|1.1e-233|PREDICTED: uncharacterized protein LOC106302823 [Brassica oleracea var. oleracea]
BGI_novel_G001036	18.32	18.27	14.25	15.71	12.17	12.13	20.87	12.83	-0.475922	0.0945351	-0.75774	0.0155321	-0.457812	0.296516	-0.287417	0.571111	0.0538926	0.919573	0.322941	0.649187
106304812	0.09	0.09	0.43	0.35	1.11	1.53	1.13	1.24	1.01154	0.58207	2.37518	0.037113	2.2747	0.0635692	1.19378	0.28541	1.21449	0.32573	-0.252457	0.887544	XP_013596656.1|2.0e-138|PREDICTED: uncharacterized protein LOC106304812 [Brassica oleracea var. oleracea]
BGI_novel_G002509	97.59	91.32	73.88	100.17	48.27	54.68	90.62	82.99	-0.311168	0.361458	-1.04107	0.000157384	-0.468489	0.0682521	-0.727165	0.0184071	-0.115842	0.770793	0.605549	0.0256082
106304109	20.99	17.09	31.47	33.82	31.33	30.73	24.62	25.6	0.575108	0.0529573	0.510778	0.212905	0.070788	0.89278	-0.064483	0.930746	-0.466594	0.035239	-0.417652	0.170467	XP_013595955.1|6.0e-155|PREDICTED: uncharacterized protein LOC106304109, partial [Brassica oleracea var. oleracea]
106335806	30.6	34.77	24.53	24.11	26.37	24.42	31.64	31.55	-0.612418	0.00196255	-0.539471	0.0539872	-0.389728	0.0883696	0.0646342	0.914976	0.26401	0.16538	0.179727	0.644512	XP_013629876.1|0.0e+00|PREDICTED: mitogen-activated protein kinase kinase kinase YODA isoform X2 [Brassica oleracea var. oleracea]
106332954	41.79	46.26	62.05	59.77	49.72	40.65	51.38	54.46	0.275803	0.459221	-0.139806	0.87096	-0.0817257	0.861792	-0.414702	0.31104	-0.318784	0.247095	0.086185	0.895947	VDD23899.1|1.0e-20|unnamed protein product, partial [Brassica oleracea]
106294828	113.73	121.87	89.01	99.76	271.94	192.38	112.83	121.48	-0.508646	0.00402919	0.779172	0.008017	-0.350305	0.0888825	1.26761	2.69072e-07	0.199546	0.287676	-1.10191	5.84631e-06	XP_013585953.1|0.0e+00|PREDICTED: pectinesterase/pectinesterase inhibitor 3 [Brassica oleracea var. oleracea]
106320156	8.55	9.43	20.66	22.87	13.91	12.73	11.64	11.67	1.072	1.77876e-06	0.377435	0.388616	0.0299087	0.957769	-0.690458	0.00456573	-1.00651	5.71894e-08	-0.322839	0.376444	XP_013613978.1|1.1e-282|PREDICTED: serine/threonine-protein phosphatase 7 long form homolog [Brassica oleracea var. oleracea]
106324292	0.05	0	0	0	0.1	0.05	0.1	0.05	-0.250976	0.838087	0.344671	0.87096	0.345083	0.858534	0.491431	0.746611	0.959057	0.570765	-0.0575701	0.990159	XP_013617742.1|8.2e-245|PREDICTED: uncharacterized protein LOC106324292 [Brassica oleracea var. oleracea]
106297031	2.04	1.64	1.37	2.06	2.65	1.88	1.63	2.38	-0.295329	0.838087	0.092403	0.960466	-0.207464	0.856347	0.362449	0.858125	0.132429	0.904116	-0.274984	0.864609	CDY15306.1|6.2e-81|BnaC06g07920D [Brassica napus]
106299389	0	0	0	0	0.1	0	0	0.1			0.185389	0.87096	0.208865	0.84539	0.130956	0.888457	0.283961	0.801878	-0.0230146	0.990705	XP_013590941.1|6.7e-111|PREDICTED: auxin-responsive protein IAA6 [Brassica oleracea var. oleracea]
106334921	9.02	9.57	9.89	9.71	9.17	10.29	11.56	10.49	-0.10741	0.816157	-0.104761	0.87096	-0.0932281	0.841045	-0.00321277	0.997571	0.0545373	0.86183	0.0389441	0.950805	XP_013628766.1|0.0e+00|PREDICTED: protein transport protein Sec24-like At3g07100 [Brassica oleracea var. oleracea]
BGI_novel_G002040	0.67	0.74	0	0.04	0.12	0.23	0.08	0.11	-3.34859	0.00133613	-1.72435	0.111784	-2.54695	0.0107192	0.925224	0.52715	0.879949	0.666967	-0.601752	0.836668
106331714	10.78	7.66	9.87	10.26	10.86	12.49	10.51	9.89	-0.0680477	0.919002	0.149978	0.87096	-0.201219	0.770058	0.213423	0.805893	-0.0933162	0.826861	-0.327465	0.521617	XP_013625568.1|2.0e-142|PREDICTED: uncharacterized protein LOC106331714 isoform X1 [Brassica oleracea var. oleracea]
106317227	0	0	0	0	0.04	0	0	0			0.185389	0.87096			0.130956	0.888457			-0.231499	0.864609	XP_013610532.1|1.0e-291|PREDICTED: uncharacterized protein LOC106317227 [Brassica oleracea var. oleracea]
106328109	0.57	0.38	1.08	1.09	1.19	0.98	1.32	1.09	0.8152	0.550694	0.806175	0.617544	0.830355	0.542697	0.00608118	0.997571	0.0349082	0.983393	0.0117374	0.993482	VDD31339.1|2.0e-66|unnamed protein product [Brassica oleracea]
106335388	19.3	16.45	21.23	21.75	18.47	18.65	19.98	19.4	0.0712123	0.853758	-0.128728	0.865621	-0.205947	0.568437	-0.204054	0.608006	-0.237362	0.202773	-0.0494647	0.920793	XP_013629356.1|0.0e+00|PREDICTED: probable LRR receptor-like serine/threonine-protein kinase At1g06840 [Brassica oleracea var. oleracea]
106297979	0	0	0.14	0	0.14	0	0.07	0	0.400285	0.800437	0.345301	0.854826	0.215462	0.84539	-0.00645784	0.997571	-0.282965	0.877324	-0.208154	0.924034	XP_013589548.1|9.7e-169|PREDICTED: uncharacterized protein LOC106297979 [Brassica oleracea var. oleracea]
106303499	5.68	5.09	3.95	4.63	3.99	4.22	6.27	6.9	-0.508384	0.39243	-0.5516	0.429876	-0.0755845	0.925413	-0.050545	0.975421	0.47996	0.324398	0.509668	0.38693	XP_022568010.1|4.7e-28|uncharacterized WD repeat-containing protein C2A9.03-like [Brassica napus]
BGI_novel_G001986	31.24	28.18	25.25	27.99	28.33	27.67	40.76	41.81	-0.348371	0.273722	-0.265548	0.622402	0.124829	0.803879	0.0762411	0.914494	0.516745	0.0123963	0.419128	0.139732
106335430	9.29	7.34	6.87	11.18	24.09	11.5	6.5	8.17	-0.0751802	0.919002	0.860679	0.127903	-0.516034	0.260817	0.897312	0.12046	-0.400198	0.410605	-1.34329	0.00364571	XP_013629405.1|3.9e-230|PREDICTED: transcription repressor KAN1-like [Brassica oleracea var. oleracea]
106295271	0.41	0.38	1.47	0.87	0.75	1.8	1.84	2.27	1.28047	0.0314441	1.36085	0.0645114	1.94728	7.67354e-06	0.112884	0.949702	0.68177	0.15937	0.512526	0.617179	XP_013586581.1|0.0e+00|PREDICTED: putative calcium-transporting ATPase 13, plasma membrane-type [Brassica oleracea var. oleracea]
106323254	0.98	1.18	1.77	2.01	2.67	2.14	1.71	2.42	0.604329	0.326465	0.936272	0.0908409	0.576601	0.395512	0.328065	0.730121	0.0119435	0.985569	-0.340307	0.696398	XP_013616863.1|0.0e+00|PREDICTED: uncharacterized protein LOC106323254 [Brassica oleracea var. oleracea]
106314127	53.99	50.67	52.53	54.46	59.18	58.9	78.62	65.18	-0.162171	0.579601	-0.0109215	0.986856	0.114295	0.793337	0.145819	0.759129	0.317876	0.0885702	0.152123	0.761822	XP_013607516.1|4.2e-103|PREDICTED: alpha-glucan water dikinase 2-like [Brassica oleracea var. oleracea]
106304946	0	0	0.05	0	0	0	0.05	0	0.214614	0.838087			0.215462	0.84539	-0.135534	0.888457	-0.0295152	0.985569	0.211642	0.864609	XP_018514190.1|4.0e-18|PREDICTED: uncharacterized protein LOC108871747 [Brassica rapa]
106308783	75.89	72.65	81.87	79.18	82.51	74.51	82	78.99	-0.0749907	0.838087	-0.103293	0.87096	-0.229597	0.408922	-0.0329831	0.96038	-0.114243	0.633743	-0.0984336	0.855329	XP_009128837.1|5.1e-71|PREDICTED: profilin-1 [Brassica rapa]
106298743	0	0	0	0	0.03	0	2.7	2.79			0.185389	0.87096	6.02285	1.01053e-11	0.130956	0.888457	6.4276	2.06324e-12	5.60617	1.33583e-13	XP_013610028.1|0.0e+00|PREDICTED: beta-D-xylosidase 3-like [Brassica oleracea var. oleracea]
106339179	0	0	0	0	0	0	0	0.05					0.208865	0.84539			0.283961	0.801878	0.205209	0.864609	XP_013633430.1|2.2e-242|PREDICTED: exopolygalacturonase-like [Brassica oleracea var. oleracea]
106326054	0	0	0	0	0	0.07	0.21	0.07			0.187223	0.87096	0.927982	0.587778	0.131341	0.888457	1.17535	0.479874	0.570642	0.839863	XP_013619548.1|3.1e-90|PREDICTED: uncharacterized membrane protein YuiD-like [Brassica oleracea var. oleracea]
106337491	0.77	1.76	0.85	1.79	2.09	2.24	1.52	1.06	-0.108394	0.952654	0.545413	0.75621	-0.235932	0.87586	0.612426	0.684982	-0.0950123	0.952877	-0.790183	0.491053	XP_013632056.1|6.9e-91|PREDICTED: uncharacterized protein LOC106337491 [Brassica oleracea var. oleracea]
106336721	2.17	1.54	0.62	1.11	4.11	3.68	3.82	3.67	-1.22164	0.0427471	0.845497	0.0964349	0.643613	0.197004	2.0119	2.02661e-06	1.94542	2.07946e-06	-0.185959	0.818166	XP_013631101.1|0.0e+00|PREDICTED: receptor-like protein 12 [Brassica oleracea var. oleracea]
106332215	0.27	0.47	0.47	0.87	1.38	0.65	1.12	0.95	0.507856	0.807159	0.971342	0.550037	0.937454	0.514057	0.427329	0.883798	0.452575	0.763416	-0.0803666	0.975103	XP_013626148.1|4.6e-129|PREDICTED: transcription factor bHLH51 [Brassica oleracea var. oleracea]
106324847	103.02	96.24	167.06	182.42	127.86	135.58	94.16	100.39	0.613034	0.000717077	0.216566	0.642639	-0.379386	0.0986499	-0.397098	0.087082	-0.95446	1.11612e-12	-0.569612	0.00601437	XP_013618293.1|9.4e-166|PREDICTED: uncharacterized protein LOC106324847 [Brassica oleracea var. oleracea]
106292606	43.22	51.82	52.11	50.47	49.33	53.38	52.28	60.63	-0.0780979	0.845249	-0.0662936	0.920376	-0.0943122	0.84539	0.0059254	0.997571	0.0241499	0.948962	-0.000932638	0.998454	XP_013583677.1|7.0e-102|PREDICTED: ubiquitin-conjugating enzyme E2 19 [Brassica oleracea var. oleracea]
106321595	121	79.42	89.06	63.34	55.87	123.79	102.3	84.32	-0.578239	0.116371	-0.323434	0.767009	-0.449787	0.241664	0.225447	0.888457	0.172679	0.65921	-0.0871238	0.938082	VDD18669.1|1.2e-169|unnamed protein product, partial [Brassica oleracea]
106328822	35.6	26.24	32.63	30.42	41.77	76.33	39.03	25.74	-0.164555	0.776101	0.720825	0.186934	-0.280903	0.631406	0.863005	0.0492376	-0.0776942	0.866065	-0.972207	0.0433503	XP_013622801.1|2.7e-120|PREDICTED: protein LURP-one-related 12 [Brassica oleracea var. oleracea]
106326720	11.6	12.03	24.02	25.54	12	12.92	21.8	20.61	0.866745	0.000161436	-0.103296	0.878375	0.491873	0.0826608	-0.965654	4.24847e-05	-0.336138	0.126865	0.621641	0.0243489	XP_013620089.1|1.1e-216|PREDICTED: KRR1 small subunit processome component homolog [Brassica oleracea var. oleracea]
106292887	1.67	3.31	5.18	7.08	19.97	9.14	5.46	3.93	1.01996	0.144336	2.1597	0.000278921	0.514588	0.631557	1.12726	0.0566818	-0.485304	0.471086	-1.66131	0.00258074	XP_009145623.1|4.0e-101|PREDICTED: glycine-rich protein 5 [Brassica rapa]
106300464	10.35	12.26	11.73	12.17	15.13	11.98	17.22	15.8	-0.12531	0.800437	0.0801692	0.909308	0.187234	0.65122	0.198848	0.774932	0.354003	0.115011	0.133224	0.842253	XP_013592060.1|0.0e+00|PREDICTED: WPP domain-interacting tail-anchored protein 2-like isoform X1 [Brassica oleracea var. oleracea]
106298658	0.08	0.08	0.08	0.08	0	0.08	0	0.08	-0.0628159	0.981986	-0.273141	0.89761	-0.368403	0.84539	-0.165702	0.933489	-0.353049	0.853913	-0.0257155	0.990705	XP_013590254.1|4.5e-109|PREDICTED: uncharacterized protein LOC106298658 [Brassica oleracea var. oleracea]
106319372	2.6	1.5	2.19	2.02	2.25	1.65	0.69	1.62	-0.13943	0.920616	-0.224187	0.89761	-1.00317	0.398182	-0.0868515	0.970661	-0.863359	0.43574	-0.747562	0.627829	XP_013613137.1|3.2e-79|PREDICTED: iron-sulfur assembly protein IscA-like 2, mitochondrial [Brassica oleracea var. oleracea]
106294340	0.34	0.44	0.1	0.25	0.29	0.09	0.44	0.46	-0.957059	0.565508	-0.817623	0.703463	-0.109918	0.957289	0.0743026	0.986676	0.979573	0.531469	0.787027	0.709504	XP_018447571.1|9.6e-26|PREDICTED: DEAD-box ATP-dependent RNA helicase 34 [Raphanus sativus]
106325467	1.2	2.99	17.17	20.4	20.44	13.7	19.02	24.88	2.82751	9.36335e-10	2.64275	6.49521e-07	2.90575	4.65778e-10	-0.126854	0.899534	0.111326	0.811943	0.221749	0.82155	RQL74428.1|5.9e-70|hypothetical protein DY000_00000272 [Brassica cretica]
106311674	3.05	3.48	3.44	3.02	3.15	3.15	5.18	4.28	-0.187365	0.838087	-0.195694	0.87096	0.190594	0.821698	-0.0142554	0.997571	0.421474	0.406279	0.414468	0.539535	XP_013649292.1|3.1e-36|IAA-alanine resistance protein 1-like [Brassica napus]
106329477	3.77	3.83	3.28	3.39	3.17	3.26	4.82	3.78	-0.362366	0.677068	-0.400333	0.710744	-0.161718	0.848304	-0.0448005	0.984233	0.243571	0.766426	0.269307	0.83143	XP_022543054.1|3.8e-35|epidermal growth factor receptor substrate 15-like 1 isoform X1 [Brassica napus]
106336843	218.28	164.58	188.78	142.67	161.26	294.18	151.06	147.31	-0.396145	0.230806	0.0712115	0.946252	-0.707823	0.00411932	0.44443	0.515232	-0.270341	0.275599	-0.741373	0.0883127	XP_013631244.1|2.5e-178|PREDICTED: phosphatidylinositol:ceramide inositolphosphotransferase 1 isoform X1 [Brassica oleracea var. oleracea]
106293984	0.16	0.32	0	0.08	0.24	0.24	0.32	0.39	-1.02718	0.56361	-0.11271	0.97526	0.129246	0.957939	0.651291	0.727231	1.47864	0.378769	0.275591	0.916912	XP_013585064.1|1.8e-174|PREDICTED: transcription repressor MYB6-like [Brassica oleracea var. oleracea]
106315998	11.57	9.51	15.53	17.3	21.74	25.27	17.62	18.42	0.435778	0.265994	0.948491	0.00769872	0.417136	0.305208	0.510078	0.137574	0.0218319	0.964121	-0.513417	0.123025	XP_013609309.1|2.2e-113|PREDICTED: ras-related protein RABC2a [Brassica oleracea var. oleracea]
106336773	16.94	16.19	17.83	18.24	24.55	21.79	30.89	31.54	-0.0696851	0.875647	0.293102	0.546976	0.561717	0.024011	0.356896	0.298983	0.674922	0.000257092	0.293331	0.381779	VDD63199.1|2.8e-52|unnamed protein product [Brassica oleracea]
106308133	30.24	34.94	11.46	16.46	30.38	30.15	14.54	16.96	-1.14173	0.00139335	-0.383565	0.54923	-0.698245	0.0811575	0.734546	0.0889517	0.487436	0.278893	-0.283921	0.703569	BAC43285.1|3.8e-20|unknown protein [Arabidopsis thaliana]
106318542	91.72	67.27	85.23	66.66	82.15	124.14	81.47	86.69	-0.255511	0.574775	0.184977	0.856156	-0.268408	0.51891	0.426963	0.436576	0.0293862	0.941166	-0.427032	0.354223	XP_013612020.1|2.9e-65|PREDICTED: uncharacterized protein LOC106318542 [Brassica oleracea var. oleracea]
106311636	99.28	87.06	69.45	63.82	66.68	74.85	127.53	130.84	-0.670258	0.000806894	-0.572486	0.0553743	0.126962	0.744613	0.0883508	0.888457	0.841883	1.00882e-09	0.729479	0.000335035	XP_013604326.1|2.0e-262|PREDICTED: UDP-glucuronic acid decarboxylase 2 [Brassica oleracea var. oleracea]
106336043	2.08	2.05	3.24	3.83	3.71	3.31	3.42	3.69	0.57091	0.187133	0.593911	0.235382	0.466733	0.314173	0.0218375	0.995075	-0.0661964	0.896523	-0.105875	0.880235	XP_018476559.1|0.0e+00|PREDICTED: 5-methyltetrahydropteroyltriglutamate--homocysteine methyltransferase 3, chloroplastic isoform X1 [Raphanus sativus]
106316152	3.53	3.79	4.41	4.57	1.48	1.53	0.46	0.54	0.0749263	0.927963	-1.09388	0.0656136	-2.58671	2.48764e-06	-1.14894	0.0196762	-2.66506	1.28489e-07	-1.41968	0.0635824	XP_013609479.1|8.8e-161|PREDICTED: LOW QUALITY PROTEIN: uncharacterized protein C24B11.05 [Brassica oleracea var. oleracea]
106342050	0	0	0	0	0.12	0	0	0			0.345301	0.854826			0.240554	0.885329			-0.421178	0.830406	XP_013636296.1|4.8e-220|PREDICTED: B3 domain-containing protein REM14-like [Brassica oleracea var. oleracea]
106302582	0	0.14	0	0	0	0	1.1	2.36	-0.241533	0.838087	-0.215212	0.87096	2.4524	0.0545533			3.41394	0.00607041	2.94874	0.0113942	XP_013594513.1|7.2e-103|PREDICTED: uncharacterized protein LOC106302582 [Brassica oleracea var. oleracea]
106338465	0.39	0.31	0.15	0.23	0.15	0	0.15	0.07	-0.629	0.781138	-1.07089	0.583657	-1.14421	0.529822	-0.364728	0.888457	-0.48861	0.801878	0.147355	0.958379	XP_013632889.1|6.5e-159|PREDICTED: uncharacterized protein LOC106338465 [Brassica oleracea var. oleracea]
106319115	35.43	35.22	13.18	13.95	26.62	25.66	26.43	19.84	-1.5604	6.09645e-18	-0.610509	0.0188014	-0.946724	6.80329e-05	0.934199	5.43512e-06	0.65082	0.00467687	-0.307083	0.471298	XP_010543471.1|1.7e-284|PREDICTED: glucomannan 4-beta-mannosyltransferase 9 [Tarenaya hassleriana]
106343787	39.32	43.25	55.54	57.96	50.29	61.3	45.07	48.69	0.265819	0.349338	0.250448	0.653124	-0.160575	0.69141	-0.018385	0.992288	-0.387273	0.0506472	-0.384776	0.281883	XP_009150363.1|6.2e-114|PREDICTED: methyl-CpG-binding domain-containing protein 5 [Brassica rapa]
106333728	0	0	0	0	0	0	0.04	0					0.215462	0.84539			0.291251	0.801878	0.211642	0.864609	XP_013627602.1|3.0e-251|PREDICTED: F-box/FBD/LRR-repeat protein At1g51370-like [Brassica oleracea var. oleracea]
106308424	23.6	25.9	31.53	31.88	32.08	30.44	32.65	35.29	0.167466	0.696147	0.154935	0.832819	0.113023	0.825251	-0.0163348	0.993973	-0.0140989	0.973725	-0.0158687	0.98713	XP_013601040.1|6.7e-122|PREDICTED: COP9 signalosome complex subunit 7-like [Brassica oleracea var. oleracea]
106317443	0.5	0.67	0.5	0.34	0.58	0.08	0.33	0.08	-0.478408	0.835832	-0.639734	0.805882	-1.23347	0.449237	-0.170145	0.94836	-0.76544	0.702006	-0.417866	0.864609	XP_013610715.1|2.1e-135|PREDICTED: NAC domain-containing protein 90-like [Brassica oleracea var. oleracea]
106314516	0	0.02	0	0	0.02	0	0.05	0.02	-0.241533	0.838087	-0.0259258	0.986856	0.357562	0.853095	0.130956	0.888457	0.959057	0.570765	0.409621	0.864609	XP_013607832.1|0.0e+00|PREDICTED: uncharacterized protein K02A2.6-like [Brassica oleracea var. oleracea]
BGI_novel_G002167	1.07	1.47	0.74	1.16	0.32	0.48	1.38	0.78	-0.516982	0.748613	-1.42708	0.239908	-0.494803	0.756167	-0.805146	0.627434	0.0662836	0.971524	0.994689	0.534025
106329178	6.21	5.18	9.28	11.08	6.88	7.77	7	6.49	0.628591	0.107567	0.172798	0.87096	-0.101777	0.874319	-0.451863	0.340004	-0.696551	0.0219884	-0.249946	0.731615	XP_013623244.1|1.2e-222|PREDICTED: pentatricopeptide repeat-containing protein At3g13160, mitochondrial-like [Brassica oleracea var. oleracea]
106341265	1.5	1.94	1.9	1.54	1.87	0.42	2.14	3.07	-0.14051	0.942338	-0.513106	0.855484	0.208041	0.906406	-0.330353	0.888457	0.404834	0.801878	0.762934	0.713694	CDY18416.1|1.7e-48|BnaA04g21710D [Brassica napus]
106326758	3.25	3.06	1.97	2.16	4.56	3.41	6.2	6.16	-0.819828	0.067615	-0.0111258	0.988426	0.492068	0.246675	0.782371	0.108124	1.36627	1.02857e-05	0.528107	0.251208	XP_013620131.1|2.2e-259|PREDICTED: aspartic proteinase PCS1 [Brassica oleracea var. oleracea]
106305744	36.42	45.55	36.13	35.28	30.45	36.48	31.27	31.47	-0.383274	0.191394	-0.460988	0.263851	-0.721406	0.00420997	-0.0863595	0.906692	-0.299473	0.222729	-0.228837	0.665091	VDD48943.1|3.6e-133|unnamed protein product, partial [Brassica oleracea]
106313327	0	0.03	0	0	0	0.05	0	0	-0.241533	0.838087	0.140167	0.949711	-0.279577	0.838534	0.241184	0.885329			-0.426122	0.829559	XP_013606570.1|0.0e+00|PREDICTED: cyclic nucleotide-gated ion channel 1-like isoform X1 [Brassica oleracea var. oleracea]
106321430	0	0.09	0	0	0	0	0	0	-0.44859	0.776072	-0.398261	0.832819	-0.515931	0.751377							XP_013615150.1|2.6e-290|PREDICTED: uncharacterized protein LOC106321430 [Brassica oleracea var. oleracea]
106339839	0.07	0	0	0	0	0	0	0.07	-0.250976	0.838087	-0.224937	0.87096	-0.0708986	0.97012			0.283961	0.801878	0.205209	0.864609	XP_013634162.1|8.9e-146|PREDICTED: tropinone reductase homolog At2g30670-like isoform X2 [Brassica oleracea var. oleracea]
106317026	2.63	11.17	1.39	1.62	4.63	2.19	2.11	2.52	-2.17854	0.000365737	-1.06097	0.243603	-1.76162	0.00550179	1.04814	0.0997152	0.491351	0.42864	-0.64263	0.429595	VDD52006.1|0.0e+00|unnamed protein product, partial [Brassica oleracea]
106344121	0.21	0.43	0.83	1.26	0.82	0.55	2.3	2.83	1.30872	0.194187	0.769679	0.651301	2.43222	0.000312914	-0.485972	0.78474	1.12164	0.0542873	1.62458	0.00641359	XP_013638964.1|7.8e-246|PREDICTED: uncharacterized protein LOC106344121 [Brassica oleracea var. oleracea]
106310603	0.95	2.39	2.83	3.24	2.01	2.8	2.21	2.88	0.567765	0.721174	0.286919	0.884725	0.228293	0.88659	-0.262177	0.888457	-0.331793	0.801878	-0.0511129	0.98713	VDD54613.1|1.0e-15|unnamed protein product [Brassica oleracea]
106316723	0.62	0.37	0.49	0.38	0.48	0	0	0	-0.238779	0.912536	-0.562846	0.854826	-1.96776	0.170972	-0.281868	0.89836	-1.93225	0.20141	-0.717418	0.699478	XP_013610055.1|8.4e-73|PREDICTED: uncharacterized protein LOC106316723 [Brassica oleracea var. oleracea]
106343319	3.07	3.21	1.73	1.7	2.69	3.11	6.19	6.92	-1.0225	0.0261403	-0.281429	0.779583	0.702657	0.0680848	0.712031	0.208213	1.78525	2.94487e-08	1.01143	0.00517731	XP_013637950.1|3.4e-279|PREDICTED: plant intracellular Ras-group-related LRR protein 9 [Brassica oleracea var. oleracea]
106303074	0	0	0	0	0	0	0.05	0.05					0.53674	0.751377			0.69797	0.677063	0.557551	0.776009	XP_013751455.2|7.8e-245|LOW QUALITY PROTEIN: F-box/kelch-repeat protein At1g24800 [Brassica napus]
106299522	0.45	0.79	0.33	0.8	0.66	0.77	1.56	1.5	-0.217497	0.915862	0.0230145	0.990228	0.771067	0.637579	0.201094	0.939239	1.08972	0.403006	0.775043	0.651382	XP_013591056.1|3.9e-60|PREDICTED: uncharacterized protein LOC106299522 [Brassica oleracea var. oleracea]
106301847	0.29	0.11	0.28	0.12	0.22	0.11	0	0	-0.0902768	0.974189	-0.268784	0.919406	-1.20196	0.455498	-0.14397	0.953504	-1.30156	0.424992	-0.84128	0.648048	XP_022566650.1|1.0e-144|trimethylguanosine synthase-like [Brassica napus]
106296063	11.44	20.18	14.84	18.39	17.54	16.23	19.01	20.07	-0.11205	0.862277	-0.0777981	0.937715	-0.0311138	0.967918	0.027696	0.981623	0.121492	0.766364	0.0747844	0.895262	RID62680.1|3.5e-233|hypothetical protein BRARA_E01737 [Brassica rapa]
106333098	0	0	0	0	0	0.06	0.11	0			0.187223	0.87096	0.401938	0.806665	0.131341	0.888457	0.534953	0.7414	0.160704	0.941661	XP_013627034.1|2.6e-176|PREDICTED: endonuclease 3-like [Brassica oleracea var. oleracea]
106332269	1.05	1.6	0.48	0.69	1.54	1.36	3.38	3.17	-1.22369	0.139806	-0.0409862	0.985305	0.919054	0.128813	1.11286	0.155181	2.25873	1.26391e-05	0.991138	0.0652991	XP_009133398.1|2.4e-270|PREDICTED: auxin transporter-like protein 1 [Brassica rapa]
106324162	37.53	25.45	13.93	14.29	16.71	19.11	11	12.77	-1.33174	2.63935e-06	-0.975073	0.00867613	-1.72566	4.31963e-09	0.340747	0.419379	-0.356344	0.228827	-0.716477	0.0193941	XP_013617634.1|1.7e-161|PREDICTED: heat stress transcription factor B-1 [Brassica oleracea var. oleracea]
106306402	2.62	2.64	3.95	3.33	3.97	2.66	2.31	2.92	0.272717	0.72114	0.141952	0.894762	-0.340011	0.659432	-0.128013	0.917413	-0.578351	0.227412	-0.453543	0.571039	XP_013598459.1|3.3e-239|PREDICTED: zinc finger with UFM1-specific peptidase domain protein [Brassica oleracea var. oleracea]
106335897	9.92	10.86	13.14	14.51	12.17	11.55	11.23	11.27	0.217243	0.494765	0.00818809	0.986894	-0.226987	0.495738	-0.212109	0.648573	-0.40532	0.0366348	-0.208045	0.599523	RID49459.1|0.0e+00|hypothetical protein BRARA_H00258 [Brassica rapa]
106297954	0	0	0	0	0.07	0	0	0.07			0.185389	0.87096	0.208865	0.84539	0.130956	0.888457	0.283961	0.801878	-0.0230146	0.990705	XP_013589532.1|9.8e-193|PREDICTED: uncharacterized protein LOC106297954 [Brassica oleracea var. oleracea]
106336218	64.52	58.17	55.01	50.76	34.56	50.44	46.28	33.68	-0.403693	0.0726829	-0.693624	0.0655161	-0.954713	0.00012608	-0.298423	0.633589	-0.514728	0.0237824	-0.22394	0.777853	XP_013630433.1|8.5e-285|PREDICTED: xyloglucan 6-xylosyltransferase 2-like [Brassica oleracea var. oleracea]
106309605	16.13	15.85	17.33	20.74	18.93	17.27	23.54	20.56	0.0669958	0.870245	0.00736385	0.987652	0.110023	0.807801	-0.0633644	0.932576	0.0836797	0.801878	0.129568	0.818773	XP_013602121.1|0.0e+00|PREDICTED: subtilisin-like protease SBT2.5 [Brassica oleracea var. oleracea]
106316572	1.96	2.54	2.61	2.74	2.99	2.79	0.46	0.95	0.0624888	0.947887	0.166265	0.871719	-1.8631	0.00327472	0.0980635	0.938845	-1.92506	0.000667489	-1.99802	0.000569922	XP_013609916.1|2.7e-272|PREDICTED: cytochrome P450 85A2 [Brassica oleracea var. oleracea]
106308422	13.56	14.52	17.5	16.64	15.43	14.72	13.95	15.16	0.0901326	0.841994	-0.0787267	0.910822	-0.289527	0.455505	-0.172295	0.827535	-0.34074	0.218286	-0.18322	0.758698	XP_013601037.1|5.0e-192|PREDICTED: tRNA wybutosine-synthesizing protein 4 [Brassica oleracea var. oleracea]
106332181	0.12	0.28	0.14	0	0.37	0.19	1.11	1.22	-0.725258	0.73849	0.118306	0.972856	1.4741	0.254717	0.624173	0.765917	2.62808	0.0266547	1.36285	0.291626	XP_013626107.1|1.9e-123|PREDICTED: cysteine proteinase inhibitor 7 [Brassica oleracea var. oleracea]
106310290	12.7	13.79	7.8	9.65	7.01	6.47	9.07	10.39	-0.774005	0.0611764	-1.11548	0.00864261	-0.772178	0.0562321	-0.343186	0.730191	0.0445121	0.951554	0.379246	0.615097	XP_009115768.1|6.2e-59|PREDICTED: uncharacterized protein LOC103841010 [Brassica rapa]
106316078	39.01	39.45	49.55	50.28	67.24	62.21	58.37	65.59	0.153963	0.774454	0.529972	0.153202	0.305912	0.43354	0.370862	0.316526	0.19345	0.575072	-0.200126	0.709504	XP_013609398.1|4.0e-49|PREDICTED: NADH dehydrogenase [ubiquinone] 1 alpha subcomplex subunit 2-like [Brassica oleracea var. oleracea]
106340677	1.51	1.75	1.28	0.89	1.89	0.43	1.95	1.86	-0.55768	0.791627	-0.447407	0.87096	-0.0973572	0.96398	0.0523361	0.997523	0.543938	0.762634	0.404474	0.864609	VDD12256.1|1.7e-40|unnamed protein product, partial [Brassica rapa]
106333834	0.35	0.7	0.52	0.53	0.43	0.08	1.04	1.41	-0.127183	0.954677	-0.716949	0.777921	0.712164	0.669382	-0.509611	0.861259	0.933325	0.472059	1.52428	0.260851	XP_013627685.1|2.4e-72|PREDICTED: putative zinc finger A20 and AN1 domain-containing stress-associated protein 8 [Brassica oleracea var. oleracea]
106295844	16.55	14.83	36.95	39.53	23.5	22.83	20.22	20.54	1.08031	7.59477e-07	0.370527	0.397109	0.0288465	0.958651	-0.706538	0.00140964	-1.01558	2.89363e-09	-0.317309	0.349571	XP_013587292.1|2.0e-177|PREDICTED: transcription factor bHLH7 [Brassica oleracea var. oleracea]
106340314	0	0	0.03	0	0.03	0.03	0.07	0.03	0.214614	0.838087	0.482028	0.799668	0.748289	0.668177	0.153553	0.937593	0.483857	0.801878	0.171299	0.950904	XP_013748271.1|1.5e-279|inorganic phosphate transporter 1-4-like isoform X1 [Brassica napus]
106305372	498.74	458.66	296.85	246.33	283.06	372.73	288.57	271.47	-1.00181	8.66612e-08	-0.714105	0.0207764	-1.11362	4.84171e-11	0.270173	0.635582	-0.0694775	0.801878	-0.362013	0.323741	XP_013597203.1|0.0e+00|PREDICTED: proton pump-interactor 1-like [Brassica oleracea var. oleracea]
106317753	11.1	11.59	10.28	10.68	16.82	14.18	15.28	15.94	-0.30301	0.345678	0.260836	0.619386	0.11443	0.81314	0.554673	0.053192	0.459896	0.0337188	-0.120895	0.852725	XP_013610979.1|0.0e+00|PREDICTED: peptide-N4-(N-acetyl-beta-glucosaminyl)asparagine amidase A-like [Brassica oleracea var. oleracea]
106336013	268.86	260.27	78.15	78.86	19.84	21.5	95.23	108.16	-1.93318	2.31542e-34	-3.8087	2.78128e-70	-1.71488	8.61026e-22	-1.88379	1.46072e-20	0.258108	0.221671	2.13462	5.56191e-24	XP_013630174.1|7.5e-125|PREDICTED: glutathione S-transferase U5-like [Brassica oleracea var. oleracea]
106307933	10.79	12.16	0	0.93	11.97	4.32	14.07	17.7	-1.92766	0.157147	-0.636762	0.479543	0.122176	0.84539	0.897459	0.500455	2.28762	0.112009	0.782917	0.313863	XP_013600484.1|1.4e-111|PREDICTED: LIM domain-containing protein WLIM1 [Brassica oleracea var. oleracea]
106324996	4.71	5.16	5.55	5.73	8.51	5.93	7.59	8.74	-0.0210753	0.983889	0.325525	0.722625	0.365165	0.527483	0.336877	0.713032	0.429504	0.316261	0.0611933	0.949954	VDD21900.1|1.8e-83|unnamed protein product [Brassica oleracea]
106304839	1.04	0.89	0.89	0.38	1.83	1.3	0.89	1.27	-0.638379	0.703602	0.432161	0.832819	-0.160969	0.92398	0.960275	0.424177	0.55187	0.723656	-0.582446	0.706122	XP_013596679.1|1.1e-145|PREDICTED: remorin [Brassica oleracea var. oleracea]
106307829	6.45	4.72	9.64	9.57	10.55	13.47	8.56	7.96	0.578475	0.127779	0.893679	0.0349274	0.210061	0.749702	0.317231	0.579275	-0.331326	0.270694	-0.668079	0.057972	XP_013600347.1|5.0e-259|PREDICTED: probable serine/threonine-protein kinase At1g01540 [Brassica oleracea var. oleracea]
106301149	19.23	26.64	14.41	14.92	13.48	15.1	12.97	8.52	-0.822398	0.00145404	-0.841482	0.0109227	-1.40891	4.43938e-06	-0.0314531	0.973514	-0.556733	0.0713349	-0.536441	0.238736	XP_013592933.1|3.9e-304|PREDICTED: allantoate deiminase [Brassica oleracea var. oleracea]
106334934	0.4	0.4	0	0	0	0.06	0	0	-2.47422	0.0493177	-1.8987	0.168895	-2.72833	0.0342058	0.131341	0.888457			-0.234588	0.864609	XP_013628782.1|9.7e-176|PREDICTED: NAC domain-containing protein 100-like [Brassica oleracea var. oleracea]
106324682	69.8	71.08	127.2	136.74	87.68	90.9	89.12	88.09	0.708791	7.70717e-05	0.157855	0.788577	-0.0158933	0.970326	-0.550891	0.00800742	-0.686139	1.319e-06	-0.147497	0.739458	VDD24071.1|2.5e-131|unnamed protein product [Brassica oleracea]
106344040	4.2	4.41	10.85	11.35	6.22	5.32	5.45	5.36	1.11069	2.41754e-05	0.189619	0.838218	-0.0102945	0.9855	-0.912205	0.000823776	-1.08724	1.03506e-06	-0.174407	0.825088	XP_013638867.1|0.0e+00|PREDICTED: tip elongation aberrant protein 1 [Brassica oleracea var. oleracea]
106332402	0.1	0.09	0.09	0.26	0.17	0.13	0.31	0.36	0.445514	0.838087	0.308895	0.904225	0.997167	0.586268	-0.106181	0.973799	0.559077	0.778554	0.666331	0.781916	VDD09442.1|2.6e-08|unnamed protein product [Brassica oleracea]
106329411	0.58	1.07	0.06	0.16	0.13	0.13	0.73	0.6	-2.58557	0.00632665	-2.32172	0.0111154	-0.586611	0.627134	0.171809	0.947256	2.18793	0.0348719	1.84422	0.0666785	XP_006404395.1|0.0e+00|asparagine synthetase [glutamine-hydrolyzing] [Eutrema salsugineum]
106295156	0.14	0.09	0	0.14	0.23	0.14	0.37	0.09	-0.38956	0.848089	0.253861	0.924488	0.37357	0.856347	0.465018	0.875164	0.878975	0.668324	0.119649	0.970532	XP_013586436.1|1.9e-162|PREDICTED: protein ODORANT1 [Brassica oleracea var. oleracea]
106332859	0.04	0.08	0.04	0	0.04	0.04	0.24	0.23	-0.498589	0.827853	-0.280489	0.910822	0.969387	0.620788	0.153553	0.937593	1.82172	0.233464	1.34647	0.432448	XP_013626807.1|4.1e-217|PREDICTED: probable transcription factor KAN3 [Brassica oleracea var. oleracea]
106339069	0	0	0.12	0	0	0	0	0	0.214614	0.838087					-0.135534	0.888457	-0.327747	0.801878			XP_013633347.1|1.3e-124|PREDICTED: glutathione S-transferase T3-like [Brassica oleracea var. oleracea]
106309330	1.41	2.85	1.01	0.53	2.25	2.47	2.75	2.93	-1.47844	0.0518403	-0.0215809	0.986856	0.0725833	0.951965	1.38851	0.0350953	1.66086	0.00535961	0.121764	0.911934	XP_013601960.1|4.6e-207|PREDICTED: acyl-CoA-binding domain-containing protein 3 isoform X3 [Brassica oleracea var. oleracea]
106333113	0	0	0	0	0	0	0	0.17					0.390775	0.807801			0.522855	0.741664	0.376172	0.842253	XP_013627048.1|1.8e-56|PREDICTED: auxin-induced protein 15A-like [Brassica oleracea var. oleracea]
106301358	0	0	0	0.29	0	0	0.14	0	0.39569	0.800437			0.215462	0.84539	-0.245605	0.885329	-0.277155	0.879824	0.211642	0.864609	XP_022571063.1|6.6e-61|putative defensin-like protein 233 [Brassica napus]
106340825	0.19	0.12	0.18	0.19	0.24	0.18	0	0	0.0400365	0.986312	0.143711	0.965997	-1.43938	0.35664	0.0879714	0.980945	-1.75486	0.25716	-1.57361	0.302849	XP_013635114.1|6.1e-212|PREDICTED: caffeic acid 3-O-methyltransferase-like [Brassica oleracea var. oleracea]
106292922	5.77	5.23	9.53	9.34	5.79	6.85	5.97	5.23	0.573068	0.156187	0.0169145	0.986856	-0.313012	0.628037	-0.550869	0.213559	-0.853684	0.00651913	-0.303001	0.69011	XP_013584044.1|1.8e-167|PREDICTED: transmembrane protein 64 [Brassica oleracea var. oleracea]
106342991	7.88	7.65	15.12	14.27	13.47	10.08	10.51	11.14	0.719686	0.0020823	0.404533	0.385262	0.13151	0.797227	-0.309707	0.533241	-0.549826	0.00573188	-0.248716	0.636566	XP_013637535.1|0.0e+00|PREDICTED: protein phosphatase 2C 29 [Brassica oleracea var. oleracea]
106296397	75.21	68.07	73.39	57.01	37.82	83.58	90.07	63.99	-0.323113	0.301975	-0.397871	0.640493	-0.240928	0.570047	-0.0886999	0.947906	0.122111	0.78854	0.189307	0.864609	XP_013587980.1|3.1e-137|PREDICTED: uncharacterized protein LOC106296397 isoform X1 [Brassica oleracea var. oleracea]
106299312	0.16	0.08	0	0	0.08	0	1.82	3.63	-0.851161	0.589693	-0.478307	0.863335	3.21075	0.000752856	0.130956	0.888457	4.81363	5.91078e-06	3.88883	3.57163e-05	XP_013590876.1|2.2e-58|PREDICTED: CLAVATA3/ESR (CLE)-related protein 10 [Brassica oleracea var. oleracea]
106337282	0.49	0.9	0.39	0.24	1.47	1.25	1.61	1.25	-1.06359	0.30273	0.772025	0.426747	0.693336	0.43589	1.76642	0.00468529	1.88334	0.00334739	-0.0711552	0.956817	RQL86159.1|4.9e-31|hypothetical protein DY000_00012254 [Brassica cretica]
106335596	45.92	35.85	98.07	101.49	122.56	123.07	85.82	74.81	1.08087	5.03314e-07	1.37641	1.47598e-07	0.616641	0.0212803	0.300493	0.227984	-0.42519	0.00783753	-0.742805	0.000194958	XP_013629616.1|3.5e-204|PREDICTED: thaumatin-like protein 1b [Brassica oleracea var. oleracea]
106323568	38.32	28.44	51.66	58.44	51.19	53.86	80.27	63.08	0.518137	0.0801481	0.457188	0.292397	0.739514	0.0138278	-0.0612393	0.927899	0.265112	0.292721	0.306909	0.428259	XP_013712975.1|2.2e-183|leucine-rich repeat protein FLOR 1 [Brassica napus]
106312218	36.46	42.97	12.69	14.63	25.85	23.16	27.94	30.49	-1.71377	1.71172e-17	-0.865892	0.000748072	-0.77973	0.00022608	0.829577	0.000620909	0.978653	2.15597e-07	0.118083	0.842253	XP_013586619.1|9.0e-247|PREDICTED: MATE efflux family protein 7-like [Brassica oleracea var. oleracea]
106329735	0	0	0	0	0	0	2.19	3.14					2.66917	0.0391647			3.09487	0.0167071	2.66393	0.0292309	XP_013623840.1|1.2e-63|PREDICTED: putative pumilio homolog 20 [Brassica oleracea var. oleracea]
106324983	13.12	10.07	12.45	15.04	18.01	17.19	15.91	12.95	0.0485433	0.92897	0.405846	0.384878	-0.0336996	0.95771	0.353461	0.332015	-0.0418431	0.91592	-0.415865	0.209054	XP_013618779.1|1.9e-299|PREDICTED: two-component response regulator-like APRR2 [Brassica oleracea var. oleracea]
106303125	0.32	0.08	0.28	0.09	0.07	0	0.57	0.4	-0.0977937	0.971752	-0.799011	0.720525	0.701833	0.749014	-0.524253	0.807576	0.921492	0.605114	1.76469	0.234238	XP_013594928.1|2.8e-75|PREDICTED: transcription and mRNA export factor SUS1-like [Brassica oleracea var. oleracea]
106302235	34.31	31.33	43.05	43.1	42.1	40.05	41.15	48.47	0.197027	0.623836	0.136596	0.865844	0.0992643	0.84539	-0.0633816	0.931361	-0.0567298	0.873043	-0.0111008	0.990705	XP_013594259.1|5.7e-66|PREDICTED: uncharacterized protein LOC106302235 [Brassica oleracea var. oleracea]
106313587	0.22	0.09	0	0	0.17	0	0.26	0.21	-1.58472	0.265706	-0.452069	0.87096	0.16882	0.945932	0.415894	0.79711	2.3036	0.109164	0.682837	0.803605	XP_013606894.1|7.9e-226|PREDICTED: chalcone synthase 3-like [Brassica oleracea var. oleracea]
BGI_novel_G000991	1.2	1.09	1.69	1.76	2.21	1.98	3.26	3.32	0.364771	0.772576	0.62632	0.560484	1.10748	0.0764473	0.254657	0.888457	0.787267	0.161914	0.491714	0.547344
BGI_novel_G001443	9.24	8.83	20.05	16.61	13.45	20.99	15.8	17.47	0.819871	0.00052289	0.730967	0.0842849	0.529479	0.037848	-0.0795232	0.942146	-0.251558	0.344815	-0.186421	0.837395
106335776	1.47	1.34	5.42	5.23	3.85	4.44	7.93	6.73	1.64048	0.00131965	1.28093	0.0420596	1.94795	3.12311e-05	-0.336475	0.737692	0.338582	0.5073	0.662303	0.204331	VDC89112.1|6.3e-140|unnamed protein product [Brassica oleracea]
106334783	28.23	22.02	35.21	33.05	27.73	27.48	30.66	30.68	0.24378	0.589693	-0.0498502	0.95617	-0.0625927	0.910434	-0.296127	0.482416	-0.267502	0.317247	0.014565	0.989191	XP_013628597.1|7.1e-78|PREDICTED: coiled-coil-helix-coiled-coil-helix domain-containing protein 10, mitochondrial [Brassica oleracea var. oleracea]
106302120	75.73	77.7	32.84	38.76	18.95	27.37	3.34	9.45	-1.28255	1.32424e-12	-1.86544	8.24733e-11	-3.52229	1.794e-07	-0.597899	0.12168	-2.34926	0.00130018	-1.86838	0.000470628	XP_013594093.1|3.3e-189|PREDICTED: inositol oxygenase 2 [Brassica oleracea var. oleracea]
106337525	0.19	0	0	0	0	0	0.28	0.18	-0.464389	0.770316	-0.414368	0.827366	0.366159	0.859751			1.40165	0.388675	1.1352	0.509004	XP_013745925.2|1.2e-116|B3 domain-containing protein REM12-like [Brassica napus]
106300983	40.43	37.15	52.56	55.01	47.36	51.67	43.34	46.94	0.277567	0.272067	0.170398	0.782455	-0.129649	0.751377	-0.109896	0.885329	-0.367457	0.0319875	-0.273859	0.405995	XP_013592735.1|1.4e-246|PREDICTED: 26S protease regulatory subunit 7 homolog A-like [Brassica oleracea var. oleracea]
106325720	2.45	1.7	2.54	2.77	2.96	2.85	2.72	2.16	0.141723	0.914574	0.265581	0.87096	-0.111415	0.94209	0.118982	0.947256	-0.223061	0.820432	-0.360661	0.815332	XP_013619230.1|6.4e-91|PREDICTED: uncharacterized protein LOC106325720 [Brassica oleracea var. oleracea]
106300636	7	9.61	9.07	9.59	8.48	7.82	11.98	11.27	-0.0207152	0.974189	-0.203268	0.782455	0.142509	0.787764	-0.188316	0.744119	0.204047	0.417121	0.37504	0.201473	CAA05843.1|0.0e+00|aminoacyl-t-RNA synthetase (plasmid) [Arabidopsis thaliana]
106327643	34.84	47.73	36.61	29.83	46.2	48.02	48.93	46.94	-0.498865	0.0726934	0.00737754	0.988694	-0.133398	0.777208	0.497527	0.0551945	0.407942	0.0303091	-0.114313	0.825405	XP_013621305.1|7.5e-259|PREDICTED: protein IQ-DOMAIN 1-like isoform X1 [Brassica oleracea var. oleracea]
106295027	0	0	0	0	0	0	0.33	0.72					2.07991	0.142148			2.47692	0.0774802	2.07084	0.130939	XP_013586240.1|6.8e-110|PREDICTED: non-specific lipid-transfer protein-like protein At2g13820 [Brassica oleracea var. oleracea]
106294930	6.91	7.65	9.18	9.44	6.33	6.35	6.65	6.42	0.160475	0.803011	-0.371462	0.555394	-0.491549	0.246514	-0.531921	0.188174	-0.616341	0.0469715	-0.090074	0.909863	XP_013586096.1|5.1e-152|PREDICTED: uncharacterized protein LOC106294930 [Brassica oleracea var. oleracea]
106317523	1.36	1.86	0.7	0.35	0.55	0.21	1.87	2.01	-1.69858	0.00237435	-2.04186	0.00113301	-0.0786661	0.922937	-0.337267	0.888457	1.69844	0.00062588	2.02535	0.000508638	XP_013610785.1|0.0e+00|PREDICTED: probable disease resistance protein RXW24L [Brassica oleracea var. oleracea]
106329758	0	0	0	0	0	0	0	0.05					0.208865	0.84539			0.283961	0.801878	0.205209	0.864609	XP_013623857.1|1.1e-241|PREDICTED: uncharacterized protein LOC106329758 [Brassica oleracea var. oleracea]
106312125	91.06	75.44	175.14	154.09	92.75	104.75	29.84	73.67	0.782898	0.000197008	0.0607646	0.930108	-0.940387	0.292256	-0.719977	0.00139395	-1.64284	0.0201803	-1.02036	0.050832	XP_009113414.1|1.4e-226|PREDICTED: sugar transporter ERD6 [Brassica rapa]
106340580	0.17	0.11	3.13	2.59	1.54	2	0.28	0.37	3.4918	5.88941e-06	2.73205	0.00204261	0.562502	0.808475	-0.612211	0.507546	-2.97397	6.87346e-06	-2.2234	0.00495731	XP_013634885.1|3.3e-179|PREDICTED: transcription factor FER-LIKE IRON DEFICIENCY-INDUCED TRANSCRIPTION FACTOR-like [Brassica oleracea var. oleracea]
106312119	3.81	4.21	5.39	5.95	4.15	4.41	6.25	4.93	0.30107	0.565508	-0.0860912	0.926832	0.130942	0.84539	-0.386759	0.484148	-0.131622	0.801878	0.243632	0.760257	XP_013604962.1|0.0e+00|PREDICTED: pentatricopeptide repeat-containing protein At1g08610 isoform X1 [Brassica oleracea var. oleracea]
106312686	11.87	11.53	16.84	16.02	14.44	13.01	15.75	15.34	0.29484	0.295437	0.0444088	0.951038	0.0635731	0.873127	-0.252327	0.539444	-0.191453	0.434597	0.0459188	0.933778	XP_013605752.1|0.0e+00|PREDICTED: tRNA (cytosine(34)-C(5))-methyltransferase-like [Brassica oleracea var. oleracea]
BGI_novel_G001374	9.73	3.52	0.48	2.57	0.93	0.5	0	0	-1.66479	0.187917	-2.18311	0.0660314	-3.57392	0.00204649	-0.352396	0.888457	-1.66272	0.287068	-0.84128	0.648048
106309905	44.03	44.29	60.6	60.87	57.09	54.19	56.79	63.68	0.265588	0.422068	0.148293	0.847756	0.0984251	0.84539	-0.119876	0.888457	-0.12684	0.717083	-0.0237218	0.975773	XP_009123196.1|1.4e-40|PREDICTED: uncharacterized protein LOC103847939 [Brassica rapa]
106341899	2.92	5.87	3.04	3.12	5.04	5.73	7.91	7.18	-0.625833	0.565134	0.109533	0.949711	0.410204	0.704544	0.70798	0.447436	1.11633	0.0645234	0.32695	0.783044	XP_018483173.1|7.2e-63|PREDICTED: uncharacterized protein LOC108854158 [Raphanus sativus]
106301597	31.18	32.11	28.12	27.85	26.52	33.55	28.42	25.85	-0.365906	0.127799	-0.25048	0.663133	-0.562861	0.014115	0.105661	0.888457	-0.157225	0.570765	-0.281356	0.55389	XP_013593497.1|3.7e-188|PREDICTED: syntaxin-32-like [Brassica oleracea var. oleracea]
106325423	0.09	0	0.09	0	0	0	0	0	-0.0307985	0.986312	-0.224937	0.87096	-0.292598	0.838534	-0.135534	0.888457	-0.327747	0.801878			XP_013618925.1|4.0e-109|PREDICTED: LOW QUALITY PROTEIN: ADP-ribosylation factor-like protein 8A [Brassica oleracea var. oleracea]
106322754	75.91	72.15	135.96	132.48	76.38	82.84	110.29	113.02	0.661962	0.000304926	-0.0769081	0.895207	0.243866	0.373103	-0.738309	0.000216421	-0.378423	0.0125461	0.347605	0.189464	XP_013616337.1|2.7e-137|PREDICTED: 40S ribosomal protein S6-1 [Brassica oleracea var. oleracea]
106310401	23.28	22.96	26.11	24.48	29.05	37.51	24.09	21.84	-0.0599168	0.919002	0.334642	0.602372	-0.353104	0.432337	0.384899	0.479138	-0.254403	0.534433	-0.661489	0.0851416	XP_013603087.1|6.8e-64|PREDICTED: sm-like protein LSM1A [Brassica oleracea var. oleracea]
106340326	0.04	0	0.73	0.52	0.36	0.04	0	0	2.81245	0.0127716	1.10989	0.553269	-0.292598	0.838534	-1.00005	0.484345	-3.97146	0.000660607	-1.71155	0.244696	CDY42666.1|3.7e-303|BnaC04g22400D [Brassica napus]
106326966	0.67	0.96	2.28	2.43	2.91	2.25	1.82	1.86	1.26892	0.0201497	1.38656	0.01501	0.784637	0.268779	0.12683	0.913423	-0.457271	0.400083	-0.59864	0.322647	XP_013620399.1|0.0e+00|PREDICTED: pentatricopeptide repeat-containing protein At5g15010, mitochondrial [Brassica oleracea var. oleracea]
BGI_novel_G000363	0.21	0	0	0	0	0	0.61	1.99	-0.250976	0.838087	-0.224937	0.87096	1.32609	0.441613			2.18658	0.134342	1.77926	0.222396
106323392	0	0	0	0	0	0.04	0	0			0.187223	0.87096			0.131341	0.888457			-0.234588	0.864609	XP_013616983.1|0.0e+00|PREDICTED: uncharacterized protein LOC106323392 [Brassica oleracea var. oleracea]
106308796	0	0.2	0.19	0	0	0.19	0.19	0	-0.0228378	0.986312	-0.0242583	0.986856	-0.054138	0.972708	-0.00376758	0.997571	-0.0295152	0.985569	-0.0198348	0.990705	XP_013601370.1|8.2e-86|PREDICTED: ethylene-responsive transcription factor ERF120-like [Brassica oleracea var. oleracea]
106293188	2.65	2.24	2.38	2.76	2.06	1.73	4.45	4.07	-0.150799	0.874355	-0.479625	0.655722	0.451356	0.525832	-0.326146	0.830575	0.650581	0.198444	0.966985	0.0668002	CDY70341.1|2.5e-45|BnaCnng67890D [Brassica napus]
106303364	0.1	0.03	0.06	0.07	0.13	0.13	0.22	0.18	-0.0941938	0.972507	0.405714	0.87096	0.816722	0.68988	0.425958	0.888457	1.06354	0.53239	0.388267	0.864609	XP_013595103.1|0.0e+00|PREDICTED: cysteine-rich receptor-like protein kinase 11 [Brassica oleracea var. oleracea]
106300764	11.6	14.83	12.57	12.2	10.44	13.21	14.07	15.7	-0.278068	0.507035	-0.328333	0.604192	-0.168202	0.753447	-0.0587287	0.949702	0.15088	0.702202	0.189441	0.79943	XP_013592431.1|1.3e-209|PREDICTED: uncharacterized protein LOC106300764 [Brassica oleracea var. oleracea]
106313044	0.06	0.11	0	0.06	0.23	0.06	0.06	0.27	-0.501786	0.825974	0.226034	0.934571	0.297458	0.891569	0.505361	0.820952	0.995002	0.607236	0.0552452	0.990705	XP_013606218.1|5.7e-168|PREDICTED: dof zinc finger protein DOF5.7 [Brassica oleracea var. oleracea]
106328349	13.01	15.43	14.29	15.46	16.9	15.54	16.18	15.25	-0.126464	0.829437	-0.00505241	0.992458	-0.206295	0.663803	0.115279	0.888457	-0.0400097	0.919723	-0.174188	0.773591	XP_013622233.1|9.1e-182|PREDICTED: uncharacterized protein LOC106328349 [Brassica oleracea var. oleracea]
106327805	246.17	313.32	481.26	473.12	321.76	299.47	334.06	419.71	0.578455	0.00402919	-0.0272607	0.973387	0.0855796	0.84539	-0.607943	0.00141513	-0.453402	0.0163838	0.139604	0.813902	XP_006399534.2|4.0e-70|histone H3-like centromeric protein CSE4 [Eutrema salsugineum]
106343619	2.52	2.06	8.67	10.64	9.22	6.7	5.84	5.34	1.84557	3.35702e-10	1.55871	2.16707e-05	0.920354	0.0118141	-0.266934	0.718561	-0.892103	0.00019074	-0.628491	0.088603	XP_013638339.1|0.0e+00|PREDICTED: uncharacterized protein LOC106343619 [Brassica oleracea var. oleracea]
106342151	12.12	12.17	17.88	17.81	16.72	17.68	17.22	18.6	0.358502	0.286575	0.312947	0.552438	0.211456	0.650876	-0.04789	0.950709	-0.107087	0.794184	-0.0768031	0.898241	XP_013636464.1|1.9e-177|PREDICTED: GATA transcription factor 25 [Brassica oleracea var. oleracea]
106343629	2.33	2.92	4.24	5.71	2.94	2.54	3.74	4.35	0.703353	0.114357	-0.118182	0.908379	0.26721	0.703575	-0.809386	0.0608	-0.401848	0.35512	0.413123	0.499875	XP_009149615.2|2.1e-277|PREDICTED: 3-oxoacyl-[acyl-carrier-protein] synthase II, chloroplastic-like, partial [Brassica rapa]
BGI_novel_G000104	1.65	2.37	1.64	1.2	1.85	1.61	1.41	1.69	-0.580979	0.69588	-0.332378	0.87096	-0.623555	0.658086	0.21834	0.918932	0.00515859	0.996548	-0.255628	0.886181
106305192	0.3	0.61	0.75	2.31	2.02	1.73	1.96	1.11	1.05868	0.507283	1.25454	0.407287	0.968268	0.579368	0.15929	0.947906	-0.123738	0.946973	-0.325522	0.864609	XP_013597016.1|1.1e-09|PREDICTED: uncharacterized protein LOC106305192 [Brassica oleracea var. oleracea]
106298443	7.38	14.5	0.29	0.66	1.36	0.43	1.45	1.87	-4.2998	4.11505e-14	-3.41514	9.12042e-09	-2.89718	1.81778e-09	0.568402	0.820807	1.46905	0.136757	0.639774	0.716189	XP_013590024.1|4.3e-97|PREDICTED: uncharacterized protein LOC106298443 [Brassica oleracea var. oleracea]
106313888	0.1	0.1	0.19	0.45	0.51	0.09	0.66	0.36	0.659425	0.770316	0.558788	0.854826	0.906382	0.646551	-0.0150365	0.997571	0.250883	0.893571	0.223354	0.934722	XP_013607268.1|3.6e-80|PREDICTED: AT-hook motif nuclear-localized protein 14-like isoform X1 [Brassica oleracea var. oleracea]
106300098	5.31	4.34	4.85	5.56	5.42	6.18	7.76	8.42	-0.0604071	0.933428	0.101547	0.915014	0.403884	0.41181	0.155191	0.888457	0.508345	0.163014	0.327446	0.574374	VDD59508.1|1.3e-29|unnamed protein product [Brassica oleracea]
106293387	0	0	0.03	0	0	0	0	0	0.214614	0.838087					-0.135534	0.888457	-0.327747	0.801878			XP_006408005.1|6.2e-278|sugar transport protein 6 [Eutrema salsugineum]
106330251	0	0	0	0	0	0	0.08	0					0.215462	0.84539			0.291251	0.801878	0.211642	0.864609	XP_013624214.1|3.6e-173|PREDICTED: ethylene-responsive transcription factor ERF091-like [Brassica oleracea var. oleracea]
106317991	45.05	53.92	37.13	35.91	36.89	35.53	33.98	39.83	-0.622247	0.00185733	-0.623357	0.0198105	-0.758708	0.000520051	-0.00953578	0.997571	-0.0971141	0.758264	-0.105653	0.864609	VDD33945.1|0.0e+00|unnamed protein product [Brassica oleracea]
106292774	0.06	0.12	0.06	0.06	0.12	0.06	0	0.23	-0.288137	0.891433	-0.0813601	0.983836	0.00627449	0.997762	0.14596	0.949702	0.332289	0.873655	0.0917102	0.98076	XP_013583882.1|5.0e-198|PREDICTED: galactinol synthase 7-like [Brassica oleracea var. oleracea]
106319689	5.27	10.82	3.98	5.62	13.69	8.62	11.79	15.25	-0.882053	0.143208	0.278342	0.841966	0.398369	0.589625	1.12958	0.0206328	1.35262	0.000245594	0.140855	0.874742	XP_013613521.1|4.3e-134|PREDICTED: uncharacterized protein LOC106319689 [Brassica oleracea var. oleracea]
106301890	12.78	13.42	17.39	18.03	17.64	16.86	17.25	17.38	0.240147	0.556674	0.210015	0.759223	0.0560615	0.914152	-0.0332808	0.971024	-0.144582	0.693049	-0.128368	0.849018	XP_013593829.1|3.9e-175|PREDICTED: IST1 homolog [Brassica oleracea var. oleracea]
106294553	9.02	12.11	20.84	21.25	13.06	13.32	12.99	12.54	0.793578	0.00350964	0.13818	0.87096	-0.0681543	0.900766	-0.655687	0.00916034	-0.828496	2.36821e-05	-0.181019	0.755158	RQL84575.1|1.4e-12|hypothetical protein DY000_00010632 [Brassica cretica]
106319039	22.44	17.52	25.89	32.17	25.73	22.67	21.87	16.89	0.351548	0.439926	0.103696	0.90075	-0.381519	0.454016	-0.248058	0.720612	-0.698578	0.0172603	-0.459565	0.299893	XP_013612701.1|5.1e-92|PREDICTED: uncharacterized protein LOC106319039 [Brassica oleracea var. oleracea]
106300514	0	0	0	0	0	0	0.04	0.04					0.53674	0.751377			0.69797	0.677063	0.557551	0.776009	XP_013592125.1|4.8e-306|PREDICTED: probable WRKY transcription factor 72 [Brassica oleracea var. oleracea]
106329095	2.32	3.24	1.98	2.06	7.39	4.49	6.28	10.02	-0.611674	0.42607	0.857625	0.195358	1.16172	0.0197218	1.41902	0.00442504	1.84083	1.51642e-05	0.312218	0.776009	XP_013623140.1|4.1e-185|PREDICTED: RING finger and CHY zinc finger domain-containing protein 1 [Brassica oleracea var. oleracea]
106312427	5.14	3.85	11.8	11.5	22.28	17.83	12.2	14.61	1.15795	9.25998e-05	1.9187	7.57129e-10	1.20521	0.000111268	0.767094	0.0035343	0.0900071	0.801878	-0.702117	0.0148494	XP_013605406.1|7.3e-291|PREDICTED: auxin transporter-like protein 2 [Brassica oleracea var. oleracea]
106326969	0.75	0.24	0.46	0.76	0.63	1.51	0.39	1.44	0.0735581	0.971989	0.772291	0.633707	0.43217	0.82252	0.665194	0.663328	0.423278	0.784403	-0.323439	0.864609	XP_013620402.1|3.6e-302|PREDICTED: F-box/LRR-repeat protein 14 isoform X1 [Brassica oleracea var. oleracea]
106312392	6.45	6.19	5.38	5.55	6.18	5.84	6.17	5.72	-0.398846	0.164239	-0.254764	0.63057	-0.429723	0.141795	0.136836	0.87866	0.009761	0.984242	-0.146296	0.809592	CDY33612.1|0.0e+00|BnaC01g28430D [Brassica napus]
106340153	0.02	0	0	0.02	0.04	0.02	0.08	0.02	-0.0332018	0.986312	0.344671	0.87096	0.656479	0.768238	0.290816	0.888457	0.857676	0.677063	0.278829	0.919638	XP_013634468.1|0.0e+00|PREDICTED: aminodeoxychorismate synthase, chloroplastic-like [Brassica oleracea var. oleracea]
106333947	0	0	0.12	0.13	0	0	0	0	0.535522	0.740564					-0.362543	0.830575	-0.781639	0.641137			XP_013627780.1|8.9e-43|PREDICTED: uncharacterized protein LOC106333947 [Brassica oleracea var. oleracea]
106304094	162.24	145.6	238.37	219.33	138.75	149.29	83.34	107.32	0.376798	0.0851683	-0.276282	0.503968	-1.02847	5.70894e-06	-0.654476	0.00145867	-1.36855	6.62513e-15	-0.722659	0.00525344	XP_013595935.1|2.9e-204|PREDICTED: probable S-adenosylmethionine-dependent methyltransferase At5g37990 [Brassica oleracea var. oleracea]
106305414	2.06	3.85	1.93	1.27	2.12	3.71	2.77	2.77	-1.01705	0.0756959	-0.177944	0.88208	-0.416698	0.563182	0.786689	0.274582	0.659472	0.200321	-0.206024	0.864609	XP_013597562.1|0.0e+00|PREDICTED: type I inositol polyphosphate 5-phosphatase 2-like isoform X1 [Brassica oleracea var. oleracea]
106307765	94.92	85.97	203.19	198.02	89.43	81.86	116.9	128.07	0.949774	5.65001e-08	-0.260624	0.546571	0.088743	0.838534	-1.20866	2.49687e-12	-0.822484	2.02001e-09	0.377737	0.125929	XP_013600269.1|2.5e-144|PREDICTED: NAP1-related protein 2-like [Brassica oleracea var. oleracea]
106336835	20.89	21.27	8.4	9.48	26.71	22.15	29.19	28.67	-1.41388	2.04139e-10	0.0276205	0.975323	0.11019	0.806665	1.41784	4.28278e-09	1.57165	1.26501e-17	0.10928	0.864609	XP_013631231.1|1.4e-273|PREDICTED: serine carboxypeptidase-like 26 [Brassica oleracea var. oleracea]
106308848	31.77	117.49	22.83	23.67	22.98	21.9	24.42	24.01	-1.58484	0.0853718	-1.76938	0.00142511	-1.68473	0.066266	-0.0463738	0.946098	-0.0535864	0.852616	-0.0248022	0.968933	XP_006412409.1|3.1e-261|vacuolar-processing enzyme gamma-isozyme [Eutrema salsugineum]
106295645	28.08	35.33	36.97	36.29	31.89	29.57	34.92	33.75	0.0191172	0.970929	-0.222147	0.678735	-0.225471	0.506502	-0.24634	0.487838	-0.205742	0.317238	0.0250898	0.965825	XP_013587059.1|8.0e-310|PREDICTED: protoporphyrinogen oxidase 1, chloroplastic [Brassica oleracea var. oleracea]
106325705	0	0	0	0	0	0	0.05	0.05					0.53674	0.751377			0.69797	0.677063	0.557551	0.776009	XP_013619215.1|1.8e-201|PREDICTED: early nodulin-like protein 2 [Brassica oleracea var. oleracea]
106343364	16.73	17.09	18.2	20.37	20.78	21.2	19.66	21.08	-0.00278451	0.994629	0.127307	0.87096	-0.076224	0.864971	0.124708	0.888457	-0.0329703	0.933865	-0.177282	0.750599	XP_013638001.1|9.7e-142|PREDICTED: uncharacterized membrane protein At4g09580-like [Brassica oleracea var. oleracea]
106321706	0	0	0.21	0	0	0	0	0	0.214614	0.838087					-0.135534	0.888457	-0.327747	0.801878			XP_013615404.1|1.1e-79|PREDICTED: protein argonaute 9-like [Brassica oleracea var. oleracea]
106339566	7.3	7.12	4.83	5.49	8.98	7.56	9.74	8.74	-0.636625	0.318281	0.0132691	0.987954	0.0155906	0.984036	0.625977	0.359079	0.702647	0.172088	0.0285524	0.986931	VDD13629.1|5.8e-40|unnamed protein product, partial [Brassica oleracea]
106313342	1.58	0.67	4.07	4.39	10.81	6.21	6.4	8.19	1.58728	0.00900804	2.50304	8.09349e-06	2.21098	2.54197e-05	0.941506	0.0553799	0.663513	0.0911928	-0.336989	0.702568	XP_013606626.1|7.6e-212|PREDICTED: salicylate carboxymethyltransferase-like [Brassica oleracea var. oleracea]
106316268	0.95	1.2	0.43	0.26	0.59	1.09	1.45	0.41	-1.38771	0.263026	-0.422757	0.866008	-0.450334	0.81827	0.777813	0.665646	0.997727	0.521958	0.00103066	0.999599	XP_013609598.1|3.9e-86|PREDICTED: uncharacterized protein LOC106316268 [Brassica oleracea var. oleracea]
106312049	4.54	4.56	5.57	5.62	5.6	5.6	6.25	6	0.0871306	0.860024	0.0932287	0.896227	0.0711782	0.884277	0.00188554	0.997571	0.0244023	0.957593	0.00410727	0.993593	XP_013604876.1|0.0e+00|PREDICTED: phospholipase SGR2-like isoform X1 [Brassica oleracea var. oleracea]
106343256	7.49	7.36	7.92	9.28	7.07	5.71	6.65	7.7	0.0186194	0.981986	-0.390514	0.524471	-0.387067	0.396921	-0.408484	0.456104	-0.367147	0.332089	0.0338457	0.975291	XP_013637874.1|5.0e-190|PREDICTED: protein REVEILLE 7 isoform X2 [Brassica oleracea var. oleracea]
106307639	15.33	24.88	17.47	18.24	22.71	22.06	20.82	20.04	-0.349881	0.456276	-0.0201905	0.986856	-0.310134	0.542593	0.323226	0.419312	0.0799164	0.821174	-0.264977	0.523512	VDD56764.1|6.7e-150|unnamed protein product, partial [Brassica oleracea]
106313253	0.11	0	0.25	0.25	1.01	0.72	0.28	0.34	1.10987	0.519926	2.65025	0.0103062	1.2984	0.43799	1.38277	0.113044	0.163798	0.923204	-1.39818	0.139856	XP_013606477.1|3.7e-227|PREDICTED: serine/threonine-protein kinase CDL1-like [Brassica oleracea var. oleracea]
106306600	25.65	24.31	18.26	19.55	36.87	42.94	33.22	34.3	-0.590706	0.00214372	0.48711	0.124496	0.0882994	0.830958	1.06463	4.00398e-07	0.72237	4.06574e-07	-0.374544	0.196157	XP_013598726.1|0.0e+00|PREDICTED: uncharacterized protein LOC106306600 isoform X1 [Brassica oleracea var. oleracea]
106302259	0.69	0.49	0.69	0.79	0.75	0.64	0.87	1.32	0.119128	0.925561	0.0466021	0.985305	0.513751	0.635829	-0.0720291	0.973364	0.443043	0.61689	0.492108	0.68008	XP_022561137.1|0.0e+00|pentatricopeptide repeat-containing protein At2g17210-like, partial [Brassica napus]
106336927	37.92	39.1	45.06	52.4	49.78	44.88	47.27	49.16	0.145578	0.703602	0.112301	0.87096	-0.0215187	0.96238	-0.0368717	0.960161	-0.126871	0.660327	-0.107216	0.848767	XP_013631362.1|2.2e-146|PREDICTED: peptidyl-prolyl cis-trans isomerase CYP20-3, chloroplastic-like [Brassica oleracea var. oleracea]
BGI_novel_G002100	0	0	0	0	0.12	0.12	3.71	3.2			0.482028	0.799668	4.15696	9.55531e-05	0.353649	0.830575	4.58807	2.25418e-05	3.37338	0.00027029
106304082	98.43	101.71	99.18	93.91	120.25	136.22	125.33	124.03	-0.241715	0.241112	0.174492	0.739924	-0.0278628	0.939095	0.408038	0.106498	0.255092	0.079731	-0.176125	0.66659	XP_013595920.1|4.3e-168|PREDICTED: CRAL-TRIO domain-containing protein C23B6.04c-like [Brassica oleracea var. oleracea]
106329248	5.56	6.67	7.5	7.17	7.17	6.12	7.07	7.48	0.0706477	0.913172	-0.0611287	0.951322	-0.0933313	0.875419	-0.134862	0.888457	-0.125172	0.801878	-0.004789	0.99413	XP_013623330.1|2.2e-262|PREDICTED: WD repeat-containing protein 25 [Brassica oleracea var. oleracea]
106293675	12.21	9.28	9.05	6.46	9.38	10.82	11.41	9.26	-0.606086	0.305893	-0.251694	0.820943	-0.344251	0.620257	0.339124	0.762877	0.308559	0.647087	-0.06355	0.949416	VDC76677.1|8.7e-40|unnamed protein product [Brassica rapa]
106308217	8.99	7	22.31	30.49	25.49	19.75	13.76	14.4	1.48964	5.9476e-06	1.26985	0.000911586	0.454312	0.365963	-0.209055	0.836076	-1.0056	0.000197156	-0.802562	0.0146235	XP_009110423.1|6.4e-127|PREDICTED: glutathione S-transferase U26 [Brassica rapa]
106312951	37.99	38.86	50.52	58.36	56.17	59.78	65.43	64.69	0.307456	0.213774	0.406056	0.200549	0.411189	0.0574519	0.0948572	0.888457	0.144432	0.550111	0.0295442	0.95655	XP_013606111.1|7.0e-211|PREDICTED: mitochondrial phosphate carrier protein 3, mitochondrial [Brassica oleracea var. oleracea]
106322959	0	0	0	0	0	0	0.05	0.15					0.918383	0.591098			1.16592	0.482687	0.929329	0.608887	XP_013616561.1|1.1e-257|PREDICTED: lysosomal Pro-X carboxypeptidase-like [Brassica oleracea var. oleracea]
106301964	9.62	15.11	7.95	10.18	14.51	13.74	14.24	15.23	-0.620584	0.120656	0.014664	0.986856	-0.0825187	0.886657	0.625117	0.0644867	0.584877	0.0336124	-0.0710524	0.903773	XP_013593914.1|4.4e-221|PREDICTED: homogentisate phytyltransferase 1, chloroplastic [Brassica oleracea var. oleracea]
106299441	0	0	0	0.06	0	0	0	0	0.211903	0.838087					-0.133823	0.888457	-0.323412	0.801878			XP_013590992.1|1.8e-201|PREDICTED: peroxidase 11-like [Brassica oleracea var. oleracea]
106299904	0.5	0.25	0.49	0	0	0	0.5	0.24	-0.253262	0.903405	-0.78186	0.663133	-0.170791	0.947823	-0.248372	0.885329	0.16495	0.943068	0.766168	0.687145	XP_013591373.1|1.8e-25|PREDICTED: uncharacterized protein LOC106299904 [Brassica oleracea var. oleracea]
106311339	0.38	0.13	0.38	0.65	0.38	0.13	0	0.61	0.440231	0.838087	-0.101621	0.978616	-0.0443108	0.983231	-0.434699	0.888457	-0.487834	0.801878	0.0633701	0.989276	XP_013603993.1|1.1e-114|PREDICTED: early nodulin-like protein 2 [Brassica oleracea var. oleracea]
106334563	0.68	0.8	0.91	0.7	0.11	0.67	0.11	0.33	-0.0566801	0.982848	-0.677545	0.794225	-1.35407	0.393027	-0.528354	0.848179	-1.3708	0.371217	-0.486422	0.864609	VDD26299.1|4.5e-08|unnamed protein product, partial [Brassica oleracea]
106312273	12.47	13.5	11.57	10.29	8.54	11.39	14.9	13.53	-0.430844	0.246866	-0.545229	0.269229	-0.212039	0.668513	-0.122971	0.896463	0.260688	0.491568	0.364063	0.523014	XP_013605182.1|5.4e-134|PREDICTED: binding partner of ACD11 1-like isoform X1 [Brassica oleracea var. oleracea]
106322198	0	0.06	0	0	0	0	0.26	0.49					0.918383	0.591098			1.16592	0.482687	0.929329	0.608887	XP_022568210.1|2.2e-92|S-type anion channel SLAH4-like [Brassica napus]
106337712	0.36	0.82	0.2	0.16	0.84	0.61	0.81	1.09	-1.43153	0.207391	0.113269	0.961462	0.3241	0.838534	1.41721	0.124377	1.94316	0.0242989	0.234156	0.872191	VDD06448.1|5.1e-49|unnamed protein product, partial [Brassica oleracea]
106292365	0.55	0.21	0.62	0.55	0.47	0.27	1.09	0.98	0.314012	0.868687	-0.150971	0.9602	0.868589	0.577508	-0.417838	0.888457	0.611887	0.661525	1.07687	0.442879	XP_013583412.1|4.9e-75|PREDICTED: uncharacterized protein LOC106292365 [Brassica oleracea var. oleracea]
106310391	5.62	8.01	7.94	6.6	3.79	10.38	9.45	6.79	-0.0866027	0.928617	-0.105404	0.953209	-0.0881728	0.934387	-0.0290664	0.997571	0.0367447	0.970276	0.0463048	0.985597	XP_013603078.1|1.0e-75|PREDICTED: VQ motif-containing protein 29 [Brassica oleracea var. oleracea]
106342166	182.22	199.91	51.66	46.74	41.39	41.32	21.38	26.6	-2.13467	1.31929e-42	-2.36472	1.28092e-34	-3.31029	6.12385e-72	-0.243519	0.491787	-1.14142	1.79114e-10	-0.909619	7.34699e-05	RQL99919.1|0.0e+00|hypothetical protein DY000_00026335 [Brassica cretica]
106343955	39.74	37.87	16.31	17.4	43.03	39.5	32.16	35.45	-1.3828	1.26684e-11	-0.096315	0.87096	-0.54528	0.0223668	1.27024	1.10558e-09	0.881582	5.33236e-06	-0.420954	0.120216	XP_013638776.1|1.6e-216|PREDICTED: alcohol dehydrogenase-like 1 isoform X2 [Brassica oleracea var. oleracea]
106319855	0	0	0	0	0	0	0.04	0.08					0.742698	0.668177			0.95344	0.570765	0.761082	0.687145	XP_013613707.1|2.1e-266|PREDICTED: putative two-component response regulator ARR19 [Brassica oleracea var. oleracea]
106340180	0	0.4	0	0	0.63	0.15	0.95	0.83	-0.927556	0.551602	0.376866	0.875198	1.19516	0.477754	1.17141	0.302187	3.30677	0.00857973	0.777002	0.704618	XP_013634499.1|7.5e-120|PREDICTED: late embryogenesis abundant protein At1g64065 [Brassica oleracea var. oleracea]
106306955	5.62	5.29	8.26	7.24	7.77	7.53	8.27	9.2	0.308282	0.555346	0.296449	0.678735	0.326509	0.514947	-0.0144098	0.997571	0.0583589	0.903368	0.0543699	0.942816	VDD35977.1|8.0e-239|unnamed protein product [Brassica oleracea]
BGI_novel_G001417	139.45	105.6	123.05	94.71	67.07	95.32	78.35	74.44	-0.3597	0.288363	-0.758012	0.0501822	-1.02156	1.23456e-05	-0.40308	0.431272	-0.622622	0.0014938	-0.224442	0.713778
106298607	6.25	5.53	7.18	7.23	5.23	6.71	6.72	7.77	0.0949464	0.884189	-0.157195	0.87096	-0.0471405	0.952248	-0.25318	0.809489	-0.102326	0.836189	0.137622	0.864609	XP_013590196.1|3.1e-186|PREDICTED: ribosomal RNA small subunit methyltransferase I [Brassica oleracea var. oleracea]
106318744	2.32	2.72	2.71	3.4	2.4	1.93	4.3	4.1	0.0821119	0.901524	-0.39258	0.562397	0.385348	0.374315	-0.471804	0.398713	0.344298	0.353574	0.807794	0.0210178	XP_013612312.1|0.0e+00|PREDICTED: LRR receptor-like serine/threonine-protein kinase HSL2 [Brassica oleracea var. oleracea]
106335952	41.57	52.21	38.28	37.12	40.22	37.41	37.61	37.48	-0.499935	0.0302711	-0.446642	0.183049	-0.657364	0.00311991	0.0452667	0.945478	-0.117857	0.656768	-0.181052	0.642026	XP_013630101.1|6.9e-273|PREDICTED: glutamate-1-semialdehyde 2,1-aminomutase, chloroplastic [Brassica oleracea var. oleracea]
106326581	12.93	13.2	14.54	17.73	19.37	14.87	18.29	17.16	0.109125	0.838087	0.197848	0.799668	0.0952559	0.84539	0.0846852	0.927825	0.0262948	0.955186	-0.0770154	0.909545	XP_013635003.1|2.1e-83|PREDICTED: E3 ubiquitin-protein ligase At1g63170-like [Brassica oleracea var. oleracea]
106334916	53.62	56.62	39.4	40.45	43.32	46.29	40.82	39.13	-0.6531	8.57524e-05	-0.474935	0.0836626	-0.803487	3.07896e-06	0.168886	0.721149	-0.110324	0.625182	-0.298216	0.283205	XP_013628760.1|0.0e+00|PREDICTED: uncharacterized protein LOC106334916 [Brassica oleracea var. oleracea]
106324698	36.83	35.79	58.38	58.8	52.34	54.14	44.09	44	0.494785	0.00760032	0.364522	0.257279	-0.0670109	0.84539	-0.132038	0.819729	-0.522617	0.000152547	-0.406158	0.0708757	VDC91989.1|0.0e+00|unnamed protein product [Brassica rapa]
106337395	1.22	1.67	1.38	1.14	3.92	3.65	8.69	8.56	-0.330284	0.790771	1.16903	0.032973	2.18471	3.52575e-09	1.46488	0.00137105	2.58936	2.23212e-14	1.01968	0.00183593	XP_013631946.1|2.7e-173|PREDICTED: transcription factor DIVARICATA-like [Brassica oleracea var. oleracea]
106324919	36.93	37.45	65.61	63.69	42	42.7	54.57	54.87	0.601511	0.00397522	0.00475769	0.991988	0.208823	0.533683	-0.596757	0.00774017	-0.353384	0.0535272	0.23073	0.523243	VDC89430.1|3.7e-144|unnamed protein product [Brassica rapa]
106300598	1.15	1.36	1.77	1.44	2.02	2.85	3.05	3.44	0.170788	0.880703	0.72532	0.428245	0.986957	0.107209	0.533874	0.611523	0.863489	0.112536	0.265953	0.836668	VDD52289.1|1.0e-25|unnamed protein product, partial [Brassica oleracea]
106309619	15.18	12.8	20.62	16.54	18.31	20.49	22.95	23.67	0.3188	0.519926	0.420195	0.442804	0.595836	0.0691799	0.097152	0.920321	0.31717	0.359174	0.197062	0.765126	XP_013722291.1|7.7e-83|CASP-like protein ARALYDRAFT_485429 isoform X1 [Brassica napus]
106298682	45.99	38.75	60.52	55.33	58.48	46.45	52.31	59.24	0.256607	0.546914	0.116935	0.870971	0.0409966	0.947823	-0.140066	0.888457	-0.175578	0.613873	-0.049866	0.943519	XP_009106346.1|1.7e-46|PREDICTED: sm-like protein LSM3B [Brassica rapa]
106343162	13.57	17.75	11.86	10.32	15.13	14.52	20.24	16.69	-0.665255	0.125532	-0.249955	0.781093	-0.105038	0.864971	0.401678	0.532284	0.605518	0.108447	0.173605	0.84282	XP_013637767.1|2.7e-77|PREDICTED: plant UBX domain-containing protein 12 [Brassica oleracea var. oleracea]
106293335	0	0	0.11	0.04	0.07	0.11	86.44	95.66	0.924702	0.559951	1.01039	0.55575	10.0025	2.56581e-46	0.105283	0.972765	9.30575	4.79075e-66	8.9113	1.16368e-73	XP_013584455.1|3.1e-308|PREDICTED: cytochrome P450 703A2 [Brassica oleracea var. oleracea]
106292796	5.2	5.95	9.13	9.32	10.21	9.22	9.47	9.97	0.53245	0.134855	0.61572	0.13302	0.472478	0.21368	0.0814951	0.920312	-0.0208219	0.967616	-0.121184	0.864609	XP_013583905.1|5.6e-262|PREDICTED: CDP-diacylglycerol--serine O-phosphatidyltransferase 1 [Brassica oleracea var. oleracea]
BGI_novel_G000886	0.44	0.15	0.29	0.44	0.28	0.43	2.17	2.44	0.0609403	0.984034	0.0443436	0.986856	1.9001	0.118786	-0.0131058	0.997571	2.00515	0.0706628	1.8883	0.0987061
106338204	0	0	0	0.04	0	0	0	0	0.211903	0.838087					-0.133823	0.888457	-0.323412	0.801878			XP_013632688.1|0.0e+00|PREDICTED: LOW QUALITY PROTEIN: uncharacterized protein LOC106338204 [Brassica oleracea var. oleracea]
106325567	1.08	2.02	0.76	1.47	1.25	0.74	1.63	1.87	-0.581096	0.662582	-0.703647	0.629756	-0.147471	0.912124	-0.12352	0.957948	0.497664	0.666567	0.611058	0.659253	XP_022554288.1|6.0e-47|NADH dehydrogenase [ubiquinone] flavoprotein 1, mitochondrial-like isoform X2 [Brassica napus]
106319718	6.27	6.54	8.54	8.67	5.59	5.73	8.62	7.68	0.244147	0.60176	-0.3453	0.563817	0.00512815	0.992806	-0.589043	0.08794	-0.200249	0.606902	0.379256	0.41309	XP_013613557.1|8.2e-307|PREDICTED: uncharacterized protein LOC106319718 isoform X1 [Brassica oleracea var. oleracea]
106342454	0.23	0.54	1.07	1.78	0.75	1.49	2.89	2.19	1.35194	0.246878	1.02487	0.526758	2.0336	0.0235714	-0.255097	0.897583	0.667295	0.478246	0.914121	0.398909	CDY30273.1|7.8e-120|BnaC04g31840D [Brassica napus]
106319143	17.35	16.73	51.14	50.07	33.68	25.99	35.83	38.57	1.35673	4.36871e-07	0.605638	0.212129	0.76336	0.0211766	-0.734515	0.0243144	-0.555957	0.0205097	0.176606	0.827546	XP_013612842.1|7.2e-55|PREDICTED: mediator-associated protein 3 [Brassica oleracea var. oleracea]
106335829	10.29	13.42	3.95	4.66	5.37	6.57	8.56	9.24	-1.61253	7.47186e-07	-1.13218	0.00313693	-0.743447	0.0280201	0.451664	0.510264	0.918723	0.006257	0.426633	0.432448	XP_013629907.1|1.3e-197|PREDICTED: RING-H2 finger protein ATL52 [Brassica oleracea var. oleracea]
BGI_novel_G000590	5.19	5.09	9.64	10.75	11.84	12.24	6.4	6.95	0.783174	0.00659924	1.02392	0.000869957	0.0304665	0.964053	0.239401	0.66047	-0.716315	0.00360252	-0.972693	0.000172513
106304622	0.16	0.2	0.08	0.04	0.04	0	0.04	0.15	-0.979621	0.594693	-1.37719	0.4056	-0.758101	0.729342	-0.3049	0.888457	0.297465	0.889639	0.70489	0.776009	XP_013596478.1|2.6e-256|PREDICTED: putative ubiquitin-conjugating enzyme E2 38 [Brassica oleracea var. oleracea]
106335127	7.88	10.87	6.29	9.94	22.54	14.84	14.56	15.76	-0.389496	0.455201	0.788084	0.0643311	0.346525	0.392061	1.14209	0.00389317	0.780831	0.0108104	-0.423436	0.363871	XP_013629014.1|0.0e+00|PREDICTED: beta-glucosidase 3-like isoform X1 [Brassica oleracea var. oleracea]
106344034	21.48	17.42	11.72	13.18	8.03	10.35	12.32	9.67	-0.828401	0.0012064	-1.23477	0.000169255	-1.15593	2.37106e-05	-0.417405	0.351762	-0.290002	0.363598	0.116807	0.869762	XP_018442603.1|3.4e-298|PREDICTED: endoglucanase 2-like [Raphanus sativus]
BGI_novel_G000261	1.85	1.84	1.46	1.34	1.53	1.54	1.57	1.18	-0.552153	0.515057	-0.420013	0.729976	-0.720779	0.355179	0.118088	0.945478	-0.129513	0.896705	-0.267646	0.864609
106309816	3.19	2.63	7.48	9.52	6.82	5.47	6.16	5.26	1.31887	0.000826924	0.862211	0.112993	0.602234	0.283027	-0.441324	0.463344	-0.685293	0.0536842	-0.244342	0.779592	XP_018451419.1|2.1e-28|PREDICTED: uncharacterized protein LOC108822758 [Raphanus sativus]
106331367	1436.15	1539.52	2271.16	2431.69	1707.12	1346.53	1044.06	1167.92	0.460538	0.00391085	-0.131676	0.854826	-0.754622	1.41948e-05	-0.589331	0.0174667	-1.17705	1.89928e-20	-0.591367	0.0196907	XP_013625156.1|2.1e-50|PREDICTED: protein PXR1 [Brassica oleracea var. oleracea]
106315927	0	0.15	0.11	0.04	0.33	0.18	1.64	1.99	-0.0621977	0.983568	0.842256	0.719962	3.49521	4.78337e-05	0.857393	0.619827	3.85801	1.47971e-06	2.4057	0.000541624	XP_013609224.1|5.7e-281|PREDICTED: probable polyol transporter 3 [Brassica oleracea var. oleracea]
106327856	3.09	3.98	9.8	9.31	9.15	7.89	7.03	9.07	1.22079	0.00107057	1.05022	0.0191586	0.815246	0.0827464	-0.163411	0.888457	-0.367699	0.376319	-0.216808	0.803416	XP_013621597.1|1.7e-138|PREDICTED: uncharacterized protein LOC106327856 isoform X1 [Brassica oleracea var. oleracea]
106305696	2.02	2.8	3.54	3.55	9.94	7.32	7.29	7.15	0.364189	0.357015	1.61964	2.16792e-07	1.22862	1.8043e-06	1.24993	1.30689e-06	0.909632	3.63899e-07	-0.381597	0.294992	XP_013597500.1|0.0e+00|PREDICTED: protein TSS [Brassica oleracea var. oleracea]
106298101	0.13	0.16	0.16	0.13	0.31	0.21	0.44	0.51	-0.121401	0.959109	0.494025	0.860209	1.11174	0.412742	0.540887	0.831771	1.34707	0.247035	0.596376	0.755336	XP_013589648.1|0.0e+00|PREDICTED: uncharacterized protein LOC106298101 [Brassica oleracea var. oleracea]
106341269	10.24	10.23	12.49	11.76	8.72	11.91	10.78	9.78	0.0509005	0.935048	-0.17426	0.87096	-0.350776	0.480747	-0.226843	0.83799	-0.364005	0.343949	-0.146526	0.864609	XP_013635530.1|5.2e-122|PREDICTED: protein DEHYDRATION-INDUCED 19 homolog 4-like [Brassica oleracea var. oleracea]
106328990	35.44	34.23	23.36	22.77	29.93	29.45	29.49	25.13	-0.780567	0.000128046	-0.408732	0.217627	-0.691701	0.00273757	0.362082	0.217211	0.129026	0.696361	-0.253696	0.519958	XP_013623002.1|2.5e-256|PREDICTED: nudix hydrolase 19, chloroplastic [Brassica oleracea var. oleracea]
106315870	5	5.99	7.7	8.36	9.15	9.2	9.16	9.02	0.345821	0.559951	0.539912	0.336552	0.371611	0.508984	0.189923	0.871272	0.0647529	0.902316	-0.147077	0.864609	VDD34007.1|7.6e-175|unnamed protein product, partial [Brassica oleracea]
106327704	40.74	39.87	45.55	40.01	31.61	33.14	27.62	30.26	-0.101891	0.813466	-0.492736	0.0910074	-0.816221	4.60044e-05	-0.39415	0.177035	-0.675065	0.000150217	-0.293416	0.363658	XP_013621392.1|9.6e-306|PREDICTED: calcium-dependent protein kinase 21 [Brassica oleracea var. oleracea]
106342988	0.25	0.41	0	0.17	0.24	0.32	0.08	0.08	-0.998264	0.589693	-0.238992	0.929477	-1.25883	0.474343	0.544119	0.824121	-0.0532868	0.984841	-0.958444	0.666247	XP_013637530.1|1.1e-99|PREDICTED: CASP-like protein 4B1 [Brassica oleracea var. oleracea]
106344273	10.01	11.6	3.12	3.09	5.83	7.42	11.7	9.52	-1.91709	1.91067e-06	-0.851141	0.0847271	-0.3639	0.510232	1.00724	0.0639906	1.61015	5.88714e-05	0.520854	0.395289	XP_013639139.1|7.4e-109|PREDICTED: uncharacterized protein LOC106344273 [Brassica oleracea var. oleracea]
106336923	16.16	15.1	13.16	14.64	14.57	13.86	22.41	20.53	-0.359429	0.160091	-0.317238	0.42223	0.110709	0.804981	0.0358134	0.960408	0.51274	0.00389718	0.456491	0.0598592	XP_013631357.1|0.0e+00|PREDICTED: glutamate receptor 3.7-like isoform X3 [Brassica oleracea var. oleracea]
106319286	2.57	2.44	3.5	3.58	3.64	3.4	3.44	3.47	0.302329	0.459675	0.300053	0.608906	0.116434	0.844979	-0.0047553	0.997571	-0.146451	0.716226	-0.158903	0.811391	XP_013613027.1|0.0e+00|PREDICTED: uncharacterized protein LOC106319286 [Brassica oleracea var. oleracea]
106311769	13.88	13.99	22.87	23.94	18.82	16.62	22.26	20.87	0.552525	0.00280219	0.16019	0.783984	0.283177	0.260821	-0.39266	0.111578	-0.22939	0.198929	0.149027	0.739044	XP_013604501.1|0.0e+00|PREDICTED: clustered mitochondria protein-like [Brassica oleracea var. oleracea]
106318312	17.83	22.32	20.84	21.08	22.29	21.29	21.31	19.98	-0.125628	0.771255	-0.0611497	0.925097	-0.298851	0.317908	0.0585761	0.924336	-0.13408	0.590675	-0.210496	0.555959	XP_013611686.1|0.0e+00|PREDICTED: WEB family protein At5g16730, chloroplastic [Brassica oleracea var. oleracea]
106341960	27.37	28.14	27.06	26.02	27.9	27.78	30.68	30.5	-0.253152	0.43202	-0.175145	0.785128	-0.20387	0.579768	0.0716212	0.916701	0.0902415	0.801878	-0.000727415	0.99881	XP_013636177.1|1.7e-172|PREDICTED: chaperone protein dnaJ 50 [Brassica oleracea var. oleracea]
106324505	0.5	0.78	0.22	0.19	0.5	0.18	0.56	0.69	-1.53037	0.122082	-0.906605	0.527835	-0.343192	0.824192	0.465866	0.875974	1.29804	0.205247	0.628172	0.728013	XP_013617919.1|0.0e+00|PREDICTED: LOW QUALITY PROTEIN: G-type lectin S-receptor-like serine/threonine-protein kinase At4g11900 [Brassica oleracea var. oleracea]
106294909	19.7	18.4	36.6	30.6	19.92	31.68	23.9	19.62	0.625624	0.0037305	0.255065	0.745739	-0.147407	0.730292	-0.359614	0.58003	-0.734668	0.000114284	-0.374775	0.518085	XP_013586067.1|0.0e+00|PREDICTED: phospholipase D beta 1 [Brassica oleracea var. oleracea]
106320736	0	0	0	0	0	0.08	0	0			0.187223	0.87096			0.131341	0.888457			-0.234588	0.864609	XP_013614555.1|3.0e-169|PREDICTED: glutathione S-transferase T3-like [Brassica oleracea var. oleracea]
106294834	37.65	91.46	52.56	54.14	51.4	40.81	74.7	77.76	-0.441453	0.429134	-0.626697	0.341057	-0.0897973	0.905962	-0.203291	0.737493	0.399669	0.0183559	0.584531	0.0242096	XP_013585959.1|4.9e-158|PREDICTED: 50S ribosomal protein L4, chloroplastic [Brassica oleracea var. oleracea]
106322184	0	0	0	0.28	0	0	0	0	0.39569	0.800437					-0.245605	0.885329	-0.59118	0.717243			VDD26492.1|1.7e-107|unnamed protein product [Brassica oleracea]
106309777	0	0	0	0	0.1	0	0.05	0.09			0.345301	0.854826	0.742698	0.668177	0.240554	0.885329	0.95344	0.570765	0.142769	0.960496	XP_013602363.1|1.2e-209|PREDICTED: 1-aminocyclopropane-1-carboxylate oxidase homolog 6-like [Brassica oleracea var. oleracea]
106327446	8.44	10.2	11.32	10.19	8.47	8.11	11.75	12.82	0.0173657	0.983889	-0.339777	0.607477	0.0543893	0.935429	-0.359109	0.529529	0.0773381	0.865599	0.4237	0.339841	XP_013674875.1|3.7e-159|tRNase Z TRZ1 [Brassica napus]
106306793	0.19	0.37	0.56	0.07	0.18	0.13	0.31	0.18	-0.01158	0.995113	-0.604177	0.832819	-0.359724	0.857221	-0.431338	0.888457	-0.324263	0.87068	0.31825	0.901319	CDY59649.1|8.2e-19|BnaAnng16200D [Brassica napus]
106325217	15.88	8.67	25.66	35.31	42.68	33.47	26.24	29.07	1.08313	0.00308915	1.38762	0.000534425	0.798817	0.0425588	0.314786	0.564505	-0.248866	0.406279	-0.585927	0.0286702	XP_013618705.1|0.0e+00|PREDICTED: AP2-like ethylene-responsive transcription factor ANT [Brassica oleracea var. oleracea]
106333215	0	0	0	0.04	0	0	0.12	0.23	0.211903	0.838087			1.66563	0.273189	-0.133823	0.888457	1.46083	0.387292	1.67014	0.264357	XP_013627139.1|5.0e-300|PREDICTED: ATP-dependent 6-phosphofructokinase 5, chloroplastic-like [Brassica oleracea var. oleracea]
106304046	2.28	3.1	2.99	3.2	8.72	7.02	11.21	10.13	0.0112929	0.989185	1.30419	0.00635679	1.5954	4.44278e-05	1.27184	0.001578	1.63992	7.28989e-07	0.297705	0.647729	XP_013595881.1|7.0e-155|PREDICTED: expansin-B1 [Brassica oleracea var. oleracea]
106328398	23.11	33.15	2.85	2.75	5.79	6.46	8.94	9.33	-3.462	6.56931e-44	-2.32354	2.35675e-16	-1.93808	5.72925e-16	1.09529	0.000450109	1.57687	4.99926e-11	0.432689	0.233133	XP_021909987.1|0.0e+00|potassium transporter 1 [Carica papaya]
106296791	35.78	36.8	42.33	38.01	40.14	45.49	49.26	47.4	-0.0432404	0.922399	0.0563048	0.937343	0.065885	0.868522	0.0935961	0.890912	0.150032	0.627695	0.0358481	0.95434	CDY07577.1|2.6e-120|BnaC06g14870D [Brassica napus]
106308117	11.81	18.47	3.77	2.55	9.47	14.82	10.29	8.67	-2.33773	5.22106e-08	-0.468393	0.554644	-0.988658	0.0166836	1.76495	0.000243209	1.41457	0.00201754	-0.480171	0.498981	XP_013600705.1|3.4e-87|PREDICTED: ethylene-responsive transcription factor ERF011 [Brassica oleracea var. oleracea]
106295059	32.78	29.38	39.74	42.88	42.73	42.3	41.51	44.44	0.281925	0.382635	0.280058	0.565498	0.158909	0.728641	-0.00454962	0.997571	-0.0824618	0.801878	-0.0958762	0.864609	XP_009146415.1|3.0e-65|PREDICTED: sm-like protein LSM1B [Brassica rapa]
106313576	0.85	0.53	0.18	0.18	0.14	0.14	0.31	0.2	-1.75331	0.0798126	-1.95332	0.0568722	-1.49467	0.145552	-0.1938	0.944032	0.332359	0.84615	0.541479	0.842253	XP_013606879.1|3.2e-287|PREDICTED: PAN domain-containing protein At5g03700 [Brassica oleracea var. oleracea]
106307006	51.59	63.05	7.02	9.74	16.6	13.66	26.48	31.99	-2.92785	1.03801e-38	-2.07031	1.18333e-17	-1.30098	1.05775e-09	0.826717	0.0140251	1.67545	3.72728e-13	0.805911	0.0026325	XP_013599286.1|2.7e-302|PREDICTED: cytochrome P450 84A1 [Brassica oleracea var. oleracea]
106328697	15.81	14.64	15.34	15.67	3.79	4.75	11.35	12.41	-0.169963	0.723402	-1.97339	1.5472e-09	-0.70598	0.0150067	-1.7941	5.55314e-10	-0.497698	0.051799	1.30743	9.072e-05	VDC90940.1|7.8e-204|unnamed protein product, partial [Brassica oleracea]
106318037	54.7	41.57	58.98	58.12	61.32	69.02	42.48	42.72	0.0862583	0.842946	0.24618	0.6965	-0.520677	0.0744369	0.156914	0.799339	-0.570049	0.000247115	-0.74353	0.00067065	XP_013725310.1|1.4e-181|probable aldo-keto reductase 3 [Brassica napus]
106333558	1.05	0.86	1.11	0.92	0.72	0.6	1.04	1.44	-0.101452	0.927989	-0.658362	0.547918	0.00973292	0.992844	-0.541672	0.653544	0.153696	0.86215	0.706075	0.440079	XP_013627445.1|1.6e-240|PREDICTED: FBD-associated F-box protein At4g10400-like isoform X1 [Brassica oleracea var. oleracea]
106341889	37.75	40.67	42.92	43.55	41.54	41.76	35.15	39.57	-0.0505928	0.895286	-0.0952854	0.87096	-0.411144	0.109838	-0.0497844	0.939775	-0.321056	0.128117	-0.288076	0.396089	XP_013636093.1|1.5e-171|PREDICTED: rhomboid-like protein 19 [Brassica oleracea var. oleracea]
106292841	8.69	8.55	10.66	10.59	9.63	11.34	10.52	9.53	0.108363	0.838087	0.0989931	0.902672	-0.126556	0.840126	-0.0133393	0.997571	-0.196014	0.640677	-0.199279	0.787385	XP_013583958.1|7.2e-151|PREDICTED: transmembrane protein 45B [Brassica oleracea var. oleracea]
106339584	4.29	3.88	6.91	7.04	5.72	5.2	5.05	5.15	0.566502	0.137647	0.226768	0.80187	-0.0255726	0.971845	-0.337754	0.538205	-0.556286	0.0705427	-0.227706	0.750599	XP_013633875.1|1.2e-265|PREDICTED: uncharacterized protein LOC106339584 isoform X2 [Brassica oleracea var. oleracea]
106296178	16.85	22.7	18.88	16.14	18.21	19.94	18.2	17.36	-0.356722	0.354217	-0.224876	0.757166	-0.488644	0.138258	0.123416	0.888457	-0.0921871	0.801878	-0.235359	0.631609	XP_013587708.1|3.0e-146|PREDICTED: trihelix transcription factor ASIL2 [Brassica oleracea var. oleracea]
106344189	5.95	5.62	11.2	12.09	7.31	8.29	8.19	5.98	0.770635	0.0102722	0.204505	0.823965	-0.180313	0.806665	-0.561235	0.107315	-0.915483	0.00121437	-0.358021	0.569727	XP_013639061.1|6.7e-254|PREDICTED: tRNA-specific adenosine deaminase 1 [Brassica oleracea var. oleracea]
106341937	2.16	2.92	3.56	3.97	3.97	3.11	2.66	3.93	0.317974	0.838087	0.246849	0.899637	0.0225064	0.988958	-0.063987	0.985197	-0.275985	0.828403	-0.210732	0.912559	CDY42016.1|9.5e-38|BnaC04g00940D [Brassica napus]
106331930	27.8	19.09	25.29	29.62	22.3	19.66	29.49	33.23	0.0189055	0.984254	-0.333221	0.691189	0.0522105	0.947823	-0.355581	0.531088	0.0754959	0.865514	0.418218	0.354594	XP_013625821.1|2.6e-46|PREDICTED: protein NUCLEAR FUSION DEFECTIVE 6, chloroplastic/mitochondrial isoform X2 [Brassica oleracea var. oleracea]
106294507	3.41	3.57	3.23	3.89	2.46	1.92	2.76	3.4	-0.156248	0.851757	-0.802439	0.256351	-0.502829	0.481824	-0.6341	0.40816	-0.309733	0.677113	0.336438	0.782688	XP_013585527.1|3.3e-224|PREDICTED: probable protein S-acyltransferase 17 [Brassica oleracea var. oleracea]
106322201	0	0.55	0	0	0	0	0.27	0.52	-0.44859	0.776072	-0.398261	0.832819	0.0744529	0.972708			0.95344	0.570765	0.761082	0.687145	VDD58111.1|9.4e-24|unnamed protein product [Brassica oleracea]
106315553	2	3.5	0.58	0.84	2.95	1.87	4.64	4.92	-1.8622	0.0213068	-0.331767	0.859736	0.429669	0.668177	1.38053	0.101179	2.4466	8.73649e-05	0.799417	0.303209	XP_013608770.1|2.0e-117|PREDICTED: protein YLS9-like [Brassica oleracea var. oleracea]
106301369	67.66	65.63	60.78	49.43	50.58	51.71	42.55	43.2	-0.460722	0.0599253	-0.558031	0.0384606	-0.975979	1.64308e-07	-0.102536	0.888457	-0.473949	0.0223251	-0.387447	0.120155	VDD40323.1|2.4e-234|unnamed protein product [Brassica oleracea]
106299214	0	0.12	0	0	0.37	0.24	0.37	0.83	-0.241533	0.838087	0.665439	0.791528	1.2917	0.459294	0.751866	0.579275	2.14212	0.144726	0.513701	0.864609	XP_013701123.2|5.6e-77|CLAVATA3/ESR (CLE)-related protein 12-like, partial [Brassica napus]
106334835	2.91	3.88	5.68	6.2	4.43	4.65	3.42	3.5	0.60258	0.12073	0.231357	0.80382	-0.307684	0.617208	-0.370707	0.454227	-0.879698	0.00199158	-0.515625	0.236062	XP_013628663.1|0.0e+00|PREDICTED: L-type lectin-domain containing receptor kinase I.7-like [Brassica oleracea var. oleracea]
106312707	6.23	7.42	8.36	9.43	10.84	7.81	12.38	12.53	0.189413	0.705547	0.259727	0.72237	0.519127	0.0800706	0.0673931	0.945478	0.371108	0.136229	0.281866	0.594203	XP_013605777.1|1.7e-301|PREDICTED: BTB/POZ domain-containing protein At3g50780 [Brassica oleracea var. oleracea]
106301508	0	0	0	0	0	0	0.61	2.32					3.06792	0.0125239			3.50395	0.00455502	2.9851	0.0102122	XP_013593382.1|5.6e-113|PREDICTED: transcription factor DIVARICATA-like [Brassica oleracea var. oleracea]
106328548	9.02	12.04	7.83	8.54	7.89	7.76	7.82	8.03	-0.544555	0.0812173	-0.594961	0.120599	-0.741007	0.0110521	-0.0592067	0.944743	-0.157225	0.677063	-0.114852	0.864609	XP_013622468.1|0.0e+00|PREDICTED: probable starch synthase 4, chloroplastic/amyloplastic [Brassica oleracea var. oleracea]
106298829	3.02	2.85	3.98	4.56	3.11	2.59	4.84	5.08	0.321133	0.716487	-0.217407	0.87096	0.359928	0.655604	-0.528249	0.512303	0.0773488	0.910711	0.606733	0.362155	XP_013655115.1|3.8e-60|DNA mismatch repair protein MSH2 [Brassica napus]
106343589	16.68	15.28	20.5	23.42	18.13	17.23	7.52	7.08	0.241814	0.47996	-0.0504513	0.943166	-1.47268	9.03566e-10	-0.294284	0.441766	-1.6815	6.4948e-18	-1.39442	5.9277e-10	XP_013638296.1|3.6e-246|PREDICTED: IRK-interacting protein-like isoform X2 [Brassica oleracea var. oleracea]
106332063	4.71	5.26	5.98	5.37	5.79	4.91	7.62	6.27	-0.00170852	0.998137	-0.0730374	0.941846	0.133023	0.84539	-0.0749777	0.945478	0.175231	0.744791	0.232973	0.775097	XP_013625976.1|1.5e-237|PREDICTED: uncharacterized protein LOC106332063 [Brassica oleracea var. oleracea]
106328411	12.23	14.22	4.87	5.88	6.87	6.35	9.3	12.53	-1.45783	4.70666e-06	-1.15001	0.00101703	-0.607616	0.1152	0.289145	0.766173	0.893817	0.0148944	0.572148	0.243967	XP_013622300.1|1.0e-182|PREDICTED: L-ascorbate peroxidase 3, peroxisomal-like [Brassica oleracea var. oleracea]
106321289	0.53	0.32	0.63	0.11	0	0.2	0.1	0.1	-0.222254	0.919002	-0.947697	0.656894	-1.26785	0.468695	-0.505041	0.831626	-1.04042	0.585926	-0.0443858	0.990705	VDD12895.1|9.2e-44|unnamed protein product [Brassica oleracea]
106301930	0	0	0	0	0	0	0.14	0					0.215462	0.84539			0.291251	0.801878	0.211642	0.864609
106309891	35.85	33.25	66.66	67.66	60.33	56.42	62.63	64.67	0.7576	0.00168087	0.562333	0.105289	0.525621	0.0615909	-0.194325	0.722954	-0.192231	0.469785	-0.0135155	0.989191	XP_013602492.1|4.1e-51|PREDICTED: small ubiquitin-related modifier 1 [Brassica oleracea var. oleracea]
106294853	3.25	3.46	6.62	7.66	5.51	4.27	5.71	6.34	0.874593	0.0264334	0.345132	0.70196	0.48747	0.351627	-0.518282	0.317767	-0.351249	0.396233	0.163882	0.864609	XP_013585988.1|3.6e-196|PREDICTED: probable mitochondrial adenine nucleotide transporter BTL1 [Brassica oleracea var. oleracea]
106294160	0	0.25	0	0.12	0	0	0	0	-0.224973	0.897872	-0.398261	0.832819	-0.515931	0.751377	-0.133823	0.888457	-0.323412	0.801878			XP_013585212.1|2.5e-56|PREDICTED: uncharacterized protein LOC106294160 [Brassica oleracea var. oleracea]
106339010	31.64	27.49	35.09	38	37.64	41.74	34.14	31.25	0.110119	0.800437	0.237342	0.647979	-0.200897	0.573087	0.123323	0.87337	-0.271388	0.140035	-0.412529	0.123371	XP_013633307.1|0.0e+00|PREDICTED: kinesin-13A [Brassica oleracea var. oleracea]
106309860	5.84	5.69	14.67	13.97	11.81	9.69	12.23	12.36	1.10444	3.21623e-05	0.696844	0.0751988	0.735798	0.0156908	-0.400333	0.311216	-0.330623	0.210582	0.0592688	0.930845	VDD54834.1|3.9e-263|unnamed protein product, partial [Brassica oleracea]
106326679	0	0	0	0	0.44	0	0	0			0.185389	0.87096			0.130956	0.888457			-0.231499	0.864609
106325929	0	0	0	0	0.07	0	0	0			0.185389	0.87096			0.130956	0.888457			-0.231499	0.864609	XP_013715376.1|2.0e-142|mediator of RNA polymerase II transcription subunit 36a-like [Brassica napus]
106306516	0.1	0	0	0	0	0	0.02	0													XP_013598616.1|3.9e-73|PREDICTED: biogenesis of lysosome-related organelles complex 1 subunit 2-like [Brassica oleracea var. oleracea]
106342737	9.86	10.74	15.48	16.35	14.39	11.38	20.54	18.52	0.43245	0.0847656	0.135618	0.87096	0.573353	0.0174571	-0.295997	0.508468	0.181677	0.477488	0.462093	0.138932	XP_013637211.1|0.0e+00|PREDICTED: eukaryotic translation initiation factor 3 subunit B [Brassica oleracea var. oleracea]
106299973	21.52	25.14	25.8	32.45	41.24	39.45	54.44	56.92	0.12666	0.801008	0.600079	0.036645	0.903738	9.09575e-06	0.465599	0.120655	0.818903	7.6052e-06	0.327024	0.213084	XP_013591456.1|1.2e-215|PREDICTED: actin-2-like [Brassica oleracea var. oleracea]
106301550	0.62	2.88	0.04	0	1.53	0.7	0.97	1.3	-4.46792	1.91281e-06	-0.687148	0.665965	-0.837154	0.450981	3.1181	7.55244e-05	4.18245	2.91609e-05	-0.0899708	0.9621	XP_013593438.1|3.7e-288|PREDICTED: cytochrome P450 71B11 [Brassica oleracea var. oleracea]
106336513	98.27	92.91	133.74	140.89	117.22	125.32	134.97	130.89	0.327332	0.139018	0.158021	0.793258	0.126483	0.738907	-0.171831	0.711294	-0.160562	0.413274	-0.00555238	0.990705	XP_009135197.1|1.6e-109|PREDICTED: 40S ribosomal protein S5-1-like [Brassica rapa]
BGI_novel_G002409	0.19	0.19	0.49	0.16	0.25	0.16	0.35	0.18	0.418406	0.838087	-0.0296181	0.988223	0.140615	0.953297	-0.363006	0.888457	-0.288305	0.875104	0.18922	0.942728
106320491	20.98	23.17	19.2	19.04	21.37	19.35	21.75	21.64	-0.395165	0.0704834	-0.294004	0.445517	-0.368525	0.113586	0.0939991	0.888457	0.0672828	0.801878	-0.0456522	0.930021	XP_013614312.1|0.0e+00|PREDICTED: protein STRUBBELIG-RECEPTOR FAMILY 3-like isoform X1 [Brassica oleracea var. oleracea]
106292263	0.02	0.02	0.02	0.07	0.04	0.07	0.02	0	0.324311	0.87573	0.453154	0.87096	-0.360675	0.846307	0.108071	0.971448	-0.810719	0.693716	-0.859356	0.701285	XP_013583320.1|0.0e+00|PREDICTED: jacalin-related lectin 17 [Brassica oleracea var. oleracea]
106295937	18.93	13.22	19.83	19.85	5.73	12.78	6.28	4.33	0.107261	0.844613	-0.919856	0.140967	-1.90453	1.1141e-07	-1.00512	0.0544808	-1.99716	8.2664e-14	-0.896295	0.200282	XP_013587407.1|1.2e-147|PREDICTED: transcription factor PCL1-like [Brassica oleracea var. oleracea]
106295349	4.7	4.62	1.18	2.08	0.47	1.17	1.92	0.6	-1.6132	7.01175e-05	-2.42855	2.79256e-06	-2.13085	5.7049e-05	-0.782109	0.466096	-0.50733	0.614089	0.32094	0.864609	XP_013586677.1|0.0e+00|PREDICTED: alpha-dioxygenase 1-like isoform X1 [Brassica oleracea var. oleracea]
106341741	5.48	5.08	6.28	5.08	6.76	6.26	7.45	6.16	-0.083578	0.909256	0.11415	0.89761	0.0173141	0.978512	0.19026	0.885329	0.141765	0.801878	-0.0710151	0.93428	XP_013635899.1|4.7e-222|PREDICTED: golgin subfamily A member 6-like protein 2 [Brassica oleracea var. oleracea]
106332573	7.61	5.22	1.85	1.52	10.17	8.78	19.33	23.09	-1.97981	0.000427594	0.355207	0.721251	1.33448	0.000548713	2.27142	3.5211e-07	3.43954	1.09978e-20	1.00326	0.00317125	VDC88930.1|2.3e-99|unnamed protein product [Brassica oleracea]
106309656	3.35	3.57	11.7	11.11	5.31	4.69	7.51	9.15	1.49959	4.59868e-07	0.33498	0.678668	0.901119	0.0166117	-1.14908	7.17404e-05	-0.559859	0.0524566	0.588408	0.166088	XP_013602188.1|1.1e-249|PREDICTED: protein RRP45A [Brassica oleracea var. oleracea]
106340714	10.99	6.16	5.54	4.82	3.86	4.65	3.29	4.94	-0.836307	0.354601	-1.06557	0.260122	-1.28425	0.118759	-0.235207	0.893078	-0.414491	0.7414	-0.166019	0.929483	XP_013635015.1|7.1e-33|PREDICTED: protein PSY3 [Brassica oleracea var. oleracea]
106317353	0	0	0.38	0.38	0.11	0.05	0.11	0	2.23384	0.0857445	0.669082	0.720525	0.401938	0.806665	-1.07866	0.437935	-1.81826	0.216734	-0.231002	0.930337	XP_013610636.1|2.7e-216|PREDICTED: S-type anion channel SLAH1-like [Brassica oleracea var. oleracea]
106309526	79.62	74.94	70.71	76.72	76.95	78.07	73.62	67.27	-0.259488	0.328003	-0.177118	0.754454	-0.478232	0.0396224	0.0762925	0.889849	-0.178805	0.443696	-0.27295	0.382289	VDD57772.1|2.0e-131|unnamed protein product, partial [Brassica oleracea]
106319246	35.25	34.87	40.81	41.59	39.5	37.79	37.17	38.19	0.0402959	0.907865	-0.0430875	0.942938	-0.239888	0.356082	-0.0876591	0.888457	-0.240113	0.159294	-0.169373	0.642865	XP_013612976.1|0.0e+00|PREDICTED: vacuolar protein sorting-associated protein 51 homolog [Brassica oleracea var. oleracea]
106338907	12.3	12.46	17.63	17.85	19.45	14.37	19.9	19.99	0.327521	0.584893	0.254963	0.805384	0.335725	0.569284	-0.0718562	0.949702	0.0475268	0.933055	0.103542	0.902703	XP_013633228.1|6.5e-146|PREDICTED: uncharacterized protein LOC106338907 [Brassica oleracea var. oleracea]
106332521	0	0.09	0	0.13	0.17	0.17	0	0.16	0.108072	0.961828	0.755778	0.763714	0.182244	0.937987	0.471137	0.871248	0.0910349	0.97239	-0.560113	0.853586	XP_013626443.1|1.1e-211|PREDICTED: NAC transcription factor 56-like [Brassica oleracea var. oleracea]
106344160	4.78	3.59	7.04	10.03	7	8.92	8.29	4.44	0.813162	0.0247535	0.721948	0.108508	0.24547	0.760237	-0.0883607	0.93352	-0.525859	0.242556	-0.446149	0.539807	XP_013639014.1|0.0e+00|PREDICTED: putative pentatricopeptide repeat-containing protein At3g18840 isoform X1 [Brassica oleracea var. oleracea]
106344974	1.81	2.16	4.13	3.67	2.93	2.75	5.48	4.69	0.756262	0.150479	0.319653	0.785465	0.981238	0.0325134	-0.428959	0.563099	0.262552	0.631361	0.682928	0.157007	XP_013639712.1|1.2e-229|PREDICTED: U-box domain-containing protein 29-like [Brassica oleracea var. oleracea]
106326129	1.06	1.86	2.11	2.29	3.24	3.24	1.98	2.91	0.340533	0.838087	0.829722	0.533365	0.344991	0.841341	0.470339	0.790663	0.035688	0.983393	-0.487254	0.754117	XP_013619606.1|1.4e-90|PREDICTED: uncharacterized protein LOC106326129 [Brassica oleracea var. oleracea]
106320286	9.89	7.26	26.89	30.68	28.74	20.47	20.77	20.94	1.52953	2.91275e-10	1.29363	0.000133818	0.918983	0.000834152	-0.219218	0.753096	-0.574204	0.00054215	-0.363268	0.353864	XP_013614107.1|0.0e+00|PREDICTED: myosin-3-like [Brassica oleracea var. oleracea]
106323907	0	0	0	0.19	0	0	0	0	0.211903	0.838087					-0.133823	0.888457	-0.323412	0.801878			XP_013617407.1|2.7e-87|PREDICTED: uncharacterized mitochondrial protein AtMg00810-like [Brassica oleracea var. oleracea]
106319185	3.87	4.82	9.51	12.16	9.67	7.45	10.49	10.49	1.06235	0.0758483	0.739215	0.393385	0.877469	0.174571	-0.306214	0.830575	-0.155644	0.813404	0.147533	0.888039	XP_009125917.2|8.3e-90|PREDICTED: uncharacterized protein LOC103850873 [Brassica rapa]
106332745	0	0.03	0	0.03	0.03	0.03	0	0	-0.0252375	0.986312	0.178625	0.939744	-0.279577	0.838534	0.155504	0.937593	-0.323412	0.801878	-0.617377	0.750599	XP_013626691.1|0.0e+00|PREDICTED: probably inactive receptor-like protein kinase At2g46850 [Brassica oleracea var. oleracea]
106325475	2.74	2.28	5.92	2.68	2.69	13.08	5.99	3.31	0.534768	0.628768	1.26021	0.208527	0.495212	0.643164	0.67157	0.668202	-0.0127732	0.988522	-0.785899	0.562669	XP_013618980.1|1.0e-91|PREDICTED: uncharacterized protein LOC106325475 [Brassica oleracea var. oleracea]
106305544	5.37	5.09	6.89	7.92	7.89	6.72	7.15	7.34	0.305053	0.29562	0.291719	0.52464	0.123714	0.781968	-0.0155758	0.995792	-0.14126	0.625182	-0.142659	0.78848	XP_013597367.1|0.0e+00|PREDICTED: calcineurin-binding protein cabin-1 isoform X1 [Brassica oleracea var. oleracea]
BGI_novel_G000521	10.96	13.99	15.78	14.35	9.61	6.72	11.67	13.07	0.0786116	0.932565	-0.745868	0.380722	-0.341947	0.708629	-0.804311	0.248598	-0.387199	0.570765	0.444155	0.688397
106306598	0	0	0	0	0	0	0	0.03					0.208865	0.84539			0.283961	0.801878	0.205209	0.864609	XP_013598729.1|0.0e+00|PREDICTED: cysteine-rich receptor-like protein kinase 24 [Brassica oleracea var. oleracea]
106309587	58.31	62.64	67.25	64.46	73.95	69.4	72.26	69.03	-0.0673579	0.838087	0.0616944	0.909935	-0.119738	0.732382	0.123714	0.836295	-0.0120145	0.968915	-0.154469	0.687145	XP_013602094.1|3.1e-277|PREDICTED: V-type proton ATPase subunit B3-like [Brassica oleracea var. oleracea]
106343371	1.09	1.96	4.42	4.1	2.14	1.59	4.19	3.25	1.25023	0.004106	0.107064	0.93803	0.913695	0.0775939	-1.13054	0.00256888	-0.304289	0.488257	0.834228	0.0760161	XP_013638005.1|0.0e+00|PREDICTED: formin-like protein 4 [Brassica oleracea var. oleracea]
106329375	1.05	1.63	0	0	0.13	0	1.04	0.74	-4.52479	4.40434e-06	-3.26608	0.000411096	-0.851739	0.37227	0.334101	0.83799	4.08	0.000373794	2.46991	0.0248448	XP_013623472.1|3.4e-242|PREDICTED: ankyrin-1-like isoform X1 [Brassica oleracea var. oleracea]
106344494	0.36	0	0	0	0	0	0.72	0	-0.250976	0.838087	-0.224937	0.87096	0.123117	0.953297			0.534953	0.7414	0.3866	0.842253	XP_013639317.1|1.4e-55|PREDICTED: protein argonaute 14-like [Brassica oleracea var. oleracea]
106332095	4.34	6.03	5.73	5.52	4.32	3.49	5.79	5.76	-0.0681123	0.928651	-0.564153	0.413442	-0.181689	0.827673	-0.496398	0.430283	-0.0751976	0.897038	0.417254	0.53227	XP_013626020.1|2.9e-218|PREDICTED: cysteine-rich receptor-like protein kinase 45 [Brassica oleracea var. oleracea]
106306752	82.26	63.48	77.58	76.48	78.08	87.87	37.26	46.96	-0.110491	0.825974	0.000342061	0.999513	-1.1217	1.1989e-05	0.105896	0.888457	-0.976719	3.98637e-08	-1.09489	5.13177e-06	XP_020887575.1|1.4e-243|S-alkyl-thiohydroximate lyase SUR1 [Arabidopsis lyrata subsp. lyrata]
BGI_novel_G001702	4.13	4.18	4.26	4.53	5.76	4.91	8.7	5.21	-0.0974336	0.919002	0.174311	0.870971	0.380696	0.668177	0.261453	0.86771	0.522537	0.41173	0.230441	0.864609
106323074	1.32	1.49	4.7	4.99	2.23	1.9	4.81	4.98	1.56084	4.32533e-07	0.356422	0.671245	1.42656	6.9301e-06	-1.18674	6.93451e-05	-0.0972379	0.801878	1.09045	0.000341127	XP_013616695.1|0.0e+00|PREDICTED: DNA topoisomerase 3-alpha [Brassica oleracea var. oleracea]
BGI_novel_G001300	0.72	0	1.94	3.26	3.41	4.56	1.91	1.96	1.96716	0.0742884	2.48895	0.00957184	1.46412	0.284218	0.549725	0.634926	-0.534804	0.57999	-1.13344	0.0985473
106340286	4.29	4.74	6.79	7.03	7.98	5.48	8.75	9.55	0.402083	0.631984	0.367033	0.769769	0.644828	0.300404	-0.0316469	0.994667	0.282607	0.67026	0.293899	0.785184	XP_013634616.1|7.7e-56|PREDICTED: type 1 phosphatases regulator YPI1-like [Brassica oleracea var. oleracea]
106301157	15.47	15.02	11.63	15.78	15.09	14.68	19.22	17.43	-0.328077	0.516062	-0.219336	0.792901	-0.0709896	0.902505	0.101582	0.917492	0.299859	0.472594	0.176721	0.815678	VDD36413.1|9.7e-61|unnamed protein product, partial [Brassica oleracea]
106296149	11.01	9.09	12.74	13.32	10.82	10.46	11.63	11.6	0.178332	0.707682	-0.100916	0.884447	-0.137033	0.806665	-0.282166	0.490542	-0.276227	0.269305	-0.00847955	0.990705	XP_013587673.1|0.0e+00|PREDICTED: uncharacterized membrane protein At1g75140 [Brassica oleracea var. oleracea]
106310766	0	0	1.16	0	0	0	0.4	1.14	0.562024	0.731344			0.918383	0.591098	-0.344441	0.83327	0.106037	0.967748	0.929329	0.608887	XP_013669587.1|1.1e-33|uncharacterized protein LOC106374028 [Brassica napus]
106296659	6.59	5.15	13.53	14.45	15.49	14.51	14.14	13.21	1.04324	8.86284e-05	1.14195	0.000240841	0.859018	0.00303897	0.10251	0.888457	-0.14468	0.631855	-0.265264	0.458383	XP_013588302.1|0.0e+00|PREDICTED: somatic embryogenesis receptor kinase 1 isoform X1 [Brassica oleracea var. oleracea]
106308070	14.62	16.6	13.49	13.5	13.91	14.16	18.77	21.78	-0.384562	0.289866	-0.327751	0.547074	0.0367753	0.952062	0.0491405	0.956601	0.464066	0.0994455	0.392831	0.326386	XP_013600644.1|1.9e-133|PREDICTED: ubiquitin-conjugating enzyme E2 34-like [Brassica oleracea var. oleracea]
106295415	0.14	0.17	0.45	0.14	0.17	0.23	0.34	0.23	0.517116	0.818522	0.135675	0.96606	0.396587	0.84539	-0.322825	0.888457	-0.130106	0.94581	0.270226	0.905077	XP_013641147.2|0.0e+00|ankyrin repeat-containing protein At5g02620-like [Brassica napus]
106335198	5.4	5.87	6.08	6.22	6.04	6.16	5.34	5.81	-0.0635413	0.916743	-0.0665338	0.941417	-0.353422	0.459106	-0.00827098	0.997571	-0.251205	0.565794	-0.259435	0.687145	XP_013629100.1|2.7e-270|PREDICTED: uncharacterized GPI-anchored protein At1g61900-like [Brassica oleracea var. oleracea]
106324922	27.76	31.1	24.1	23.45	25.1	29.54	24.61	33.54	-0.488595	0.176568	-0.280348	0.678799	-0.359211	0.452489	0.19742	0.83998	0.169512	0.752129	-0.050879	0.95667	CDY44358.1|8.7e-69|BnaC02g03190D [Brassica napus]
106292421	0.82	2.55	0.05	0.14	0.18	0.18	1.22	1.87	-3.38744	0.000167246	-2.71148	0.0019709	-0.410265	0.768543	0.412003	0.888457	3.29364	0.000223945	2.4861	0.00268617	XP_013583465.1|1.9e-242|PREDICTED: E3 ubiquitin-protein ligase ATL42 [Brassica oleracea var. oleracea]
106321004	0.09	0.06	0.09	0.06	0.11	0.08	0.54	0.38	-0.0628159	0.981986	0.129115	0.968592	1.56299	0.307088	0.14596	0.949702	1.8486	0.192379	1.41227	0.374585	XP_013614788.1|2.8e-207|PREDICTED: UDP-glycosyltransferase 74E2-like [Brassica oleracea var. oleracea]
106325931	0.63	0.79	0.16	0.16	0.92	0.31	2.04	2.11	-1.22518	0.460112	-0.234516	0.930668	0.940795	0.537558	0.693763	0.728789	2.54892	0.0315696	1.20448	0.415679	XP_013619438.1|6.6e-63|PREDICTED: uncharacterized protein LOC106325931 [Brassica oleracea var. oleracea]
106298259	0.08	0	0	0	0.08	0.08	0.08	0	-0.250976	0.838087	0.168785	0.942938	-0.0648505	0.971805	0.353649	0.830575	0.291251	0.801878	-0.280805	0.901319	XP_013589813.1|2.5e-152|PREDICTED: LOW QUALITY PROTEIN: uncharacterized protein LOC106298259 [Brassica oleracea var. oleracea]
106305769	16.4	19.19	21.1	22.08	21.16	21.41	22.03	24.83	0.0875368	0.871216	0.076535	0.923274	0.0514993	0.93474	-0.0154501	0.997571	0.00409184	0.990618	0.00116027	0.99836	RQL80438.1|3.7e-110|hypothetical protein DY000_00006400 [Brassica cretica]
106293425	17.79	26.76	5.04	3.28	3.2	5.05	8.24	8.39	-2.52097	3.59415e-12	-2.49541	4.76783e-10	-1.72527	5.14297e-08	-0.00958641	0.997571	0.854988	0.0648818	0.832476	0.14255	XP_013584556.1|5.9e-70|PREDICTED: uncharacterized protein LOC106293425 [Brassica oleracea var. oleracea]
106301870	0.99	1.33	1.1	1.4	4.06	3.37	9.26	7.78	-0.0705317	0.966421	1.38212	0.0330167	2.42417	6.56422e-08	1.4066	0.0113289	2.56879	2.61192e-10	1.02889	0.0127356	XP_013593809.1|5.6e-123|PREDICTED: uncharacterized protein LOC106301870 [Brassica oleracea var. oleracea]
106312357	123.56	111.55	207.83	187.34	132.43	100.32	146.24	160.03	0.264812	0.281107	-0.196338	0.716518	-0.307386	0.223235	-0.462159	0.0703726	-0.533072	0.000681305	-0.082402	0.864609	XP_013605303.1|2.1e-35|PREDICTED: 60S ribosomal protein L38 isoform X1 [Brassica oleracea var. oleracea]
106320007	0	0	0	0	0	0	0.21	0.41					0.742698	0.668177			0.95344	0.570765	0.761082	0.687145	XP_013613830.1|2.4e-39|PREDICTED: probable disease resistance protein At1g63360 [Brassica oleracea var. oleracea]
106308716	0.96	0.52	0.72	0.87	0.89	1.06	0.89	0.41	-0.0891011	0.960022	0.152786	0.940393	-0.538617	0.751377	0.227356	0.901559	-0.435946	0.768344	-0.67396	0.679551	XP_013601300.1|4.7e-222|PREDICTED: uncharacterized protein LOC106308716 [Brassica oleracea var. oleracea]
106326724	4.28	5.61	6.35	6.61	6.97	6.2	6.09	6.01	0.199111	0.792657	0.228945	0.82168	-0.048649	0.952937	0.0262513	0.989708	-0.210897	0.677063	-0.253653	0.722572	XP_013620094.1|2.7e-233|PREDICTED: F-box/kelch-repeat protein At1g57790 isoform X1 [Brassica oleracea var. oleracea]
106293515	0	0	0	0	0	0	0.04	0.05					0.53674	0.751377			0.69797	0.677063	0.557551	0.776009	VDD38185.1|1.5e-22|unnamed protein product [Brassica oleracea]
106292720	5.58	8.25	6.16	6.05	5.81	5.76	7.23	8.12	-0.356494	0.557208	-0.418335	0.570006	-0.183818	0.814151	-0.0699707	0.948644	0.215088	0.686658	0.266421	0.719651	XP_013583818.1|2.1e-197|PREDICTED: APO protein 4, mitochondrial [Brassica oleracea var. oleracea]
106336112	18.27	19.37	19.26	18.93	20.97	17.62	25.18	27.24	-0.168902	0.663511	-0.145725	0.850504	0.131733	0.760793	0.0175107	0.993586	0.342447	0.114679	0.304826	0.403082	BAA04830.1|6.8e-276|calcium-dependent protein kinase [Arabidopsis thaliana]
106338122	0	0	0.47	0.23	0.26	0	0.19	0.19	1.27117	0.396818	0.345301	0.854826	0.742698	0.668177	-0.462052	0.865335	-0.662663	0.764048	0.142769	0.960496	XP_013632623.1|5.9e-113|PREDICTED: F-box/kelch-repeat protein At5g48990-like [Brassica oleracea var. oleracea]
106342505	1.57	2.64	0.36	0.23	0.58	1.08	0.67	0.81	-2.66959	0.000188587	-1.34646	0.0977957	-1.70207	0.0113578	1.07367	0.353237	1.04403	0.378344	-0.267983	0.874237	XP_013636912.1|4.0e-203|PREDICTED: transcription factor RF2b-like [Brassica oleracea var. oleracea]
106299548	0	0.68	0	0	0.32	1.34	0.34	0	-0.44859	0.776072	0.388371	0.87096	-0.277769	0.873127	0.708418	0.608006	0.291251	0.801878	-0.817847	0.722784	CDY49081.1|6.9e-26|BnaC06g12370D [Brassica napus]
106336793	133.01	116.46	77.14	85.16	106.77	104.33	70.93	82.1	-0.807895	8.26715e-05	-0.420165	0.2156	-1.04469	2.08537e-06	0.378745	0.144086	-0.197061	0.44969	-0.595348	0.0115721	XP_013631187.1|1.7e-99|PREDICTED: uncharacterized protein LOC106336793 [Brassica oleracea var. oleracea]
106316091	5.6	5.74	4.81	5.84	6.22	6.15	8.97	8.98	-0.290961	0.674344	-0.0418533	0.974738	0.302834	0.597726	0.239172	0.83666	0.63907	0.0848061	0.371502	0.500993	VDD54772.1|1.4e-25|unnamed protein product [Brassica oleracea]
106300695	2.02	3.55	3	3.26	3.61	1.49	1.84	3.37	-0.012838	0.991637	-0.245851	0.900029	-0.370592	0.833193	-0.221558	0.917077	-0.336279	0.801878	-0.0842607	0.975208	XP_013592352.1|2.1e-42|PREDICTED: uncharacterized protein LOC106300695 [Brassica oleracea var. oleracea]
106308453	0	0	0	0	0	0	0.13	0					0.215462	0.84539			0.291251	0.801878	0.211642	0.864609	XP_013601071.1|5.7e-111|PREDICTED: ankyrin repeat-containing protein At3g12360-like [Brassica oleracea var. oleracea]
106312372	30.12	38.76	25.18	25.58	31.68	31.52	37.95	38.63	-0.623389	0.00649324	-0.298818	0.501416	-0.187261	0.61955	0.315781	0.273978	0.478753	0.00336612	0.140486	0.758166	XP_013605324.1|1.8e-283|PREDICTED: probable inactive receptor-like protein kinase At3g56050 [Brassica oleracea var. oleracea]
106299721	0.57	0.67	1.28	0.9	5.52	2.12	3.73	4.11	0.456428	0.836709	1.96689	0.0384758	1.99951	0.018257	1.38284	0.121831	1.58561	0.0388835	-0.0902657	0.962738	XP_013591213.1|1.8e-100|PREDICTED: early nodulin-like protein 3 [Brassica oleracea var. oleracea]
106316543	0	0	0	0	0	0	0.23	0.17					1.91918	0.187624			2.3036	0.109164	1.92843	0.172698	XP_018455324.1|1.3e-296|PREDICTED: LOW QUALITY PROTEIN: probable inorganic phosphate transporter 1-3 [Raphanus sativus]
106308480	27.2	40.13	31.62	33.02	33.25	30.26	34.42	31.62	-0.243059	0.538113	-0.257349	0.673618	-0.363034	0.294257	-0.0216453	0.980566	-0.0814999	0.784814	-0.0771469	0.864609	XP_013601098.1|0.0e+00|PREDICTED: leucine aminopeptidase 3, chloroplastic [Brassica oleracea var. oleracea]
106310326	5.89	5.56	5.74	5.38	6.82	5.54	5.59	7.34	-0.274875	0.666427	-0.107385	0.907875	-0.197694	0.798852	0.159355	0.888457	0.118632	0.832194	-0.0625573	0.94711	XP_013651776.1|6.0e-95|uncharacterized protein LOC106356589 isoform X1 [Brassica napus]
106338143	0	0.07	0	0	0	0.07	0.07	0	-0.241533	0.838087	-0.0242583	0.986856	-0.054138	0.972708	0.131341	0.888457	0.291251	0.801878	-0.0198348	0.990705	XP_013632637.1|1.8e-180|PREDICTED: uncharacterized protein At4g02000-like [Brassica oleracea var. oleracea]
106316130	0	0	0	0	0	0	0.1	0.08					1.68936	0.265096			2.05215	0.168191	1.70137	0.252201	XP_013609456.1|0.0e+00|PREDICTED: uncharacterized protein At4g04980-like [Brassica oleracea var. oleracea]
106322915	1.32	1.08	0.89	1.32	0.94	1.37	1.93	1.84	-0.292318	0.803956	-0.216045	0.87096	0.288463	0.762865	0.0646627	0.976481	0.630881	0.309355	0.532094	0.54359	XP_013616524.1|1.8e-308|PREDICTED: CBS domain-containing protein CBSCBSPB5 isoform X2 [Brassica oleracea var. oleracea]
106310335	0.04	0.11	0.29	0.25	0.28	0.66	148.37	135.46	1.09189	0.509723	1.67129	0.214816	9.64063	5.50553e-75	0.555873	0.813864	8.64961	1.19087e-125	7.82105	1.11144e-127	XP_013603020.1|1.2e-286|PREDICTED: probable glucan endo-1,3-beta-glucosidase A6 [Brassica oleracea var. oleracea]
106333256	0	0	0.42	0	0	0.87	0.43	0.41	0.214614	0.838087	0.348389	0.854826	0.53674	0.751377	0.113378	0.947256	0.247199	0.899939	-0.0443858	0.990705
106311490	1.46	0.99	2.92	2.41	1.98	1.66	1.67	1.5	0.878979	0.121746	0.34988	0.79028	0.0251122	0.979005	-0.516578	0.45706	-0.831297	0.0677302	-0.306298	0.776009	XP_013604127.1|0.0e+00|PREDICTED: B3 domain-containing protein REM13-like isoform X3 [Brassica oleracea var. oleracea]
106343006	4.78	11.34	3.6	3.9	16.31	9.67	18.06	21.07	-1.2229	0.0166833	0.48418	0.614634	0.917043	0.0549732	1.68557	1.09739e-05	2.24425	1.06301e-19	0.449454	0.422233	XP_013637554.1|2.2e-225|PREDICTED: sedoheptulose-1,7-bisphosphatase, chloroplastic isoform X1 [Brassica oleracea var. oleracea]
106342082	7.61	8.36	8.8	8.89	6.63	9.35	7.06	5.92	-0.0413397	0.945401	-0.173626	0.87096	-0.626215	0.0867754	-0.13703	0.888457	-0.548692	0.0798751	-0.41969	0.488494	XP_013742104.1|1.0e-236|PTI1-like tyrosine-protein kinase 3 isoform X1 [Brassica napus]
106328586	0.14	0.08	0.05	0.08	0.16	0.08	0.08	0.14	-0.51271	0.838087	-0.0336021	0.986984	-0.152938	0.950677	0.379334	0.888457	0.451833	0.808135	-0.0969202	0.978717	XP_013622516.1|0.0e+00|PREDICTED: pollen receptor-like kinase 4 isoform X1 [Brassica oleracea var. oleracea]
106308093	9.8	10.14	23.11	22.05	23.71	28.51	24.97	19.75	0.97677	4.4389e-05	1.16762	8.27465e-05	0.795087	0.00535559	0.192822	0.787518	-0.140843	0.706843	-0.352117	0.43011	XP_013600669.1|1.5e-194|PREDICTED: uncharacterized protein LOC106308093 [Brassica oleracea var. oleracea]
106341562	0.09	0.15	0	0.06	0	0.06	0.06	0.06	-0.998264	0.589693	-0.940119	0.661127	-0.818196	0.697412	-0.00334346	0.997571	0.363159	0.860802	0.304623	0.903213	XP_013635752.1|0.0e+00|PREDICTED: pectinesterase 5-like [Brassica oleracea var. oleracea]
106308372	0.06	0.12	0.06	0	0	0	0	0	-0.498589	0.827853	-0.773894	0.665965	-0.967878	0.563182	-0.135534	0.888457	-0.327747	0.801878			XP_013600983.1|4.0e-246|PREDICTED: glycine-rich cell wall structural protein 1-like [Brassica oleracea var. oleracea]
106331426	31.45	16.47	56.25	81.72	45.26	76.64	58.64	33.49	1.28441	0.000606211	1.10219	0.0345788	0.564089	0.330912	-0.158947	0.888457	-0.684707	0.0469447	-0.526177	0.435162	VDC86981.1|7.3e-156|unnamed protein product, partial [Brassica oleracea]
106319995	13.52	22.17	6.35	6.92	23.33	15.26	14.47	14.77	-1.5756	3.21475e-07	-0.0697402	0.946321	-0.612716	0.0894312	1.47024	3.43183e-06	1.01641	4.90544e-06	-0.51326	0.217194	XP_013613820.1|5.8e-281|PREDICTED: IRK-interacting protein [Brassica oleracea var. oleracea]
106331917	11.94	10.88	23.49	22.18	15.15	16.04	13.48	14.7	0.796667	0.00496691	0.261041	0.710329	-0.0424806	0.949449	-0.532512	0.0934074	-0.803236	0.000620434	-0.278697	0.592346	XP_013625806.1|8.9e-144|PREDICTED: ribosome-recycling factor [Brassica oleracea var. oleracea]
106298705	0.1	0.05	0	0.1	0	0.05	0	0.05	-0.257998	0.901524	-0.476007	0.863979	-0.612106	0.784579	-0.120829	0.945478	-0.283701	0.877126	-0.0257155	0.990705	XP_013590304.1|3.2e-223|PREDICTED: gibberellin 20 oxidase 4 [Brassica oleracea var. oleracea]
106317148	0	0	0	0	0	0.06	18.9	17.83			0.187223	0.87096	7.27925	1.92868e-19	0.131341	0.888457	7.6753	6.0037e-20	6.89936	8.10891e-24	XP_013610460.1|2.1e-190|PREDICTED: transcription factor MYB12 [Brassica oleracea var. oleracea]
106320509	0.54	0.19	21.31	25.36	13.78	25.95	1.06	0.59	5.52707	1.92552e-28	4.99667	4.78534e-18	0.618035	0.75553	-0.330955	0.742842	-4.90708	2.73461e-35	-4.38226	8.819e-18	XP_013614333.1|1.5e-106|PREDICTED: MADS-box protein SOC1-like [Brassica oleracea var. oleracea]
106295701	46.59	31.06	29.85	34.23	28.01	26.91	26.77	25.95	-0.467638	0.166851	-0.672881	0.0869214	-0.896904	0.00221702	-0.214458	0.624009	-0.391765	0.0314241	-0.192333	0.606189	XP_009147289.1|3.6e-309|PREDICTED: sodium/hydrogen exchanger 2 [Brassica rapa]
106304315	1.88	3.3	0.91	1.11	1.09	0.76	2.12	2.1	-1.39697	0.0643791	-1.47755	0.0678068	-0.591559	0.529238	-0.101153	0.967533	0.881404	0.29061	0.955477	0.318637	XP_013596178.1|3.1e-149|PREDICTED: uncharacterized protein LOC106304315 [Brassica oleracea var. oleracea]
106336626	37.95	41.67	35.07	26.75	52.03	35.04	30	29.55	-0.547439	0.0394747	-0.0556494	0.946109	-0.758005	0.000151641	0.474	0.322989	-0.168016	0.631839	-0.667396	0.0402109	XP_013630969.1|2.1e-231|PREDICTED: translation initiation factor IF-2-like [Brassica oleracea var. oleracea]
106343184	4.57	5.55	4.57	5.69	6.51	5.73	5.34	5.69	-0.168323	0.807411	0.0895297	0.913697	-0.214013	0.714244	0.249573	0.757723	-0.00528012	0.989636	-0.277353	0.617617	XP_013637784.1|0.0e+00|PREDICTED: ATP-dependent zinc metalloprotease FtsH [Brassica oleracea var. oleracea]
106327430	0.31	0.44	0.79	0.64	0.95	0.65	1	1.16	0.68927	0.519204	0.7728	0.516332	1.05693	0.188846	0.0886126	0.962975	0.400701	0.652433	0.281289	0.856048	XP_013621035.1|0.0e+00|PREDICTED: probable LRR receptor-like serine/threonine-protein kinase At5g45840 [Brassica oleracea var. oleracea]
106331861	7.61	11.38	12.2	10.12	11.38	11.59	9.59	8.97	0.0683358	0.920467	0.108397	0.904171	-0.371861	0.500954	0.0348072	0.977813	-0.405749	0.27032	-0.456959	0.279001	XP_013625744.1|2.9e-189|PREDICTED: phytochromobilin:ferredoxin oxidoreductase, chloroplastic-like isoform X1 [Brassica oleracea var. oleracea]
106341859	13.41	10.43	6.1	5.87	4.14	3.8	5.83	7.35	-1.16213	0.000625597	-1.71556	4.5176e-06	-1.17623	0.000987277	-0.559212	0.307206	0.0271044	0.971048	0.579162	0.299581	XP_013636046.1|1.4e-132|PREDICTED: uncharacterized protein LOC106341859 isoform X1 [Brassica oleracea var. oleracea]
106329821	0.17	0.52	0.28	0.08	0.27	0	0.21	0.08	-0.736233	0.736476	-0.702264	0.79028	-0.979512	0.624466	-0.00801042	0.997571	-0.0693394	0.981331	-0.0451278	0.990705	XP_013623899.1|1.8e-163|PREDICTED: aspartate aminotransferase-like [Brassica oleracea var. oleracea]
106295053	102.38	62.1	56.5	37.27	35.14	71.77	20.03	17.83	-0.985011	0.00359712	-0.765279	0.202285	-2.42975	1.65279e-18	0.184664	0.888457	-1.40973	3.29795e-10	-1.58468	6.47095e-05	XP_010537955.1|0.0e+00|PREDICTED: ABC transporter G family member 40 isoform X1 [Tarenaya hassleriana]
106295683	33.89	72.21	33.21	37.69	34.51	24.42	42.8	42.52	-0.745773	0.0595096	-0.983006	0.0408185	-0.633259	0.139571	-0.257585	0.678171	0.15432	0.521392	0.396986	0.288088	XP_013671984.1|2.7e-273|2-oxoisovalerate dehydrogenase subunit alpha 1, mitochondrial [Brassica napus]
106327257	0.49	0.51	0.36	0.41	1.07	1.05	1.02	0.96	-0.539935	0.472324	0.858178	0.0995367	0.61873	0.256925	1.36768	0.00098605	1.21555	0.00390237	-0.222466	0.796685	XP_013620857.1|0.0e+00|PREDICTED: callose synthase 9-like [Brassica oleracea var. oleracea]
106310746	5.2	5.89	5.58	5.55	7.13	6.22	5.98	5.71	-0.17248	0.725053	0.0814383	0.907875	-0.266717	0.505073	0.24695	0.657826	-0.0543308	0.887833	-0.3213	0.414573	RQL97831.1|0.0e+00|hypothetical protein DY000_00024206, partial [Brassica cretica]
106293795	2.36	3.78	1.64	1.66	2.25	4.1	0.5	0.88	-0.996955	0.184841	-0.113745	0.944089	-2.23905	0.00175878	0.812209	0.381368	-1.21902	0.194311	-2.05013	0.00699766	XP_013584892.1|3.1e-156|PREDICTED: alpha carbonic anhydrase 7-like [Brassica oleracea var. oleracea]
106309987	5.59	3.78	9.32	9.89	6.49	7.33	5.38	6.02	0.814978	0.0525904	0.358047	0.69446	-0.0595355	0.949106	-0.452234	0.332602	-0.845801	0.00531136	-0.397772	0.490898	XP_013602626.1|1.5e-153|PREDICTED: protein TONNEAU 1b-like [Brassica oleracea var. oleracea]
106298722	14.53	25.96	1.56	2.27	3.29	3.27	6.22	5.22	-3.3996	2.24563e-13	-2.645	6.72638e-09	-2.08442	5.93471e-07	0.659901	0.587011	1.38121	0.0297193	0.622663	0.471598	XP_013590320.1|9.6e-99|PREDICTED: E3 ubiquitin-protein ligase RHA1B-like [Brassica oleracea var. oleracea]
106293980	0.16	0.08	0	0	0	0.04	0	0.41	-1.4358	0.322998	-0.971588	0.631074	0.237168	0.920631	0.131341	0.888457	1.73429	0.260933	0.980153	0.623645	XP_013585060.1|0.0e+00|PREDICTED: probable flavin-containing monooxygenase 1 [Brassica oleracea var. oleracea]
106335253	0	0	0	0.02	0	0	0	0	0.211903	0.838087					-0.133823	0.888457	-0.323412	0.801878			XP_013629180.1|0.0e+00|PREDICTED: phospholipase D gamma 1-like [Brassica oleracea var. oleracea]
106325612	4.79	4.83	2.27	2.75	13.24	7.76	3.83	6.05	-0.998643	0.29561	0.862841	0.327695	-0.281308	0.839022	1.75044	0.00611203	0.78132	0.446001	-1.12378	0.144335	XP_013619112.1|4.3e-26|PREDICTED: uncharacterized protein LOC106325612 [Brassica oleracea var. oleracea]
106311528	289.28	246.52	253	235.83	207.17	255.85	148.36	184.42	-0.323762	0.163995	-0.386853	0.336997	-1.02475	2.44121e-06	-0.0708851	0.919049	-0.663288	8.63422e-05	-0.605513	0.0401414	XP_013604170.1|0.0e+00|PREDICTED: receptor-like protein kinase HAIKU2 [Brassica oleracea var. oleracea]
106336577	10.94	10.62	14.92	14.61	16.13	15.95	18.5	16.51	0.25863	0.399775	0.383338	0.297119	0.349591	0.230675	0.12127	0.882244	0.131934	0.66017	-0.00881077	0.990705	XP_013630889.1|0.0e+00|PREDICTED: uncharacterized protein LOC106336577 [Brassica oleracea var. oleracea]
106332982	0.08	0.24	0.08	0.24	0.08	0.23	0.16	0.37	-0.0826738	0.977556	-0.0868442	0.982821	0.23171	0.922893	-0.00987749	0.997571	0.384351	0.85013	0.343615	0.893669	XP_013626916.1|4.2e-86|PREDICTED: MLP-like protein 328 [Brassica oleracea var. oleracea]
106314681	7.29	6.89	10.14	9.62	10.19	9.33	8.4	10.37	0.282416	0.552974	0.270375	0.69976	0.0583882	0.932026	-0.0144553	0.997571	-0.184189	0.688999	-0.186532	0.80902	XP_013607975.1|1.2e-218|PREDICTED: uncharacterized protein LOC106314681 isoform X2 [Brassica oleracea var. oleracea]
106308893	0.44	0.61	1.56	1.94	1.11	1.52	0.9	0.25	1.27987	0.241434	0.904265	0.571225	-0.107059	0.963993	-0.322011	0.888457	-1.41623	0.18676	-0.994409	0.528861	XP_013601452.1|5.1e-284|PREDICTED: sterol 14-demethylase-like [Brassica oleracea var. oleracea]
106340525	0	0	0	0	0	0	0.04	0.04					0.53674	0.751377			0.69797	0.677063	0.557551	0.776009	XP_009140240.2|3.8e-236|PREDICTED: putative F-box/kelch-repeat protein At4g39600 [Brassica rapa]
106297918	1.52	1.34	0.92	1.75	2.35	2.17	4.05	2.35	-0.275695	0.838087	0.427957	0.760318	0.757137	0.362846	0.658692	0.558668	1.08725	0.1284	0.34872	0.793593	XP_013589507.1|5.4e-230|PREDICTED: probable disease resistance protein RPP1 [Brassica oleracea var. oleracea]
106313097	14.2	15.19	12.95	12.38	15.53	15.42	18.8	17.86	-0.420425	0.244322	-0.160961	0.854826	-0.031867	0.956957	0.250569	0.696452	0.431274	0.126479	0.15707	0.813188	CDY28647.1|1.5e-27|BnaC09g32280D [Brassica napus]
106306738	21.67	27.43	20.27	22.24	23.56	21.9	31.05	35.16	-0.411849	0.307837	-0.26803	0.704694	0.105757	0.84539	0.135342	0.888457	0.561545	0.0477483	0.40253	0.323101	XP_013598923.1|3.6e-76|PREDICTED: uncharacterized protein LOC106306738 [Brassica oleracea var. oleracea]
106304617	2.89	3.33	6.16	7.8	2.82	5.38	3.6	4.14	0.901139	0.227213	0.193421	0.909672	-0.0298319	0.980357	-0.657879	0.532284	-0.917169	0.151734	-0.203523	0.896473	XP_013596471.1|3.6e-59|PREDICTED: uncharacterized protein LOC106304617 [Brassica oleracea var. oleracea]
106311041	1.11	1.46	0.99	0.92	0.73	0.48	1.07	1.15	-0.559815	0.712068	-1.04967	0.437235	-0.502859	0.744835	-0.454163	0.8708	0.106469	0.946368	0.613045	0.758172	XP_013603725.1|5.9e-136|PREDICTED: uncharacterized protein LOC106311041 [Brassica oleracea var. oleracea]
106312083	0.16	0.14	0.14	0.16	0.07	0.09	0.11	0.15	-0.139013	0.946922	-0.729992	0.759533	-0.37904	0.84539	-0.517819	0.852962	-0.21764	0.90266	0.422377	0.864609	XP_013604919.1|6.3e-287|PREDICTED: putative WEB family protein At4g17210 [Brassica oleracea var. oleracea]
106307750	1.07	1.35	1.02	0.68	1.49	1.88	2.34	2.24	-0.689141	0.349995	0.26841	0.839321	0.529723	0.378592	0.915975	0.144077	1.2794	0.00531545	0.281888	0.765522	XP_013600247.1|0.0e+00|PREDICTED: lysine-specific demethylase JMJ18-like [Brassica oleracea var. oleracea]
106314114	0	0.02	0.2	0	0	0.04	0.02	0.06	0.948751	0.593471	0.140167	0.949711	0.515797	0.828003	-0.470767	0.831875	-0.711901	0.741693	0.290228	0.909	XP_013607501.1|0.0e+00|PREDICTED: uncharacterized protein LOC106314114 [Brassica oleracea var. oleracea]
106342676	0	0	0	0	0.16	0	0	0			0.185389	0.87096			0.130956	0.888457			-0.231499	0.864609	RQL87579.1|7.0e-41|hypothetical protein DY000_00013699, partial [Brassica cretica]
106293676	0	0	0	0	0.07	0	0.14	0.07			0.185389	0.87096	0.748289	0.668177	0.130956	0.888457	0.959057	0.570765	0.409621	0.864609	XP_013584794.1|3.5e-182|PREDICTED: LOW QUALITY PROTEIN: putative F-box/LRR-repeat protein 9 [Brassica oleracea var. oleracea]
106292468	21.14	21.57	76.3	78.57	27.32	23.86	27.36	32.18	1.65055	2.0112e-16	0.0758426	0.91976	0.130573	0.823702	-1.5624	8.31893e-14	-1.4833	2.68621e-16	0.0809957	0.901319	XP_013583516.1|5.6e-106|PREDICTED: ribosomal RNA-processing protein 17-like [Brassica oleracea var. oleracea]
106295522	7.01	7.43	10.85	11.6	9.93	10.45	14.24	12.68	0.440045	0.0747223	0.309803	0.475303	0.548478	0.0248176	-0.132226	0.86669	0.149187	0.591442	0.263218	0.483493	XP_013586899.1|0.0e+00|PREDICTED: protease Do-like 7 [Brassica oleracea var. oleracea]
BGI_novel_G002104	2.01	0.68	0.88	1.33	0.56	0.34	0.84	1.05	-0.383818	0.838087	-1.29498	0.357653	-0.711766	0.662093	-0.85705	0.579275	-0.304801	0.827328	0.699507	0.741724
106341337	0.17	0	0.34	0.34	0	0.08	0.08	0.32	0.805148	0.700276	-0.218858	0.914277	0.345735	0.86672	-0.878076	0.561844	-0.54335	0.801878	0.701068	0.777853	XP_018479386.1|2.4e-14|PREDICTED: protein PXR1-like [Raphanus sativus]
106337119	0.17	0.5	0.17	0.03	0	0	0	0.03	-1.27222	0.391669	-2.67627	0.0245173	-2.6254	0.0365043	-0.815763	0.533398	-1.16796	0.523926	0.205209	0.864609	XP_013631620.1|0.0e+00|PREDICTED: probable pectinesterase/pectinesterase inhibitor 20 [Brassica oleracea var. oleracea]
106305061	0	0	0	0	0	0.06	0.06	0.17			0.187223	0.87096	0.918383	0.591098	0.131341	0.888457	1.16592	0.482687	0.562724	0.842253	RIA05666.1|1.5e-162|hypothetical protein BRARA_K00184 [Brassica rapa]
106300399	5.11	4.11	3.24	4.57	3.68	3.33	3.26	2.92	-0.424299	0.384734	-0.562046	0.247468	-0.909589	0.00959896	-0.140586	0.888457	-0.444291	0.286953	-0.315988	0.591758	XP_013591987.1|0.0e+00|PREDICTED: putative pentatricopeptide repeat-containing protein At1g74580 [Brassica oleracea var. oleracea]
106321806	28.97	28.92	46.62	43.27	24.85	32.91	37.75	30.31	0.439423	0.0721945	-0.179902	0.827218	-0.112759	0.833445	-0.614793	0.0594574	-0.513452	0.0191318	0.094757	0.894218	XP_013615500.1|5.2e-158|PREDICTED: probable CCR4-associated factor 1 homolog 6 [Brassica oleracea var. oleracea]
106309278	1.42	1.19	0.35	0.12	0.23	0.69	0.35	0.23	-1.82005	0.140451	-1.1866	0.444923	-1.85863	0.129354	0.388955	0.888457	0.0911609	0.972769	-0.474195	0.864609	XP_013601776.1|3.3e-80|PREDICTED: putative F-box protein At4g38870 [Brassica oleracea var. oleracea]
106331972	0.1	0.05	0	0.05	0.05	0	0.33	0.09	-0.508383	0.823868	-0.478307	0.863335	0.65254	0.783776	-0.00256184	0.997571	1.43583	0.397765	1.21339	0.512718	VDC87371.1|1.4e-210|unnamed protein product [Brassica oleracea]
106335754	3.5	4.21	2.91	3.13	4.35	3.61	1.58	1.98	-0.532957	0.167233	-0.13322	0.87096	-1.42171	4.30113e-05	0.387674	0.474458	-0.854435	0.0191772	-1.25714	0.000394134	XP_013629815.1|0.0e+00|PREDICTED: uncharacterized protein LOC106335754 isoform X2 [Brassica oleracea var. oleracea]
106304090	0.27	0.27	1.29	1.96	7.44	4.72	2.01	1.89	2.08746	0.00627827	3.90942	7.42076e-13	2.24001	0.00170627	1.74721	0.000121494	0.145947	0.865036	-1.69754	5.73957e-05	XP_013595932.1|6.9e-236|PREDICTED: probable WRKY transcription factor 14 [Brassica oleracea var. oleracea]
106316820	8.48	2.58	3.34	4.23	7.6	7.12	0.69	1.53	-0.696622	0.415318	0.182728	0.89761	-2.47116	0.000412539	0.902471	0.0311627	-1.82926	0.00206182	-2.7313	3.1154e-08	XP_013610139.1|2.0e-168|PREDICTED: transcription factor MYB34-like [Brassica oleracea var. oleracea]
106306440	0.62	0.19	0.86	0.91	1.22	1.61	1.23	1.54	0.748911	0.611923	1.32544	0.232706	1.20276	0.273672	0.580665	0.663095	0.495346	0.63576	-0.158484	0.916563	XP_013618791.1|4.5e-196|PREDICTED: myb-related protein 306-like [Brassica oleracea var. oleracea]
106311092	0.14	0.43	0	0	0.14	0	0.43	0.27	-1.03877	0.498133	-0.638043	0.797709	-0.024976	0.991476	0.130956	0.888457	1.40165	0.388675	0.748219	0.763538	XP_013603781.1|1.5e-60|PREDICTED: uncharacterized protein LOC106311092 [Brassica oleracea var. oleracea]
106331323	0	0.03	0.03	0	0.13	0.03	7.09	7.75	-0.0228378	0.986312	0.637348	0.799668	6.55802	4.07993e-18	0.502989	0.823151	6.91725	3.5784e-19	5.64829	1.23797e-22	XP_013625101.1|8.9e-219|PREDICTED: uncharacterized protein LOC106331323 [Brassica oleracea var. oleracea]
106307676	4.78	2.92	9.81	11.29	11.78	9.49	8.61	11.03	1.23138	0.00285749	1.23049	0.0096312	0.978855	0.0391833	0.0110054	0.997571	-0.213627	0.652516	-0.240574	0.750599	CDY16090.1|3.8e-205|BnaC08g40330D [Brassica napus]
106330087	0	0	0	0	0	0	0.45	0.21					1.2699	0.433774			1.5778	0.320017	1.28052	0.437152	XP_013624096.1|4.9e-135|PREDICTED: early nodulin-20-like [Brassica oleracea var. oleracea]
106307107	1.17	1.17	0.87	0.72	1.16	1.53	2.37	4.7	-0.668515	0.561234	0.0147845	0.990555	1.16009	0.104399	0.631436	0.642057	1.91346	0.00217068	1.15592	0.124739	VDD36255.1|1.0e-226|unnamed protein product [Brassica oleracea]
106310186	0.03	0.03	0.08	0.1	0.08	0.1	0.15	0.07	0.772552	0.71791	0.716561	0.785465	0.930207	0.653439	-0.0158596	0.997571	0.144671	0.948403	0.141232	0.96273	XP_013602863.1|0.0e+00|PREDICTED: U-box domain-containing protein 35 [Brassica oleracea var. oleracea]
106335527	22.38	24.55	26.34	30.11	30.88	31.66	43.22	40.95	0.073884	0.853124	0.229306	0.644371	0.493929	0.0308389	0.150184	0.830575	0.461619	0.0121675	0.289862	0.340677	VDC98150.1|7.8e-250|unnamed protein product, partial [Brassica oleracea]
106336000	6.5	14.34	1.78	1.84	3.49	2.83	4.53	3.8	-2.60599	7.00253e-11	-1.80483	7.15963e-05	-1.60304	9.5839e-05	0.76203	0.101919	1.06843	0.00221247	0.259715	0.737983	XP_013630159.1|0.0e+00|PREDICTED: exocyst complex component EXO70A1-like [Brassica oleracea var. oleracea]
106307419	5.87	5.37	10.57	11.44	4.65	4.68	13.07	12.85	0.765986	0.00533181	-0.441014	0.389178	0.847473	0.00157248	-1.20172	2.27362e-06	0.121877	0.731134	1.31895	4.75584e-08	XP_013599828.1|0.0e+00|PREDICTED: nucleolar complex protein 2 homolog [Brassica oleracea var. oleracea]
[truncated: 41,084 more rows]
